# Supplementary material for: The allotetraploid origin and asymmetrical genome evolution of the common carp Cyprinus carpio
Source: Nat Commun. 2019 Oct 11;10:4625. doi: 10.1038/s41467-019-12644-1 (PMC6789147; doi:10.1038/s41467-019-12644-1)
Supplement: Supplementary file 4 — Supplementary Data 1 [file 41467_2019_12644_MOESM4_ESM.xlsx]

## Sheet: Supplementary Data 1
Supplementary Data 1. Subgenome summary of C. carpio.
Chr_AB	Chr	YR_gene_density	HB_gene_density	GM_gene_density	YR_GC_density	HB_GC_density	GM_GC_density	YR_TE_density	HB_TE_density	GM_TE_density	YR_chr_length	HB_chr_length	GM_chr_length	YR_gene_content	HB_gene_content	GM_gene_content	YR_exon_content	HB_exon_content	GM_exon_content	YR_exon_number_per_gene	HB_exon_number_per_gene	GM_exon_number_per_gene	YR_gene_density	HB_gene_density	GM_gene_density	YR_Average_gene_length	HB_Average_gene_length	GM_Average_gene_length
A01	LG1	0.447635	0.437593	0.42805	0.366513	0.368193	0.368878	0.310019	0.295134	0.319678	30022410	29874059	31416460	945	947	953	9146	8928	9103	9.67831	9.42767	9.55194	0.435938	0.437439	0.427611	13849.7	13799.4	14096.6
A02	LG3	0.513793	0.494252	0.507696	0.368285	0.371744	0.370264	0.301917	0.293223	0.30302	26460847	26134949	27226297	980	931	1002	9570	9117	9879	9.76531	9.7927	9.85928	0.512035	0.492811	0.506183	13825.4	13834.2	13754
A03	LG5	0.441989	0.447423	0.449493	0.374761	0.374518	0.374229	0.294877	0.27074	0.285768	27013754	25789975	27650656	1091	1038	1086	9616	9242	9665	8.81393	8.90366	8.89963	0.445697	0.44823	0.449517	11035.7	11136.6	11445.2
A04	LG7	0.443654	0.456231	0.442555	0.374451	0.373522	0.373044	0.287691	0.252903	0.288375	20517227	18907000	20400916	613	588	611	6109	5983	6107	9.96574	10.1752	9.99509	0.450918	0.45747	0.448605	15092.3	14709.9	14978.7
A05	LG9	0.505594	0.483377	0.507839	0.370133	0.370414	0.369694	0.307039	0.291551	0.302908	35041570	34828505	35621570	1213	1177	1231	12281	11873	12363	10.1245	10.0875	10.0431	0.506169	0.482814	0.50671	14622.4	14286.9	14662.7
A06	LG11	0.490417	0.482661	0.4749	0.367759	0.369536	0.36785	0.275524	0.262065	0.274134	28086443	27426102	27905088	950	927	947	9827	9669	9860	10.3442	10.4304	10.4118	0.487241	0.482756	0.4752	14405.1	14282.7	14002.6
A07	LG14	0.468211	0.4564	0.438256	0.372036	0.373163	0.372705	0.293681	0.282583	0.3057	35900185	34955460	38133115	1079	1089	1138	10922	10716	11284	10.1223	9.84022	9.91564	0.468186	0.456482	0.44335	15577.4	14652.5	14856.2
A08	LG16	0.522048	0.545712	0.516465	0.368844	0.371105	0.369333	0.285264	0.277737	0.292042	24532068	24281663	25363194	923	895	937	9196	8876	9297	9.96316	9.91732	9.92209	0.52161	0.536463	0.523915	13863.7	14554.4	14181.6
A09	LG17	0.465689	0.470519	0.470531	0.369346	0.370017	0.370238	0.27787	0.263705	0.288035	27148990	26923961	28038907	764	752	778	8361	8263	8491	10.9437	10.988	10.9139	0.466415	0.470733	0.47703	16574.2	16853.7	17192
A10	LG20	0.490657	0.509948	0.482577	0.36933	0.372199	0.36916	0.276042	0.265234	0.287292	20474621	20092873	21654267	767	741	776	7543	7241	7465	9.83442	9.77193	9.61985	0.489974	0.500518	0.482255	13079.6	13572	13457.3
A11	LG21	0.495233	0.493614	0.493904	0.368993	0.371205	0.368795	0.278678	0.274432	0.287995	20992578	20613105	22515271	697	686	733	6822	6635	7025	9.78766	9.67201	9.5839	0.495284	0.49463	0.499264	14917.2	14862.8	15335.7
A12	LG23	0.478413	0.460557	0.456325	0.366754	0.36968	0.36759	0.273312	0.265703	0.284681	22817571	22402247	23695953	769	723	777	7667	7385	7576	9.97009	10.2144	9.75032	0.479219	0.466248	0.45757	14219.3	14446.8	13954.4
A13	LG26	0.506304	0.509773	0.473057	0.368968	0.371385	0.371386	0.255869	0.258858	0.278901	25606546	25305724	27356390	847	796	862	8599	8208	8540	10.1523	10.3116	9.90719	0.505778	0.513861	0.478294	15290.7	16336.2	15179.1
A14	LG27	0.372817	0.398632	0.3996	0.37058	0.372376	0.371936	0.278801	0.263588	0.280679	24127908	23635527	24697035	715	698	733	6215	6314	6485	8.69231	9.04585	8.8472	0.384427	0.398362	0.399767	12972.6	13489.2	13469.4
A15	LG30	0.499996	0.472396	0.453076	0.372073	0.37287	0.372346	0.304093	0.287524	0.314601	22018162	22207123	24190669	739	732	759	7151	7107	7301	9.67659	9.70902	9.61924	0.488118	0.476525	0.457233	14543.2	14456.6	14572.8
A16	LG32	0.466954	0.469412	0.466577	0.369578	0.372407	0.37022	0.279848	0.261798	0.278573	25798204	25140516	25614274	967	935	982	8773	8597	8853	9.07239	9.19465	9.01527	0.469338	0.466656	0.471209	12521.3	12547.6	12290.9
A17	LG34	0.49826	0.477016	0.479664	0.368662	0.370129	0.368614	0.262565	0.258942	0.266896	24589991	24944788	24946589	806	811	821	8318	8138	8226	10.3201	10.0345	10.0195	0.498764	0.477043	0.479674	15216.6	14672.9	14575.2
A18	LG36	0.4259	0.4401	0.443938	0.369345	0.370812	0.37023	0.29934	0.288645	0.303489	24874883	24845935	25792087	689	683	716	6856	6910	7244	9.95065	10.1171	10.1173	0.425416	0.439595	0.442852	15358.7	15991.4	15952.6
A19	LG38	0.449288	0.450108	0.454932	0.370336	0.371751	0.37226	0.290842	0.27487	0.284726	24328756	24175136	24087567	861	837	869	7679	7538	7698	8.9187	9.00597	8.85846	0.448968	0.449798	0.450525	12686.2	12991.6	12488
A20	LG39	0.492272	0.471796	0.475719	0.367668	0.369674	0.369324	0.280991	0.275291	0.287495	24711792	24364774	25258721	873	822	857	8624	8143	8572	9.87858	9.90633	10.0023	0.49091	0.467649	0.468394	13896.1	13861.5	13805.2
A21	LG42	0.514581	0.508338	0.499186	0.368788	0.370432	0.369072	0.280566	0.26662	0.275557	20797522	20565371	20593456	784	774	800	7430	7415	7514	9.47704	9.5801	9.3925	0.514829	0.507194	0.500202	13657.1	13476.3	12876.1
A22	LG43	0.419486	0.435042	0.442634	0.368633	0.371336	0.369537	0.289351	0.275534	0.279543	17340398	16292007	17363599	611	570	584	5622	5377	5510	9.20131	9.43333	9.43493	0.413202	0.430023	0.437167	11726.8	12291.1	12997.9
A23	LG45	0.491914	0.484377	0.482396	0.370409	0.372213	0.370767	0.279788	0.271235	0.28004	21551086	21601429	22289358	819	805	834	8112	8020	8149	9.90476	9.96273	9.77098	0.492833	0.48672	0.484633	12968.4	13060.7	12952.2
A24	LG47	0.510218	0.486471	0.470761	0.36853	0.369607	0.368705	0.298085	0.281178	0.309848	21543139	20904004	22954463	614	578	634	6282	5944	6427	10.2313	10.2837	10.1372	0.508124	0.486166	0.470702	17828.3	17582.7	17042.1
A25	LG49	0.482499	0.496517	0.482141	0.368881	0.369881	0.369783	0.281622	0.263589	0.281571	17805735	17085606	18121008	656	637	658	6656	6532	6847	10.1463	10.2543	10.4058	0.483474	0.481656	0.488682	13122.9	12919	13458.1
Sum_A											614102386	603297839	632886910	20772	20172	21078
Average_A		0.475753	0.473531	0.467691	0.369586	0.371207	0.370238	0.285747	0.272907	0.289662
B01	LG2	0.469613	0.465381	0.447761	0.365371	0.367339	0.364913	0.296106	0.284	0.293409	30312458	30161830	30626354	995	966	967	9700	9548	9283	9.74874	9.88406	9.59979	0.46821	0.463447	0.445947	14263.9	14470.4	14123.8
B02	LG4	0.510686	0.514552	0.490513	0.367446	0.368037	0.36845	0.305498	0.28581	0.308415	27763615	26912453	29475924	1052	1022	1093	10166	9952	10455	9.6635	9.73777	9.56542	0.5108	0.514582	0.49161	13480.6	13550.5	13257.7
B03	LG6	0.407818	0.425829	0.410985	0.374485	0.375294	0.37567	0.32497	0.304285	0.326945	32213398	30088031	32996207	1161	1099	1193	9982	9768	10145	8.59776	8.88808	8.50377	0.409644	0.426464	0.41102	11366.1	11675.6	11368.1
B04	LG8	0.358987	0.410097	0.424667	0.374107	0.373687	0.372853	0.337039	0.305479	0.302969	26380427	23999921	23533877	686	649	698	6490	6401	6649	9.46064	9.86287	9.52579	0.367032	0.410098	0.430319	14114.4	15165.3	14508.7
B05	LG10	0.529948	0.516232	0.512842	0.366836	0.367876	0.367576	0.288971	0.28232	0.291076	32118343	33930608	32740997	1188	1200	1204	12222	12317	12304	10.2879	10.2642	10.2193	0.52181	0.516155	0.511497	14107.5	14594.5	13909.4
B06	LG12	0.500504	0.47687	0.487514	0.367504	0.367399	0.367803	0.258312	0.249759	0.27231	27144002	26853868	28210096	950	940	992	10202	9755	10356	10.7389	10.3777	10.4395	0.497476	0.477181	0.481212	14214.2	13632.1	13684.5
B07	LG13	0.460005	0.456427	0.473756	0.371468	0.373011	0.372326	0.283003	0.285192	0.302656	37007192	36594357	38647772	1122	1114	1180	11241	11117	11475	10.0187	9.97935	9.72458	0.472346	0.459922	0.475129	15579.5	15108.2	15561.6
B08	LG15	0.519181	0.492567	0.50418	0.368536	0.369874	0.37054	0.304424	0.300736	0.326591	26313135	26040875	29563597	949	920	1010	9315	9278	9795	9.8156	10.0848	9.69802	0.521951	0.510707	0.503128	14472.3	14455.7	14727
B09	LG18	0.481232	0.471643	0.484921	0.367111	0.368718	0.367525	0.276255	0.270591	0.277782	27953335	27451679	27776018	790	773	793	8650	8521	8861	10.9494	11.0233	11.174	0.481314	0.470155	0.485113	17030.8	16696.7	16991.8
B10	LG19	0.558091	0.50751	0.510157	0.368328	0.36864	0.367768	0.285825	0.270211	0.297923	21164627	20918845	22311734	782	768	801	7740	7598	7938	9.8977	9.89323	9.91011	0.545752	0.506832	0.507089	14770.6	13805.1	14124.9
B11	LG22	0.513622	0.503478	0.4946	0.368777	0.370173	0.369301	0.284957	0.27449	0.293285	22254098	22865162	23764272	739	736	759	7339	7257	7447	9.93099	9.86005	9.81159	0.512995	0.50379	0.494142	15448.2	15651.1	15471.6
B12	LG24	0.497683	0.4816	0.491404	0.36621	0.367858	0.366657	0.273193	0.264212	0.283577	22671229	22693324	23524813	760	733	780	7797	7504	7784	10.2592	10.2374	9.97949	0.497822	0.481385	0.491031	14850.3	14903.4	14809.5
B13	LG25	0.528652	0.514493	0.50001	0.368263	0.369577	0.369028	0.276127	0.257903	0.276174	26645942	26996754	28311802	827	836	878	8666	8690	8942	10.4788	10.3947	10.1845	0.529647	0.514492	0.498785	17065.2	16614.4	16083.7
B14	LG28	0.403676	0.410116	0.389308	0.369338	0.371492	0.369717	0.274401	0.269362	0.277336	24285033	24138618	25010789	757	736	755	6626	6499	6666	8.75297	8.83016	8.82914	0.39721	0.406179	0.404704	12742.7	13321.5	13406.6
B15	LG29	0.492064	0.486512	0.464448	0.369772	0.370897	0.369509	0.325248	0.301869	0.320229	24209766	23650976	24800826	784	742	786	7713	7298	7662	9.83801	9.83558	9.74809	0.482672	0.485326	0.46543	14904.8	15469.6	14685.8
B16	LG31	0.480339	0.475674	0.470407	0.370214	0.369652	0.370121	0.292126	0.275639	0.299452	27500108	26813868	28176298	1003	973	1048	9174	8950	9445	9.14656	9.19836	9.0124	0.48116	0.475218	0.470945	13192.4	13096	12661.7
B17	LG33	0.499485	0.486688	0.500637	0.368076	0.368677	0.368184	0.269675	0.258194	0.282073	25492334	25525124	26410615	824	810	831	8754	8569	8793	10.6238	10.579	10.5812	0.501012	0.488488	0.502363	15500	15393.5	15966
B18	LG35	0.420564	0.4337	0.455271	0.370654	0.370849	0.371579	0.323195	0.3034	0.317551	27019645	25784374	27029648	779	712	762	7763	7059	7505	9.96534	9.91433	9.84908	0.434767	0.432959	0.445347	15079.9	15679.2	15797.3
B19	LG37	0.463632	0.459296	0.4151	0.368705	0.370586	0.370579	0.285203	0.2844	0.307725	24931514	25054480	28248237	879	863	914	7892	7635	7828	8.97838	8.84705	8.56455	0.463668	0.446085	0.410407	13151.3	12950.7	12684.1
B20	LG40	0.497646	0.488388	0.472464	0.367143	0.368545	0.368961	0.288406	0.281615	0.308234	25362118	25513912	27240235	850	834	891	8706	8547	9084	10.2424	10.2482	10.1953	0.492428	0.487018	0.485143	14693	14899	14832.1
B21	LG41	0.486583	0.483552	0.494142	0.369256	0.369753	0.368893	0.306512	0.290163	0.30139	23288824	22700019	23759043	842	802	846	8031	7669	7969	9.538	9.56234	9.41962	0.488346	0.48464	0.494641	13507.1	13717.4	13891.5
B22	LG44	0.376105	0.394181	0.384513	0.366079	0.368566	0.367317	0.328565	0.314979	0.338142	21110481	20311060	22783358	626	623	661	5823	5767	6094	9.30192	9.25682	9.21936	0.375626	0.396	0.382773	12667.2	12910.4	13193.4
B23	LG46	0.513208	0.499161	0.486972	0.370773	0.371193	0.370711	0.288444	0.278268	0.299301	23299039	22643954	24332571	860	836	900	8691	8312	8872	10.1058	9.94258	9.85778	0.508286	0.497294	0.492345	13770.4	13469.8	13311.1
B24	LG48	0.517577	0.484927	0.508274	0.36519	0.367037	0.365567	0.289605	0.283059	0.291315	21650156	21886202	22530310	635	614	652	6650	6424	6760	10.4724	10.4625	10.3681	0.517759	0.485241	0.505609	17652.8	17296.6	17471.7
B25	LG50	0.521225	0.493756	0.492961	0.364932	0.366376	0.364058	0.277536	0.265874	0.287536	18974014	18717553	19668160	691	676	705	7203	7075	7212	10.424	10.466	10.2298	0.521301	0.495221	0.49477	14314.3	13712	13803.1
Sum_A											647064833	638247847	671473553	21531	20977	22099
Average_A		0.480325	0.473305	0.470712	0.368583	0.369644	0.369024	0.293744	0.281672	0.299336
Whole_genome		0.478039	0.473418	0.469202	0.369085	0.370425	0.369631	0.289745	0.27729	0.294499	1261167219	1241545686	1304360463	42303	41149	43177
