# Supplementary material for: The allotetraploid origin and asymmetrical genome evolution of the common carp Cyprinus carpio
Source: Nat Commun. 2019 Oct 11;10:4625. doi: 10.1038/s41467-019-12644-1 (PMC6789147; doi:10.1038/s41467-019-12644-1)
Supplement: Supplementary file 5 — Supplementary Data 2 [file 41467_2019_12644_MOESM5_ESM.xlsx]

## Sheet: Annotation of A copy
Annotation of single copy genes in subgenome A.
gene_ID	swiss_annotation	pfam__annotation	nr_annotation
HHLG10g0001	Suppressor APC domain-containing protein 2	Adenomatous polyposis coli tumour suppressor protein	suppressor APC domain-containing protein 2
HHLG10g0039	Heat shock protein beta-8	Hsp20/alpha crystallin family	heat shock protein beta-8
HHLG10g0095	Platelet glycoprotein Ib alpha chain	Leucine Rich Repeat	PREDICTED: leucine-rich alpha-2-glycoprotein-like
HHLG10g0108	Thyroid adenoma-associated protein homolog	Putative death-receptor fusion protein (DUF2428)	PREDICTED: thyroid adenoma-associated protein homolog
HHLG10g0132	Adrenodoxin, mitochondrial (Fragment)	2Fe-2S iron-sulfur cluster binding domain	ferredoxin 1b
HHLG10g0135	Butyrophilin-like protein 1	Immunoglobulin V-set domain	PREDICTED: putative leucine-rich repeat-containing protein DDB_G0290503 isoform X2
HHLG10g0144	-	-	Zgc:113208
HHLG10g0198	N-acetylated-alpha-linked acidic dipeptidase-like protein	PA domain	N-acetylated-alpha-linked acidic dipeptidase-like protein
HHLG10g0209	Chymotrypsin-like elastase family member 2A	Trypsin	pancreatic elastase precursor
HHLG10g0212	Transient receptor potential cation channel subfamily M member 3	Ion transport protein	PREDICTED: transient receptor potential cation channel subfamily M member 3 isoform X6
HHLG10g0219	Cytochrome P450 1A1	Cytochrome P450	cytochrome P450, family 1, subfamily D, polypeptide 1
HHLG10g0225	-	Putative WW-binding domain and destruction box	uncharacterized protein LOC560551
HHLG10g0291	Dynein heavy chain 10, axonemal	AAA domain (dynein-related subfamily)	PREDICTED: dynein heavy chain 10, axonemal isoform X1
HHLG10g0308	Dipeptidyl peptidase 2	Serine carboxypeptidase S28	dipeptidyl peptidase 2 precursor
HHLG10g0393	Complement component C9	Low-density lipoprotein receptor domain class A	complement component C9
HHLG10g0398	NADPH-dependent diflavin oxidoreductase 1	Oxidoreductase NAD-binding domain	PREDICTED: NADPH-dependent diflavin oxidoreductase 1 isoform X1
HHLG10g0441	Transmembrane protein 174	Protein of unknown function (DUF4526)	PREDICTED: transmembrane protein 174
HHLG10g0442	F-BAR domain only protein 2	Muniscin C-terminal mu homology domain	PREDICTED: FCH domain only protein 2 isoform X9
HHLG10g0558	Heat shock protein beta-3	Hsp20/alpha crystallin family	novel protein similar to vertebrate heat shock 27kDa protein 3 (HSPB3)
HHLG10g0578	Serine/threonine-protein kinase RIO2	Rio2, N-terminal	RIO kinase 2
HHLG10g0593	GTPase Era, mitochondrial	50S ribosome-binding GTPase	GTPase Era, mitochondrial
HHLG10g0601	-	Ricin-type beta-trefoil lectin domain	PREDICTED: uncharacterized protein LOC101886647 isoform X2
HHLG10g0608	Intraflagellar transport protein 25 homolog	F5/8 type C domain	intraflagellar transport protein 25 homolog
HHLG10g0645	Tigger transposable element-derived protein 6	Tc5 transposase DNA-binding domain	PREDICTED: uncharacterized protein LOC100150296
HHLG10g0652	DNA-directed RNA polymerase III subunit RPC7	DNA-directed RNA polymerase III subunit Rpc31	PREDICTED: DNA-directed RNA polymerase III subunit RPC7 isoform X1
HHLG10g0667	Nucleolar protein 6	Nrap protein	nucleolar protein 6
HHLG10g0672	Ankyrin repeat domain-containing protein 11	Ankyrin repeats (3 copies)	PREDICTED: putative ankyrin repeat domain-containing protein 31
HHLG10g0674	Protein O-mannosyl-transferase 1	MIR domain	protein O-mannosyl-transferase 1
HHLG10g0678	Serologically defined colon cancer antigen 3 homolog	-	serologically defined colon cancer antigen 3 homolog
HHLG10g0704	Protein FAM47E	-	Zgc:158260
HHLG10g0711	28S ribosomal protein S30, mitochondrial	Mitochondrial 28S ribosomal protein S30 (PDCD9)	28S ribosomal protein S30, mitochondrial
HHLG10g0712	Embigin	Immunoglobulin domain	embigin precursor
HHLG10g0738	Probable peptidyl-tRNA hydrolase	Peptidyl-tRNA hydrolase	PREDICTED: probable peptidyl-tRNA hydrolase isoform X1
HHLG10g0777	-	-	PREDICTED: ubiquitin carboxyl-terminal hydrolase 2-like isoform X1
HHLG10g0787	-	-	phoenix
HHLG10g0807	Alpha-ketoglutarate-dependent dioxygenase alkB homolog 4	2OG-Fe(II) oxygenase superfamily	LOC553475 protein, partial
HHLG10g0816	DNA repair protein RAD51 homolog 4	Rad51	DNA repair protein RAD51 homolog 4
HHLG10g0846	UPF0722 protein C11orf88 homolog	-	UPF0722 protein C11orf88 homolog
HHLG10g0857	UPF0686 protein C11orf1 homolog	Protein of unknown function (DUF1143)	PREDICTED: UPF0686 protein C11orf1 homolog
HHLG10g0903	-	-	PREDICTED: uncharacterized protein LOC562347
HHLG10g0922	Translation initiation factor IF-3, mitochondrial	Translation initiation factor IF-3, C-terminal domain	PREDICTED: translation initiation factor IF-3, mitochondrial
HHLG10g0927	-	-	PREDICTED: voltage-gated potassium channel subunit beta-2-like
HHLG10g0951	Cyclin-O protein B	Cyclin, C-terminal domain	PREDICTED: cyclin-O
HHLG10g0956	Dual specificity protein phosphatase 18	Dual specificity phosphatase, catalytic domain	Zgc:153044
HHLG10g0961	General transcription factor IIH subunit 3	Transcription factor Tfb4	uncharacterized protein LOC100151595
HHLG10g0962	Deoxyguanosine kinase, mitochondrial	Deoxynucleoside kinase	deoxyguanosine kinase, mitochondrial
HHLG10g0966	Probable peptide chain release factor C12orf65 homolog, mitochondrial	RF-1 domain	probable peptide chain release factor C12orf65 homolog, mitochondrial
HHLG10g1002	DNA polymerase epsilon catalytic subunit A	DNA polymerase family B	DNA polymerase epsilon catalytic subunit A
HHLG10g1028	Reticulon-4 receptor	Leucine rich repeat	Reticulon 4 receptor
HHLG10g1046	Uncharacterized protein C9orf84	-	PREDICTED: uncharacterized protein C9orf84 homolog
HHLG10g1049	-	-	PREDICTED: uncharacterized protein si:ch211-12e13.1
HHLG10g1053	ATP synthase subunit e, mitochondrial	ATP synthase E chain	unnamed protein product
HHLG10g1054	Alpha-L-iduronidase	Glycosyl hydrolases family 39	PREDICTED: alpha-L-iduronidase
HHLG10g1068	Sperm flagellar protein 2	CH-like domain in sperm protein	PREDICTED: sperm flagellar protein 2 isoform X2
HHLG10g1074	Pikachurin	EGF-like domain	PREDICTED: pikachurin isoform X1
HHLG10g1109	-	-	PREDICTED: putative uncharacterized protein CXorf58 homolog isoform X2
HHLG10g1122	RPA-interacting protein A	Replication protein A interacting N-terminal	PREDICTED: RPA-interacting protein isoform X1
HHLG10g1130	Heat shock factor protein 5	HSF-type DNA-binding	heat shock transcription factor 5
HHLG10g1138	Putative ATP-dependent RNA helicase DHX33	DEAD/DEAH box helicase	putative ATP-dependent RNA helicase DHX33
HHLG10g1143	RNA 3'-terminal phosphate cyclase-like protein	RNA 3'-terminal phosphate cyclase (RTC), insert domain	RNA 3'-terminal phosphate cyclase-like protein
HHLG10g1152	Rab9 effector protein with kelch motifs	Kelch motif	rab9 effector protein with kelch motifs
HHLG10g1158	HAUS augmin-like complex subunit 4	HAUS augmin-like complex subunit 4	HAUS augmin-like complex subunit 4
HHLG10g1166	UPF0184 protein C9orf16 homolog	Uncharacterised protein family (UPF0184)	RecName: Full=UPF0184 protein C9orf16 homolog
HHLG10g1182	E3 ubiquitin-protein ligase RNF170	Zinc finger, C3HC4 type (RING finger)	PREDICTED: E3 ubiquitin-protein ligase RNF170-like
HHLG10g1188	Surfeit locus protein 2	Surfeit locus protein 2 (SURF2)	PREDICTED: surfeit locus protein 2
HHLG12g0035	Protein CutA homolog	CutA1 divalent ion tolerance protein	PREDICTED: protein CutA homolog isoform X1
HHLG12g0040	Voltage-dependent T-type calcium channel subunit alpha-1I	Ion transport protein	unnamed protein product, partial
HHLG12g0043	Putative uncharacterized protein ENSP00000383309	-	PREDICTED: paternally-expressed gene 3 protein-like
HHLG12g0052	Urotensin-2 receptor	7 transmembrane receptor (rhodopsin family)	PREDICTED: urotensin-2 receptor-like
HHLG12g0057	Protein N-terminal asparagine amidohydrolase	Protein N-terminal asparagine amidohydrolase	N-terminal asparagine amidase
HHLG12g0063	Phosphatidate phosphatase LPIN2	lipin, N-terminal conserved region	PREDICTED: phosphatidate phosphatase LPIN2-like
HHLG12g0076	Regulator of G-protein signaling protein-like	Regulator of G protein signaling domain	PREDICTED: regulator of G-protein signaling protein-like
HHLG12g0079	Protein SZT2	-	PREDICTED: protein SZT2, partial
HHLG12g0085	DNA repair and recombination protein RAD54-like (Fragment)	Helicase conserved C-terminal domain	DNA repair and recombination protein RAD54-like
HHLG12g0104	Tripartite motif-containing protein 16	SPRY-associated domain	PREDICTED: E3 ubiquitin/ISG15 ligase TRIM25 isoform X3
HHLG12g0115	Ubiquitin-40S ribosomal protein S27a	Ribosomal protein S27a	ubiquitin-40S ribosomal protein S27a
HHLG12g0116	Translation initiation factor IF-2, mitochondrial	Elongation factor Tu domain 2	translation initiation factor IF-2, mitochondrial
HHLG12g0134	Ubiquitin-like-conjugating enzyme ATG3	Autophagocytosis associated protein C-terminal	ubiquitin-like-conjugating enzyme ATG3
HHLG12g0140	Claudin-10	PMP-22/EMP/MP20/Claudin family	PREDICTED: claudin-10
HHLG12g0185	IQ calmodulin-binding motif-containing protein 1	IQ calmodulin-binding motif	IQ motif containing B1
HHLG12g0205	Probable 8-oxo-dGTP diphosphatase NUDT15	NUDIX domain	PREDICTED: probable 8-oxo-dGTP diphosphatase NUDT15 isoform X2
HHLG12g0215	Dynein heavy chain 11, axonemal	AAA domain (dynein-related subfamily)	PREDICTED: dynein heavy chain 11, axonemal
HHLG12g0234	Uncharacterized protein C21orf58	Domain of unknown function (DUF4587)	Zgc:112416
HHLG12g0318	Protein unc-80 homolog	-	PREDICTED: protein unc-80 homolog isoform X4
HHLG12g0321	Folate transporter 1	Reduced folate carrier	PREDICTED: folate transporter 1
HHLG12g0328	Inhibin alpha chain	Transforming growth factor beta like domain	inhibin alpha chain precursor
HHLG12g0373	Tumor necrosis factor receptor superfamily member 18	-	PREDICTED: tumor necrosis factor receptor superfamily, member 18 isoform X1
HHLG12g0386	Fanconi anemia group D2 protein	Fanconi anaemia protein FancD2 nuclease	PREDICTED: Fanconi anemia group D2 protein isoform X1
HHLG12g0389	Poly [ADP-ribose] polymerase 3	WGR domain	poly
HHLG12g0410	Probable tRNA pseudouridine synthase 2	TruB family pseudouridylate synthase (N terminal domain)	probable tRNA pseudouridine synthase 2
HHLG12g0444	Coiled-coil domain-containing protein 174	Domain of unknown function (DUF4078)	coiled-coil domain-containing protein 174
HHLG12g0454	Urocanate hydratase	Urocanase	urocanate hydratase
HHLG12g0458	Sulfatase-modifying factor 1	Sulfatase-modifying factor enzyme 1	PREDICTED: sulfatase-modifying factor 1 isoform X1
HHLG12g0478	Deleted in malignant brain tumors 1 protein	Immunoglobulin domain	PREDICTED: deleted in malignant brain tumors 1 protein-like
HHLG12g0534	Cilia- and flagella-associated protein 52	WD domain, G-beta repeat	novel protein
HHLG12g0543	Protein transport protein Sec16B	Vesicle coat trafficking protein Sec16 mid-region	PREDICTED: protein transport protein Sec16B isoform X1
HHLG12g0558	Kynurenine--oxoglutarate transaminase 3	Aminotransferase class I and II	RecName: Full=Kynurenine--oxoglutarate transaminase 3; AltName: Full=Cysteine-S-conjugate beta-lyase 2; AltName: Full=Kynurenine aminotransferase III; Short=KATIII; AltName: Full=Kynurenine--glyoxylate transaminase; AltName: Full=Kynurenine--oxoglutarate transaminase III
HHLG12g0615	Disks large homolog 1	L27_1	disks large homolog 1
HHLG12g0659	Microtubule-associated serine/threonine-protein kinase 2	PDZ domain (Also known as DHR or GLGF)	PREDICTED: microtubule-associated serine/threonine-protein kinase 2 isoform X3
HHLG12g0671	Protein FAM183B	FAM183A and FAM183B related	PREDICTED: protein FAM183A
HHLG12g0690	BMP/retinoic acid-inducible neural-specific protein 3	MAC/Perforin domain	PREDICTED: BMP/retinoic acid-inducible neural-specific protein 3-like
HHLG12g0698	Chromodomain-helicase-DNA-binding protein 1-like	Helicase conserved C-terminal domain	chromodomain-helicase-DNA-binding protein 1-like
HHLG12g0706	T-lymphocyte activation antigen CD80	CD80-like C2-set immunoglobulin domain	PREDICTED: T-lymphocyte activation antigen CD80-like isoform X1
HHLG12g0708	Putative GTP-binding protein 6	GTP-binding GTPase N-terminal	PREDICTED: putative GTP-binding protein 6
HHLG12g0709	PI-PLC X domain-containing protein 1	Phosphatidylinositol-specific phospholipase C, X domain	PREDICTED: PI-PLC X domain-containing protein 1-like isoform X1
HHLG12g0745	Somatomedin-B and thrombospondin type-1 domain-containing protein	-	PREDICTED: somatomedin-B and thrombospondin type-1 domain-containing protein-like
HHLG12g0792	Ras-related protein Rab-22A	Ras family	RAB22A, member RAS oncogene family
HHLG12g0877	-	-	PREDICTED: neuron navigator 1-like isoform X3
HHLG12g0920	Methionine--tRNA ligase, cytoplasmic	WHEP-TRS domain	Mars protein
HHLG12g0935	Integral membrane protein GPR180	Rhodopsin-like GPCR transmembrane domain	PREDICTED: integral membrane protein GPR180
HHLG12g0938	SLAIN motif-containing protein 1	SLAIN motif-containing family	PREDICTED: SLAIN motif-containing protein 1-like isoform X2
HHLG12g0949	Angio-associated migratory cell protein	WD domain, G-beta repeat	PREDICTED: angio-associated migratory cell protein
HHLG13g0060	Cytosolic beta-glucosidase	Glycosyl hydrolase family 1	cytosolic beta-glucosidase
HHLG13g0073	Spermatogenesis associated 6-like protein	Spermatogenesis-assoc protein 6	spermatogenesis associated 6-like protein
HHLG13g0171	Haptoglobin	Trypsin	PREDICTED: haptoglobin-like
HHLG13g0172	Beta-1 adrenergic receptor	7 transmembrane receptor (rhodopsin family)	PREDICTED: trace amine-associated receptor 9-like
HHLG13g0173	Dihydroorotate dehydrogenase (quinone), mitochondrial	Dihydroorotate dehydrogenase	dihydroorotate dehydrogenase (quinone), mitochondrial
HHLG13g0202	39S ribosomal protein L15, mitochondrial	Ribosomal proteins 50S-L15, 50S-L18e, 60S-L27A	39S ribosomal protein L15, mitochondrial precursor
HHLG13g0203	FAST kinase domain-containing protein 3	RAP domain	PREDICTED: FAST kinase domain-containing protein 3
HHLG13g0205	DENN domain-containing protein 4C	uDENN domain	PREDICTED: DENN domain-containing protein 4C isoform X1
HHLG13g0206	HAUS augmin-like complex subunit 6	HAUS augmin-like complex subunit 6 N-terminus	HAUS augmin-like complex subunit 6
HHLG13g0207	Oligosaccharyltransferase complex subunit ostc	OST3 / OST6 family, transporter family	oligosaccharyltransferase complex subunit ostc
HHLG13g0215	Arylsulfatase J	Sulfatase	PREDICTED: arylsulfatase J
HHLG13g0222	Cholesterol 7-alpha-monooxygenase	Cytochrome P450	PREDICTED: cholesterol 7-alpha-monooxygenase-like
HHLG13g0224	Epidermal retinol dehydrogenase 2	short chain dehydrogenase	epidermal retinol dehydrogenase 2
HHLG13g0232	Transcription factor Sox-17-alpha-A	HMG (high mobility group) box	SRY (sex determining region Y)-box 32
HHLG13g0236	Collagen alpha-1(XXV) chain	Collagen triple helix repeat (20 copies)	PREDICTED: collagen alpha-1(XXV) chain isoform X13
HHLG13g0238	Ethanolamine-phosphate phospho-lyase	Aminotransferase class-III	ethanolamine-phosphate phospho-lyase
HHLG13g0239	B-cell scaffold protein with ankyrin repeats	Dof, BCAP, and BANK (DBB) motif	PREDICTED: B-cell scaffold protein with ankyrin repeats
HHLG13g0240	Serine/threonine-protein phosphatase 2B catalytic subunit alpha isoform	Calcineurin-like phosphoesterase	Serine/threonine-protein phosphatase 2B catalytic subunit alpha isoform
HHLG13g0242	Nuclear factor 1 B-type	MH1 domain	PREDICTED: nuclear factor 1 B-type isoform X2
HHLG13g0243	Probable palmitoyltransferase ZDHHC21	DHHC palmitoyltransferase	palmitoyltransferase ZDHHC21
HHLG13g0244	BolA-like protein 2	BolA-like protein	bolA-like protein 2
HHLG13g0245	Structure-specific endonuclease subunit slx1	GIY-YIG catalytic domain	PREDICTED: structure-specific endonuclease subunit slx1-like isoform X2
HHLG13g0258	Leucine-rich repeat and fibronectin type-III domain-containing protein 4	Fibronectin type III domain	PREDICTED: leucine-rich repeat and fibronectin type-III domain-containing protein 4
HHLG13g0266	Peroxisomal acyl-coenzyme A oxidase 3	Acyl-CoA dehydrogenase, C-terminal domain	peroxisomal acyl-coenzyme A oxidase 3
HHLG13g0302	Cytochrome P450 2C16	Cytochrome P450	cytochrome P450 CYP2X12
HHLG13g0373	Uncharacterized protein F13E9.13, mitochondrial	BtpA family	Zgc:162297 protein
HHLG13g0416	Chondroitin sulfate glucuronyltransferase	Chondroitin N-acetylgalactosaminyltransferase	PREDICTED: chondroitin sulfate glucuronyltransferase
HHLG13g0421	Diphthamide biosynthesis protein 2	Putative diphthamide synthesis protein	diphthamide biosynthesis protein 2
HHLG13g0422	Mitochondrial calcium uniporter regulator 1	Protein of unknown function (DUF1640)	Idh3g protein
HHLG13g0449	Uncharacterized protein HI_0077	Rieske [2Fe-2S] domain	PREDICTED: uncharacterized protein LOC368688 isoform X2
HHLG13g0464	Cartilage intermediate layer protein 1	Immunoglobulin domain	cartilage intermediate layer protein 1 precursor
HHLG13g0514	Coiled-coil domain-containing protein 96	Domain of unknown function (DUF4201)	coiled-coil domain-containing protein 96
HHLG13g0521	WD repeat-containing protein KIAA1875	WD domain, G-beta repeat	PREDICTED: WD repeat-containing protein KIAA1875-like isoform X1
HHLG13g0579	DIS3-like exonuclease 1	RNB domain	DIS3-like exonuclease 1
HHLG13g0644	Transcription initiation factor IIA subunit 2	Transcription initiation factor IIA, gamma subunit	PREDICTED: transcription initiation factor IIA subunit 2
HHLG13g0665	Dynein assembly factor 1, axonemal	-	RecName: Full=Dynein assembly factor 1, axonemal; AltName: Full=Leucine-rich repeat-containing protein 50
HHLG13g0685	Vitamin D 25-hydroxylase	Cytochrome P450	PREDICTED: vitamin D 25-hydroxylase
HHLG13g0756	tRNA methyltransferase 10 homolog A	tRNA (Guanine-1)-methyltransferase	PREDICTED: tRNA methyltransferase 10 homolog A
HHLG13g0768	Probable imidazolonepropionase	-	probable imidazolonepropionase
HHLG13g0770	NACHT and WD repeat domain-containing protein 2	WD domain, G-beta repeat	PREDICTED: uncharacterized protein LOC101882836 isoform X1
HHLG13g0773	Epididymis-specific alpha-mannosidase	Alpha mannosidase middle domain	PREDICTED: epididymis-specific alpha-mannosidase
HHLG13g0805	Protein canopy 4	TLR4 regulator and MIR-interacting MSAP	protein canopy 4 precursor
HHLG13g0806	Calpain-5	C2 domain	PREDICTED: calpain-5-like isoform X2
HHLG13g0810	Zona pellucida sperm-binding protein 2	Zona pellucida-like domain	egg envelope glycoprotein-like precursor
HHLG13g0811	-	-	PREDICTED: uncharacterized protein LOC569091 isoform X1
HHLG13g0821	Telomerase Cajal body protein 1	WD domain, G-beta repeat	telomerase Cajal body protein 1
HHLG13g0883	DNA polymerase nu	DNA polymerase family A	DNA polymerase nu
HHLG13g0891	Leishmanolysin-like peptidase	Leishmanolysin	PREDICTED: leishmanolysin-like
HHLG13g0903	Coiled-coil domain-containing protein 166	Domain of unknown function (DUF4515)	PREDICTED: coiled-coil domain-containing protein 166
HHLG13g0921	Splicing factor 1	KH domain	PREDICTED: splicing factor 1 isoform X2
HHLG13g0939	AN1-type zinc finger protein 6	AN1-like Zinc finger	PREDICTED: AN1-type zinc finger protein 6 isoform X1
HHLG13g0965	DNA-directed RNA polymerases I, II, and III subunit RPABC5	RNA polymerases N / 8 kDa subunit	Ab1-108
HHLG13g0994	Insulin-like growth factor 1 receptor	Receptor L domain	IGF-I receptor subtype b
HHLG13g1038	Putative protein PHLOEM PROTEIN 2-LIKE A3	PAAD/DAPIN/Pyrin domain	PREDICTED: uncharacterized protein LOC103042443
HHLG13g1042	tRNA methyltransferase 10 homolog B	tRNA (Guanine-1)-methyltransferase	tRNA methyltransferase 10 homolog B
HHLG13g1065	Kelch-like protein 33	BTB And C-terminal Kelch	PREDICTED: kelch-like protein 33
HHLG13g1072	FH1/FH2 domain-containing protein 3	Formin Homology 2 Domain	PREDICTED: FH1/FH2 domain-containing protein 1-like
HHLG15g0008	Heparin cofactor 2	Serpin (serine protease inhibitor)	PREDICTED: heparin cofactor 2 isoform X1
HHLG15g0012	Clathrin heavy chain 1	Region in Clathrin and VPS	PREDICTED: clathrin heavy chain 1, partial
HHLG15g0026	Protein cereblon	-	uncharacterized protein LOC558400 precursor
HHLG15g0048	SRR1-like protein	SRR1	SRR1-like protein
HHLG15g0049	Clustered mitochondria protein homolog	Clustered mitochondria	PREDICTED: clustered mitochondria protein homolog
HHLG15g0094	Sodium/iodide cotransporter	Sodium:solute symporter family	sodium/iodide cotransporter
HHLG15g0108	-	-	PREDICTED: uncharacterized protein LOC105911126, partial
HHLG15g0124	Protein unc-45 homolog B	Tetratricopeptide repeat	protein unc-45 homolog B
HHLG15g0160	Protein UXT	Prefoldin subunit	protein UXT
HHLG15g0189	Thioredoxin-like protein AAED1	AhpC/TSA antioxidant enzyme	PREDICTED: thioredoxin-like protein AAED1 isoform X1
HHLG15g0192	UDP-N-acetylglucosamine/UDP-glucose/GDP-mannose transporter	Triose-phosphate Transporter family	PREDICTED: UDP-N-acetylglucosamine/UDP-glucose/GDP-mannose transporter isoform X1
HHLG15g0199	28S ribosomal protein S27, mitochondrial	Mitochondrial 28S ribosomal protein S27	28S ribosomal protein S27, mitochondrial
HHLG15g0208	Peroxisomal NADH pyrophosphatase NUDT12	NADH pyrophosphatase zinc ribbon domain	PREDICTED: peroxisomal NADH pyrophosphatase NUDT12 isoform X1
HHLG15g0271	Methylcrotonoyl-CoA carboxylase beta chain, mitochondrial	Carboxyl transferase domain	methylcrotonoyl-Coenzyme A carboxylase 2
HHLG15g0305	Fanconi anemia group E protein	Fanconi Anaemia group E protein FANCE	Fanconi anemia, complementation group E
HHLG15g0330	Fucose-1-phosphate guanylyltransferase	L-fucokinase	fucose-1-phosphate guanylyltransferase
HHLG15g0340	A/G-specific adenine DNA glycosylase	Iron-sulfur binding domain of endonuclease III	PREDICTED: A/G-specific adenine DNA glycosylase
HHLG15g0347	IQ and AAA domain-containing protein 1	IQ calmodulin-binding motif	IQ and AAA domain-containing protein-like
HHLG15g0399	Deoxyhypusine hydroxylase	PBS lyase HEAT-like repeat	deoxyhypusine hydroxylase
HHLG15g0424	DNA fragmentation factor subunit beta	CIDE-N domain	DNA fragmentation factor subunit beta
HHLG15g0464	Ragulator complex protein LAMTOR5	-	PREDICTED: ragulator complex protein LAMTOR5
HHLG15g0481	Guanine nucleotide-binding protein G(t) subunit alpha-2	-	guanine nucleotide-binding protein G(t) subunit alpha-2
HHLG15g0492	Transmembrane protein 81	-	PREDICTED: transmembrane protein 81
HHLG15g0511	DNA repair protein complementing XP-C cells	Rad4 beta-hairpin domain 2	Xeroderma pigmentosum, complementation group C
HHLG15g0519	-	-	PREDICTED: vegetative cell wall protein gp1-like
HHLG15g0545	Fanconi anemia group C protein	Fanconi anaemia group C protein	PREDICTED: Fanconi anemia group C protein isoform X2
HHLG15g0547	DNA excision repair protein ERCC-6-like 2	Helicase-associated putative binding domain, C-terminal	PREDICTED: DNA excision repair protein ERCC-6-like 2
HHLG15g0564	Ras-like GTP-binding protein Rho1	Ras family	Transforming protein RhoA
HHLG15g0575	Sulfiredoxin-1	ParB-like nuclease domain	PREDICTED: sulfiredoxin-1
HHLG15g0597	Hemicentin-1	von Willebrand factor type A domain	PREDICTED: hemicentin-1
HHLG15g0668	Ribonuclease P/MRP protein subunit POP5	Rpp14/Pop5 family	ribonuclease P/MRP protein subunit POP5
HHLG15g0679	Cationic amino acid transporter 4	C-terminus of AA_permease	cationic amino acid transporter 4
HHLG15g0680	Coiled-coil domain-containing protein 157	-	PREDICTED: coiled-coil domain-containing protein 157
HHLG15g0753	-	Domain of unknown function (DUF4647)	unnamed protein product
HHLG15g0765	Gamma-glutamyl hydrolase	Peptidase C26	LOC553228 protein, partial
HHLG15g0786	Indoleamine 2,3-dioxygenase 2	Indoleamine 2,3-dioxygenase	Indoleamine 2,3-dioxygenase 1
HHLG15g0799	Radial spoke head 14 homolog	HEAT repeats	PREDICTED: rhabdoid tumor deletion region protein 1 isoform X1
HHLG15g0801	Actin filament-associated protein 1-like 2	PH domain	PREDICTED: actin filament-associated protein 1-like 2-like
HHLG15g0850	ATP-dependent RNA helicase DDX51	Helicase conserved C-terminal domain	ATP-dependent RNA helicase DDX51
HHLG15g0864	PR domain zinc finger protein 16	-	PREDICTED: PR domain zinc finger protein 16
HHLG15g0894	-	-	PREDICTED: uncharacterized protein LOC794385 isoform X1
HHLG15g0905	Cilia- and flagella-associated protein 74	-	PREDICTED: uncharacterized protein si:dkeyp-87a12.1 isoform X1
HHLG15g0912	Choline dehydrogenase, mitochondrial	GMC oxidoreductase	PREDICTED: choline dehydrogenase, mitochondrial
HHLG15g0918	Protein Wnt-5a	wnt family	PREDICTED: protein Wnt-5a
HHLG15g0920	Toll-like receptor 9	-	toll-like receptor 9
HHLG15g0947	-	HECT-domain (ubiquitin-transferase)	PREDICTED: uncharacterized protein LOC105438558
HHLG15g0949	Periphilin-1	Transcriptional regulatory protein LGE1	PREDICTED: periphilin-1-like
HHLG18g0010	E3 SUMO-protein ligase RanBP2	Tetratricopeptide repeat	PREDICTED: E3 SUMO-protein ligase RanBP2 isoform X1
HHLG18g0013	Ribosomal RNA processing protein 1 homolog B	Nucleolar protein,Nop52	PREDICTED: ribosomal RNA processing protein 1 homolog A
HHLG18g0015	Claudin-10	PMP-22/EMP/MP20/Claudin family	PREDICTED: claudin-10 isoform X2
HHLG18g0018	Aladin	WD domain, G-beta repeat	aladin
HHLG18g0019	Mitogen-activated protein kinase kinase kinase 12	Protein tyrosine kinase	PREDICTED: mitogen-activated protein kinase kinase kinase 12 isoform X1
HHLG18g0025	Interferon alpha/beta receptor 2	Interferon-alpha/beta receptor, fibronectin type III	PREDICTED: cytokine receptor family member b2 isoform X1
HHLG18g0026	Interferon alpha/beta receptor 2	Tissue factor	cytokine receptor family member B1
HHLG18g0033	Polypeptide N-acetylgalactosaminyltransferase 13	Ricin-type beta-trefoil lectin domain	PREDICTED: polypeptide N-acetylgalactosaminyltransferase 13 isoform X3
HHLG18g0073	Heterogeneous nuclear ribonucleoprotein A3 homolog 1	-	PREDICTED: heterogeneous nuclear ribonucleoprotein A3 isoform X2
HHLG18g0114	Putative ribonuclease	Uncharacterized protein family UPF0054	putative ribonuclease
HHLG18g0122	Lymphocyte function-associated antigen 3	Immunoglobulin domain	PREDICTED: uncharacterized protein LOC570890
HHLG18g0125	Coiled-coil domain-containing protein 108	Flagellar-associated PapD-like	PREDICTED: coiled-coil domain-containing protein 108
HHLG18g0134	Solute carrier family 23 member 3	Permease family	PREDICTED: solute carrier family 23 member 3
HHLG18g0175	Sodium/hydrogen exchanger 2	Sodium/hydrogen exchanger family	PREDICTED: sodium/hydrogen exchanger 2 isoform X1
HHLG18g0197	Calcium-responsive transcription factor	Amyotrophic lateral sclerosis 2 chromosomal region candidate gene 8	PREDICTED: calcium-responsive transcription factor isoform X2
HHLG18g0201	Centrosome-associated protein CEP250	Ciliary rootlet component, centrosome cohesion	PREDICTED: centrosome-associated protein CEP250
HHLG18g0220	Alpha-aspartyl dipeptidase	Peptidase family S51	uncharacterized protein LOC100149419
HHLG18g0227	Protein Wnt-6	wnt family	wingless-type MMTV integration site family member 6
HHLG18g0245	Lysophosphatidic acid phosphatase type 6	Histidine phosphatase superfamily (branch 2)	lysophosphatidic acid phosphatase type 6
HHLG18g0248	-	-	Zgc:113314
HHLG18g0253	X-linked retinitis pigmentosa GTPase regulator	Regulator of chromosome condensation (RCC1) repeat	retinitis pigmentosa GTPase regulator protein 1
HHLG18g0263	Protein CMSS1	U3-containing 90S pre-ribosomal complex subunit	protein CMSS1
HHLG18g0285	Receptor activity-modifying protein 1	Receptor activity modifying family	receptor activity-modifying protein 1 precursor
HHLG18g0300	tRNA wybutosine-synthesizing protein 4	Galactose oxidase, central domain	tRNA wybutosine-synthesizing protein 4
HHLG18g0304	KDEL motif-containing protein 1	Filamin/ABP280 repeat	KDEL motif-containing protein 1 precursor
HHLG18g0309	Immunoglobulin superfamily member 2	Immunoglobulin domain	PREDICTED: immunoglobulin superfamily member 2-like isoform X3
HHLG18g0317	Ceroid-lipofuscinosis neuronal protein 5	Ceroid-lipofuscinosis neuronal protein 5	PREDICTED: ceroid-lipofuscinosis neuronal protein 5
HHLG18g0333	TSC22 domain family protein 1	TSC-22/dip/bun family	TSC22 domain family protein 1
HHLG18g0342	Glycerol-3-phosphate transporter	Major Facilitator Superfamily	glycerol-3-phosphate transporter
HHLG18g0344	tRNA (guanine-N(7)-)-methyltransferase non-catalytic subunit wdr4	WD domain, G-beta repeat	RecName: Full=tRNA (guanine-N(7)-)-methyltransferase non-catalytic subunit wdr4; AltName: Full=WD repeat-containing protein 4
HHLG18g0357	Spindle and kinetochore-associated protein 3	-	spindle and kinetochore-associated protein 3
HHLG18g0384	RNA-binding protein 44	-	RNA-binding protein 44
HHLG18g0415	Leucine-rich repeat and calponin homology domain-containing protein 1	Calponin homology (CH) domain	PREDICTED: leucine-rich repeat and calponin homology domain-containing protein 1 isoform X4
HHLG18g0417	Dynein heavy chain 7, axonemal	Microtubule-binding stalk of dynein motor	PREDICTED: dynein heavy chain 7, axonemal isoform X1
HHLG18g0423	Formiminotransferase N-terminal subdomain-containing protein	Formiminotransferase domain, N-terminal subdomain	Zgc:153901
HHLG18g0459	ES1 protein homolog, mitochondrial	-	ES1 protein homolog, mitochondrial
HHLG18g0464	Rab-like protein 3	Ras family	rab-like protein 3
HHLG18g0481	Phospholipase D1	PLD-like domain	PREDICTED: phospholipase D1 isoform X1
HHLG18g0500	Tripartite motif-containing protein 45	zinc-RING finger domain	PREDICTED: tripartite motif-containing protein 45
HHLG18g0536	-	-	PREDICTED: uncharacterized protein si:ch211-218d20.15 isoform X1
HHLG18g0541	N-acetylserotonin O-methyltransferase-like protein	Maf-like protein	N-acetylserotonin O-methyltransferase-like protein
HHLG18g0559	DnaJ homolog subfamily C member 28	DnaJ domain	dnaJ homolog subfamily C member 28
HHLG18g0580	Coiled-coil domain-containing protein 93	Coiled-coil domain-containing protein (DUF2037)	coiled-coil domain-containing protein 93
HHLG18g0586	Lanosterol synthase	Squalene-hopene cyclase N-terminal domain	lanosterol synthase
HHLG18g0614	Ankyrin and armadillo repeat-containing protein	Ankyrin repeats (3 copies)	ankyrin and armadillo repeat-containing protein
HHLG18g0656	DnaJ homolog subfamily C member 10	DnaJ domain	dnaJ homolog subfamily C member 10
HHLG18g0670	Histone deacetylase 4	-	PREDICTED: histone deacetylase 4 isoform X3
HHLG18g0674	-	Receptor activity modifying family	PREDICTED: receptor activity-modifying protein 1-like
HHLG18g0706	Putative sodium-coupled neutral amino acid transporter 11	Transmembrane amino acid transporter protein	Zgc:110221 protein
HHLG18g0719	CD302 antigen	Lectin C-type domain	PREDICTED: CD302 antigen-like
HHLG18g0728	Acetylserotonin O-methyltransferase	O-methyltransferase	PREDICTED: hydroxyindole O-methyltransferase isoform X1
HHLG18g0737	Trafficking protein particle complex subunit 2	Sedlin, N-terminal conserved region	PREDICTED: trafficking protein particle complex subunit 2
HHLG18g0740	Glycine receptor subunit alpha-2	Neurotransmitter-gated ion-channel transmembrane region	glycine receptor subunit alpha-2 precursor
HHLG18g0742	Motile sperm domain-containing protein 2	MSP (Major sperm protein) domain	motile sperm domain-containing protein 2
HHLG18g0746	Thioredoxin domain-containing protein 3 homolog	Nucleoside diphosphate kinase	PREDICTED: thioredoxin domain-containing protein 3 homolog
HHLG18g0751	Protein SIX6OS1	-	PREDICTED: uncharacterized protein LOC105029885 isoform X2
HHLG18g0765	A-kinase anchor protein 17A	-	PREDICTED: A-kinase anchor protein 17A isoform X1
HHLG18g0768	G-protein coupled receptor 143	Ocular albinism type 1 protein	G-protein coupled receptor 143
HHLG18g0773	Coiled-coil domain-containing protein 138	-	PREDICTED: coiled-coil domain-containing protein 138 isoform X2
HHLG18g0777	60S ribosomal protein L31	Ribosomal protein L31e	60S ribosomal protein L31
HHLG19g0004	Down syndrome critical region protein 3 homolog	Vacuolar protein sorting-associated protein 26	Down syndrome critical region protein 3
HHLG19g0006	Phosphatidylinositol N-acetylglucosaminyltransferase subunit P	PIG-P	phosphatidylinositol N-acetylglucosaminyltransferase subunit P
HHLG19g0012	Proteasome assembly chaperone 1	-	proteasome assembly chaperone 1
HHLG19g0021	Protein LBH	Cardiac transcription factor regulator, Developmental protein	PREDICTED: proline-, glutamic acid- and leucine-rich protein 1-like
HHLG19g0039	WD repeat-containing protein 70	WD domain, G-beta repeat	PREDICTED: WD repeat-containing protein 70
HHLG19g0040	Uncharacterized protein C5orf42 homolog	Joubert syndrome-associated	PREDICTED: uncharacterized protein C5orf42 homolog
HHLG19g0100	cAMP-specific 3',5'-cyclic phosphodiesterase 4D	-	PREDICTED: cAMP-specific 3',5'-cyclic phosphodiesterase 4D isoform X1
HHLG19g0186	Carbonic anhydrase 4	Eukaryotic-type carbonic anhydrase	PREDICTED: carbonic anhydrase 15 isoform X1
HHLG19g0222	Cryptochrome-2	DNA photolyase	cryptochrome 5
HHLG19g0223	FAD-dependent oxidoreductase domain-containing protein 1	FAD dependent oxidoreductase	FAD-dependent oxidoreductase domain-containing protein 1
HHLG19g0301	Probable 28S rRNA (cytosine-C(5))-methyltransferase	16S rRNA methyltransferase RsmB/F	Zgc:66176
HHLG19g0310	Cyclin-A1	Cyclin, C-terminal domain	cyclin A
HHLG19g0312	Coiled-coil domain-containing protein 169	Domain of unknown function (DUF4600)	PREDICTED: coiled-coil domain-containing protein 169-like isoform X1
HHLG19g0347	Uromodulin-like 1	WAP-type (Whey Acidic Protein) 'four-disulfide core'	PREDICTED: uromodulin-like 1
HHLG19g0360	Myb/SANT-like DNA-binding domain-containing protein 2	Myb/SANT-like DNA-binding domain	PREDICTED: myb/SANT-like DNA-binding domain-containing protein 2
HHLG19g0383	Coiled-coil domain-containing protein 83	-	ts1
HHLG19g0406	Ubiquinol-cytochrome-c reductase complex assembly factor 3	Domain of unknown function (DUF4574)	UNQ655/PRO1286
HHLG19g0490	AP-4 complex subunit mu-1	Clathrin adaptor complex small chain	AP-4 complex subunit mu-1
HHLG19g0536	Phospholipase DDHD2	WWE domain	PREDICTED: phospholipase DDHD2 isoform X1
HHLG19g0590	Protein FAM166B	Protein of unknown function (DUF2475)	protein FAM166B
HHLG19g0622	Tectonic-1	Protein of unknown function (DUF1619)	PREDICTED: tectonic-1
HHLG19g0671	Uncharacterized protein KIAA1958	-	PREDICTED: uncharacterized protein KIAA1958 homolog isoform X5
HHLG19g0672	SOSS complex subunit C	-	SOSS complex subunit C
HHLG19g0676	Placenta-specific gene 8 protein	PLAC8 family	placenta-specific 8
HHLG19g0677	Protein SREK1IP1	Zinc knuckle	Zgc:123019 protein, partial
HHLG19g0688	Structural maintenance of chromosomes protein 5	AAA domain	structural maintenance of chromosomes protein 5
HHLG19g0711	Galactose-1-phosphate uridylyltransferase	Galactose-1-phosphate uridyl transferase, C-terminal domain	PREDICTED: galactose-1-phosphate uridylyltransferase isoform X1
HHLG19g0714	Ciliary neurotrophic factor receptor subunit alpha	-	ciliary neurotrophic factor receptor subunit alpha precursor
HHLG19g0768	Werner syndrome ATP-dependent helicase homolog	HRDC domain	PREDICTED: Werner syndrome ATP-dependent helicase isoform X2
HHLG19g0772	UBX domain-containing protein 8	UBX domain	UBX domain-containing protein 8
HHLG19g0774	Chondroitin sulfate synthase 3	Chondroitin N-acetylgalactosaminyltransferase	PREDICTED: chondroitin sulfate synthase 3
HHLG19g0777	Phosphorylated adapter RNA export protein	PHAX RNA-binding domain	phosphorylated adapter RNA export protein
HHLG19g0778	Alpha-aminoadipic semialdehyde dehydrogenase	Aldehyde dehydrogenase family	PREDICTED: alpha-aminoadipic semialdehyde dehydrogenase
HHLG22g0007	Kinetochore protein Nuf2	Nuf2 family	kinetochore protein Nuf2
HHLG22g0020	Isoleucine--tRNA ligase, cytoplasmic	Anticodon-binding domain of tRNA	isoleucine--tRNA ligase, cytoplasmic
HHLG22g0024	POC1 centriolar protein homolog A	WD domain, G-beta repeat	PREDICTED: POC1 centriolar protein homolog A-like
HHLG22g0028	tRNA (guanine-N(7)-)-methyltransferase	Putative methyltransferase	PREDICTED: tRNA (guanine-N(7)-)-methyltransferase isoform X1
HHLG22g0030	Protein-lysine methyltransferase METTL21B	Lysine methyltransferase	PREDICTED: protein-lysine methyltransferase METTL21B
HHLG22g0031	-	-	PREDICTED: uncharacterized protein si:ch211-159e12.5
HHLG22g0035	Integrin alpha-7	FG-GAP repeat	PREDICTED: integrin alpha-7-like isoform X2
HHLG22g0037	ADP-ribosylation factor GTPase-activating protein 1	Putative GTPase activating protein for Arf	ADP-ribosylation factor GTPase-activating protein 1
HHLG22g0040	Zinc finger protein 831	Zinc-finger double domain	PREDICTED: zinc finger protein 831 isoform X1
HHLG22g0041	Endothelin-3	Endothelin family	PREDICTED: endothelin-3
HHLG22g0042	p53 and DNA damage-regulated protein 1	Prefoldin subunit	p53 and DNA damage-regulated protein 1
HHLG22g0047	Intraflagellar transport protein 52 homolog	ABC-type uncharacterized transport system	IFT52
HHLG22g0048	-	-	PREDICTED: uncharacterized protein si:ch73-303b9.1
HHLG22g0049	Myb-related protein B	Myb-like DNA-binding domain	myb-related protein B
HHLG22g0058	Single-strand selective monofunctional uracil DNA glycosylase	Uracil DNA glycosylase superfamily	PREDICTED: single-strand selective monofunctional uracil DNA glycosylase, partial
HHLG22g0061	-	TNFR/NGFR cysteine-rich region	PREDICTED: CD27 antigen-like isoform X2
HHLG22g0069	Serine incorporator 3	Serine incorporator (Serinc)	PREDICTED: serine incorporator 1-like
HHLG22g0078	Sulfite oxidase, mitochondrial	Cytochrome b5-like Heme/Steroid binding domain	PREDICTED: sulfite oxidase, mitochondrial
HHLG22g0089	CDK5 regulatory subunit-associated protein 1	TRAM domain	CDK5 regulatory subunit-associated protein 1
HHLG22g0090	Dolichyl-diphosphooligosaccharide--protein glycosyltransferase subunit 2	Oligosaccharyltransferase subunit Ribophorin II	Ribophorin II
HHLG22g0092	Pantothenate kinase 4	Protein of unknown function DUF89	PREDICTED: pantothenate kinase 4 isoform X2
HHLG22g0094	Type-1 angiotensin II receptor-associated protein-like	Angiotensin II, type I receptor-associated protein (AGTRAP)	type-1 angiotensin II receptor-associated protein
HHLG22g0097	Uricase	Uricase	uricase
HHLG22g0098	cAMP-dependent protein kinase catalytic subunit alpha	Protein kinase domain	cAMP-dependent protein kinase catalytic subunit beta
HHLG22g0100	Tubulin polyglutamylase TTLL7	Tubulin-tyrosine ligase family	PREDICTED: tubulin polyglutamylase TTLL7 isoform X1
HHLG22g0108	Tetraspanin-33	Tetraspanin family	Zgc:113223
HHLG22g0120	-	-	hypothetical protein EH28_03005
HHLG22g0146	Coiled-coil domain-containing protein 3	-	Zgc:110191
HHLG22g0147	-	-	Vesicle-associated membrane protein 3
HHLG22g0157	ATP-binding cassette sub-family A member 1	ABC transporter	PREDICTED: ATP-binding cassette sub-family A member 1 isoform X1
HHLG22g0158	R3H domain-containing protein 4	R3H domain	R3H domain-containing protein 4
HHLG22g0208	Solute carrier family 45 member 3	Major Facilitator Superfamily	PREDICTED: solute carrier family 45 member 3 isoform X2
HHLG22g0222	Kinesin-like protein KIF17	Kinesin motor domain	PREDICTED: kinesin-like protein KIF17 isoform X1
HHLG22g0240	-	-	PREDICTED: uncharacterized protein LOC101885592
HHLG22g0271	Dynein heavy chain 1, axonemal	AAA domain (dynein-related subfamily)	PREDICTED: dynein heavy chain 1, axonemal, partial
HHLG22g0307	Solute carrier family 22 member 7	Sugar (and other) transporter	solute carrier family 22 member 7
HHLG22g0315	Peroxisomal trans-2-enoyl-CoA reductase	Enoyl-(Acyl carrier protein) reductase	peroxisomal trans-2-enoyl-CoA reductase
HHLG22g0328	-	Pyridine nucleotide-disulphide oxidoreductase	PREDICTED: uncharacterized protein LOC553748 isoform X1
HHLG22g0329	Pirin	Pirin C-terminal cupin domain	pirin
HHLG22g0333	Dynein light chain Tctex-type 3	Tctex-1 family	dynein light chain Tctex-type 3
HHLG22g0337	Guanylate cyclase soluble subunit beta-2	Haem-NO-binding	PREDICTED: guanylate cyclase soluble subunit beta-2-like isoform X1
HHLG22g0361	Dual specificity tyrosine-phosphorylation-regulated kinase 2	Protein kinase domain	dual specificity tyrosine-phosphorylation-regulated kinase 3
HHLG22g0403	[Pyruvate dehydrogenase [acetyl-transferring]]-phosphatase 1, mitochondrial	Protein phosphatase 2C	Si:ch211-15p9.2 protein
HHLG22g0463	Something about silencing protein 10	Sas10/Utp3/C1D family	something about silencing protein 10
HHLG22g0493	-	-	Cadherin 4, retinal
HHLG22g0524	Glutamine-rich protein 1	Domain of unknown function (DUF3504)	glutamine-rich protein 1
HHLG22g0525	RNA pseudouridylate synthase domain-containing protein 4	RNA pseudouridylate synthase	Zgc:92006 protein
HHLG22g0595	Keratin, type I cytoskeletal 19	Intermediate filament protein	PREDICTED: keratin, type I cytoskeletal 17-like
HHLG22g0655	-	-	PREDICTED: uncharacterized protein LOC103911879
HHLG22g0667	Glycine N-acyltransferase-like protein 3	FR47-like protein	PREDICTED: glycine N-acyltransferase-like protein 3
HHLG22g0691	RNA-binding protein 34	RNA recognition motif. (a.k.a. RRM, RBD, or RNP domain)	Rbm34 protein
HHLG22g0692	Tubulin-specific chaperone E	Ubiquitin-like domain	tubulin-specific chaperone E
HHLG22g0721	Son of sevenless homolog 1	RhoGEF domain	unnamed protein product
HHLG22g0722	Replication factor C subunit 4	ATPase family associated with various cellular activities (AAA)	replication factor C subunit 4
HHLG22g0735	Fc receptor-like protein 5	Immunoglobulin domain	PREDICTED: Fc receptor-like protein 5 isoform X1
HHLG24g0011	-	Nuclease-related domain	PREDICTED: uncharacterized protein si:zfos-911d5.4 isoform X2
HHLG24g0014	Phospholysine phosphohistidine inorganic pyrophosphate phosphatase	Haloacid dehalogenase-like hydrolase	phospholysine phosphohistidine inorganic pyrophosphate phosphatase
HHLG24g0017	Ryanodine receptor 2	-	PREDICTED: ryanodine receptor 2-like, partial
HHLG24g0030	Uroporphyrinogen-III synthase	Uroporphyrinogen-III synthase HemD	uroporphyrinogen-III synthase
HHLG24g0035	NADH dehydrogenase [ubiquinone] 1 beta subcomplex subunit 8, mitochondrial	NADH-ubiquinone oxidoreductase ASHI subunit (CI-ASHI or NDUFB8)	PREDICTED: NADH dehydrogenase
HHLG24g0097	-	-	PREDICTED: uncharacterized protein LOC556628
HHLG24g0129	F-box/WD repeat-containing protein 10	WD domain, G-beta repeat	PREDICTED: CMT1A duplicated region transcript 1 protein-like
HHLG24g0132	-	Phosphotyrosine interaction domain (PTB/PID)	PREDICTED: uncharacterized protein LOC100001306
HHLG24g0221	-	-	PREDICTED: FERM domain-containing protein 6-like
HHLG24g0262	Gap junction beta-5 protein	Connexin	PREDICTED: gap junction beta-5 protein-like
HHLG24g0271	CDK5 regulatory subunit-associated protein 3	Protein of unknown function (DUF773)	CDK5 regulatory subunit-associated protein 3
HHLG24g0274	39S ribosomal protein L10, mitochondrial	Ribosomal protein L10	39S ribosomal protein L10, mitochondrial precursor
HHLG24g0305	Tubulin polyglutamylase ttll6	Tubulin-tyrosine ligase family	tubulin polyglutamylase ttll6
HHLG24g0319	Armadillo repeat-containing protein 7	Armadillo/beta-catenin-like repeat	armadillo repeat-containing protein 7
HHLG24g0395	Archaemetzincin-2	Peptidase family M54	PREDICTED: archaemetzincin-2 isoform X1
HHLG24g0442	Hemoglobin subunit alpha-D	Globin	Zgc:163057 protein
HHLG24g0489	Radial spoke head 10 homolog B	MORN repeat	radial spoke head 10 homolog B
HHLG24g0511	Low-density lipoprotein receptor-related protein 2	Complement Clr-like EGF-like	PREDICTED: low-density lipoprotein receptor-related protein 2-like
HHLG24g0524	Nucleoside diphosphate-linked moiety X motif 13	NADH pyrophosphatase zinc ribbon domain	PREDICTED: nucleoside diphosphate-linked moiety X motif 13 isoform X1
HHLG24g0549	Ketimine reductase mu-crystallin	Ornithine cyclodeaminase/mu-crystallin family	Zgc:158843 protein
HHLG24g0573	DNA topoisomerase 2-alpha	DTHCT (NUC029) region	DNA topoisomerase 2-alpha
HHLG24g0633	Nucleolar complex protein 3 homolog	Nucleolar complex-associated protein	nucleolar complex protein 3 homolog
HHLG24g0644	Interferon a3	-	interferon phi 4
HHLG24g0647	Myosin light chain 4	-	PREDICTED: mucin-17-like, partial
HHLG24g0671	-	Myb/SANT-like DNA-binding domain	PREDICTED: uncharacterized protein LOC103037439
HHLG24g0672	Peptidyl-tRNA hydrolase ICT1, mitochondrial	-	PREDICTED: peptidyl-tRNA hydrolase ICT1, mitochondrial-like
HHLG24g0677	Dynein heavy chain 9, axonemal	AAA domain (dynein-related subfamily)	PREDICTED: dynein heavy chain 9, axonemal-like isoform X1
HHLG24g0680	Manganese-dependent ADP-ribose/CDP-alcohol diphosphatase	Calcineurin-like phosphoesterase	PREDICTED: manganese-dependent ADP-ribose/CDP-alcohol diphosphatase isoform X1
HHLG24g0693	Sacsin	Domain of unknown function (DUF3883)	PREDICTED: uncharacterized protein wu:fj29h11 isoform X1
HHLG24g0704	Methyltransferase-like protein 9	DREV methyltransferase	PREDICTED: methyltransferase-like protein 9 isoform X1
HHLG24g0706	DNA-directed RNA polymerase III subunit RPC5	Sin-like protein conserved region	PREDICTED: DNA-directed RNA polymerase III subunit RPC5 isoform X1
HHLG24g0711	Phosphatidylethanolamine N-methyltransferase	Phospholipid methyltransferase	phosphatidylethanolamine N-methyltransferase
HHLG25g0001	Microcephalin	BRCA1 C Terminus (BRCT) domain	Mcph1 protein, partial
HHLG25g0003	WD repeat-containing protein 11	-	PREDICTED: WD repeat-containing protein 11
HHLG25g0031	Constitutive coactivator of peroxisome proliferator-activated receptor gamma	-	PREDICTED: constitutive coactivator of peroxisome proliferator-activated receptor gamma isoform X1
HHLG25g0043	2'-deoxynucleoside 5'-phosphate N-hydrolase 1	Nucleoside 2-deoxyribosyltransferase	2'-deoxynucleoside 5'-phosphate N-hydrolase 1
HHLG25g0052	E3 ubiquitin-protein ligase parkin	Ubiquitin family	E3 ubiquitin-protein ligase parkin
HHLG25g0066	Gastric intrinsic factor	-	transcobalamin-like precursor
HHLG25g0114	Aldose 1-epimerase	Aldose 1-epimerase	aldose 1-epimerase
HHLG25g0119	cGMP-dependent protein kinase 2	Cyclic nucleotide-binding domain	PREDICTED: cGMP-dependent protein kinase 2-like
HHLG25g0124	DNA replication complex GINS protein PSF1	GINS complex protein	DNA replication complex GINS protein PSF1
HHLG25g0125	Ninein-like protein	EF-hand domain pair	ninein-like protein
HHLG25g0147	Molybdenum cofactor sulfurase	MOSC domain	molybdenum cofactor sulfurase
HHLG25g0190	Complement factor D	Trypsin	complement factor D
HHLG25g0221	Beta-mannosidase	Glycosyl hydrolases family 2, TIM barrel domain	beta-mannosidase precursor
HHLG25g0249	Sideroflexin-4	Tricarboxylate carrier	RecName: Full=Sideroflexin-4
HHLG25g0259	Transcription elongation factor B polypeptide 3	TFIIS helical bundle-like domain	PREDICTED: transcription elongation factor B polypeptide 3 isoform X1
HHLG25g0265	Cytochrome c oxidase protein 20 homolog	Protein of unknown function (DUF3767)	PREDICTED: cytochrome c oxidase protein 20 homolog isoform X1
HHLG25g0270	Protein FAM35A	-	PREDICTED: protein FAM35A isoform X1
HHLG25g0276	Coiled-coil domain-containing protein 172	-	PREDICTED: coiled-coil domain-containing protein 172
HHLG25g0277	-	-	si:ch1073-126c3.2 precursor
HHLG25g0284	Mitochondrial ribosome-associated GTPase 1	50S ribosome-binding GTPase	PREDICTED: mitochondrial ribosome-associated GTPase 1 isoform X2
HHLG25g0322	Isoaspartyl peptidase/L-asparaginase	Asparaginase	PREDICTED: isoaspartyl peptidase/L-asparaginase isoform X1
HHLG25g0342	N(4)-(Beta-N-acetylglucosaminyl)-L-asparaginase	Asparaginase	uncharacterized protein LOC767799
HHLG25g0349	Fucose mutarotase	RbsD / FucU transport protein family	fucose mutarotase
HHLG25g0355	Cilia- and flagella-associated protein 43	-	PREDICTED: WD repeat-containing protein 96
HHLG25g0356	Swi5-dependent recombination DNA repair protein 1 homolog	Double-strand recombination repair protein	RecName: Full=Swi5-dependent recombination DNA repair protein 1 homolog; AltName: Full=Meiosis protein 5 homolog
HHLG25g0446	Protein phosphatase 1 regulatory subunit 21	Predicted coiled-coil domain-containing protein	PREDICTED: protein phosphatase 1 regulatory subunit 21
HHLG25g0447	Reticulon-4	Reticulon	PREDICTED: reticulon-4 isoform X1
HHLG25g0449	Serine/threonine-protein phosphatase 4 regulatory subunit 3-B	Component of IIS longevity pathway SMK-1	serine/threonine-protein phosphatase 4 regulatory subunit 3B
HHLG25g0450	Polyribonucleotide nucleotidyltransferase 1, mitochondrial	KH domain	polyribonucleotide nucleotidyltransferase 1, mitochondrial
HHLG25g0451	Cilia- and flagella-associated protein 36	The ARF-like 2 binding protein BART	cilia- and flagella-associated protein 36
HHLG25g0457	Membrane-spanning 4-domains subfamily A member 4D	CD20-like family	LOC799814 protein
HHLG25g0484	DNA polymerase eta	impB/mucB/samB family C-terminal domain	PREDICTED: DNA polymerase eta
HHLG25g0499	Transmembrane protein 72	-	PREDICTED: transmembrane protein 72 isoform X2
HHLG25g0518	Putative ATP-dependent RNA helicase TDRD9	DEAD/DEAH box helicase	PREDICTED: putative ATP-dependent RNA helicase TDRD9 isoform X1
HHLG25g0576	Cofilin-2	Cofilin/tropomyosin-type actin-binding protein	non-muscle cofilin 1
HHLG25g0606	Zona pellucida sperm-binding protein 3	Zona pellucida-like domain	PREDICTED: uncharacterized protein LOC565426 isoform X1
HHLG25g0624	Glia maturation factor beta	Cofilin/tropomyosin-type actin-binding protein	glia maturation factor beta
HHLG25g0626	Cyclin-dependent kinase inhibitor 3	Cyclin-dependent kinase inhibitor 3 (CDKN3)	PREDICTED: cyclin-dependent kinase inhibitor 3 isoform X1
HHLG25g0653	Protein eyes shut homolog (Fragment)	-	PREDICTED: protein eyes shut homolog isoform X1
HHLG25g0673	DNA-directed RNA polymerase I subunit RPA2	RNA polymerase Rpb2, domain 2	Zgc:66298
HHLG25g0681	Ankyrin repeat domain-containing protein 2	-	PREDICTED: ankyrin repeat domain-containing protein 2-like
HHLG25g0682	Lactosylceramide alpha-2,3-sialyltransferase	Glycosyltransferase family 29 (sialyltransferase)	ST3 beta-galactoside alpha-2,3-sialyltransferase 5, like
HHLG25g0683	Hermansky-Pudlak syndrome 1 protein homolog	-	Hermansky-Pudlak syndrome 1 protein
HHLG25g0729	Leucine-rich repeat-containing protein 27	Leucine rich repeat	PREDICTED: leucine-rich repeat-containing protein 27
HHLG25g0736	39S ribosomal protein L2, mitochondrial	Ribosomal Proteins L2, RNA binding domain	PREDICTED: 39S ribosomal protein L2, mitochondrial
HHLG25g0798	UDP-GalNAc:beta-1,3-N-acetylgalactosaminyltransferase 2	Galactosyltransferase	UDP-GalNAc:beta-1,3-N-acetylgalactosaminyltransferase 2 precursor
HHLG25g0809	DnaJ homolog subfamily C member 12	DnaJ domain	PREDICTED: dnaJ homolog subfamily C member 12
HHLG25g0827	Cilia- and flagella-associated protein 46	-	Tetratricopeptide repeat protein 40
HHLG28g0050	-	-	PREDICTED: uncharacterized protein LOC100538111
HHLG28g0086	WD repeat-containing protein 1	WD domain, G-beta repeat	WD repeat domain 1
HHLG28g0087	Zinc finger protein 518B	-	PREDICTED: zinc finger protein 518B
HHLG28g0088	Cytokine-dependent hematopoietic cell linker	SH2 domain	PREDICTED: cytokine-dependent hematopoietic cell linker
HHLG28g0134	UDP-N-acetylglucosamine transferase subunit ALG13 homolog	Glycosyltransferase family 28 C-terminal domain	uncharacterized protein LOC436733
HHLG28g0181	Testis-expressed sequence 11 protein	Meiosis protein SPO22/ZIP4 like	PREDICTED: testis-expressed sequence 11 protein
HHLG28g0210	-	-	PREDICTED: protein starmaker-like isoform X1
HHLG28g0234	U7 snRNA-associated Sm-like protein LSm11	LSM domain	Lsm11 protein
HHLG28g0250	Pro-epidermal growth factor	EGF domain	PREDICTED: pro-epidermal growth factor isoform X1
HHLG28g0267	Pancreatic secretory trypsin inhibitor	Kazal-type serine protease inhibitor domain	pancreatic secretory trypsin inhibitor-like precursor
HHLG28g0268	Nucleotide exchange factor SIL1	Nucleotide exchange factor Fes1	PREDICTED: nucleotide exchange factor SIL1
HHLG28g0273	Cytochrome b-c1 complex subunit 8	UcrQ family	cytochrome b-c1 complex subunit 8
HHLG28g0274	Mitochondrial import inner membrane translocase subunit Tim8 A	Tim10/DDP family zinc finger	mitochondrial import inner membrane translocase subunit Tim8 A
HHLG28g0275	Magnesium transporter NIPA2	Magnesium transporter NIPA	PREDICTED: uncharacterized protein LOC494104 isoform X1
HHLG28g0305	Ig kappa chain V region 3547	Immunoglobulin V-set domain	PREDICTED: LOW QUALITY PROTEIN: novel immune-type receptor 14b
HHLG28g0316	-	-	novel protein
HHLG28g0341	O-acetyl-ADP-ribose deacetylase MACROD1	Macro domain	O-acetyl-ADP-ribose deacetylase MACROD1
HHLG28g0355	-	-	PREDICTED: uncharacterized protein wu:fi74c02
HHLG28g0374	RING finger protein 44	Ring finger domain	PREDICTED: RING finger protein 44 isoform X2
HHLG28g0386	A disintegrin and metalloproteinase with thrombospondin motifs 3	Reprolysin family propeptide	PREDICTED: A disintegrin and metalloproteinase with thrombospondin motifs 2-like
HHLG28g0442	Thiosulfate sulfurtransferase/rhodanese-like domain-containing protein 2	Rhodanese-like domain	PREDICTED: thiosulfate sulfurtransferase/rhodanese-like domain-containing protein 2
HHLG28g0469	Histidine--tRNA ligase, cytoplasmic	Anticodon binding domain	histidyl-tRNA synthetase, cytoplasmic isoform 1
HHLG28g0522	TSC22 domain family protein 3	TSC-22/dip/bun family	PREDICTED: TSC22 domain family protein 3-like isoform X1
HHLG28g0540	Homeodomain-only protein	Homeobox domain	homeodomain-only protein
HHLG28g0571	Protein bicaudal C homolog 1-A	SAM domain (Sterile alpha motif)	PREDICTED: bicaudal C homolog 2 isoform X1
HHLG28g0575	Probable UDP-sugar transporter protein SLC35A4	Nucleotide-sugar transporter	PREDICTED: probable UDP-sugar transporter protein SLC35A4-like
HHLG28g0613	LRP2-binding protein	Tetratricopeptide repeat	LRP2-binding protein
HHLG28g0628	-	-	hypothetical protein Z043_28134
HHLG28g0635	Fragile X mental retardation protein 1 homolog B	Agenet domain	fragile X mental retardation protein 1
HHLG28g0645	Probable E3 SUMO-protein ligase RNF212	-	PREDICTED: probable E3 SUMO-protein ligase RNF212
HHLG28g0649	Janus kinase and microtubule-interacting protein 1	-	PREDICTED: janus kinase and microtubule-interacting protein 1 isoform X1
HHLG28g0652	Smoothelin	Calponin homology (CH) domain	PREDICTED: smoothelin-like 1 isoform X1
HHLG28g0689	Dynein heavy chain-like protein PF11_0240	Myb/SANT-like DNA-binding domain	PREDICTED: uncharacterized protein LOC100329833
HHLG28g0696	RELT-like protein 2	Tumour necrosis factor receptor superfamily member 19	RELT-like protein 2
HHLG28g0706	DNA-directed RNA polymerases I and III subunit RPAC2	RNA polymerase Rpb3/Rpb11 dimerisation domain	DNA-directed RNA polymerases I and III subunit RPAC2
HHLG28g0732	Lysophosphatidic acid receptor 4	7 transmembrane receptor (rhodopsin family)	PREDICTED: lysophosphatidic acid receptor 4
HHLG28g0747	Ras-related protein Rab-9B	Ras family	PREDICTED: ras-related protein Rab-9B
HHLG29g0009	Diacylglycerol kinase delta	SAM domain (Sterile alpha motif)	PREDICTED: diacylglycerol kinase delta isoform X1
HHLG29g0036	Folate receptor alpha	Folate receptor family	folate receptor alpha precursor
HHLG29g0052	Transmembrane protein 25	-	PREDICTED: transmembrane protein 25-like
HHLG29g0056	26S proteasome non-ATPase regulatory subunit 2	Proteasome/cyclosome repeat	PREDICTED: 26S proteasome non-ATPase regulatory subunit 2
HHLG29g0057	Eukaryotic translation initiation factor 4 gamma 1	-	PREDICTED: eukaryotic translation initiation factor 4 gamma 1-like isoform X1
HHLG29g0075	SPARC-related modular calcium-binding protein 1	Kazal-type serine protease inhibitor domain	PREDICTED: SPARC-related modular calcium-binding protein 1-like isoform X2
HHLG29g0106	Coiled-coil domain-containing protein 150	-	PREDICTED: coiled-coil domain-containing protein 150 isoform X1
HHLG29g0117	-	-	PREDICTED: uncharacterized protein LOC100334151
HHLG29g0125	Collagen alpha-1(IV) chain	C-terminal tandem repeated domain in type 4 procollagen	PREDICTED: collagen alpha-3(IV) chain isoform X1
HHLG29g0183	-	C1q domain	lymphotoxin alpha
HHLG29g0200	Multiple epidermal growth factor-like domains protein 6	Human growth factor-like EGF	Zgc:158328
HHLG29g0217	von Willebrand factor D and EGF domain-containing protein	Calcium-binding EGF domain	PREDICTED: von Willebrand factor D and EGF domain-containing protein
HHLG29g0218	-	-	PREDICTED: uncharacterized protein si:dkey-30e9.6 isoform X1
HHLG29g0290	-	-	PREDICTED: myb-like protein X
HHLG29g0344	Matrix metalloproteinase-20	Putative peptidoglycan binding domain	PREDICTED: matrilysin-like
HHLG29g0396	Insulin-like growth factor-binding protein complex acid labile subunit	Leucine Rich repeat	PREDICTED: leucine-rich repeat-containing protein 15-like
HHLG29g0411	Coiled-coil domain-containing protein 153	-	coiled-coil domain-containing protein 153
HHLG29g0428	Zona pellucida-like domain-containing protein 1	Zona pellucida-like domain	PREDICTED: zona pellucida-like domain-containing protein 1
HHLG29g0435	Testis-expressed sequence 12 protein	Testis-expressed 12	unnamed protein product
HHLG29g0462	Sacsin	Ubiquitin family	PREDICTED: sacsin isoform X2
HHLG29g0465	Probable asparagine--tRNA ligase, mitochondrial	tRNA synthetases class II (D, K and N)	probable asparagine--tRNA ligase, mitochondrial
HHLG29g0505	Glucose 1,6-bisphosphate synthase	Phosphoglucomutase/phosphomannomutase, C-terminal domain	glucose 1,6-bisphosphate synthase
HHLG29g0509	Double-strand break repair protein MRE11A	Calcineurin-like phosphoesterase	PREDICTED: double-strand break repair protein MRE11A isoform X1
HHLG29g0514	Phosphatidylinositol 4,5-bisphosphate 3-kinase catalytic subunit beta isoform	PI3-kinase family, ras-binding domain	PREDICTED: phosphatidylinositol 4,5-bisphosphate 3-kinase catalytic subunit beta isoform
HHLG29g0518	Thymus-specific serine protease	Serine carboxypeptidase S28	PREDICTED: thymus-specific serine protease
HHLG29g0522	ATP synthase subunit s-like protein	Leucine Rich Repeat	PREDICTED: ATP synthase subunit s-like protein isoform X1
HHLG29g0524	Glioma tumor suppressor candidate region gene 2 protein	Nop53 (60S ribosomal biogenesis)	glioma tumor suppressor candidate region gene 2 protein
HHLG29g0525	Serine-protein kinase ATM	FATC domain	ataxia telangiectasia mutated
HHLG29g0539	Nucleolar pre-ribosomal-associated protein 1	Ribosome 60S biogenesis N-terminal	PREDICTED: nucleolar pre-ribosomal-associated protein 1
HHLG29g0554	Bifunctional polynucleotide phosphatase/kinase	Polynucleotide kinase 3 phosphatase	PREDICTED: bifunctional polynucleotide phosphatase/kinase isoform X1
HHLG29g0572	Adenine phosphoribosyltransferase	Phosphoribosyl transferase domain	PREDICTED: uncharacterized protein LOC100126024 isoform X1
HHLG29g0580	C2 domain-containing protein 3	C2 domain	PREDICTED: C2 domain-containing protein 3
HHLG29g0677	Trafficking protein particle complex subunit 6B	Transport protein particle (TRAPP) component	trafficking protein particle complex 6b-like
HHLG29g0680	Leucine-rich repeat and fibronectin type III domain-containing protein 1-like protein	Fibronectin type III domain	leucine-rich repeat and fibronectin type III domain-containing protein 1-like protein precursor
HHLG29g0687	FXYD domain-containing ion transport regulator 6	ATP1G1/PLM/MAT8 family	FXYD domain-containing ion transport regulator 6 precursor
HHLG29g0701	E3 ubiquitin/ISG15 ligase TRIM25	B-box zinc finger	PREDICTED: uncharacterized protein LOC767638 isoform X1
HHLG29g0703	Guanylate cyclase soluble subunit beta-2	Haem-NO-binding	PREDICTED: guanylate cyclase soluble subunit beta-2-like
HHLG29g0725	Serine/Arginine-related protein 53	-	serine/Arginine-related protein 53
HHLG29g0728	WD repeat-containing protein 53	WD domain, G-beta repeat	PREDICTED: WD repeat-containing protein 53
HHLG29g0736	Serine palmitoyltransferase small subunit B	Protein of unknown function (DUF3317)	serine palmitoyltransferase small subunit B
HHLG29g0761	Intraflagellar transport protein 80 homolog	WD domain, G-beta repeat	intraflagellar transport protein 80 homolog
HHLG29g0763	Membrane frizzled-related protein	Fz domain	PREDICTED: membrane frizzled-related protein isoform X1
HHLG29g0765	V-set and transmembrane domain-containing protein 5	Immunoglobulin V-set domain	unnamed protein product
HHLG29g0776	Cytochrome P450 2G1	Cytochrome P450	cytochrome P450 precursor
HHLG29g0779	Late secretory pathway protein AVL9 homolog	Transport protein Avl9	PREDICTED: late secretory pathway protein AVL9 homolog isoform X1
HHLG2g0017	Keratin, type I cuticular Ha5	Intermediate filament protein	PREDICTED: keratin, type I cytoskeletal 47 kDa-like
HHLG2g0053	Hsp90 co-chaperone Cdc37	Cdc37 C terminal domain	hsp90 co-chaperone Cdc37
HHLG2g0054	Probable glutamate--tRNA ligase, mitochondrial	tRNA synthetases class I (E and Q), catalytic domain	probable glutamate--tRNA ligase, mitochondrial precursor
HHLG2g0072	UDP-GlcNAc:betaGal beta-1,3-N-acetylglucosaminyltransferase-like protein 1	Glycosyl transferase family 2	UDP-GlcNAc:betaGal beta-1,3-N-acetylglucosaminyltransferase-like protein 1
HHLG2g0075	MYCBP-associated protein	MYCBP-associated protein family	PREDICTED: MYCBP-associated protein
HHLG2g0095	Poly(A)-specific ribonuclease PARN	RNA binding domain	poly(A)-specific ribonuclease
HHLG2g0096	Putative RNA exonuclease NEF-sp	u-PAR/Ly-6 domain	Unknown gene product
HHLG2g0098	General transcription factor 3C polypeptide 1	B-block binding subunit of TFIIIC	PREDICTED: general transcription factor 3C polypeptide 1, partial
HHLG2g0107	Centromere protein M	Centromere protein M (CENP-M)	RecName: Full=Centromere protein M; Short=CENP-M; AltName: Full=Proliferation-associated nuclear element 1
HHLG2g0135	Tuberin	Rap/ran-GAP	PREDICTED: tuberin
HHLG2g0174	Type II inositol 3,4-bisphosphate 4-phosphatase	-	PREDICTED: type II inositol 3,4-bisphosphate 4-phosphatase-like, partial
HHLG2g0191	Mitochondrial cardiolipin hydrolase	PLD-like domain	mitochondrial cardiolipin hydrolase
HHLG2g0203	Ribonuclease H2 subunit A	Ribonuclease HII	Ribonuclease H2, subunit A
HHLG2g0229	Chymotrypsin-like elastase family member 2A	Trypsin	Zgc:154142 protein
HHLG2g0254	Protein RRP5 homolog	Suppressor of forked protein (Suf)	PREDICTED: protein RRP5 homolog
HHLG2g0260	-	Small cytokines (intecrine/chemokine), interleukin-8 like	chemokine (C-X-C motif) ligand 18b precursor
HHLG2g0264	VPS10 domain-containing receptor SorCS1	-	PREDICTED: VPS10 domain-containing receptor SorCS1-like
HHLG2g0277	SET domain-containing protein 4	SET domain	SET domain-containing protein 4
HHLG2g0323	-	SEA domain	Zgc:111983
HHLG2g0344	-	-	secretory calcium-binding phosphoprotein 6 precursor
HHLG2g0378	DnaJ homolog subfamily A member 1	DnaJ central domain	dnaJ homolog subfamily A member 1
HHLG2g0394	Transmembrane protein 132C	-	PREDICTED: transmembrane protein 132C-like
HHLG2g0463	Putative protein arginine N-methyltransferase 9	Ribosomal protein L11 methyltransferase (PrmA)	putative protein arginine N-methyltransferase 9
HHLG2g0467	U6 snRNA-associated Sm-like protein LSm6	LSM domain	U6 snRNA-associated Sm-like protein LSm6
HHLG2g0495	ADP-ribosylation factor-like protein 6	ADP-ribosylation factor family	ADP-ribosylation factor-like protein 6
HHLG2g0506	CD99 antigen-like protein 2	CD99 antigen like protein 2	CD99 molecule precursor
HHLG2g0513	Steryl-sulfatase	C-terminal region of aryl-sulfatase	PREDICTED: steryl-sulfatase
HHLG2g0520	Arsenite methyltransferase	Methyltransferase domain	arsenite methyltransferase
HHLG2g0539	Ubiquitin-associated domain-containing protein 2	UBA/TS-N domain	ubiquitin-associated domain-containing protein 2
HHLG2g0581	Probable ribonuclease ZC3H12C	Zc3h12a-like Ribonuclease NYN domain	PREDICTED: probable ribonuclease ZC3H12C
HHLG2g0586	NADH dehydrogenase [ubiquinone] 1 beta subcomplex subunit 6	NADH:ubiquinone oxidoreductase, NDUFB6/B17 subunit	PREDICTED: NADH dehydrogenase
HHLG2g0599	Protocadherin-16	Cadherin cytoplasmic region	PREDICTED: protocadherin-23 isoform X2
HHLG2g0606	-	TMEM154 protein family	PREDICTED: transmembrane protein 154 isoform X1
HHLG2g0626	Integrator complex subunit 12	PHD-finger	Zgc:86602
HHLG2g0638	Centlein	-	PREDICTED: centlein isoform X2
HHLG2g0663	GTP-binding protein Rhes	Ras family	Zgc:152698
HHLG2g0680	Pentatricopeptide repeat-containing protein 1, mitochondrial	PPR repeat	PREDICTED: pentatricopeptide repeat-containing protein 1, mitochondrial
HHLG2g0698	UDP-glucose 6-dehydrogenase	UDP-glucose/GDP-mannose dehydrogenase family, central domain	Ugdh protein
HHLG2g0717	Dynein heavy chain 6, axonemal	AAA domain (dynein-related subfamily)	PREDICTED: dynein heavy chain 6, axonemal
HHLG2g0725	DNA-directed primase/polymerase protein	DNA primase small subunit	RecName: Full=DNA-directed primase/polymerase protein; AltName: Full=Coiled-coil domain-containing protein 111 homolog
HHLG2g0887	Fibrinogen alpha chain	Fibrinogen alpha/beta chain family	fibrinogen alpha chain precursor
HHLG2g0888	Fibrinogen alpha chain	-	PREDICTED: fibrinogen alpha chain-like
HHLG2g0889	Fibrinogen beta chain	Fibrinogen alpha/beta chain family	fibrinogen beta chain precursor
HHLG2g0929	Putative malate dehydrogenase 1B	lactate/malate dehydrogenase, alpha/beta C-terminal domain	PREDICTED: putative malate dehydrogenase 1B isoform X1
HHLG2g0935	Partitioning defective 3 homolog B	Domain of unknown function (DUF3534)	PREDICTED: partitioning defective 3 homolog B-like
HHLG2g0947	Protein SON	G-patch domain	uncharacterized protein LOC795664 precursor
HHLG2g0961	Mitochondrial ribonuclease P protein 1	tRNA (Guanine-1)-methyltransferase	mitochondrial ribonuclease P protein 1
HHLG2g0963	Protein-lysine methyltransferase METTL21E	Lysine methyltransferase	methyltransferase like 21E-like
HHLG2g0978	Coagulation factor VII	Coagulation Factor Xa inhibitory site	PREDICTED: uncharacterized protein LOC100038778 isoform X1
HHLG2g0983	Inactive dual specificity phosphatase 27	Dual specificity phosphatase, catalytic domain	PREDICTED: inactive dual specificity phosphatase 27
HHLG31g0009	Doublecortin domain-containing protein 2	Doublecortin	PREDICTED: doublecortin domain-containing protein 2-like
HHLG31g0043	E3 ubiquitin-protein ligase E3D	HECT-like Ubiquitin-conjugating enzyme (E2)-binding	PREDICTED: E3 ubiquitin-protein ligase E3D isoform X1
HHLG31g0050	Tetratricopeptide repeat protein 29	Tetratricopeptide repeat	PREDICTED: TCF3 fusion partner homolog isoform X2
HHLG31g0052	-	-	PREDICTED: uncharacterized protein LOC103025608 isoform X1
HHLG31g0064	Acid sphingomyelinase-like phosphodiesterase 3b	Calcineurin-like phosphoesterase	PREDICTED: acid sphingomyelinase-like phosphodiesterase 3b
HHLG31g0098	ELL-associated factor 1	RNA polymerase II transcription elongation factor	ELL-associated factor 1
HHLG31g0107	Little elongation complex subunit 1	-	KIAA0947-like
HHLG31g0108	U4/U6 small nuclear ribonucleoprotein Prp3	PWI domain	U4/U6-associated splicing factor HPRP3
HHLG31g0134	FXYD domain-containing ion transport regulator 6	ATP1G1/PLM/MAT8 family	PREDICTED: FXYD domain containing ion transport regulator 6 like isoform X2
HHLG31g0143	-	-	14 kDa apolipoprotein
HHLG31g0144	Apolipoprotein C-I	Apolipoprotein C-I (ApoC-1)	apolipoprotein C Ib
HHLG31g0150	-	-	PREDICTED: uncharacterized protein LOC102112100
HHLG31g0254	-	Domain of unknown function (DUF4555)	PREDICTED: uncharacterized protein C7orf31 homolog
HHLG31g0269	Beta-chimaerin	Phorbol esters/diacylglycerol binding domain (C1 domain)	PREDICTED: beta-chimaerin
HHLG31g0273	2-hydroxyacyl-CoA lyase 1	Thiamine pyrophosphate enzyme, C-terminal TPP binding domain	2-hydroxyacyl-CoA lyase 1
HHLG31g0282	Dynein heavy chain 11, axonemal	AAA domain (dynein-related subfamily)	PREDICTED: dynein heavy chain 11, axonemal
HHLG31g0321	Glucosylceramidase	Glycosyl hydrolase family 30 TIM-barrel domain	PREDICTED: glucosylceramidase
HHLG31g0331	Ubiquitin-like protein ATG12	Ubiquitin-like autophagy protein Apg12	Atg12 protein
HHLG31g0335	Folliculin	Vesicle coat protein involved in Golgi to plasma membrane transport	PREDICTED: folliculin isoform X1
HHLG31g0357	N-acetyltransferase 14	Acetyltransferase (GNAT) domain	N-acetyltransferase 14
HHLG31g0384	-	-	novel protein
HHLG31g0420	Carbonic anhydrase 14	Eukaryotic-type carbonic anhydrase	PREDICTED: carbonic anhydrase 14 isoform X1
HHLG31g0424	-	-	PREDICTED: uncharacterized protein LOC102302021 isoform X1
HHLG31g0426	Chemokine-like receptor 1	7 transmembrane receptor (rhodopsin family)	PREDICTED: chemokine-like receptor 1
HHLG31g0438	T-cell surface glycoprotein CD3 delta chain	-	TYRO protein tyrosine kinase binding protein precursor
HHLG31g0473	B-cell antigen receptor complex-associated protein alpha chain	Immunoglobulin V-set domain	PREDICTED: B-cell antigen receptor complex-associated protein alpha chain
HHLG31g0524	Multidrug resistance protein 1	ABC transporter	PREDICTED: ATP-binding cassette, sub-family B (MDR/TAP), member 4 isoform X1
HHLG31g0526	DC-STAMP domain-containing protein 1	DC-STAMP-like protein	PREDICTED: DC-STAMP domain-containing protein 1 isoform X1
HHLG31g0527	DC-STAMP domain-containing protein 2	DC-STAMP-like protein	PREDICTED: DC-STAMP domain-containing protein 2
HHLG31g0548	Cathepsin S	Cathepsin propeptide inhibitor domain (I29)	PREDICTED: cathepsin L-like
HHLG31g0555	Sodium channel modifier 1	-	PREDICTED: sodium channel modifier 1 isoform X1
HHLG31g0570	Adrenocorticotropic hormone receptor	7 transmembrane receptor (rhodopsin family)	putative melanocortin-2 receptor
HHLG31g0586	Thyroglobulin	Insulin-like growth factor binding protein	PREDICTED: thyroglobulin
HHLG31g0588	-	-	PREDICTED: uncharacterized protein LOC101883708
HHLG31g0629	Ubiquitin carboxyl-terminal hydrolase 45	Zn-finger in ubiquitin-hydrolases and other protein	PREDICTED: ubiquitin carboxyl-terminal hydrolase 45
HHLG31g0637	Uncharacterized protein C1orf43 homolog	NICE-3 protein	PREDICTED: uncharacterized protein C1orf43 homolog isoform X2
HHLG31g0661	GPN-loop GTPase 2	Conserved hypothetical ATP binding protein	GPN-loop GTPase 2
HHLG31g0716	Centrosomal protein of 162 kDa	-	PREDICTED: centrosomal protein of 162 kDa isoform X2
HHLG31g0720	U11/U12 small nuclear ribonucleoprotein 48 kDa protein	U11-48K-like CHHC zinc finger	PREDICTED: U11/U12 small nuclear ribonucleoprotein 48 kDa protein isoform X1
HHLG31g0745	Methyltransferase-like protein 6	Methyltransferase domain	Zgc:56175
HHLG31g0746	Protein C8orf37 homolog	Retinal Maintenance	PREDICTED: protein C8orf37 homolog
HHLG31g0762	CKLF-like MARVEL transmembrane domain-containing protein 6	Membrane-associating domain	Si:dkey-11p23.2 protein
HHLG31g0767	Ribonuclease P protein subunit p25-like protein	Alba	PREDICTED: ribonuclease P protein subunit p25-like protein isoform X1
HHLG31g0784	Alkylated DNA repair protein alkB homolog 8	RNA recognition motif. (a.k.a. RRM, RBD, or RNP domain)	PREDICTED: alkylated DNA repair protein alkB homolog 8
HHLG31g0803	Nucleoside diphosphate-linked moiety X motif 17	NUDIX domain	nucleoside diphosphate-linked moiety X motif 17
HHLG31g0805	Membrane-spanning 4-domains subfamily A member 4A	CD20-like family	membrane-spanning 4-domains, subfamily A, member 4-like
HHLG31g0835	Neural cell adhesion molecule 1	Immunoglobulin domain	PREDICTED: neural cell adhesion molecule 1-like
HHLG31g0870	-	CD20-like family	PREDICTED: uncharacterized protein LOC100331378
HHLG31g0883	Glycoprotein-N-acetylgalactosamine 3-beta-galactosyltransferase 1	-	PREDICTED: glycoprotein-N-acetylgalactosamine 3-beta-galactosyltransferase 1-like
HHLG31g0884	-	PA domain	PREDICTED: uncharacterized protein si:dkey-256h2.1, partial
HHLG31g0911	Serine/threonine-protein kinase Nek10	Protein kinase domain	PREDICTED: serine/threonine-protein kinase Nek10 isoform X1
HHLG31g0914	V-set and immunoglobulin domain-containing protein 10-like	Fibronectin type III domain	PREDICTED: V-set and immunoglobulin domain-containing protein 10-like isoform X1
HHLG31g0917	Hepcidin-1	-	hepcidin
HHLG31g0927	Protein argonaute-3	Piwi domain	unnamed protein product
HHLG31g0931	Testis development-related protein	-	PREDICTED: ADP-ribosylation factor GTPase-activating protein 1-like
HHLG31g0937	Serine/arginine-rich splicing factor 10	-	PREDICTED: serine/arginine-rich splicing factor 10-like isoform X1
HHLG31g0943	Centrosomal protein of 72 kDa	-	LOC553488 protein, partial
HHLG31g0946	Bromodomain-containing protein 9	Bromodomain	bromodomain-containing protein 9
HHLG31g0953	E3 ubiquitin-protein ligase NHLRC1	zinc-RING finger domain	PREDICTED: E3 ubiquitin-protein ligase NHLRC1
HHLG31g0954	Kinesin-like protein KIF13A	FHA domain	PREDICTED: kinesin-like protein KIF13A isoform X2
HHLG31g0957	G patch domain-containing protein 3	G-patch domain	PREDICTED: G patch domain-containing protein 3 isoform X3
HHLG31g0969	Pleckstrin homology-like domain family B member 3	PH domain	PREDICTED: pleckstrin homology-like domain family B member 3
HHLG31g0984	Ras GTPase-activating-like protein IQGAP3	RasGAP C-terminus	IQ motif containing GTPase activating protein 3
HHLG31g0985	Tetratricopeptide repeat protein 24	Tetratricopeptide repeat	PREDICTED: tetratricopeptide repeat protein 24
HHLG31g0991	Vacuolar protein sorting-associated protein 13B	-	PREDICTED: vacuolar protein sorting-associated protein 13B-like
HHLG33g0028	WD repeat-containing protein 25	WD domain, G-beta repeat	unnamed protein product
HHLG33g0031	Fanconi anemia group M protein	ERCC4 domain	PREDICTED: Fanconi anemia group M protein-like
HHLG33g0038	DnaJ homolog subfamily C member 17	DnaJ domain	dnaJ homolog subfamily C member 17
HHLG33g0039	GTP cyclohydrolase 1 feedback regulatory protein	GTP cyclohydrolase I feedback regulatory protein (GFRP)	GTP cyclohydrolase 1 feedback regulatory protein
HHLG33g0042	-	-	PREDICTED: G-protein coupled receptor 64-like
HHLG33g0044	RAC-alpha serine/threonine-protein kinase	Protein kinase C terminal domain	RAC-alpha serine/threonine-protein kinase
HHLG33g0052	Mitotic checkpoint serine/threonine-protein kinase BUB1 beta	Mad3/BUB1 homology region 1	PREDICTED: mitotic checkpoint serine/threonine-protein kinase BUB1 beta
HHLG33g0087	Uncharacterized protein C8orf74 homolog	Flagellar C1a complex subunit C1a-32	PREDICTED: uncharacterized protein C8orf74 homolog
HHLG33g0100	Solute carrier family 22 member 3	Major Facilitator Superfamily	Zgc:175176 protein
HHLG33g0110	Ankyrin repeat domain-containing protein 66	Ankyrin repeats (3 copies)	PREDICTED: ankyrin repeat domain-containing protein 66
HHLG33g0141	Tonsoku-like protein	Leucine Rich repeat	Zgc:171416 protein
HHLG33g0165	JmjC domain-containing protein 7	Cupin-like domain	jmjC domain-containing protein 7
HHLG33g0177	EF-hand calcium-binding domain-containing protein 2	EF-hand domain pair	PREDICTED: EF-hand calcium-binding domain-containing protein 2
HHLG33g0190	GPN-loop GTPase 1	Conserved hypothetical ATP binding protein	GPN-loop GTPase 1
HHLG33g0208	Coiled-coil domain-containing protein 175	-	PREDICTED: myosin-2 heavy chain isoform X2
HHLG33g0212	L-serine dehydratase/L-threonine deaminase	Pyridoxal-phosphate dependent enzyme	PREDICTED: serine dehydratase-like
HHLG33g0238	-	-	PREDICTED: uncharacterized protein LOC100148757 isoform X2
HHLG33g0305	Enolase-like protein ENO4	Enolase, N-terminal domain	enolase-like protein ENO4
HHLG33g0327	Nephrocystin-1	SH3 domain	nephrocystin-1
HHLG33g0328	Myelin and lymphocyte protein	Membrane-associating domain	MAL-like protein
HHLG33g0330	28S ribosomal protein S5, mitochondrial	Ribosomal protein S5, N-terminal domain	28S ribosomal protein S5, mitochondrial precursor
HHLG33g0383	THUMP domain-containing protein 2	THUMP domain	PREDICTED: THUMP domain-containing protein 2 isoform X1
HHLG33g0386	Zinc finger protein 593	Zinc-finger double-stranded RNA-binding	zinc finger protein 593
HHLG33g0395	tRNA (adenine(58)-N(1))-methyltransferase, mitochondrial	tRNA methyltransferase complex GCD14 subunit	PREDICTED: tRNA (adenine(58)-N(1))-methyltransferase, mitochondrial
HHLG33g0401	UDP-glucose 4-epimerase	-	PREDICTED: UDP-glucose 4-epimerase isoform X1
HHLG33g0451	Ribosomal protein 63, mitochondrial	Mitochondrial ribosome protein 63	ribosomal protein 63, mitochondrial
HHLG33g0457	Acetylserotonin O-methyltransferase	Dimerisation domain	acetylserotonin O-methyltransferase
HHLG33g0483	-	F-box-like	PREDICTED: uncharacterized protein im:7136021 isoform X2
HHLG33g0491	Sec1 family domain-containing protein 1	Sec1 family	sec1 family domain-containing protein 1
HHLG33g0494	Forkhead box protein G1	Forkhead domain	PREDICTED: forkhead box protein G1 isoform X1
HHLG33g0495	Spectrin beta chain, non-erythrocytic 5	Pleckstrin homology domain	PREDICTED: spectrin beta chain, non-erythrocytic 5 isoform X1
HHLG33g0502	BTB/POZ domain-containing protein KCTD3	BTB/POZ domain	PREDICTED: BTB/POZ domain-containing protein KCTD3
HHLG33g0512	Solute carrier family 22 member 6	Sugar (and other) transporter	PREDICTED: solute carrier family 22 member 8-like isoform X1
HHLG33g0513	SH3 domain-containing YSC84-like protein 1	SH3 domain	PREDICTED: SH3 domain-containing YSC84-like protein 1
HHLG33g0547	Probable D-tyrosyl-tRNA(Tyr) deacylase 2	D-Tyr-tRNA(Tyr) deacylase	probable D-tyrosyl-tRNA(Tyr) deacylase 2
HHLG33g0601	Doublecortin domain-containing protein 2	Doublecortin	PREDICTED: doublecortin domain-containing protein 2C
HHLG33g0603	5-hydroxytryptamine receptor 1B	7 transmembrane receptor (rhodopsin family)	5-hydroxytryptamine receptor 1B
HHLG33g0616	Prostaglandin reductase 2	Zinc-binding dehydrogenase	Im:6903726 protein
HHLG33g0635	UPF0317 protein C14orf159, mitochondrial	Protein of unknown function (DUF1445)	C14orf159 protein
HHLG33g0667	Tip elongation aberrant protein 1	Galactose oxidase, central domain	PREDICTED: kelch domain-containing protein 2-like
HHLG33g0687	MutS protein homolog 4	MutS family domain IV	PREDICTED: mutS protein homolog 4
HHLG33g0707	Echinoderm microtubule-associated protein-like 5	WD domain, G-beta repeat	PREDICTED: echinoderm microtubule-associated protein-like 5, partial
HHLG33g0709	Origin recognition complex subunit 3	Origin recognition complex (ORC) subunit 3 N-terminus	origin recognition complex subunit 3
HHLG33g0710	Dimethyladenosine transferase 1, mitochondrial	Ribosomal RNA adenine dimethylase	PREDICTED: dimethyladenosine transferase 1, mitochondrial isoform X1
HHLG33g0742	-	-	PREDICTED: uncharacterized protein LOC105889064
HHLG33g0777	V-type proton ATPase subunit C 1-A	V-ATPase subunit C	PREDICTED: V-type proton ATPase subunit C 1-A-like
HHLG33g0783	1,2-dihydroxy-3-keto-5-methylthiopentene dioxygenase	ARD/ARD' family	1,2-dihydroxy-3-keto-5-methylthiopentene dioxygenase
HHLG33g0786	Intron-binding protein aquarius	AAA domain	intron-binding protein aquarius
HHLG33g0800	Probable ergosterol biosynthetic protein 28	Erg28 like protein	PREDICTED: probable ergosterol biosynthetic protein 28
HHLG33g0803	Intraflagellar transport protein 43 homolog	Intraflagellar transport protein 43	PREDICTED: intraflagellar transport protein 43 homolog A-like isoform X2
HHLG33g0811	Vasohibin-1	Vasohibin	PREDICTED: vasohibin-1
HHLG35g0001	Deleted in malignant brain tumors 1 protein	Zona pellucida-like domain	PREDICTED: uncharacterized protein LOC105014067
HHLG35g0002	Transaldolase	Transaldolase	PREDICTED: transaldolase-like
HHLG35g0036	Uncharacterized protein C14orf132	-	PREDICTED: uncharacterized protein C14orf132-like
HHLG35g0077	Thiamine transporter 2	Reduced folate carrier	PREDICTED: thiamine transporter 2 isoform X1
HHLG35g0084	-	-	LOC571363 protein, partial
HHLG35g0093	Cyclic nucleotide-gated cation channel beta-1	-	PREDICTED: cyclic nucleotide-gated cation channel beta-3 isoform X7
HHLG35g0111	Probable ATP-dependent RNA helicase DHX34	DEAD/DEAH box helicase	probable ATP-dependent RNA helicase DHX34
HHLG35g0115	-	-	uncharacterized protein LOC567699
HHLG35g0117	-	-	hypothetical protein EH28_23055, partial
HHLG35g0143	von Willebrand factor A domain-containing protein 7	-	PREDICTED: von Willebrand factor A domain-containing protein 7 isoform X1
HHLG35g0174	Contactin-5	Fibronectin type III domain	contactin-5
HHLG35g0188	IQ domain-containing protein G	IQ calmodulin-binding motif	PREDICTED: IQ domain-containing protein G isoform X2
HHLG35g0196	UPF0692 protein C19orf54 homolog	-	PREDICTED: UPF0692 protein C19orf54 homolog isoform X1
HHLG35g0208	Sialate O-acetylesterase	Carbohydrate esterase, sialic acid-specific acetylesterase	Zgc:56454
HHLG35g0218	Signal-induced proliferation-associated 1-like protein 3	Rap/ran-GAP	PREDICTED: signal-induced proliferation-associated 1-like protein 3 isoform X1
HHLG35g0256	Perilipin-1	Perilipin family	PREDICTED: perilipin-2
HHLG35g0282	Cholesterol 25-hydroxylase-like protein 1, member 1	-	RecName: Full=Cholesterol 25-hydroxylase-like protein 1, member 1
HHLG35g0320	Differentially expressed in FDCP 8 homolog	Phorbol esters/diacylglycerol binding domain (C1 domain)	PREDICTED: differentially expressed in FDCP 8 homolog
HHLG35g0326	Extracellular calcium-sensing receptor	Receptor family ligand binding region	PREDICTED: extracellular calcium-sensing receptor-like
HHLG35g0327	-	-	predicted protein, partial
HHLG35g0400	Uncharacterized protein C15orf61	Domain of unknown function (DUF4528)	Zgc:162898 protein
HHLG35g0438	Cholesteryl ester transfer protein	LBP / BPI / CETP family, C-terminal domain	cholesteryl ester transfer protein precursor
HHLG35g0444	UDP-GlcNAc:betaGal beta-1,3-N-acetylglucosaminyltransferase 9	Galactosyltransferase	PREDICTED: UDP-GlcNAc:betaGal beta-1,3-N-acetylglucosaminyltransferase 9
HHLG35g0453	Transport and Golgi organization protein 6 homolog	HEAT-like repeat	PREDICTED: transport and Golgi organization protein 6 homolog isoform X2
HHLG35g0493	DNA-directed RNA polymerase III subunit RPC2	RNA polymerase Rpb2, domain 5	PREDICTED: DNA-directed RNA polymerase III subunit RPC2
HHLG35g0496	NAD-dependent protein deacetylase sirtuin-3, mitochondrial	Sir2 family	PREDICTED: uncharacterized protein LOC557125 isoform X1
HHLG35g0499	-	Immunoglobulin V-set domain	hypothetical protein EH28_08179
HHLG35g0580	Rab-like protein 2A	Ras family	rab-like protein 2B
HHLG35g0589	Zinc finger B-box domain-containing protein 1	-	Si:dkey-81n9.1 protein
HHLG35g0610	Phosphatidylinositol phosphatase PTPRQ	Lectin C-type domain	PREDICTED: phosphatidylinositol phosphatase PTPRQ isoform X3
HHLG35g0619	Inositol oxygenase	Myo-inositol oxygenase	inositol oxygenase
HHLG35g0672	NACHT and WD repeat domain-containing protein 2	NACHT domain	PREDICTED: NACHT and WD repeat domain-containing protein 2-like
HHLG35g0680	Serine/threonine-protein kinase PAK 1	P21-Rho-binding domain	P21/Cdc42/Rac1-activated kinase 1
HHLG35g0695	Fibronectin type III and SPRY domain-containing protein 2	Fibronectin type III domain	PREDICTED: fibronectin type III and SPRY domain-containing protein 2
HHLG35g0720	CUGBP Elav-like family member 4	RNA recognition motif. (a.k.a. RRM, RBD, or RNP domain)	PREDICTED: CUGBP Elav-like family member 4-like, partial
HHLG35g0721	CUGBP Elav-like family member 3-A	RNA recognition motif. (a.k.a. RRM, RBD, or RNP domain)	PREDICTED: CUGBP Elav-like family member 4-like isoform X5
HHLG35g0739	Deoxyuridine 5'-triphosphate nucleotidohydrolase, mitochondrial	dUTPase	deoxyuridine 5'-triphosphate nucleotidohydrolase, mitochondrial
HHLG35g0746	NAD(P) transhydrogenase, mitochondrial	NAD(P) transhydrogenase beta subunit	PREDICTED: NAD(P) transhydrogenase, mitochondrial
HHLG35g0749	Spermatogenesis-associated protein 5-like protein 1	ATPase family associated with various cellular activities (AAA)	spermatogenesis-associated protein 5-like protein 1
HHLG35g0755	Ubiquitin carboxyl-terminal hydrolase 8	USP8 dimerisation domain	PREDICTED: ubiquitin carboxyl-terminal hydrolase 8 isoform X1
HHLG35g0756	GA-binding protein subunit beta-1	-	PREDICTED: GA-binding protein subunit beta-1-like isoform X1
HHLG35g0757	Histidine decarboxylase	Pyridoxal-dependent decarboxylase conserved domain	PREDICTED: histidine decarboxylase isoform X1
HHLG35g0768	Zinc transporter 4	Cation efflux family	solute carrier family 30 member 4
HHLG35g0769	Biogenesis of lysosome-related organelles complex 1 subunit 6	Snapin/Pallidin	PREDICTED: biogenesis of lysosome-related organelles complex 1 subunit 6
HHLG35g0775	Fibrillin-2	EGF domain	Fibrillin-1
HHLG37g0036	Telomerase reverse transcriptase	Reverse transcriptase (RNA-dependent DNA polymerase)	telomerase reverse transcriptase
HHLG37g0041	Protein misato homolog 1	Tubulin domain	protein misato homolog 1
HHLG37g0047	Adhesion G protein-coupled receptor F5	-	PREDICTED: uncharacterized protein si:dkey-30j22.2 isoform X29
HHLG37g0075	Phostensin	PP1-regulatory protein, Phostensin N-terminal	PREDICTED: phostensin
HHLG37g0076	Nurim	-	nurim
HHLG37g0104	Kelch-like protein 7	BTB/POZ domain	PREDICTED: kelch-like protein 7-like
HHLG37g0193	ATP-dependent DNA helicase Q4	Zinc knuckle	PREDICTED: ATP-dependent DNA helicase Q4
HHLG37g0244	NADH dehydrogenase [ubiquinone] flavoprotein 1, mitochondrial	SLBB domain	NADH dehydrogenase
HHLG37g0286	Tektin-2	Tektin family	tektin-2
HHLG37g0319	Epiplakin	Plectin repeat	PREDICTED: epiplakin
HHLG37g0357	-	-	LPXRFa precursor
HHLG37g0389	Cilia- and flagella-associated protein 44	WD domain, G-beta repeat	PREDICTED: trichohyalin-like
HHLG37g0392	Testis- and ovary-specific PAZ domain-containing protein 1	Putative aspartate racemase	PREDICTED: testis- and ovary-specific PAZ domain-containing protein 1
HHLG37g0439	rRNA-processing protein UTP23 homolog	Fcf1	PREDICTED: rRNA-processing protein UTP23 homolog isoform X1
HHLG37g0445	Transcription termination factor 3, mitochondrial	mTERF	transcription termination factor 3, mitochondrial precursor
HHLG37g0493	Solute carrier family 22 member 13	Sugar (and other) transporter	PREDICTED: solute carrier family 22 member 13-like isoform X1
HHLG37g0564	Protein N-terminal glutamine amidohydrolase	N-terminal glutamine amidase	protein N-terminal glutamine amidohydrolase
HHLG37g0570	Protein Simiate	Glycine cleavage H-protein	protein Simiate
HHLG37g0583	Triple QxxK/R motif-containing protein	Triple QxxK/R motif-containing protein family	triple QxxK/R motif-containing protein
HHLG37g0672	NADH dehydrogenase [ubiquinone] iron-sulfur protein 6, mitochondrial	Zinc-finger domain	NADH dehydrogenase
HHLG37g0690	General transcription factor IIH subunit 4	Transcription factor Tfb2	general transcription factor IIH subunit 4
HHLG37g0696	Negative elongation factor E	RNA recognition motif. (a.k.a. RRM, RBD, or RNP domain)	PREDICTED: negative elongation factor E isoform X2
HHLG37g0717	Protachykinin	-	RecName: Full=Protachykinin; AltName: Full=Gamma-preprotachykinin; Short=Gamma-PPT; Contains: RecName: Full=Substance P; Short=SP; Contains: RecName: Full=Neuropeptide gamma; AltName: Full=Carassin; Contains: RecName: Full=Neurokinin A; Short=NKA; Contains: RecName: Full=C-terminal-flanking peptide; Flags: Precursor
HHLG37g0728	Protein FAM186A	-	PREDICTED: protein FAM186A-like
HHLG37g0758	Perforin-1	MAC/Perforin domain	PREDICTED: perforin-1-like
HHLG37g0774	Uncharacterized aarF domain-containing protein kinase 5	ABC1 family	uncharacterized aarF domain-containing protein kinase 5
HHLG37g0804	tRNA selenocysteine 1-associated protein 1	RNA recognition motif. (a.k.a. RRM, RBD, or RNP domain)	tRNA selenocysteine 1-associated protein 1
HHLG37g0806	Membrane progestin receptor alpha-B	Haemolysin-III related	progestin and adipoQ receptor family member VII, a
HHLG37g0827	Amyloid beta A4 protein	Copper-binding of amyloid precursor, CuBD	amyloid beta A4 protein precursor
HHLG37g0841	Deleted in malignant brain tumors 1 protein	Scavenger receptor cysteine-rich domain	PREDICTED: antigen WC1.1-like
HHLG37g0842	Nuclear receptor subfamily 1 group D member 1	Zinc finger, C4 type (two domains)	nuclear receptor subfamily 1 group D member 2
HHLG37g0853	P43 5S RNA-binding protein	C2H2-type zinc finger	transcription factor IIIA-like
HHLG37g0854	Cytosolic 5'-nucleotidase 3	Pyrimidine 5'-nucleotidase (UMPH-1)	PREDICTED: cytosolic 5'-nucleotidase 3-like
HHLG37g0856	Synaptonemal complex protein SC65	-	synaptonemal complex protein SC65
HHLG37g0866	Ankyrin repeat and LEM domain-containing protein 1	LEM domain	ankyrin repeat and LEM domain-containing protein 1
HHLG37g0871	40S ribosomal protein S18	Ribosomal protein S13/S18	40S ribosomal protein S18
HHLG37g0872	Vacuolar protein sorting-associated protein 52 homolog	Vps52 / Sac2 family	novel protein similar to vertebrate vacuolar protein sorting 52 (yeast) (VSP52), partial
HHLG40g0012	Actin-2	Divergent CRAL/TRIO domain	PREDICTED: uncharacterized protein LOC102297258 isoform X2
HHLG40g0018	Ribosome production factor 2 homolog	Brix domain	ribosome production factor 2 homolog
HHLG40g0023	A-kinase anchor protein 7 isoform gamma	AKAP7 2'5' RNA ligase-like domain	PREDICTED: A-kinase anchor protein 7 isoform gamma isoform X1
HHLG40g0027	UPF0704 protein C6orf165 homolog	Domain of unknown function (DUF3508)	UPF0704 protein C6orf165 homolog
HHLG40g0029	Alpha-2-macroglobulin	A-macroglobulin receptor	Sb:cb37 protein
HHLG40g0035	Adapter protein CIKS	SEFIR domain	PREDICTED: adapter protein CIKS
HHLG40g0036	DNA polymerase zeta catalytic subunit	C4-type zinc-finger of DNA polymerase delta	PREDICTED: DNA polymerase zeta catalytic subunit
HHLG40g0037	Sodium-dependent glucose transporter 1	Major Facilitator Superfamily	sodium-dependent glucose transporter 1
HHLG40g0043	NADH dehydrogenase [ubiquinone] complex I, assembly factor 7	Putative S-adenosyl-L-methionine-dependent methyltransferase	NADH dehydrogenase
HHLG40g0044	CCAAT/enhancer-binding protein zeta	CBF/Mak21 family	CCAAT/enhancer-binding protein zeta
HHLG40g0052	Methylmalonic aciduria and homocystinuria type C protein homolog	-	Si:zfos-47c12.1 protein
HHLG40g0065	Proline-rich nuclear receptor coactivator 2 A	Proline-rich nuclear receptor coactivator	proline-rich nuclear receptor coactivator 1
HHLG40g0094	Centrosomal protein of 128 kDa	-	centrosomal protein of 128 kDa
HHLG40g0101	Heparan sulfate glucosamine 3-O-sulfotransferase 5	Sulfotransferase domain	unnamed protein product
HHLG40g0110	WNT1-inducible-signaling pathway protein 3	Cystine-knot domain	WNT1-inducible-signaling pathway protein 3 precursor
HHLG40g0111	Tubulin epsilon chain	Tubulin C-terminal domain	tubulin epsilon chain
HHLG40g0145	-	-	Si:ch211-22i13.2
HHLG40g0151	Radial spoke head protein 3 homolog	Radial spoke protein 3	radial spoke head protein 3 homolog
HHLG40g0183	Zinc finger protein 268	Zinc-finger double domain	PREDICTED: zinc finger protein 728-like
HHLG40g0246	Complement C1q-like protein 4	C1q domain	Si:dkey-5n18.1 protein
HHLG40g0316	Polyprenol reductase	3-oxo-5-alpha-steroid 4-dehydrogenase	polyprenol reductase precursor
HHLG40g0326	Mitochondria-eating protein	-	RecName: Full=Mitochondria-eating protein; AltName: Full=Spermatogenesis-associated protein 18
HHLG40g0355	GDNF-inducible zinc finger protein 1	BTB/POZ domain	PREDICTED: GDNF-inducible zinc finger protein 1-like
HHLG40g0366	Protein FAM228B	-	novel protein
HHLG40g0377	Acyl-CoA synthetase family member 4	AMP-binding enzyme C-terminal domain	PREDICTED: acyl-CoA synthetase family member 4
HHLG40g0420	Chromogranin-A (Fragments)	Granin (chromogranin or secretogranin)	chromogranin-A precursor
HHLG40g0425	-	Cytochrome oxidase c subunit VIII	PREDICTED: cytochrome c oxidase subunit 8A, mitochondrial-like
HHLG40g0466	Ryanodine receptor 3	MIR domain	PREDICTED: ryanodine receptor 3 isoform X1
HHLG40g0473	TATA box-binding protein-associated factor RNA polymerase I subunit B	Zinc-finger of RNA-polymerase I-specific TFIIB, Rrn7	RecName: Full=TATA box-binding protein-associated factor RNA polymerase I subunit B; AltName: Full=RNA polymerase I-specific TBP-associated factor 63 kDa; Short=TAFI63; AltName: Full=TATA box-binding protein-associated factor 1B; Short=TBP-associated factor 1B
HHLG40g0499	UPF0573 protein C2orf70 homolog A	Protein of unknown function (DUF2475)	PREDICTED: UPF0573 protein C2orf70 homolog
HHLG40g0509	Androglobin	Calpain family cysteine protease	PREDICTED: androglobin isoform X2
HHLG40g0535	Adenylate kinase 9	YHS domain	PREDICTED: adenylate kinase 9 isoform X1
HHLG40g0536	Peptidyl-prolyl cis-trans isomerase-like 6	Cyclophilin type peptidyl-prolyl cis-trans isomerase/CLD	peptidyl-prolyl cis-trans isomerase-like 6
HHLG40g0542	LIM homeobox transcription factor 1-alpha	Homeobox domain	LIM homeobox transcription factor 1, alpha
HHLG40g0555	Hemicentin-1	von Willebrand factor type A domain	PREDICTED: hemicentin-1 isoform X1
HHLG40g0591	Meprin A subunit alpha	MATH domain	PREDICTED: meprin A, alpha (PABA peptide hydrolase), tandem duplicate 1 isoform X3
HHLG40g0594	T-complex-associated testis-expressed protein 1	Leucine Rich repeat	PREDICTED: T-complex-associated testis-expressed protein 1 isoform X2
HHLG40g0611	Integrator complex subunit 9	Beta-Casp domain	integrator complex subunit 9
HHLG40g0629	-	-	PREDICTED: bicaudal D-related protein 2-like
HHLG40g0700	Putative deoxyribonuclease tatdn3	TatD related DNase	putative deoxyribonuclease tatdn3
HHLG40g0741	Acid sphingomyelinase-like phosphodiesterase 3a	Calcineurin-like phosphoesterase	PREDICTED: acid sphingomyelinase-like phosphodiesterase 3a isoform X3
HHLG40g0768	Tetratricopeptide repeat protein 32	TPR repeat	tetratricopeptide repeat protein 32
HHLG40g0815	Methyltransferase-like protein 24	-	PREDICTED: methyltransferase-like protein 24
HHLG40g0827	TBC1 domain family member 7	Rab-GTPase-TBC domain	PREDICTED: TBC1 domain family member 7 isoform X1
HHLG40g0830	Pyrroline-5-carboxylate reductase 3	NADP oxidoreductase coenzyme F420-dependent	pyrroline-5-carboxylate reductase 3
HHLG40g0834	MAX gene-associated protein	T-box	PREDICTED: MAX gene-associated protein-like isoform X6
HHLG40g0847	Lysosome-associated membrane glycoprotein 5	-	Zgc:165600 protein
HHLG41g0038	Dimethylglycine dehydrogenase, mitochondrial	FAD dependent oxidoreductase	Dmgdh protein
HHLG41g0053	Liver-expressed antimicrobial peptide 2	Liver-expressed antimicrobial peptide 2 precursor (LEAP-2)	PREDICTED: liver-expressed antimicrobial peptide 2-like
HHLG41g0059	Uncharacterized protein KIAA2026	Bromodomain	PREDICTED: uncharacterized protein KIAA2026-like, partial
HHLG41g0066	TATA box-binding protein-associated factor RNA polymerase I subunit C	-	PREDICTED: TATA box-binding protein-associated factor RNA polymerase I subunit C
HHLG41g0096	Angiogenic factor with G patch and FHA domains 1	FHA domain	Zgc:152959 protein
HHLG41g0119	Transcription factor 4	-	Tcf4, partial
HHLG41g0130	Alpha-adducin	Class II Aldolase and Adducin N-terminal domain	PREDICTED: alpha-adducin isoform X2
HHLG41g0163	DNL-type zinc finger protein	DNL zinc finger	DNL-type zinc finger protein
HHLG41g0169	Tyrosine-protein phosphatase non-receptor type 13	FERM N-terminal domain	PREDICTED: tyrosine-protein phosphatase non-receptor type 13 isoform X2
HHLG41g0181	Nose resistant to fluoxetine protein 6	Acyltransferase family	PREDICTED: nose resistant to fluoxetine protein 6-like
HHLG41g0185	Alanine--glyoxylate aminotransferase 2, mitochondrial	Aminotransferase class-III	alanine--glyoxylate aminotransferase 2, mitochondrial
HHLG41g0190	General transcription factor 3C polypeptide 5	RNA polymerase III transcription factor (TF)IIIC subunit	PREDICTED: general transcription factor 3C polypeptide 5 isoform X1
HHLG41g0219	Nicalin-1	Peptidase family M28	Zgc:109965
HHLG41g0248	Apical endosomal glycoprotein	Low-density lipoprotein receptor domain class A	PREDICTED: apical endosomal glycoprotein isoform X2
HHLG41g0336	Purpurin	Lipocalin / cytosolic fatty-acid binding protein family	purpurin
HHLG41g0346	Coiled-coil domain-containing protein 152	-	PREDICTED: coiled-coil domain-containing protein 152
HHLG41g0349	Complement component C6	Low-density lipoprotein receptor domain class A	complement component C6
HHLG41g0362	Basic helix-loop-helix and HMG box domain-containing protein 1	HMG (high mobility group) box	PREDICTED: uncharacterized protein LOC103041463
HHLG41g0364	Succinate dehydrogenase assembly factor 1, mitochondrial	Complex 1 protein (LYR family)	PREDICTED: succinate dehydrogenase assembly factor 1, mitochondrial
HHLG41g0379	Retinoblastoma-associated protein	Domain of unknown function (DUF3452)	retinoblastoma-associated protein
HHLG41g0386	DNA polymerase theta	Helicase conserved C-terminal domain	PREDICTED: DNA polymerase theta
HHLG41g0388	Uncharacterized protein C11orf70	Domain of unknown function (DUF4498)	Zgc:153619
HHLG41g0437	Syncollin	Syncollin	PREDICTED: syncollin
HHLG41g0439	-	-	PREDICTED: uncharacterized protein LOC795391 isoform X2
HHLG41g0471	Williams-Beuren syndrome chromosomal region 27 protein	Methyltransferase domain	Zgc:136279 protein
HHLG41g0528	DnaJ homolog subfamily C member 18	Domain of unknown function (DUF1977)	dnaJ homolog subfamily C member 18
HHLG41g0565	Beta-galactoside alpha-2,6-sialyltransferase 1	Glycosyltransferase family 29 (sialyltransferase)	PREDICTED: beta-galactoside alpha-2,6-sialyltransferase 1 isoform X2
HHLG41g0596	Sperm-associated antigen 16 protein	WD domain, G-beta repeat	PREDICTED: sperm-associated antigen 16 protein
HHLG41g0601	Abhydrolase domain-containing protein 15	Alpha/beta hydrolase family	PREDICTED: abhydrolase domain-containing protein 15-like
HHLG41g0608	RING finger protein 121	Ring finger domain	PREDICTED: RING finger protein 121-like
HHLG41g0611	Transmembrane and immunoglobulin domain-containing protein 1	Immunoglobulin domain	transmembrane and immunoglobulin domain-containing protein 1 precursor
HHLG41g0615	Mediator of RNA polymerase II transcription subunit 31	SOH1	PREDICTED: mediator of RNA polymerase II transcription subunit 31-like
HHLG41g0619	Pigment epithelium-derived factor	Serpin (serine protease inhibitor)	pigment epithelium-derived factor precursor
HHLG41g0639	39S ribosomal protein L22, mitochondrial	Ribosomal protein L22p/L17e	39S ribosomal protein L22, mitochondrial
HHLG41g0640	Gem-associated protein 5	WD domain, G-beta repeat	PREDICTED: gem-associated protein 5 isoform X1
HHLG41g0644	Nucleolar protein 16	Ribosome biogenesis protein Nop16	nucleolar protein 16
HHLG41g0656	RNA-binding motif protein, X-linked 2	RNA recognition motif. (a.k.a. RRM, RBD, or RNP domain)	PREDICTED: RNA-binding motif protein, X-linked 2-like
HHLG41g0670	Cytochrome c oxidase subunit 7B, mitochondrial	Cytochrome C oxidase chain VIIB	cytochrome c oxidase subunit VIIb
HHLG41g0715	Transcription factor SOX-30	HMG (high mobility group) box	PREDICTED: transcription factor SOX-30, partial
HHLG41g0759	Macrophage colony-stimulating factor 1 receptor 1	Immunoglobulin I-set domain	PREDICTED: protein phosphatase 1 regulatory subunit 36 isoform X2
HHLG41g0792	CDKN2AIP N-terminal-like protein	XRN-Two Binding Domain, XTBD	PREDICTED: CDKN2AIP N-terminal-like protein
HHLG41g0802	Dihydropyrimidinase-related protein 3	Amidohydrolase family	Janus kinase and microtubule-interacting protein 2
HHLG41g0807	Leukocyte cell-derived chemotaxin-2	-	PREDICTED: leukocyte cell-derived chemotaxin-2-like
HHLG41g0812	Poly(U)-specific endoribonuclease-B	Endoribonuclease XendoU	PREDICTED: poly(U)-specific endoribonuclease-B isoform X1
HHLG41g0814	KDEL motif-containing protein 2	Filamin/ABP280 repeat	KDEL motif-containing protein 2
HHLG41g0830	Fatty acid hydroxylase domain-containing protein 2	Fatty acid hydroxylase superfamily	fatty acid hydroxylase domain-containing protein 2
HHLG41g0831	Core histone macro-H2A.1	Core histone H2A/H2B/H3/H4	histone variant macroH2A1
HHLG44g0006	Bombesin receptor-activated protein C6orf89 homolog	-	unnamed protein product
HHLG44g0007	Zinc finger protein 76	Zinc finger, C2H2 type	zinc finger protein 76
HHLG44g0012	Cryptochrome-1	FAD binding domain of DNA photolyase	PREDICTED: cryptochrome 4 isoform X1
HHLG44g0027	Cyclin-L2	Cyclin, C-terminal domain	PREDICTED: cyclin-L2
HHLG44g0036	G1/S-specific cyclin-D2	Cyclin, C-terminal domain	cyclin D3
HHLG44g0043	-	-	PREDICTED: kelch-like protein 24-like
HHLG44g0067	Protein IMPACT-B	RWD domain	protein IMPACT
HHLG44g0069	Centrosomal protein of 19 kDa	CEP19-like protein	PREDICTED: centrosomal protein of 19 kDa isoform X1
HHLG44g0070	Phosphatidylinositol-glycan biosynthesis class X protein	PIG-X / PBN1	LOC570443 protein
HHLG44g0083	Pre-miRNA 5'-monophosphate methyltransferase	Bicoid-interacting protein 3 (Bin3)	RecName: Full=Pre-miRNA 5'-monophosphate methyltransferase; AltName: Full=BCDIN3 domain-containing protein
HHLG44g0096	Megakaryocyte-associated tyrosine-protein kinase	Variant SH3 domain	PREDICTED: megakaryocyte-associated tyrosine-protein kinase
HHLG44g0118	BTB/POZ domain-containing protein KCTD20	BTB/POZ domain	PREDICTED: BTB/POZ domain-containing protein KCTD20
HHLG44g0131	Filamentous hemagglutinin	-	PREDICTED: uncharacterized protein LOC101886346
HHLG44g0161	Nucleolar protein 8	RNA recognition motif. (a.k.a. RRM, RBD, or RNP domain)	PREDICTED: nucleolar protein 8 isoform X1
HHLG44g0220	Formimidoyltransferase-cyclodeaminase	Formiminotransferase-cyclodeaminase	formimidoyltransferase-cyclodeaminase
HHLG44g0256	Disintegrin and metalloproteinase domain-containing protein 10	Disintegrin	PREDICTED: disintegrin and metalloproteinase domain-containing protein 10 isoform X1
HHLG44g0285	Ankyrin repeat domain-containing protein 29	Ankyrin repeat	PREDICTED: ankyrin repeat domain-containing protein 29-like
HHLG44g0328	Rieske domain-containing protein	Rieske-like [2Fe-2S] domain	Si:ch211-212d10.2
HHLG44g0350	Elongation factor 2	Elongation factor G C-terminus	eukaryotic translation elongation factor 2
HHLG44g0354	Unconventional myosin-Vb	IQ calmodulin-binding motif	PREDICTED: unconventional myosin-Vb
HHLG44g0371	Muellerian-inhibiting factor	Transforming growth factor beta like domain	anti-Mullerian hormone
HHLG44g0379	Uncharacterized protein C19orf60 homolog	DNA repair REX1-B	uncharacterized protein C19orf60 homolog
HHLG44g0380	C3 and PZP-like alpha-2-macroglobulin domain-containing protein 8	Farnesoic acid 0-methyl transferase	PREDICTED: C3 and PZP-like alpha-2-macroglobulin domain-containing protein 8
HHLG44g0461	Calpain-2 catalytic subunit	Calpain large subunit, domain III	Zgc:92480
HHLG44g0473	Transmembrane protein 186	-	transmembrane protein 186
HHLG44g0480	Arginine--tRNA ligase, cytoplasmic	Arginyl tRNA synthetase N terminal domain	Arginyl-tRNA synthetase
HHLG44g0494	Cytochrome c oxidase assembly protein COX19	CHCH domain	cytochrome c oxidase assembly protein COX19
HHLG44g0497	-	-	Zgc:112971
HHLG44g0505	Cytokine receptor common subunit beta	-	PREDICTED: cytokine receptor common subunit beta
HHLG44g0546	Methylcrotonoyl-CoA carboxylase subunit alpha, mitochondrial	Biotin-requiring enzyme	Zgc:154106
HHLG44g0563	DNA-directed RNA polymerases I, II, and III subunit RPABC3	RNA polymerase Rpb8	PREDICTED: DNA-directed RNA polymerases I, II, and III subunit RPABC3-like isoform X1
HHLG44g0592	Rho GTPase-activating protein 19	RhoGAP domain	PREDICTED: rho GTPase-activating protein 19
HHLG44g0597	Fetuin-B	Cystatin domain	Zgc:152985
HHLG44g0602	Putative hydrolase RBBP9	Serine hydrolase	putative hydrolase RBBP9
HHLG44g0608	LIM and cysteine-rich domains protein 1	LIM domain	LIM and cysteine-rich domains protein 1
HHLG44g0620	Ceruloplasmin	Multicopper oxidase	ceruloplasmin, partial
HHLG46g0010	2-acylglycerol O-acyltransferase 2-A	Diacylglycerol acyltransferase	PREDICTED: 2-acylglycerol O-acyltransferase 2-A-like isoform X1
HHLG46g0028	-	-	PREDICTED: NACHT, LRR and PYD domains-containing protein 3 isoform X2
HHLG46g0029	Coiled-coil domain-containing protein 171	-	PREDICTED: coiled-coil domain-containing protein 171-like
HHLG46g0042	Steroid 17-alpha-hydroxylase/17,20 lyase	Cytochrome P450	cytochrome P450, family 17, subfamily A, polypeptide 2 precursor
HHLG46g0084	-	-	PREDICTED: flocculation protein FLO11-like
HHLG46g0161	Collectrin	-	collectrin precursor
HHLG46g0169	Uncharacterized protein C1orf87	-	PREDICTED: uncharacterized protein C1orf87 homolog isoform X1
HHLG46g0177	Agmatinase, mitochondrial	Arginase family	agmatinase, mitochondrial
HHLG46g0189	Ceramide-1-phosphate transfer protein	Glycolipid transfer protein (GLTP)	ceramide-1-phosphate transfer protein
HHLG46g0218	Homeobox protein Hox-C10a	Homeobox domain	PREDICTED: homeobox protein Hox-C10 isoform X1
HHLG46g0252	Zinc finger protein 316	Zinc finger, C2H2 type	PREDICTED: zinc finger protein 761-like
HHLG46g0261	Transcription factor CP2	CP2 transcription factor	PREDICTED: alpha-globin transcription factor CP2 isoform X3
HHLG46g0322	THAP domain-containing protein 3	THAP domain	THAP domain-containing protein 3
HHLG46g0344	Somatostatin-2	Somatostatin/Cortistatin family	somatostatin 6
HHLG46g0360	Neurokinin-B	-	neurokinin B
HHLG46g0372	Mannan-binding lectin serine protease 2	Calcium-binding EGF domain	MASP2-like serine protease
HHLG46g0373	Peroxisomal membrane protein PEX14	Peroxisomal membrane anchor protein (Pex14p) conserved region	PREDICTED: peroxisomal membrane protein PEX14
HHLG46g0462	Anoctamin-7	Calcium-activated chloride channel	PREDICTED: anoctamin-7
HHLG46g0470	Agrin	Agrin NtA domain	PREDICTED: agrin isoform X3
HHLG46g0533	Laminin subunit beta-1	Laminin N-terminal (Domain VI)	PREDICTED: laminin subunit beta-1
HHLG46g0537	Leucine-rich repeat-containing protein 23	Leucine Rich Repeat	leucine-rich repeat-containing protein 23
HHLG46g0563	O-acetyl-ADP-ribose deacetylase 1	Macro domain	O-acetyl-ADP-ribose deacetylase 1
HHLG46g0600	Putative nascent polypeptide-associated complex subunit alpha-like protein	Protein of unknown function, DUF393	PREDICTED: nascent polypeptide-associated complex subunit alpha isoform X1
HHLG46g0640	-	Family of unknown function with LKAAEAR motif	PREDICTED: uncharacterized protein C20orf201 homolog isoform X1
HHLG46g0693	Baculoviral IAP repeat-containing protein 7-A	Zinc finger, C3HC4 type (RING finger)	PREDICTED: baculoviral IAP repeat containing 7 isoform X1
HHLG46g0720	Meiotic recombination protein SPO11	Type IIB DNA topoisomerase	meiotic recombination protein SPO11
HHLG46g0740	Uncharacterized methyltransferase YdaC	Methyltransferase domain	uncharacterized protein LOC100005854
HHLG46g0752	AP-4 complex subunit beta-1	Beta2-adaptin appendage, C-terminal sub-domain	AP-4 complex subunit beta-1
HHLG46g0757	Serine/threonine-protein kinase pim-1	Protein kinase domain	PREDICTED: msx2-interacting protein isoform X1
HHLG46g0776	BEN domain-containing protein 2	BEN domain	Zgc:113423
HHLG46g0783	Laforin	Starch binding domain	PREDICTED: laforin
HHLG46g0809	Probable ATP-dependent RNA helicase DHX35	DEAD/DEAH box helicase	LOC100004107 protein
HHLG46g0844	Tafazzin	Acyltransferase	tafazzin
HHLG46g0845	Mitochondrial carnitine/acylcarnitine carrier protein	Mitochondrial carrier protein	PREDICTED: mitochondrial carnitine/acylcarnitine carrier protein isoform X1
HHLG46g0846	Melanoma-associated antigen G1	MAGE family	necdin-like 2
HHLG46g0849	Mitochondrial ribosome-associated GTPase 2	50S ribosome-binding GTPase	PREDICTED: mitochondrial ribosome-associated GTPase 2
HHLG46g0853	Minor histocompatibility antigen H13	Signal peptide peptidase	PREDICTED: minor histocompatibility antigen H13 isoform X1
HHLG46g0855	Transcription factor-like 5 protein	Helix-loop-helix DNA-binding domain	PREDICTED: transcription factor-like 5 protein
HHLG46g0856	Collagen alpha-3(IX) chain	Collagen triple helix repeat (20 copies)	PREDICTED: collagen alpha-3(IX) chain
HHLG46g0859	Calcium-responsive transactivator	SSXT protein (N-terminal region)	Calcium-responsive transactivator, partial
HHLG48g0006	Checkpoint protein HUS1	Hus1-like protein	checkpoint protein HUS1
HHLG48g0013	Zinc finger and BTB domain-containing protein 14	C2H2-type zinc finger	zinc finger and BTB domain-containing protein 14
HHLG48g0040	Tetratricopeptide repeat protein 21B	Tetratricopeptide repeat	PREDICTED: tetratricopeptide repeat protein 21B-like
HHLG48g0047	SCO-spondin	Trypsin Inhibitor like cysteine rich domain	PREDICTED: LOW QUALITY PROTEIN: SCO-spondin-like
HHLG48g0060	LYR motif containing protein 1	Complex 1 protein (LYR family)	LYR motif containing protein 1
HHLG48g0061	Dynein heavy chain 3, axonemal	Microtubule-binding stalk of dynein motor	PREDICTED: dynein heavy chain 3, axonemal isoform X1
HHLG48g0065	Crossover junction endonuclease EME1	ERCC4 domain	PREDICTED: probable crossover junction endonuclease EME2 isoform X1
HHLG48g0097	Uncharacterized protein C7orf50	Uncharacterised conserved protein (DUF2373)	CG050 protein
HHLG48g0099	UPF0488 protein C8orf33 homolog	Domain of unknown function (DUF4615)	UPF0488 protein C8orf33 homolog
HHLG48g0106	WD repeat-containing protein 90	Protein of unknown function (DUF667)	PREDICTED: WD repeat-containing protein 90
HHLG48g0134	Alpha-N-acetylglucosaminidase	Alpha-N-acetylglucosaminidase (NAGLU) N-terminal domain	PREDICTED: alpha-N-acetylglucosaminidase
HHLG48g0139	DNA endonuclease RBBP8	DNA repair protein endonuclease SAE2/CtIP C-terminus	DNA endonuclease RBBP8
HHLG48g0141	p21-activated protein kinase-interacting protein 1-like	WD domain, G-beta repeat	p21-activated protein kinase-interacting protein 1-like
HHLG48g0158	Acid-sensing ion channel 1	Amiloride-sensitive sodium channel	acid-sensing ion channel 1
HHLG48g0169	Dynein heavy chain 5, axonemal	AAA domain (dynein-related subfamily)	PREDICTED: dynein heavy chain 5, axonemal
HHLG48g0197	Cyclic nucleotide-binding domain-containing protein 1	-	PREDICTED: cyclic nucleotide-binding domain-containing protein 1 isoform X1
HHLG48g0205	UDP-N-acetylglucosamine transferase subunit ALG14 homolog	Oligosaccharide biosynthesis protein Alg14 like	UDP-N-acetylglucosamine transferase subunit ALG14 homolog
HHLG48g0244	-	Immunoglobulin V-set domain	PREDICTED: uncharacterized protein LOC103909761 isoform X1
HHLG48g0258	60S ribosomal protein L22-like 1	Ribosomal L22e protein family	60S ribosomal protein l22-like 1
HHLG48g0306	Zinc finger protein 865	Zinc-finger of C2H2 type	PREDICTED: replication initiator 1
HHLG48g0312	Canalicular multispecific organic anion transporter 1	ABC transporter	PREDICTED: multidrug resistance-associated protein 1-like isoform X1
HHLG48g0316	Uncharacterized protein C11orf65	-	PREDICTED: uncharacterized protein C11orf65 homolog isoform X1
HHLG48g0336	Zinc finger C2HC domain-containing protein 1A	zinc-finger of a C2HC-type	zinc finger C2HC domain-containing protein 1A
HHLG48g0357	-	-	PREDICTED: DNA-directed RNA polymerases I and III subunit RPAC2 isoform X1
HHLG48g0430	Armadillo repeat-containing protein 3	HEAT repeats	PREDICTED: armadillo repeat-containing protein 3
HHLG48g0432	Complement component C8 gamma chain	Lipocalin / cytosolic fatty-acid binding protein family	complement component C8 gamma chain precursor
HHLG48g0436	Carboxymethylenebutenolidase homolog	Dienelactone hydrolase family	carboxymethylenebutenolidase homolog
HHLG48g0468	Telomeric repeat-binding factor 1	Myb-like DNA-binding domain	LOC566954 protein
HHLG48g0484	-	-	Si:ch211-196f5.2
HHLG48g0509	AN1-type zinc finger protein 1	AN1-like Zinc finger	AN1-type zinc finger protein 1
HHLG48g0510	Prolactin-releasing peptide	Prolactin-releasing peptide	prolactin-releasing peptide C-RFamide precursor
HHLG48g0516	Orofacial cleft 1 candidate gene 1 protein homolog	-	PREDICTED: orofacial cleft 1 candidate gene 1 protein
HHLG48g0521	Carnitinyl-CoA dehydratase	Enoyl-CoA hydratase/isomerase	uncharacterized protein LOC449822 isoform 1
HHLG48g0563	Acyl-CoA dehydrogenase family member 11	Acyl-CoA dehydrogenase, N-terminal domain	acyl-CoA dehydrogenase family member 11
HHLG48g0564	-	-	PREDICTED: uncharacterized protein si:dkey-12l12.1
HHLG48g0599	Uncharacterized protein C18orf63	-	PREDICTED: uncharacterized protein C18orf63 homolog
HHLG48g0600	Protein FAM69C	N-term cysteine-rich ER, FAM69	protein FAM69C
HHLG4g0010	Putative helicase Mov10l1	AAA domain	putative helicase Mov10l1
HHLG4g0027	ATPase WRNIP1	ATPase family associated with various cellular activities (AAA)	ATPase WRNIP1
HHLG4g0042	Complement component C8 alpha chain	MAC/Perforin domain	PREDICTED: complement component C8 alpha chain isoform X1
HHLG4g0043	Complement component C8 beta chain	Low-density lipoprotein receptor domain class A	complement component C8 beta chain precursor
HHLG4g0088	-	-	PREDICTED: uncharacterized protein LOC105940645
HHLG4g0089	DIS3-like exonuclease 2	RNB domain	PREDICTED: DIS3-like exonuclease 2
HHLG4g0095	Dual specificity phosphatase 28	Dual specificity phosphatase, catalytic domain	PREDICTED: dual specificity phosphatase 28
HHLG4g0097	Vesicle transport protein SFT2C	Got1/Sft2-like family	PREDICTED: vesicle transport protein SFT2C
HHLG4g0122	Niemann-Pick C1 protein	Patched family	PREDICTED: Niemann-Pick C1 protein isoform X2
HHLG4g0128	Protein fuzzy homolog	-	PREDICTED: protein fuzzy homolog
HHLG4g0130	Glutamate-rich protein 6	FAM194 protein	unnamed protein product
HHLG4g0131	-	-	PREDICTED: adhesive plaque matrix protein
HHLG4g0170	Exostosin-like 2	Glycosyl transferase family 64 domain	exostosin-like 2
HHLG4g0198	Non-specific lipid-transfer protein (Fragment)	Thiolase, N-terminal domain	non-specific lipid-transfer protein
HHLG4g0202	Cilia- and flagella-associated protein 57	WD domain, G-beta repeat	PREDICTED: WD repeat-containing protein 65-like
HHLG4g0203	Probable rRNA-processing protein EBP2	Eukaryotic rRNA processing protein EBP2	probable rRNA-processing protein EBP2
HHLG4g0221	tRNA-splicing endonuclease subunit Sen15	Sen15 protein	tRNA-splicing endonuclease subunit Sen15
HHLG4g0265	Cytoskeletal protein Sojo	-	PREDICTED: coiled-coil domain-containing protein 18 isoform X1
HHLG4g0271	Putative RNA polymerase II subunit B1 CTD phosphatase rpap2	Rtr1/RPAP2 family	putative RNA polymerase II subunit B1 CTD phosphatase rpap2 isoform 1
HHLG4g0273	Cell division cycle 7-related protein kinase	Protein kinase domain	PREDICTED: cell division cycle 7-related protein kinase isoform X1
HHLG4g0274	Transcription elongation factor A N-terminal and central domain-containing protein 2	Transcription factor S-II (TFIIS), central domain	PREDICTED: transcription elongation factor A N-terminal and central domain-containing protein 2 isoform X1
HHLG4g0275	CUB domain-containing protein 2	CUB domain	PREDICTED: CUB domain-containing protein 2
HHLG4g0276	39S ribosomal protein L37, mitochondrial	Mitochondrial 28S ribosomal protein S30 (PDCD9)	39S ribosomal protein L37, mitochondrial
HHLG4g0279	Protein FAM151A	Uncharacterized conserved protein (DUF2181)	protein FAM151A
HHLG4g0280	Leucine-rich repeat-containing protein 53	Leucine rich repeat	PREDICTED: uncharacterized protein LOC101882576
HHLG4g0281	Quinone oxidoreductase	Alcohol dehydrogenase GroES-like domain	quinone oxidoreductase
HHLG4g0364	THAP domain-containing protein 4	Domain of unknown function (DUF1794)	THAP domain-containing protein 4
HHLG4g0370	Probable ATP-dependent DNA helicase HFM1	Helicase conserved C-terminal domain	PREDICTED: probable ATP-dependent DNA helicase HFM1 isoform X1
HHLG4g0377	15 kDa selenoprotein	-	Sep15 protein
HHLG4g0395	DnaJ homolog subfamily C member 1	Myb-like DNA-binding domain	dnaJ homolog subfamily C member 1 precursor
HHLG4g0478	-	-	Zgc:113691
HHLG4g0480	Leucine-rich repeat-containing protein 42	Leucine Rich repeat	leucine-rich repeat-containing protein 42
HHLG4g0492	Dual specificity testis-specific protein kinase 2	Protein tyrosine kinase	dual specificity testis-specific protein kinase 2
HHLG4g0515	-	-	PREDICTED: uncharacterized protein C10orf67 homolog isoform X2
HHLG4g0562	Signal transducing adapter molecule 1	SH3 domain	PREDICTED: signal transducing adapter molecule 1 isoform X1
HHLG4g0566	MAM and LDL-receptor class A domain-containing protein 1 (Fragment)	Low-density lipoprotein receptor domain class A	PREDICTED: MAM and LDL-receptor class A domain-containing protein 1
HHLG4g0612	Zinc finger protein 841	C2H2-type zinc-finger domain	PREDICTED: zinc finger protein 600
HHLG4g0794	Otoconin-90	Phospholipase A2	otoconin-90 precursor
HHLG4g0821	Protein PIH1D3	pre-RNA processing PIH1/Nop17	Hypothetical protein MGC35261-like (H. sapiens)
HHLG4g0831	Acyl-coenzyme A synthetase ACSM3, mitochondrial	AMP-binding enzyme C-terminal domain	Zgc:172040 protein
HHLG4g0846	Calmodulin-regulated spectrin-associated protein 2	-	PREDICTED: calmodulin-regulated spectrin-associated protein 2-like isoform X2
HHLG4g0881	Cytochrome c oxidase assembly factor 1 homolog	Cytochrome oxidase complex assembly protein 1	PREDICTED: cytochrome c oxidase assembly factor 1 homolog isoform X1
HHLG4g0888	Maternal DNA replication licensing factor mcm6	MCM N-terminal domain	maternal Mcm6 protein
HHLG4g0929	-	-	PREDICTED: uncharacterized protein LOC102450676
HHLG4g0970	Calcyphosin-like protein	EF-hand domain pair	PREDICTED: calcyphosine-like a isoform X1
HHLG4g0973	IgA FC receptor	Small cytokines (intecrine/chemokine), interleukin-8 like	nlpC/P60 family protein
HHLG4g1022	Ankyrin repeat domain-containing protein 34B	Ankyrin repeat	PREDICTED: ankyrin repeat domain-containing protein 34C-like isoform X1
HHLG4g1031	Nucleolar protein 9	-	PREDICTED: LOW QUALITY PROTEIN: nucleolar protein 9-like
HHLG4g1037	SURP and G-patch domain-containing protein 1	G-patch domain	PREDICTED: SURP and G-patch domain-containing protein 1 isoform X1
HHLG50g0017	Transmembrane protein 231	Transmembrane protein 231	transmembrane protein 231
HHLG50g0021	Ethanolamine kinase 1	Choline/ethanolamine kinase	PREDICTED: uncharacterized protein LOC541449 isoform X1
HHLG50g0029	Sodium-coupled monocarboxylate transporter 2	Sodium:solute symporter family	PREDICTED: sodium-coupled monocarboxylate transporter 2 isoform X1
HHLG50g0048	Ankyrin repeat domain-containing protein SOWAHC	Ankyrin repeats (3 copies)	PREDICTED: pheromone-regulated protein PRM7-like
HHLG50g0057	Ankyrin repeat domain-containing protein 27	Vacuolar sorting protein 9 (VPS9) domain	PREDICTED: ankyrin repeat domain-containing protein 27 isoform X1
HHLG50g0060	WW domain-containing oxidoreductase	WW domain	PREDICTED: WW domain-containing oxidoreductase isoform X1
HHLG50g0093	Pleckstrin homology-like domain family A member 2	-	pleckstrin homology-like domain family A member 2
HHLG50g0133	Stimulated by retinoic acid gene 6 protein homolog	Retinol binding protein receptor	stimulated by retinoic acid gene 6 protein homolog
HHLG50g0136	Laminin subunit beta-4	Laminin N-terminal (Domain VI)	laminin subunit beta-4 precursor
HHLG50g0189	Death-associated protein kinase 2	-	PREDICTED: death-associated protein kinase 2-like
HHLG50g0191	LYR motif-containing protein 5B	Complex 1 protein (LYR family)	PREDICTED: LYR motif-containing protein 5B
HHLG50g0195	Alpha-mannosidase 2C1	Alpha mannosidase middle domain	PREDICTED: alpha-mannosidase 2C1 isoform X2
HHLG50g0199	Dihydrolipoyl dehydrogenase, mitochondrial	Pyridine nucleotide-disulphide oxidoreductase, dimerisation domain	dihydrolipoamide dehydrogenase
HHLG50g0200	EF-hand calcium-binding domain-containing protein 10	-	PREDICTED: EF-hand calcium-binding domain-containing protein 10 isoform X1
HHLG50g0203	Protection of telomeres protein 1	Telomeric single stranded DNA binding POT1/CDC13	PREDICTED: protection of telomeres protein 1 isoform X1
HHLG50g0220	Transmembrane protein 17B	Predicted membrane protein	transmembrane protein 17B
HHLG50g0221	Cytosolic carboxypeptidase 2	Zinc carboxypeptidase	PREDICTED: cytosolic carboxypeptidase 2 isoform X1
HHLG50g0225	WASH complex subunit 7	WASH complex subunit 7, C-terminal	PREDICTED: WASH complex subunit 7
HHLG50g0227	-	-	PREDICTED: uncharacterized protein LOC100329241
HHLG50g0229	Protein N-lysine methyltransferase METTL20	Ribosomal protein L11 methyltransferase (PrmA)	protein N-lysine methyltransferase METTL20
HHLG50g0230	-	-	PREDICTED: trichohyalin-like
HHLG50g0256	Protein phosphatase 1 regulatory subunit 3A	Carbohydrate/starch-binding module (family 21)	PREDICTED: protein phosphatase 1 regulatory subunit 3A
HHLG50g0278	Adenosine deaminase-like protein	Adenosine/AMP deaminase	adenosine deaminase-like protein
HHLG50g0290	Pseudouridine-metabolizing bifunctional protein C1861.05	pfkB family carbohydrate kinase	Zgc:136858
HHLG50g0309	UPF0235 protein C15orf40 homolog	Uncharacterised ACR, YggU family COG1872	UPF0235 protein C15orf40 homolog
HHLG50g0323	EF-hand calcium-binding domain-containing protein 6	EF-hand domain	EF-hand calcium-binding domain-containing protein 6
HHLG50g0330	F-box/LRR-repeat protein 13	-	PREDICTED: F-box/LRR-repeat protein 13 isoform X1
HHLG50g0331	Prostasin	Trypsin	PREDICTED: prostasin-like
HHLG50g0397	Rab15 effector protein	Rab15 effector	PREDICTED: rab15 effector protein
HHLG50g0429	Dynein regulatory complex subunit 7	-	PREDICTED: coiled-coil domain-containing protein lobo homolog isoform X1
HHLG50g0430	Phosphatidylcholine-sterol acyltransferase	Lecithin:cholesterol acyltransferase	PREDICTED: phosphatidylcholine-sterol acyltransferase
HHLG50g0447	-	-	PREDICTED: uncharacterized protein LOC568519 isoform X1
HHLG50g0495	DNA polymerase subunit gamma-1	DNA polymerase family A	PREDICTED: DNA polymerase subunit gamma-1
HHLG50g0496	Fanconi anemia group I protein homolog	FANCI solenoid 1 cap	Fanconi anemia group I protein
HHLG50g0509	Histidine ammonia-lyase	Domain of unknown function (DUF3534)	histidine ammonia-lyase
HHLG50g0570	-	-	hypothetical protein Z043_19955
HHLG50g0599	Coiled-coil domain-containing protein 77	-	PREDICTED: coiled-coil domain-containing protein 77-like
HHLG50g0602	Coiled-coil domain-containing protein 34	Domain of unknown function (DUF4207)	coiled-coil domain-containing protein 34
HHLG50g0616	RCC1 domain-containing protein 1	Regulator of chromosome condensation (RCC1) repeat	Wu:fc44f06 protein
HHLG50g0623	Protein PML	Exonuclease	PREDICTED: maternal protein exuperantia-2-like
HHLG50g0630	Uncharacterized aarF domain-containing protein kinase 2	ABC1 family	PREDICTED: uncharacterized aarF domain-containing protein kinase 2
HHLG50g0633	MANSC domain-containing protein 4	MANEC domain	PREDICTED: MANSC domain-containing protein 4
HHLG50g0634	28S ribosomal protein S35, mitochondrial	Mitochondrial ribosomal subunit protein	Zgc:114150 protein, partial
HHLG50g0663	DNA polymerase III PolC-type	Exonuclease	PREDICTED: uncharacterized protein si:ch1073-385f13.3
HHLG50g0664	Probable ribosome biogenesis protein RLP24	Ribosomal protein L24e	probable ribosome biogenesis protein RLP24
HHLG50g0672	Interleukin-1 receptor-associated kinase 4	Death domain	Interleukin-1 receptor-associated kinase 4
HHLG50g0675	Periphilin-1	-	PREDICTED: periphilin-1-like
HHLG6g0015	Sterol regulatory element-binding protein 2	Helix-loop-helix DNA-binding domain	sterol regulatory element-binding protein 2
HHLG6g0016	Nucleolar protein 12	Nucleolar protein 12 (25kDa)	nucleolar protein 12
HHLG6g0018	NADH dehydrogenase [ubiquinone] 1 alpha subcomplex subunit 6	Complex 1 protein (LYR family)	unnamed protein product
HHLG6g0030	Uncharacterized protein KIAA1467 homolog	-	Zgc:77415
HHLG6g0152	ATPase SWSAP1	-	PREDICTED: uncharacterized protein LOC100329809
HHLG6g0172	Mitochondrial import inner membrane translocase subunit tim16	Pam16	PREDICTED: mitochondrial import inner membrane translocase subunit TIM16 isoform X1
HHLG6g0176	Cilia- and flagella-associated protein 70	Tetratricopeptide repeat	PREDICTED: tetratricopeptide repeat protein 18 isoform X1
HHLG6g0348	Homeobox protein unc-4 homolog	Homeobox domain	LOC407678 protein, partial
HHLG6g0355	rRNA methyltransferase 2, mitochondrial	FtsJ-like methyltransferase	PREDICTED: putative ribosomal RNA methyltransferase 2
HHLG6g0356	7,8-dihydro-8-oxoguanine triphosphatase	NUDIX domain	7,8-dihydro-8-oxoguanine triphosphatase precursor
HHLG6g0407	-	-	PREDICTED: keratin-associated protein 9-2
HHLG6g0457	Regulator of G-protein signaling 9	GGL domain	Regulator of G-protein signaling 9
HHLG6g0520	Ig-like V-type domain-containing protein FAM187A	Immunoglobulin domain	PREDICTED: Ig-like V-type domain-containing protein FAM187A-like
HHLG6g0604	-	-	PREDICTED: uncharacterized protein LOC105030484
HHLG6g0645	GTPase IMAP family member 4	AIG1 family	PREDICTED: GTPase IMAP family member 4-like
HHLG6g0667	Methyltransferase-like protein 22	Lysine methyltransferase	methyltransferase-like protein 22
HHLG6g0672	Enoyl-CoA delta isomerase 1, mitochondrial	Enoyl-CoA hydratase/isomerase	Dci protein
HHLG6g0674	Retinal cone rhodopsin-sensitive cGMP 3',5'-cyclic phosphodiesterase subunit gamma	Retinal cGMP phosphodiesterase, gamma subunit	phosphodiesterase 6H
HHLG6g0692	-	CYTH domain	PREDICTED: uncharacterized protein LOC103022103
HHLG6g0707	Estradiol 17-beta-dehydrogenase 1	short chain dehydrogenase	hydroxysteroid 17-beta dehydrogenase 1
HHLG6g0729	Putative L-aspartate dehydrogenase	Homoserine dehydrogenase, NAD binding domain	PREDICTED: putative L-aspartate dehydrogenase isoform X1
HHLG6g0785	C-type mannose receptor 2	Fibronectin type II domain	PREDICTED: C-type mannose receptor 2
HHLG6g0786	Rho-related GTP-binding protein RhoN	Ras family	rho-related GTP-binding protein RhoN
HHLG6g0817	Integrin alpha-8	Integrin alpha cytoplasmic region	Integrin, alpha 2b (platelet glycoprotein IIb of IIb/IIIa complex, antigen CD41B)
HHLG6g0875	Adenylosuccinate lyase	Adenylosuccinate lyase C-terminus	adenylosuccinate lyase
HHLG6g0910	N-acetylglutamate synthase, mitochondrial	NAT, N-acetyltransferase, of N-acetylglutamate synthase	PREDICTED: N-acetylglutamate synthase, mitochondrial
HHLG6g0924	FAD-dependent oxidoreductase domain-containing protein 2	Pyridine nucleotide-disulphide oxidoreductase	FAD-dependent oxidoreductase domain-containing protein 2 precursor
HHLG6g0948	Cytosolic Fe-S cluster assembly factor narfl	Iron hydrogenase small subunit	cytosolic Fe-S cluster assembly factor narfl
HHLG6g0959	UPF0585 protein C16orf13 homolog A	Protein of unknown function (DUF938)	RecName: Full=UPF0585 protein C16orf13 homolog A
HHLG6g0960	Radical S-adenosyl methionine domain-containing protein 1, mitochondrial	HemN C-terminal domain	radical S-adenosyl methionine domain containing 1
HHLG6g0972	Leucine-rich repeat-containing protein 48	Leucine-rich repeat	PREDICTED: leucine-rich repeat-containing protein 48 isoform X1
HHLG6g0994	tRNA-splicing endonuclease subunit Sen54	tRNA-splicing endonuclease subunit sen54 N-term	PREDICTED: tRNA-splicing endonuclease subunit Sen54 isoform X2
HHLG6g1013	ATP-dependent DNA helicase Q5	RecQ helicase protein-like 5 (RecQ5)	PREDICTED: ATP-dependent DNA helicase Q5
HHLG6g1030	Transmembrane protein 180	MFS/sugar transport protein	Zgc:171489 protein
HHLG6g1044	Centromere protein X	Histone-like transcription factor (CBF/NF-Y) and archaeal histone	uncharacterized protein LOC100332714
HHLG6g1070	GTP-binding protein Rhes	Ras family	ras-dva small GTPase
HHLG6g1093	Serine/threonine-protein kinase 19	Serine-threonine protein kinase 19	PREDICTED: serine/threonine-protein kinase 19
HHLG6g1132	-	-	PREDICTED: uncharacterized protein si:dkey-23a23.2
HHLG6g1154	Venom prothrombin activator porpharin-D	EGF-like domain	PREDICTED: uncharacterized protein LOC768176 isoform X1
HHLG6g1156	IQ domain-containing protein K	IQ calmodulin-binding motif	IQ domain-containing protein K
HHLG8g0003	Single-stranded DNA-binding protein, mitochondrial	Single-strand binding protein family	single-stranded DNA-binding protein, mitochondrial
HHLG8g0012	-	-	PREDICTED: U2 small nuclear ribonucleoprotein auxiliary factor 35 kDa subunit-related protein 1-like
HHLG8g0046	-	-	novel protein
HHLG8g0048	Flap endonuclease GEN homolog 1	XPG N-terminal domain	PREDICTED: flap endonuclease GEN homolog 1 isoform X1
HHLG8g0080	F-box only protein 7	F-box-like	F-box only protein 7
HHLG8g0082	Proline and serine-rich protein 2	Specifically androgen-regulated gene protein	PREDICTED: flocculation protein FLO11-like
HHLG8g0103	tRNA-dihydrouridine(20a/20b) synthase [NAD(P)+]-like	Dihydrouridine synthase (Dus)	tRNA-dihydrouridine(20a/20b) synthase
HHLG8g0118	Ataxin-7-like protein 1	-	PREDICTED: ataxin-7-like protein 1 isoform X3
HHLG8g0121	Metabotropic glutamate receptor 8	Receptor family ligand binding region	metabotropic glutamate receptor 8-like
HHLG8g0165	Peroxisome assembly protein 26	Pex26 protein	peroxisome assembly protein 26
HHLG8g0167	Sodium-coupled monocarboxylate transporter 1	Sodium:solute symporter family	PREDICTED: sodium-coupled monocarboxylate transporter 1
HHLG8g0189	Phytanoyl-CoA dioxygenase, peroxisomal	Phytanoyl-CoA dioxygenase (PhyH)	phytanoyl-CoA dioxygenase, peroxisomal
HHLG8g0229	Poly [ADP-ribose] polymerase 12	WWE domain	poly (ADP-ribose) polymerase family, member 12b
HHLG8g0274	Podocalyxin	CD34/Podocalyxin family	podocalyxin precursor
HHLG8g0328	Ultraviolet-sensitive opsin	7 transmembrane receptor (rhodopsin family)	uv-sensitive opsin
HHLG8g0331	Coiled-coil domain-containing protein 87	-	PREDICTED: coiled-coil domain-containing protein 87
HHLG8g0361	Leucine-rich repeat and guanylate kinase domain-containing protein	Leucine Rich repeats (2 copies)	PREDICTED: leucine-rich repeat and guanylate kinase domain-containing protein isoform X1
HHLG8g0435	Pendrin	-	PREDICTED: pendrin isoform X1
HHLG8g0453	-	-	uncharacterized protein LOC561161 precursor
HHLG8g0464	Coiled-coil domain-containing protein 146	-	PREDICTED: coiled-coil domain-containing protein 146 isoform X1
HHLG8g0472	N-acyl-phosphatidylethanolamine-hydrolyzing phospholipase D	Beta-lactamase superfamily domain	PREDICTED: N-acyl-phosphatidylethanolamine-hydrolyzing phospholipase D isoform X2
HHLG8g0501	-	-	membrane-associated guanylate kinase, WW and PDZ domain-containing protein 2
HHLG8g0514	DNA/RNA-binding protein KIN17	Domain of Kin17 curved DNA-binding protein	DNA/RNA-binding protein KIN17
HHLG8g0544	Sodium- and chloride-dependent GABA transporter 2	Sodium:neurotransmitter symporter family	PREDICTED: sodium- and chloride-dependent GABA transporter 2-like
HHLG8g0547	Pyridine nucleotide-disulfide oxidoreductase domain-containing protein 1	Pyridine nucleotide-disulphide oxidoreductase	unnamed protein product, partial
HHLG8g0551	Mucin-19	C8 domain	PREDICTED: mucin-6-like, partial
HHLG8g0556	-	-	hypothetical protein
HHLG8g0652	Legumain	Peptidase C13 family	PREDICTED: legumain-like
HHLG8g0664	Inhibitor of nuclear factor kappa-B kinase-interacting protein	-	PREDICTED: inhibitor of nuclear factor kappa-B kinase-interacting protein-like isoform X2
HHLG8g0665	Cytoskeleton-associated protein 4	-	PREDICTED: cytoskeleton-associated protein 4-like
HHLG8g0666	Telomeric repeat-binding factor 2	Telomere repeat binding factor (TRF)	PREDICTED: telomeric repeat-binding factor 2 isoform X2
HHLG8g0670	Cathepsin E-A	A1 Propeptide	Nots protein

## Sheet: Annotation of B copy
Annotation of single copy genes in subgenome B.
gene_ID	swiss_annotation	pfam__annotation	nr_annotation
HHLG11g0015	Hyaluronidase-1	Hyaluronidase	hyaluronidase-1 precursor
HHLG11g0069	Sterol O-acyltransferase 2	MBOAT, membrane-bound O-acyltransferase family	PREDICTED: sterol O-acyltransferase 2
HHLG11g0101	Peptide chain release factor 1, mitochondrial	RF-1 domain	PREDICTED: peptide chain release factor 1, mitochondrial-like
HHLG11g0103	Coiled-coil domain-containing protein 122	-	PREDICTED: coiled-coil domain-containing protein 122-like
HHLG11g0105	Nuclear fragile X mental retardation-interacting protein 1	Nuclear fragile X mental retardation-interacting protein 1 (NUFIP1)	PREDICTED: nuclear fragile X mental retardation-interacting protein 1 isoform X2
HHLG11g0118	Olfactory receptor 51I1	7 transmembrane receptor (rhodopsin family)	PREDICTED: olfactory receptor 4K15-like
HHLG11g0125	Cytochrome c oxidase subunit 6C-1	Cytochrome c oxidase subunit VIc	cytochrome c oxidase subunit VIc precursor
HHLG11g0210	Centromere protein S	CENP-S protein	centromere protein S
HHLG11g0289	Uncharacterized protein C1orf159	Domain of unknown function (DUF4501)	PREDICTED: uncharacterized protein C1orf159 homolog isoform X1
HHLG11g0298	Translocator protein	TspO/MBR family	translocator protein
HHLG11g0299	Ubiquinol-cytochrome-c reductase complex assembly factor 2	-	ubiquinol-cytochrome-c reductase complex assembly factor 2
HHLG11g0300	Rho guanine nucleotide exchange factor 5	RhoGEF domain	PREDICTED: rho guanine nucleotide exchange factor 19
HHLG11g0318	EF-hand calcium-binding domain-containing protein 12	-	PREDICTED: uncharacterized protein LOC101883682 isoform X1
HHLG11g0365	Magnesium transporter NIPA1	Magnesium transporter NIPA	magnesium transporter NIPA1
HHLG11g0391	BMP/retinoic acid-inducible neural-specific protein 3	MAC/Perforin domain	PREDICTED: BMP/retinoic acid-inducible neural-specific protein 3-like
HHLG11g0418	Coiled-coil domain-containing protein 17	-	PREDICTED: coiled-coil domain-containing protein 17 isoform X1
HHLG11g0447	cAMP-specific 3',5'-cyclic phosphodiesterase 4B	-	PREDICTED: cAMP-specific 3',5'-cyclic phosphodiesterase 4B-like
HHLG11g0485	Uncharacterized protein C1orf146	Domain of unknown function (DUF4580)	PREDICTED: uncharacterized protein C1orf146 homolog isoform X1
HHLG11g0491	Nucleolar protein 11-like	-	nucleolar protein 11-like
HHLG11g0493	-	-	PREDICTED: uncharacterized protein LOC103911213 isoform X1
HHLG11g0495	E2/E3 hybrid ubiquitin-protein ligase UBE2O	Ubiquitin-conjugating enzyme	PREDICTED: ubiquitin-conjugating enzyme E2 O
HHLG11g0497	Serotonin N-acetyltransferase	Acetyltransferase (GNAT) family	serotonin N-acetyltransferase
HHLG11g0499	Peroxisomal acyl-coenzyme A oxidase 1	Acyl-CoA dehydrogenase, middle domain	Acox1 protein
HHLG11g0500	CST complex subunit TEN1	Telomere-capping, CST complex subunit	CST complex subunit TEN1
HHLG11g0502	Signal recognition particle subunit SRP68	-	signal recognition particle subunit SRP68
HHLG11g0505	DNA polymerase subunit gamma-2, mitochondrial	tRNA synthetase class II core domain (G, H, P, S and T)	PREDICTED: DNA polymerase subunit gamma-2, mitochondrial
HHLG11g0574	Nitrogen permease regulator 2-like protein	Nitrogen permease regulator 2	nitrogen permease regulator 2-like protein
HHLG11g0575	Cytochrome b-c1 complex subunit 1, mitochondrial	Peptidase M16 inactive domain	unnamed protein product
HHLG11g0580	Coiled-coil domain-containing protein 37	Domain of unknown function (DUF4200)	PREDICTED: coiled-coil domain-containing protein 37 isoform X1
HHLG11g0629	Glypican-6	Glypican	PREDICTED: glypican-6-like
HHLG11g0632	Limbin	Ellis van Creveld protein 2 like protein	Limbin
HHLG11g0636	Syntaxin-18	SNARE-complex protein Syntaxin-18 N-terminus	PREDICTED: syntaxin-18 isoform X1
HHLG11g0637	Zinc finger and BTB domain-containing protein 49	BTB/POZ domain	zinc finger and BTB domain-containing protein 49
HHLG11g0638	Cell growth-regulating nucleolar protein	LYAR-type C2HC zinc finger	cell growth-regulating nucleolar protein
HHLG11g0640	Otopetrin-1	Otopetrin	RecName: Full=Otopetrin-1
HHLG11g0647	E3 ubiquitin-protein ligase RNF135	SPRY domain	PREDICTED: E3 ubiquitin-protein ligase RNF135 isoform X1
HHLG11g0721	E3 ubiquitin-protein ligase Zswim2	SWIM zinc finger	E3 ubiquitin-protein ligase ZSWIM2
HHLG11g0842	Ribonuclease inhibitor	Leucine Rich repeat	PREDICTED: neoverrucotoxin subunit beta-like
HHLG11g0878	Leucine-rich repeat-containing protein 41	-	PREDICTED: leucine-rich repeat-containing protein 41 isoform X1
HHLG11g0914	Transmembrane protease serine 6	Low-density lipoprotein receptor domain class A	PREDICTED: LOW QUALITY PROTEIN: transmembrane protease serine 6
HHLG11g0916	Active regulator of SIRT1	-	PREDICTED: active regulator of SIRT1
HHLG11g0922	Endoplasmic reticulum resident protein 27	Thioredoxin-like domain	LOC100004902 protein
HHLG11g0944	Kynureninase	Aminotransferase class-V	PREDICTED: kynureninase
HHLG14g0004	-	-	PREDICTED: uncharacterized protein LOC101885667
HHLG14g0035	UPF0696 protein C11orf68 homolog	Domain of unknown function (DUF1917)	Zgc:63470
HHLG14g0058	-	SEA domain	PREDICTED: uncharacterized protein LOC102671488
HHLG14g0061	Alpha-protein kinase 1	Alpha-kinase family	PREDICTED: alpha-protein kinase 1
HHLG14g0077	Nitrilase homolog 1	Carbon-nitrogen hydrolase	nitrilase homolog 1
HHLG14g0090	NUT family member 1	NUT protein	PREDICTED: uncharacterized protein LOC103045361
HHLG14g0115	A disintegrin and metalloproteinase with thrombospondin motifs 17	Reprolysin family propeptide	PREDICTED: A disintegrin and metalloproteinase with thrombospondin motifs 17
HHLG14g0122	Aryl hydrocarbon receptor nuclear translocator 2	-	PREDICTED: aryl hydrocarbon receptor nuclear translocator 2-like
HHLG14g0152	Programmed cell death protein 7	-	Programmed cell death 7
HHLG14g0202	Menin	Menin	Men1 protein
HHLG14g0208	Metastasis-associated protein MTA2	GATA zinc finger	PREDICTED: metastasis-associated protein MTA2 isoform X1
HHLG14g0218	Zinc finger protein 214	Zinc-finger double domain	PREDICTED: zinc finger protein 697-like
HHLG14g0227	Focadhesin	Protein of unknown function (DUF3730)	PREDICTED: focadhesin
HHLG14g0228	Very-long-chain (3R)-3-hydroxyacyl-CoA dehydratase 4	Protein tyrosine phosphatase-like protein, PTPLA	very-long-chain (3R)-3-hydroxyacyl-CoA dehydratase 4
HHLG14g0267	E3 ubiquitin-protein ligase RNF182	Ring finger domain	PREDICTED: E3 ubiquitin-protein ligase RNF182-like
HHLG14g0316	Probable G-protein coupled receptor 132	7 transmembrane receptor (rhodopsin family)	PREDICTED: probable G-protein coupled receptor 132
HHLG14g0402	Mucin-17	SEA domain	PREDICTED: mucin-3A
HHLG14g0419	Metallo-beta-lactamase domain-containing protein 1	Metallo-beta-lactamase superfamily	PREDICTED: metallo-beta-lactamase domain-containing protein 1 isoform X1
HHLG14g0469	-	Shelterin complex subunit, TPP1/ACD	TPP1
HHLG14g0644	WD repeat-containing protein 60	WD domain, G-beta repeat	PREDICTED: WD repeat-containing protein 60 isoform X4
HHLG14g0859	60S ribosomal protein L34	Ribosomal protein L34e	PREDICTED: 60S ribosomal protein L34
HHLG14g0860	Probable tRNA (uracil-O(2)-)-methyltransferase	Predicted AdoMet-dependent methyltransferase	probable tRNA (uracil-O(2)-)-methyltransferase
HHLG14g0912	Mitochondrial enolase superfamily member 1	Mandelate racemase / muconate lactonizing enzyme, N-terminal domain	mitochondrial enolase superfamily member 1
HHLG14g0916	Activating signal cointegrator 1	Putative zinc finger motif, C2HC5-type	Zgc:153348
HHLG14g0982	Cytochrome b5	Cytochrome b5-like Heme/Steroid binding domain	cytochrome b5 type B
HHLG14g0994	Elongator complex protein 5	Elongator subunit Iki1	elongator complex protein 5
HHLG14g1012	Acyl-protein thioesterase 1	Phospholipase/Carboxylesterase	PREDICTED: acyl-protein thioesterase 1
HHLG14g1019	Cytoplasmic aconitate hydratase	Aconitase C-terminal domain	cytoplasmic aconitate hydratase
HHLG14g1025	Methyltransferase-like protein 4	MT-A70	PREDICTED: methyltransferase-like protein 4 isoform X1
HHLG14g1041	Mucin-5B	Trypsin Inhibitor like cysteine rich domain	PREDICTED: mucin-2 isoform X1
HHLG14g1050	ATP-binding cassette sub-family A member 1	ABC-2 family transporter protein	PREDICTED: ATP-binding cassette sub-family A member 1-like
HHLG14g1051	ATP-binding cassette sub-family A member 1	ABC-2 family transporter protein	PREDICTED: ATP-binding cassette sub-family A member 1-like
HHLG14g1064	Doublesex- and mab-3-related transcription factor A1	DMRTA motif	double-sex and mab-3 related transcription factor 4a, partial
HHLG14g1066	Dynactin subunit 6	Bacterial transferase hexapeptide (six repeats)	PREDICTED: dynactin subunit 6
HHLG14g1072	Astrocytic phosphoprotein PEA-15	Death effector domain	PREDICTED: astrocytic phosphoprotein PEA-15
HHLG16g0006	RING finger protein 37	U-box domain	PREDICTED: RING finger protein 37 isoform X1
HHLG16g0008	Leucine zipper putative tumor suppressor 3	-	PREDICTED: leucine zipper putative tumor suppressor 3-like
HHLG16g0023	-	-	PREDICTED: uncharacterized protein LOC101883630
HHLG16g0032	3-ketoacyl-CoA thiolase, mitochondrial	Thiolase, C-terminal domain	3-ketoacyl-CoA thiolase, mitochondrial
HHLG16g0036	Enkurin domain-containing protein 1	Calmodulin-binding	enkurin domain-containing protein 1
HHLG16g0044	Clathrin heavy chain 1	-	clathrin heavy-chain, partial
HHLG16g0050	Thyrotropin-releasing hormone receptor	7 transmembrane receptor (rhodopsin family)	PREDICTED: thyrotropin-releasing hormone receptor-like isoform X2
HHLG16g0110	-	-	Zgc:101664
HHLG16g0111	Interleukin-6 receptor subunit beta	Fibronectin type III domain	PREDICTED: interleukin-6 receptor subunit beta-like
HHLG16g0112	GRAM domain-containing protein 3	GRAM domain	PREDICTED: GRAM domain-containing protein 3-like isoform X1
HHLG16g0131	Transmembrane emp24 domain-containing protein 7	emp24/gp25L/p24 family/GOLD	PREDICTED: transmembrane emp24 domain-containing protein 7-like
HHLG16g0133	Protein fem-1 homolog C	Ankyrin repeat	PREDICTED: protein fem-1 homolog C
HHLG16g0134	Coiled-coil domain-containing protein 112	-	PREDICTED: coiled-coil domain-containing protein 112 isoform X1
HHLG16g0135	Geranylgeranyl transferase type-1 subunit beta	Squalene-hopene cyclase N-terminal domain	geranylgeranyl transferase type-1 subunit beta
HHLG16g0136	E3 ubiquitin-protein ligase TRIM36	Zinc finger, C3HC4 type (RING finger)	PREDICTED: E3 ubiquitin-protein ligase TRIM36 isoform X4
HHLG16g0137	Transmembrane protein 198	Domain of unknown function (DUF4203)	transmembrane protein 198
HHLG16g0139	Partner of Y14 and mago	Mago binding	PREDICTED: partner of Y14 and mago A-like
HHLG16g0141	Spermatogenesis-associated serine-rich protein 2	Protein of unknown function (DUF1387)	Zgc:154064 protein
HHLG16g0198	Pleckstrin homology domain-containing family A member 2	PH domain	PREDICTED: pleckstrin homology domain-containing family A member 2 isoform X2
HHLG16g0205	UPF0691 protein C9orf116 homolog	Domain of unknown function (DUF4490)	UPF0691 protein C9orf116 homolog
HHLG16g0255	Collagen alpha-1(XXVII) chain B	Fibrillar collagen C-terminal domain	PREDICTED: collagen alpha-2(XI) chain-like
HHLG16g0260	Peroxisomal N(1)-acetyl-spermine/spermidine oxidase	Flavin containing amine oxidoreductase	uncharacterized protein LOC564675
HHLG16g0305	Serine/threonine-protein kinase TNNI3K	Ankyrin repeats (many copies)	serine/threonine-protein kinase TNNI3K
HHLG16g0366	Putative ferric-chelate reductase 1	Reeler domain	PREDICTED: uncharacterized protein LOC567665 isoform X3
HHLG16g0384	Transmembrane protein 26	Transmembrane protein 26	PREDICTED: transmembrane protein 26-like
HHLG16g0512	Acylamino-acid-releasing enzyme	-	PREDICTED: acylamino-acid-releasing enzyme isoform X2
HHLG16g0517	-	Podoplanin	uncharacterized protein LOC564557 precursor
HHLG16g0583	U5 small nuclear ribonucleoprotein 200 kDa helicase	Helicase conserved C-terminal domain	U5 small nuclear ribonucleoprotein 200 kDa helicase
HHLG16g0591	Zinc finger protein 131	C2H2-type zinc finger	Znf131 protein
HHLG16g0592	Selenoprotein Pa	Selenoprotein P, N terminal region	selenoprotein Pa
HHLG16g0602	Importin-11	Importin-beta N-terminal domain	PREDICTED: importin-11 isoform X1
HHLG16g0671	Uncharacterized protein C12orf43 homolog	-	Zgc:103536
HHLG16g0672	E3 ubiquitin/ISG15 ligase TRIM25	zinc finger of C3HC4-type, RING	PREDICTED: uncharacterized protein LOC569527 isoform X1
HHLG16g0680	Probable glutathione peroxidase 8	Glutathione peroxidase	probable glutathione peroxidase 8
HHLG16g0681	Anaphase-promoting complex subunit 5	Anaphase-promoting complex subunit 5	anaphase-promoting complex subunit 5
HHLG16g0729	C2 calcium-dependent domain-containing protein 4C	C2 domain	PREDICTED: C2 calcium-dependent domain-containing protein 4C-like
HHLG16g0755	TELO2-interacting protein 2	Protein of unknown function (DUF2454)	PREDICTED: TELO2-interacting protein 2
HHLG16g0770	UPF0553 protein C9orf64 homolog	Potential Queuosine, Q, salvage protein family	UPF0553 protein C9orf64 homolog
HHLG16g0772	FERM domain-containing protein 3	FERM adjacent (FA)	PREDICTED: FERM domain-containing protein 3
HHLG16g0773	Ras and EF-hand domain-containing protein	EF-hand domain pair	PREDICTED: ras and EF-hand domain-containing protein
HHLG16g0785	Aspartate aminotransferase, cytoplasmic	Aminotransferase class I and II	aspartate aminotransferase 1
HHLG16g0789	Eukaryotic translation initiation factor 2D	PUA domain	eukaryotic translation initiation factor 2D
HHLG16g0790	NAD kinase	ATP-NAD kinase	Zgc:110083 protein
HHLG16g0797	Gamma-aminobutyric acid receptor subunit delta	Neurotransmitter-gated ion-channel transmembrane region	PREDICTED: gamma-aminobutyric acid receptor subunit delta
HHLG16g0802	Serine/threonine-protein kinase mTOR	FATC domain	target of rapamycin
HHLG16g0814	Peptidyl-prolyl cis-trans isomerase H	Cyclophilin type peptidyl-prolyl cis-trans isomerase/CLD	peptidyl-prolyl cis-trans isomerase H isoform 1
HHLG16g0829	PR domain zinc finger protein 16	C2H2-type zinc finger	PREDICTED: PR domain zinc finger protein 16 isoform X7
HHLG16g0847	Proteolipid protein 2	-	proteolipid protein 2
HHLG16g0896	Interleukin-17 receptor B	SEFIR domain	PREDICTED: interleukin-17 receptor B-like isoform X1
HHLG16g0902	Acylamino-acid-releasing enzyme	Prolyl oligopeptidase family	Acylpeptide hydrolase
HHLG16g0918	Methyl-CpG-binding domain protein 4	-	methyl-CpG binding domain protein 4
HHLG16g0920	-	-	cell envelope integrity/translocation protein TolA, partial
HHLG17g0007	G-protein coupled receptor 39	7 transmembrane receptor (rhodopsin family)	G-protein coupled receptor 39
HHLG17g0011	SH3 domain-containing RING finger protein 3	Zinc finger, C3HC4 type (RING finger)	unnamed protein product
HHLG17g0014	Phosducin-like protein 3	Phosducin	phosducin-like 3-2
HHLG17g0015	TBC1 domain family member 8	GRAM domain	PREDICTED: TBC1 domain family member 8
HHLG17g0018	Leucine-rich repeat-containing protein 63	Leucine Rich Repeat	unnamed protein product
HHLG17g0019	Serine/threonine-protein kinase Nek5	Protein kinase domain	Serine/threonine-protein kinase Nek5
HHLG17g0020	R3H domain-containing protein 1	-	PREDICTED: R3H domain-containing protein 2-like isoform X5
HHLG17g0050	SWI/SNF-related matrix-associated actin-dependent regulator of chromatin subfamily A-like protein 1	Helicase conserved C-terminal domain	PREDICTED: SWI/SNF-related matrix-associated actin-dependent regulator of chromatin subfamily A-like protein 1 isoform X1
HHLG17g0069	Arylsulfatase D	Sulfatase	PREDICTED: arylsulfatase D
HHLG17g0086	Nostrin	Fes/CIP4, and EFC/F-BAR homology domain	nostrin
HHLG17g0096	FAST kinase domain-containing protein 1	RAP domain	FAST kinase domain-containing protein 1
HHLG17g0116	Ankyrin repeat and SOCS box protein 1	SOCS box	ankyrin repeat and SOCS box-containing protein 1
HHLG17g0166	Bifunctional protein GlmU	Nucleotidyl transferase	novel protein similar to bacterial glucose-1-phosphate thymidylyltransferases
HHLG17g0167	Probable tRNA N6-adenosine threonylcarbamoyltransferase, mitochondrial	Glycoprotease family	probable tRNA N6-adenosine threonylcarbamoyltransferase, mitochondrial
HHLG17g0195	Transcription factor CP2-like protein 1	CP2 transcription factor	PREDICTED: transcription factor CP2-like protein 1 isoform X1
HHLG17g0242	ADP/ATP translocase 2	Mitochondrial carrier protein	ADP/ATP translocase 3
HHLG17g0270	Peripheral plasma membrane protein CASK	Guanylate kinase	peripheral plasma membrane protein CASK
HHLG17g0325	E3 ubiquitin-protein ligase TRIM39	SPRY-associated domain	uncharacterized protein LOC794946
HHLG17g0330	Ornithine carbamoyltransferase, mitochondrial	Aspartate/ornithine carbamoyltransferase, carbamoyl-P binding domain	PREDICTED: ornithine carbamoyltransferase, mitochondrial
HHLG17g0342	Uncharacterized protein CXorf21	Domain of unknown function (DUF4569)	PREDICTED: uncharacterized protein CXorf21 homolog
HHLG17g0353	DnaJ homolog subfamily C member 3	DnaJ domain	DnaJ (Hsp40) homolog, subfamily C, member 3
HHLG17g0405	GPI inositol-deacylase	PGAP1-like protein	PREDICTED: GPI inositol-deacylase
HHLG17g0433	2-amino-3-carboxymuconate-6-semialdehyde decarboxylase	Amidohydrolase	2-amino-3-carboxymuconate-6-semialdehyde decarboxylase
HHLG17g0446	Nebulin	Variant SH3 domain	PREDICTED: nebulin isoform X2
HHLG17g0455	Ubiquitin carboxyl-terminal hydrolase isozyme L3	Ubiquitin carboxyl-terminal hydrolase, family 1	ubiquitin carboxyl-terminal hydrolase isozyme L3
HHLG17g0472	Intraflagellar transport protein 88 homolog	Tetratricopeptide repeat	PREDICTED: intraflagellar transport protein 88 homolog isoform X2
HHLG17g0486	WD repeat-containing protein 3	Dip2/Utp12 Family	WD repeat-containing protein 3
HHLG17g0490	V-set domain-containing T-cell activation inhibitor 1	Immunoglobulin V-set domain	PREDICTED: V-set domain-containing T-cell activation inhibitor 1 isoform X1
HHLG17g0497	Protein arginine N-methyltransferase 2	PRMT5 arginine-N-methyltransferase	protein arginine N-methyltransferase 2
HHLG17g0565	MIT domain-containing protein 1	MIT (microtubule interacting and transport) domain	PREDICTED: MIT domain-containing protein 1
HHLG17g0628	TSC22 domain family protein 1	TSC-22/dip/bun family	PREDICTED: TSC22 domain family protein 1 isoform X1
HHLG17g0640	Ras-related protein Rab-33B	Ras family	Zgc:101559
HHLG17g0652	Lymphocyte function-associated antigen 3	Immunoglobulin I-set domain	PREDICTED: hepatocyte cell adhesion molecule isoform X1
HHLG17g0712	[Pyruvate dehydrogenase (acetyl-transferring)] kinase isozyme 1, mitochondrial	Histidine kinase-, DNA gyrase B-, and HSP90-like ATPase	PREDICTED:
HHLG17g0724	Cytochrome b reductase 1	Eukaryotic cytochrome b561	cytochrome b reductase 1
HHLG17g0725	DDB1- and CUL4-associated factor 17	-	PREDICTED: DDB1- and CUL4-associated factor 17 isoform X2
HHLG17g0726	Methyltransferase-like protein 2-A	Methyltransferase domain	methyltransferase-like protein 8
HHLG17g0738	Coiled-coil domain-containing protein 148	-	PREDICTED: coiled-coil domain-containing protein 148
HHLG17g0739	Uridine phosphorylase 2	Phosphorylase superfamily	PREDICTED: uridine phosphorylase 2 isoform X1
HHLG17g0740	Piezo-type mechanosensitive ion channel component 2	-	PREDICTED: piezo-type mechanosensitive ion channel component 2 isoform X2
HHLG17g0743	Actin-related protein 5	Actin	actin-related protein 5
HHLG17g0746	SH3 and cysteine-rich domain-containing protein 3	Phorbol esters/diacylglycerol binding domain (C1 domain)	SH3 and cysteine-rich domain-containing protein 3
HHLG1g0003	ERI1 exoribonuclease 2	GRF zinc finger	PREDICTED: ERI1 exoribonuclease 2
HHLG1g0005	Protein GPR107	Lung seven transmembrane receptor	PREDICTED: protein GPR108-like
HHLG1g0021	Nucleoredoxin-like protein 1	Thioredoxin-like	nucleoredoxin-like protein 1
HHLG1g0031	CMRF35-like molecule 1	Immunoglobulin V-set domain	NILT2 leucocyte receptor
HHLG1g0046	Complement C3 (Fragment)	UNC-6/NTR/C345C module	complement C3-H1
HHLG1g0068	Transitional endoplasmic reticulum ATPase	Cell division protein 48 (CDC48), domain 2	transitional endoplasmic reticulum ATPase-like
HHLG1g0074	Afadin- and alpha-actinin-binding protein A	-	PREDICTED: afadin- and alpha-actinin-binding protein-like isoform X1
HHLG1g0089	UPF0390 protein zgc136864	Protein of unknown function (DUF2462)	UPF0390 protein zgc136864
HHLG1g0094	Protrudin	FYVE zinc finger	PREDICTED: protrudin isoform X2
HHLG1g0108	Tuberin	Domain of unknown function (DUF3384)	Tuberin
HHLG1g0109	Endonuclease III-like protein 1	Helix-hairpin-helix motif	PREDICTED: endonuclease III-like protein 1
HHLG1g0148	-	-	PREDICTED: EGF-like module-containing mucin-like hormone receptor-like 1 isoform X3
HHLG1g0150	CMRF35-like molecule 1	Immunoglobulin V-set domain	PREDICTED: CMRF35-like molecule 9 isoform X2
HHLG1g0166	Beta-galactosidase	Glycosyl hydrolases family 35	PREDICTED: beta-galactosidase isoform X1
HHLG1g0221	-	-	PREDICTED: uncharacterized protein LOC100330497
HHLG1g0222	Zona pellucida sperm-binding protein 4	Trefoil (P-type) domain	PREDICTED: zona pellucida sperm-binding protein 4-like
HHLG1g0263	-	-	PNAS-117
HHLG1g0293	Probable E3 ubiquitin-protein ligase HERC4	HECT-domain (ubiquitin-transferase)	si:ch211-281g13.4
HHLG1g0329	-	Immunoglobulin V-set domain	PREDICTED: uncharacterized protein LOC100536567
HHLG1g0365	-	CD20-like family	uncharacterized protein LOC571915
HHLG1g0372	-	-	PREDICTED: C-type lectin domain family 10 member A-like isoform X1
HHLG1g0521	Coiled-coil domain-containing protein 81	Domain of unknown function (DUF4496)	PREDICTED: coiled-coil domain-containing protein 81
HHLG1g0526	DnaJ homolog subfamily B member 14	DnaJ domain	dnaJ homolog subfamily B member 14
HHLG1g0532	39S ribosomal protein L39, mitochondrial	Immunoglobulin domain	39S ribosomal protein L39, mitochondrial
HHLG1g0537	Vitamin K-dependent protein Z	EGF-like domain	PREDICTED: vitamin K-dependent protein Z
HHLG1g0538	PCI domain-containing protein 2	PCI domain	PREDICTED: PCI domain-containing protein 2 isoform X1
HHLG1g0542	[Protein ADP-ribosylarginine] hydrolase-like protein 1	ADP-ribosylglycohydrolase	PREDICTED:
HHLG1g0544	Transmembrane and coiled-coil domain-containing protein 3	Sodium/hydrogen exchanger family	PREDICTED: LOW QUALITY PROTEIN: transmembrane and coiled-coil domain-containing protein 3
HHLG1g0556	Thioredoxin-like protein 4B	Mitosis protein DIM1	thioredoxin-like protein 4B
HHLG1g0557	Protein FAM172A	Arb2 domain	si:ch73-41e3.7
HHLG1g0586	Protein SON	-	PREDICTED: protein SON isoform X1
HHLG1g0593	Chloride intracellular channel protein 6	Glutathione S-transferase, N-terminal domain	PREDICTED: chloride intracellular channel protein 4-like
HHLG1g0691	Regulator of G-protein signaling 11	-	PREDICTED: regulator of G-protein signaling 11 isoform X5
HHLG1g0724	-	ADP-ribosylglycohydrolase	PREDICTED: uncharacterized protein LOC105896555
HHLG1g0732	Male-specific lethal 3 homolog	RNA binding activity-knot of a chromodomain	Male-specific lethal 3-like 1
HHLG1g0736	Kinesin-like protein KIF19	Kinesin motor domain	PREDICTED: kinesin-like protein KIF19
HHLG1g0746	DNA repair protein complementing XP-A cells homolog	XPA protein N-terminal	PREDICTED: DNA repair protein complementing XP-A cells isoform X1
HHLG1g0790	DNA-directed RNA polymerase I subunit RPA49	A49-like RNA polymerase I associated factor	DNA-directed RNA polymerase I subunit RPA49
HHLG1g0798	Cytosol aminopeptidase	Cytosol aminopeptidase family, N-terminal domain	cytosol aminopeptidase
HHLG1g0830	Protein FRG1	FRG1-like domain	protein FRG1
HHLG1g0874	Zinc finger MYND domain-containing protein 10	MYND finger	zinc finger MYND domain-containing protein 10
HHLG1g0914	Pleiotropic regulator 1	WD domain, G-beta repeat	Plrg1 protein
HHLG1g0920	Guanylate cyclase soluble subunit beta-1	Haem-NO-binding	guanylate cyclase soluble subunit beta-1
HHLG1g0926	G patch domain and ankyrin repeat-containing protein 1	Ankyrin repeats (3 copies)	PREDICTED: G patch domain and ankyrin repeat-containing protein 1 isoform X1
HHLG1g0945	Paraspeckle component 1	NOPS (NUC059) domain	paraspeckle component 1
HHLG20g0004	Long-chain fatty acid transport protein 6	AMP-binding enzyme C-terminal domain	PREDICTED: long-chain fatty acid transport protein 6-like
HHLG20g0005	Long-chain fatty acid transport protein 6	AMP-binding enzyme	PREDICTED: long-chain fatty acid transport protein 6-like isoform X1
HHLG20g0009	Protein PRRC1	Protein of unknown function DUF84	protein PRRC1
HHLG20g0010	Multiple epidermal growth factor-like domains protein 10	Human growth factor-like EGF	PREDICTED: multiple epidermal growth factor-like domains protein 10
HHLG20g0020	Alpha-(1,3)-fucosyltransferase 10	Glycosyltransferase family 10 (fucosyltransferase) C-term	RecName: Full=Alpha-(1,3)-fucosyltransferase 10; AltName: Full=Fucosyltransferase X; Short=Fuc-TX; Short=FucT-X; AltName: Full=Galactoside 3-L-fucosyltransferase 10; Short=Fucosyltransferase 10
HHLG20g0059	S-adenosylmethionine synthase isoform type-2	S-adenosylmethionine synthetase, N-terminal domain	methionine adenosyltransferase II, alpha-like
HHLG20g0091	Pumilio domain-containing protein KIAA0020 homolog	CPL (NUC119) domain	PREDICTED: pumilio domain-containing protein KIAA0020 homolog
HHLG20g0099	Basement membrane-specific heparan sulfate proteoglycan core protein	Low-density lipoprotein receptor domain class A	PREDICTED: low-density lipoprotein receptor-related protein 2 isoform X3
HHLG20g0126	DNA repair protein SWI5 homolog	Swi5	PREDICTED: DNA repair protein SWI5 homolog
HHLG20g0198	Solute carrier family 2, facilitated glucose transporter member 9	Sugar (and other) transporter	solute carrier family 2 (facilitated glucose transporter), member 11-like
HHLG20g0201	Small conductance calcium-activated potassium channel protein 2	Ion channel	PREDICTED: small conductance calcium-activated potassium channel protein 2 isoform X2
HHLG20g0297	Vacuole membrane protein 1	-	PREDICTED: vacuole membrane protein 1-like isoform X3
HHLG20g0475	Ovarian cancer-associated gene 2 protein homolog	Serine hydrolase (FSH1)	ovarian cancer-associated gene 2 protein homolog
HHLG20g0480	Cytochrome c oxidase assembly factor 4 homolog, mitochondrial	-	coiled-coil-helix-coiled-coil-helix domain-containing protein 8-like
HHLG20g0553	Neuropeptide FF receptor 2	7 transmembrane receptor (rhodopsin family)	neuropeptide FF receptor 1 like 1
HHLG20g0559	Transcription factor IIIB 50 kDa subunit	TFIIB zinc-binding	transcription factor IIIB 50 kDa subunit
HHLG20g0583	E3 ubiquitin-protein ligase MARCH5	RING-variant domain	E3 ubiquitin-protein ligase MARCH5
HHLG20g0595	Acyl-coenzyme A thioesterase 12	START domain	PREDICTED: acyl-coenzyme A thioesterase 12
HHLG20g0647	cAMP-specific 3',5'-cyclic phosphodiesterase 4D	-	PREDICTED: cAMP-specific 3',5'-cyclic phosphodiesterase 4D isoform X3
HHLG20g0701	Probable ATP-dependent RNA helicase DDX56	Helicase conserved C-terminal domain	DEAD (Asp-Glu-Ala-Asp) box polypeptide 56
HHLG20g0713	Tip elongation aberrant protein 1	Galactose oxidase, central domain	PREDICTED: host cell factor 2-like isoform X1
HHLG20g0754	Kelch-like protein 35	Kelch motif	PREDICTED: kelch-like protein 35
HHLG20g0763	Biotin--protein ligase	Biotin protein ligase C terminal domain	PREDICTED: biotin--protein ligase isoform X2
HHLG20g0765	-	-	PREDICTED: uncharacterized protein LOC103022552
HHLG20g0766	Beta/gamma crystallin domain-containing protein 3	Beta/Gamma crystallin	PREDICTED: uncharacterized protein LOC103022552
HHLG20g0767	TIP41-like protein	TIP41-like family	PREDICTED: TIP41-like protein-like isoform X2
HHLG21g0001	Mucin-4	-	PREDICTED: flocculation protein FLO11-like isoform X2
HHLG21g0006	Prostamide/prostaglandin F synthase	AhpC/TSA antioxidant enzyme	prostamide/prostaglandin F synthase
HHLG21g0008	Migration and invasion-inhibitory protein	-	PREDICTED: migration and invasion-inhibitory protein
HHLG21g0024	Calmodulin-binding transcription activator 1	-	PREDICTED: calmodulin-binding transcription activator 1 isoform X2
HHLG21g0089	Uncharacterized protein C2orf73 homolog	-	unnamed protein product
HHLG21g0102	40S ribosomal protein S23	Ribosomal protein S12/S23	40S ribosomal protein S23
HHLG21g0121	Histone-lysine N-methyltransferase SETMAR	Pre-SET motif	SET domain and mariner transposase fusion gene
HHLG21g0192	Vascular endothelial growth factor D	PDGF/VEGF domain	vascular endothelial growth factor D precursor
HHLG21g0232	Acyl-CoA dehydrogenase family member 9, mitochondrial	Acyl-CoA dehydrogenase, middle domain	acyl-CoA dehydrogenase family member 9, mitochondrial
HHLG21g0330	Deoxyribonuclease gamma	Endonuclease/Exonuclease/phosphatase family	PREDICTED: deoxyribonuclease gamma-like
HHLG21g0349	-	Cut8, nuclear proteasome tether protein	PREDICTED: uncharacterized protein LOC105416760 isoform X1
HHLG21g0362	Fc receptor-like protein 5	Immunoglobulin domain	PREDICTED: Fc receptor-like protein 5 isoform X1
HHLG21g0379	ERO1-like protein beta	Endoplasmic Reticulum Oxidoreductin 1 (ERO1)	PREDICTED: ERO1-like protein beta isoform X1
HHLG21g0452	Transcriptional adapter 3	Histone acetyltransferases subunit 3	PREDICTED: transcriptional adapter 3 isoform X1
HHLG21g0490	Multidrug resistance-associated protein 7	ABC transporter	PREDICTED: multidrug resistance-associated protein 7 isoform X1
HHLG21g0497	Centriolar coiled-coil protein of 110 kDa	-	PREDICTED: centriolar coiled-coil protein of 110 kDa-like
HHLG21g0522	Ig alpha chain C region (Fragment)	Immunoglobulin C1-set domain	uncharacterized protein LOC100142650
HHLG21g0532	MOB kinase activator 3C	Mob1/phocein family	MOB kinase activator 3C
HHLG21g0536	Prostaglandin F2-alpha receptor	7 transmembrane receptor (rhodopsin family)	prostaglandin F2-alpha receptor
HHLG21g0538	Dynein heavy chain domain-containing protein 1	P-loop containing dynein motor region D3	PREDICTED: dynein heavy chain domain-containing protein 1
HHLG21g0539	Zinc finger CCCH-type with G patch domain-containing protein	G-patch domain	zinc finger CCCH-type with G patch domain-containing protein
HHLG21g0581	Peroxisomal membrane protein 11C	Peroxisomal biogenesis factor 11 (PEX11)	peroxisomal membrane protein 11C
HHLG21g0603	tRNA pseudouridine synthase-like 1	tRNA pseudouridine synthase	PREDICTED: tRNA pseudouridine synthase-like 1 isoform X1
HHLG21g0614	Zinc finger protein 92 homolog	Zinc-finger double domain	uncharacterized protein LOC562114
HHLG21g0622	NACHT domain- and WD repeat-containing protein 1	NACHT domain	PREDICTED: NACHT and WD repeat domain-containing protein 1 isoform X2
HHLG21g0628	Vitellogenin (Fragment)	Domain of unknown function (DUF1944)	PREDICTED: vitellogenin
HHLG21g0634	Protein timeless homolog	Timeless protein	protein timeless homolog
HHLG21g0658	Pre-mRNA-splicing factor ISY1 homolog	Isy1-like splicing family	pre-mRNA-splicing factor ISY1 homolog
HHLG21g0661	Probable E3 ubiquitin-protein ligase makorin-2	Zinc finger C-x8-C-x5-C-x3-H type (and similar)	PREDICTED: probable E3 ubiquitin-protein ligase makorin-2
HHLG21g0662	tRNA-splicing endonuclease subunit Sen2	tRNA intron endonuclease, N-terminal domain	tRNA-splicing endonuclease subunit Sen2
HHLG21g0668	Phosphatidate cytidylyltransferase, mitochondrial	Mitochondrial matrix Mmp37	phosphatidate cytidylyltransferase, mitochondrial precursor
HHLG21g0681	60S ribosomal protein L29	Ribosomal L29e protein family	hypothetical protein
HHLG21g0694	Transcription factor Sp1	Zinc-finger double domain	transcription factor Sp1
HHLG21g0695	-	-	PREDICTED: proline-rich protein 13
HHLG23g0010	L-seryl-tRNA(Sec) kinase	Chromatin associated protein KTI12	PREDICTED: L-seryl-tRNA(Sec) kinase-like
HHLG23g0011	Short/branched chain specific acyl-CoA dehydrogenase, mitochondrial	Acyl-CoA dehydrogenase, middle domain	PREDICTED: short/branched chain specific acyl-CoA dehydrogenase, mitochondrial
HHLG23g0020	4-hydroxyphenylpyruvate dioxygenase-like protein	Glyoxalase/Bleomycin resistance protein/Dioxygenase superfamily	4-hydroxyphenylpyruvate dioxygenase-like protein
HHLG23g0022	Methionine synthase	B12 binding domain	methionine synthase
HHLG23g0032	DPY30 domain-containing protein 1	Dpy-30 motif	PREDICTED: DPY30 domain-containing protein 1-like isoform X2
HHLG23g0033	Matrix metalloproteinase-21	Putative peptidoglycan binding domain	PREDICTED: matrix metalloproteinase-21
HHLG23g0034	C-terminal-binding protein 2	D-isomer specific 2-hydroxyacid dehydrogenase, catalytic domain	C-terminal-binding protein 2
HHLG23g0036	Centriolar coiled-coil protein of 110 kDa	-	PREDICTED: uncharacterized protein LOC100006699 isoform X3
HHLG23g0038	Leukotriene-B(4) omega-hydroxylase 2	Cytochrome P450	leukotriene-B(4) omega-hydroxylase 2
HHLG23g0039	Uncharacterized protein C7orf62	-	PREDICTED: uncharacterized protein C7orf62 homolog isoform X4
HHLG23g0047	Activating signal cointegrator 1 complex subunit 1	KH domain	activating signal cointegrator 1 complex subunit 1
HHLG23g0049	GTP-binding protein SAR1b	ADP-ribosylation factor family	PREDICTED: GTP-binding protein SAR1b-like
HHLG23g0053	Nodal homolog	TGF-beta propeptide	PREDICTED: nodal homolog
HHLG23g0089	Glutathione peroxidase 3	Glutathione peroxidase	PREDICTED: glutathione peroxidase 3 isoform X2
HHLG23g0327	Fanconi anemia-associated protein of 100 kDa	Fanconi anemia-associated	PREDICTED: Fanconi anemia-associated protein of 100 kDa
HHLG23g0359	Follicle-stimulating hormone receptor	Leucine rich repeats (6 copies)	follicle stimulating hormone receptor
HHLG23g0410	Acyl-CoA-binding domain-containing protein 4	Acyl CoA binding protein	acyl-CoA-binding domain-containing protein 4
HHLG23g0411	Protein HEXIM	Hexamethylene bis-acetamide-inducible protein	protein HEXIM
HHLG23g0443	-	-	PREDICTED: uncharacterized protein LOC100537720
HHLG23g0454	GH3 domain-containing protein	GH3 auxin-responsive promoter	PREDICTED: GH3 domain-containing protein isoform X1
HHLG23g0482	Tumor necrosis factor receptor superfamily member 17	BCMA, TALL-1 binding	PREDICTED: tumor necrosis factor receptor superfamily member 17
HHLG23g0501	Probable palmitoyltransferase ZDHHC4	DHHC palmitoyltransferase	Zgc:64155
HHLG23g0526	Mismatch repair endonuclease PMS2	Histidine kinase-, DNA gyrase B-, and HSP90-like ATPase	PREDICTED: mismatch repair endonuclease PMS2
HHLG23g0612	AT-rich interactive domain-containing protein 5B	-	PREDICTED: AT-rich interactive domain-containing protein 5B-like isoform X1
HHLG23g0630	Neutral ceramidase	Neutral/alkaline non-lysosomal ceramidase, N-terminal	neutral ceramidase
HHLG23g0675	Tyrosine-protein phosphatase non-receptor type substrate 1	Immunoglobulin domain	PREDICTED: uncharacterized protein si:ch211-180a12.2
HHLG23g0680	T-box transcription factor TBX6	T-box	T-box transcription factor TBX6
HHLG23g0682	NIF3-like protein 1	NIF3 (NGG1p interacting factor 3)	PREDICTED: putative GTP cyclohydrolase 1 type 2 NIF3L1 isoform X1
HHLG23g0688	Vacuolar protein-sorting-associated protein 25	ESCRT-II complex subunit	LOC407684 protein, partial
HHLG23g0691	Cyclin N-terminal domain-containing protein 1	-	PREDICTED: cyclin N-terminal domain-containing protein 1, partial
HHLG23g0693	Protein TANC2	-	Protein TANC1
HHLG23g0695	Glucose-6-phosphatase 3	PAP2 superfamily	glucose-6-phosphatase 3
HHLG23g0702	Epsilon-sarcoglycan	Sarcoglycan alpha/epsilon	PREDICTED: alpha-sarcoglycan
HHLG23g0703	Beta-1,3-N-acetylglucosaminyltransferase radical fringe	Fringe-like	beta-1,3-N-acetylglucosaminyltransferase radical fringe isoform 2 precursor
HHLG23g0704	L-xylulose reductase	short chain dehydrogenase	L-xylulose reductase
HHLG23g0706	Leucine-rich repeat-containing protein 45	Leucine Rich repeat	PREDICTED: leucine-rich repeat-containing protein 45
HHLG23g0712	MMS19 nucleotide excision repair protein homolog	Dos2-interacting transcription regulator of RNA-Pol-II	PREDICTED: MMS19 nucleotide excision repair protein homolog
HHLG23g0726	Zinc transporter ZIP11	ZIP Zinc transporter	solute carrier family 39 member 11
HHLG23g0751	Vasoactive intestinal polypeptide receptor 1	Hormone receptor domain	growth hormone releasing hormone receptor 2 precursor
HHLG26g0008	Nucleolar RNA helicase 2	Helicase conserved C-terminal domain	nucleolar RNA helicase 2
HHLG26g0009	Interferon regulatory factor 2	Interferon regulatory factor transcription factor	PREDICTED: interferon regulatory factor 1a isoform X1
HHLG26g0011	Mitochondrial pyruvate carrier 1	Uncharacterised protein family (UPF0041)	brain protein 44-like protein
HHLG26g0012	Zinc transporter 6	Cation efflux family	solute carrier family 30 member 6
HHLG26g0019	Nuclear valosin-containing protein-like	ATPase family associated with various cellular activities (AAA)	nuclear valosin-containing protein-like
HHLG26g0024	Copper homeostasis protein cutC homolog	CutC family	copper homeostasis protein cutC homolog
HHLG26g0028	Neurexin-3-beta	Syndecan domain	PREDICTED: neurexin-1-beta isoform X10
HHLG26g0074	HEAT repeat-containing protein 5B	-	PREDICTED: HEAT repeat-containing protein 5B
HHLG26g0132	E3 ubiquitin-protein ligase parkin	Ion transport protein	PREDICTED: transient receptor potential channel pyrexia-like
HHLG26g0142	Transmembrane protein 229B	Putative ABC-transporter type IV	PREDICTED: transmembrane protein 229B-like
HHLG26g0194	Cell division cycle and apoptosis regulator protein 1	SAP domain	PREDICTED: cell division cycle and apoptosis regulator protein 1 isoform X2
HHLG26g0214	Uncharacterized protein C7orf72	Domain of unknown function (DUF4540)	PREDICTED: uncharacterized protein C7orf72 homolog
HHLG26g0241	Putative ATP-dependent RNA helicase DHX57	Zinc finger C-x8-C-x5-C-x3-H type (and similar)	PREDICTED: putative ATP-dependent RNA helicase DHX57
HHLG26g0256	Protein FAM204A	-	PREDICTED: protein FAM204A isoform X1
HHLG26g0334	Sperm flagellar protein 1	CH-like domain in sperm protein	sperm flagellar protein 1
HHLG26g0422	Uncharacterized protein C4orf32 homolog	Domain of unknown function (DUF4605)	Zgc:113201
HHLG26g0455	Cytoplasmic dynein 2 light intermediate chain 1	Dynein light intermediate chain (DLIC)	cytoplasmic dynein 2 light intermediate chain 1
HHLG26g0528	Dorsal root ganglia homeobox protein	OAR domain	PREDICTED: dorsal root ganglia homeobox protein isoform X1
HHLG26g0592	Protein Mis18-beta	Yippee zinc-binding/DNA-binding /Mis18, centromere assembly	opa interacting protein 5
HHLG26g0605	Mitochondrial genome maintenance exonuclease 1	PD-(D/E)XK nuclease superfamily	mitochondrial genome maintenance exonuclease 1
HHLG26g0609	O-acetyl-ADP-ribose deacetylase MACROD2	-	O-acetyl-ADP-ribose deacetylase MACROD2
HHLG26g0611	O-acetyl-ADP-ribose deacetylase MACROD2	Macro domain	O-acetyl-ADP-ribose deacetylase MACROD2
HHLG26g0623	McKusick-Kaufman/Bardet-Biedl syndromes putative chaperonin	TCP-1/cpn60 chaperonin family	mcKusick-Kaufman/Bardet-Biedl syndromes putative chaperonin
HHLG26g0688	Probable methyltransferase TARBP1	SpoU rRNA Methylase family	PREDICTED: probable methyltransferase TARBP1 isoform X2
HHLG26g0750	Pre-mRNA-splicing factor syf2	SYF2 splicing factor	pre-mRNA-splicing factor syf2
HHLG26g0752	Microsomal glutathione S-transferase 3	MAPEG family	microsomal glutathione S-transferase 3
HHLG26g0771	Peptide chain release factor 1-like, mitochondrial	PCRF domain	PREDICTED: peptide chain release factor 1-like, mitochondrial
HHLG26g0823	Protein very KIND	RasGEF N-terminal motif	PREDICTED: protein very KIND isoform X2
HHLG27g0003	Cohesin subunit SA-1	STAG domain	PREDICTED: cohesin subunit SA-1-like
HHLG27g0006	Ellis-van Creveld syndrome protein homolog	-	PREDICTED: ellis-van Creveld syndrome protein
HHLG27g0011	Biorientation of chromosomes in cell division protein 1-like 1	-	PREDICTED: biorientation of chromosomes in cell division protein 1-like 1 isoform X4
HHLG27g0014	-	-	PREDICTED: cingulin-like isoform X1
HHLG27g0017	Protein sprouty homolog 1	Sprouty protein (Spry)	protein sprouty homolog 1
HHLG27g0018	Spermatogenesis-associated protein 5	ATPase family associated with various cellular activities (AAA)	PREDICTED: spermatogenesis-associated protein 5-like
HHLG27g0019	Nucleoside diphosphate-linked moiety X motif 6	NUDIX domain	PREDICTED: nucleoside diphosphate-linked moiety X motif 6-like
HHLG27g0020	Fibroblast growth factor 2 (Fragments)	Fibroblast growth factor	fibroblast growth factor 2
HHLG27g0021	Death ligand signal enhancer	Sel1 repeat	death ligand signal enhancer
HHLG27g0032	NudC domain-containing protein 2	CS domain	nudC domain-containing protein 2
HHLG27g0035	Probable phospholipid-transporting ATPase VB	E1-E2 ATPase	PREDICTED: probable phospholipid-transporting ATPase VB
HHLG27g0047	Methionine--tRNA ligase, mitochondrial	tRNA synthetases class I (M)	PREDICTED: methionine--tRNA ligase, mitochondrial
HHLG27g0104	Kelch-like protein 4	BTB/POZ domain	PREDICTED: uncharacterized protein LOC559349 isoform X1
HHLG27g0106	Protocadherin-11 X-linked	Cadherin-like	PREDICTED: protocadherin-11 X-linked isoform X1
HHLG27g0111	Peptidyl-prolyl cis-trans isomerase NIMA-interacting 4	PPIC-type PPIASE domain	peptidyl-prolyl cis-trans isomerase NIMA-interacting 4
HHLG27g0379	Uncharacterized protein C4orf45	Domain of unknown function (DUF4562)	YD008 protein
HHLG27g0401	Platelet-derived growth factor receptor-like protein	Immunoglobulin domain	PREDICTED: platelet-derived growth factor receptor-like protein-like
HHLG27g0422	Probable ATP-dependent RNA helicase DDX41	Helicase conserved C-terminal domain	PREDICTED: probable ATP-dependent RNA helicase DDX41
HHLG27g0427	Nuclear factor NF-kappa-B p105 subunit	Ankyrin repeats (3 copies)	unnamed protein product
HHLG27g0499	Lysyl oxidase homolog 3	Lysyl oxidase	PREDICTED: lysyl oxidase homolog 3 isoform X1
HHLG27g0521	Ectonucleotide pyrophosphatase/phosphodiesterase family member 6	Type I phosphodiesterase / nucleotide pyrophosphatase	ectonucleotide pyrophosphatase/phosphodiesterase family member 6 precursor
HHLG27g0578	-	-	PREDICTED: centrosomal protein of 83 kDa-like
HHLG27g0579	HMG domain-containing protein 3	HMG (high mobility group) box	PREDICTED: HMG domain-containing protein 3
HHLG27g0629	Histone RNA hairpin-binding protein	Histone RNA hairpin-binding protein RNA-binding domain	histone RNA hairpin-binding protein isoform 1
HHLG27g0686	Highly divergent homeobox	Homeobox domain	highly divergent homeobox
HHLG27g0694	Calmegin	Calreticulin family	PREDICTED: calnexin-like
HHLG27g0707	E3 ubiquitin-protein ligase TM129	Putative transmembrane protein precursor	E3 ubiquitin-protein ligase TM129
HHLG27g0712	Probable G-protein coupled receptor 174	7 transmembrane receptor (rhodopsin family)	PREDICTED: probable G-protein coupled receptor 174
HHLG30g0002	Neuromodulin	IQ calmodulin-binding motif	RecName: Full=Neuromodulin; AltName: Full=Axonal membrane protein GAP-43; AltName: Full=Growth-associated protein 43
HHLG30g0005	T-cell surface glycoprotein CD3 epsilon chain	-	PREDICTED: T-cell surface glycoprotein CD3 epsilon chain-like isoform X1
HHLG30g0018	WD repeat-containing protein 20	WD domain, G-beta repeat	PREDICTED: WD repeat-containing protein 20-like
HHLG30g0019	Delta(14)-sterol reductase	Ergosterol biosynthesis ERG4/ERG24 family	Unknown (protein for IMAGE:7070434)
HHLG30g0040	Heat shock protein beta-7	Hsp20/alpha crystallin family	small heat shock protein Hspb12
HHLG30g0042	Alkaline phosphatase, tissue-nonspecific isozyme	Alkaline phosphatase	alkaline phosphatase, tissue-nonspecific isozyme precursor
HHLG30g0050	Integrin-linked kinase-associated serine/threonine phosphatase 2C	Protein phosphatase 2C	integrin-linked kinase-associated serine/threonine phosphatase 2C
HHLG30g0056	Interferon-inducible GTPase 5	Interferon-inducible GTPase (IIGP)	immunity-related GTPase family, q2
HHLG30g0083	Putative serine protease K12H4.7	Serine carboxypeptidase S28	Zgc:158605
HHLG30g0090	NADPH oxidase 4	Ferric reductase like transmembrane component	PREDICTED: NADPH oxidase 4-like isoform X1
HHLG30g0105	Cytoplasmic dynein 2 heavy chain 1	Microtubule-binding stalk of dynein motor	PREDICTED: cytoplasmic dynein 2 heavy chain 1
HHLG30g0193	-	-	hypothetical protein Z043_7514, partial
HHLG30g0214	Collagenase 3	Putative peptidoglycan binding domain	matrix metalloproteinase 13 precursor
HHLG30g0243	Protocadherin Fat 4	Laminin G domain	PREDICTED: protocadherin Fat 4-like
HHLG30g0405	Sperm surface protein Sp17	IQ calmodulin-binding motif	Zgc:153721
HHLG30g0426	Glucuronokinase 1	GHMP kinases N terminal domain	PREDICTED: glucuronokinase with putative uridyl pyrophosphorylase isoform X1
HHLG30g0455	Ribonuclease T2	Ribonuclease T2 family	PREDICTED: ribonuclease T2
HHLG30g0486	Thymocyte nuclear protein 1	EVE domain	thymocyte nuclear protein 1
HHLG30g0494	Melanopsin-like	7 transmembrane receptor (rhodopsin family)	odorant receptor, family H, subfamily 131, member 2
HHLG30g0511	Tubulin delta chain	Tubulin/FtsZ family, GTPase domain	tubulin delta chain
HHLG30g0514	Probable ATP-dependent RNA helicase DHX40	DEAD/DEAH box helicase	PREDICTED: probable ATP-dependent RNA helicase DHX40 isoform X1
HHLG30g0584	Sacsin	HEPN domain	PREDICTED: sacsin isoform X2
HHLG30g0586	Trafficking protein particle complex subunit 4	Sybindin-like family	PREDICTED: trafficking protein particle complex subunit 4-like
HHLG30g0666	Protein FAM188B2	Domain of unknown function (DUF4205)	LOC569648 protein
HHLG30g0668	-	-	PREDICTED: E3 ubiquitin/ISG15 ligase TRIM25-like isoform X1
HHLG30g0678	Claudin-4	PMP-22/EMP/MP20/Claudin family	claudin f
HHLG30g0696	Sialidase-4	BNR repeat-like domain	sialidase-4
HHLG30g0698	Signal recognition particle receptor subunit beta	Signal recognition particle receptor beta subunit	signal recognition particle receptor subunit beta
HHLG30g0701	Probable 18S rRNA (guanine-N(7))-methyltransferase	Methyltransferase domain	Williams-Beuren syndrome chromosomal region 22 protein
HHLG30g0716	Elongation factor G, mitochondrial	Elongation factor Tu domain 2	elongation factor G, mitochondrial
HHLG30g0718	Schwannomin-interacting protein 1	Schwannomin-interacting protein 1	Zgc:110585 protein
HHLG30g0728	Centrosomal protein of 295 kDa	ALMS motif	PREDICTED: centrosomal protein of 295 kDa
HHLG30g0729	Phosphoserine phosphatase	haloacid dehalogenase-like hydrolase	PREDICTED: phosphoserine phosphatase isoform X1
HHLG32g0004	Ribonucleases P/MRP protein subunit POP1	POPLD (NUC188) domain	PREDICTED: ribonucleases P/MRP protein subunit POP1
HHLG32g0006	Potassium voltage-gated channel subfamily S member 2	Ion transport protein	PREDICTED: potassium voltage-gated channel subfamily S member 2-like
HHLG32g0011	Vacuolar protein sorting-associated protein 13B	-	vacuolar protein sorting-associated protein 13B isoform X4
HHLG32g0013	Vacuolar protein sorting-associated protein 13B	-	PREDICTED: vacuolar protein sorting-associated protein 13B-like
HHLG32g0016	Regulator of G-protein signaling 22	Regulator of G protein signaling domain	PREDICTED: regulator of G-protein signaling 22
HHLG32g0017	Sperm-associated antigen 1	TPR repeat	Zgc:153288
HHLG32g0025	Cyclic AMP-responsive element-binding protein 3-like protein 4	bZIP transcription factor	PREDICTED: cyclic AMP-responsive element-binding protein 3-like protein 4
HHLG32g0046	Pituitary tumor-transforming gene 1 protein-interacting protein	-	Pituitary tumor-transforming gene 1 protein-interacting protein precursor
HHLG32g0051	Carcinoembryonic antigen-related cell adhesion molecule 1	Immunoglobulin V-set domain	PREDICTED: uncharacterized protein LOC100334925
HHLG32g0057	Cyclin-dependent kinase 14	-	PREDICTED: cyclin-dependent kinase 14
HHLG32g0082	Myomesin-3	Immunoglobulin I-set domain	PREDICTED: myomesin-3 isoform X1
HHLG32g0172	Uncharacterized protein C8orf76 homolog	TPR repeat	Zgc:101716
HHLG32g0173	DDB1- and CUL4-associated factor 13	WD domain, G-beta repeat	DDB1- and CUL4-associated factor 13
HHLG32g0228	UBX domain-containing protein 11	UBX domain	PREDICTED: UBX domain-containing protein 11 isoform X1
HHLG32g0257	RNA-binding motif, single-stranded-interacting protein 3	RNA recognition motif. (a.k.a. RRM, RBD, or RNP domain)	PREDICTED: RNA-binding motif, single-stranded-interacting protein 3 isoform X1
HHLG32g0353	Desmin	Intermediate filament head (DNA binding) region	Zgc:172323 protein
HHLG32g0358	E3 ubiquitin-protein ligase NRDP1	TRAF-type zinc finger	PREDICTED: RING finger protein 151
HHLG32g0414	Zinc finger protein 226	Zinc-finger of C2H2 type	Zgc:66448
HHLG32g0440	Apolipoprotein C-I	Apolipoprotein C-I (ApoC-1)	apolipoprotein C Ia
HHLG32g0519	Arginine/serine-rich protein PNISR	-	Sfrs18 protein
HHLG32g0606	Hyaluronan and proteoglycan link protein 2	Immunoglobulin V-set domain	hyaluronan and proteoglycan link protein 2 precursor
HHLG32g0611	Asialoglycoprotein receptor 2	Lectin C-type domain	PREDICTED: C-type lectin domain family 9 member A-like isoform X1
HHLG32g0612	G patch domain-containing protein 4	G-patch domain	G patch domain-containing protein 4
HHLG32g0770	Dynein heavy chain 5, axonemal	AAA domain (dynein-related subfamily)	PREDICTED: dynein heavy chain 5, axonemal
HHLG32g0799	Carboxypeptidase Q	Peptidase family M28	PREDICTED: carboxypeptidase Q
HHLG32g0849	snRNA-activating protein complex subunit 3	snRNA-activating protein of 50kDa MW C terminal	snRNA-activating protein complex subunit 3
HHLG32g0850	Serine/threonine-protein kinase 31	Pancreatic hormone peptide	PREDICTED: serine/threonine-protein kinase 31-like
HHLG32g0873	Diphosphomevalonate decarboxylase	GHMP kinases N terminal domain	PREDICTED: diphosphomevalonate decarboxylase
HHLG32g0878	Zinc finger protein 407	C2H2-type zinc-finger domain	PREDICTED: zinc finger protein 407
HHLG32g0879	Zinc finger protein 236	Zinc-finger double-stranded RNA-binding	PREDICTED: zinc finger protein 236
HHLG32g0897	NADH dehydrogenase [ubiquinone] 1 beta subcomplex subunit 9	Complex 1 protein (LYR family)	PREDICTED: NADH dehydrogenase
HHLG32g0905	-	-	PREDICTED: poly
HHLG32g0910	Probable leucine--tRNA ligase, mitochondrial	Leucyl-tRNA synthetase, Domain 2	probable leucine--tRNA ligase, mitochondrial
HHLG32g0918	Lysophospholipase-like protein 1	Phospholipase/Carboxylesterase	lysophospholipase-like protein 1
HHLG32g0942	NADH dehydrogenase [ubiquinone] 1 alpha subcomplex subunit 3	NADH dehydrogenase 1 alpha subcomplex subunit 3	PREDICTED: NADH dehydrogenase
HHLG34g0012	Phospholipase D4	Phospholipase D Active site motif	unnamed protein product
HHLG34g0053	Ras-related protein Rab-39B	Ras family	PREDICTED: ras-related protein Rab-39A-like
HHLG34g0071	Plasma alpha-L-fucosidase	Alpha-L-fucosidase	PREDICTED: plasma alpha-L-fucosidase isoform X1
HHLG34g0076	-	-	PREDICTED: uncharacterized protein LOC101886756
HHLG34g0077	Centromere protein O	Cenp-O kinetochore centromere component	centromere protein O
HHLG34g0085	Coiled-coil domain-containing protein 162	Domain of unknown function (DUF4549)	PREDICTED: transmembrane protein FLJ37396 isoform X1
HHLG34g0086	Zinc finger and BTB domain-containing protein 24	BTB/POZ domain	zinc finger and BTB domain-containing protein 24
HHLG34g0093	E3 ubiquitin-protein ligase SHPRH	Helicase conserved C-terminal domain	PREDICTED: E3 ubiquitin-protein ligase SHPRH isoform X2
HHLG34g0114	Tonsoku-like protein	Leucine Rich repeat	tonsoku-like protein
HHLG34g0132	Forkhead box protein A1	HNF3 C-terminal domain	Foxa1 protein
HHLG34g0159	Fibrinogen-like protein 1-like protein	Fibrinogen beta and gamma chains, C-terminal globular domain	Similar to angiopoietin-like 6
HHLG34g0160	Iron/zinc purple acid phosphatase-like protein	Calcineurin-like phosphoesterase	iron/zinc purple acid phosphatase-like protein precursor
HHLG34g0164	Fibrous sheath-interacting protein 1	FSIP1 family	fibrous sheath-interacting protein 1
HHLG34g0165	Uncharacterized protein C14orf28 homolog	-	unnamed protein product
HHLG34g0170	Tryptophan--tRNA ligase, cytoplasmic	-	PREDICTED: tryptophan--tRNA ligase, cytoplasmic-like
HHLG34g0175	Cytoplasmic dynein 1 heavy chain 1	P-loop containing dynein motor region D3	cytoplasmic dynein 1 heavy chain 1
HHLG34g0176	-	-	PREDICTED: uncharacterized protein LOC103042329
HHLG34g0178	MAPK/MAK/MRK overlapping kinase	Protein kinase domain	PREDICTED: MAPK/MAK/MRK overlapping kinase
HHLG34g0179	Nuclear export mediator factor Nemf	Fibronectin-binding protein A N-terminus (FbpA)	PREDICTED: nuclear export mediator factor NEMF
HHLG34g0180	Kelch domain-containing protein 2	Kelch motif	PREDICTED: kelch domain-containing protein 2-like
HHLG34g0182	Protein kintoun	pre-RNA processing PIH1/Nop17	PREDICTED: protein kintoun-like
HHLG34g0196	Kinesin-like protein KIF28P	Kinesin protein 1B	PREDICTED: kinesin-like protein KIF28P
HHLG34g0248	Proto-oncogene tyrosine-protein kinase ROS	Fibronectin type III domain	PREDICTED: proto-oncogene tyrosine-protein kinase ROS isoform X1
HHLG34g0303	Formin-2	Formin Homology 2 Domain	unnamed protein product
HHLG34g0312	Methylated-DNA--protein-cysteine methyltransferase	6-O-methylguanine DNA methyltransferase, DNA binding domain	methylated-DNA--protein-cysteine methyltransferase isoform 2
HHLG34g0373	Uncharacterized oxidoreductase C663.06c	short chain dehydrogenase	Zgc:65997
HHLG34g0504	Intersectin-2	RhoGEF domain	intersectin-2
HHLG34g0604	Doublecortin domain-containing protein 2	Doublecortin	PREDICTED: doublecortin domain-containing protein 2C
HHLG34g0645	Protein ELYS	Nuclear pore complex assembly	PREDICTED: uncharacterized protein LOC103041179 isoform X3
HHLG34g0647	-	Tetratricopeptide repeat	PREDICTED: nutritionally-regulated adipose and cardiac enriched protein homolog isoform X2
HHLG34g0730	-	-	TCR beta variable region, partial
HHLG34g0790	Diphthine--ammonia ligase	Endoribonuclease L-PSP	PREDICTED: diphthine--ammonia ligase isoform X1
HHLG34g0800	ATP-dependent RNA helicase DDX24	Helicase conserved C-terminal domain	unnamed protein product
HHLG34g0801	Coiled-coil domain-containing protein 42 homolog	Mitochondrial ribosomal protein subunit	PREDICTED: coiled-coil domain-containing protein 42 like-2-like
HHLG34g0803	Protein FAM181A	FAM181	PREDICTED: protein FAM181A
HHLG34g0804	Exonuclease 3'-5' domain-containing protein 1	3'-5' exonuclease	exonuclease 3'-5' domain-containing protein 1
HHLG34g0805	Protein unc-79 homolog	Putative zinc finger in N-recognin (UBR box)	PREDICTED: protein unc-79 homolog isoform X3
HHLG36g0003	Myelin expression factor 2	RNA recognition motif. (a.k.a. RRM, RBD, or RNP domain)	myelin expression factor 2 isoform 2
HHLG36g0006	Leucine-rich repeat-containing protein 49	Leucine rich repeat	Leucine-rich repeat-containing protein 49
HHLG36g0035	Eukaryotic translation initiation factor 2A	Eukaryotic translation initiation factor eIF2A	eukaryotic translation initiation factor 2A
HHLG36g0040	Unconventional myosin-VIIa	MyTH4 domain	PREDICTED: unconventional myosin-VIIa-like, partial
HHLG36g0053	E3 ubiquitin-protein ligase NEDD4	HECT-domain (ubiquitin-transferase)	Nedd4a
HHLG36g0117	-	-	PREDICTED: uncharacterized protein LOC101882393
HHLG36g0146	Growth arrest-specific protein 8	Growth-arrest specific micro-tubule binding	growth arrest-specific protein 8
HHLG36g0198	Aldo-keto reductase family 1 member B10	Aldo/keto reductase family	PREDICTED: uncharacterized protein LOC326033 isoform X1
HHLG36g0222	Selenoprotein O	Uncharacterized ACR, YdiU/UPF0061 family	selenoprotein O
HHLG36g0229	Dihydrofolate reductase	Dihydrofolate reductase	novel protein similar to vertebrate dihydrofolate reductase (DHFR)
HHLG36g0266	A-kinase-interacting protein 1	-	Si:dkey-8l13.1 protein
HHLG36g0291	Zinc finger protein 423	C2H2-type zinc finger	zinc finger protein 423
HHLG36g0297	Interleukin-34	Interleukin 34	Si:ch211-239j19.3 protein
HHLG36g0412	Transcription factor 25	Transcriptional repressor TCF25	PREDICTED: transcription factor 25 isoform X1
HHLG36g0416	Sodium/nucleoside cotransporter 2	Nucleoside recognition	PREDICTED: sodium/nucleoside cotransporter 1 isoform X1
HHLG36g0460	Extracellular calcium-sensing receptor	Receptor family ligand binding region	PREDICTED: extracellular calcium-sensing receptor-like isoform X3
HHLG36g0480	Cilia- and flagella-associated protein 45	Trichohyalin-plectin-homology domain	coiled-coil domain-containing protein 19, mitochondrial
HHLG36g0483	Methenyltetrahydrofolate synthase domain-containing protein	5-formyltetrahydrofolate cyclo-ligase family	methenyltetrahydrofolate synthase domain-containing protein
HHLG36g0485	DNA replication complex GINS protein PSF2	GINS complex protein	DNA replication complex GINS protein PSF2
HHLG36g0506	5-hydroxyisourate hydrolase	HIUase/Transthyretin family	5-hydroxyisourate hydrolase
HHLG36g0599	Para-nitrobenzyl esterase	Carboxylesterase family	PREDICTED: neurotactin-like
HHLG36g0623	Hepatocyte nuclear factor 3-beta	HNF3 C-terminal domain	Forkhead box A3
HHLG36g0646	Gem-associated protein 7	Gem-associated protein 7 (Gemin7)	PREDICTED: gem-associated protein 7-like isoform X1
HHLG36g0676	Galectin-4	Galactoside-binding lectin	PREDICTED: uncharacterized protein LOC567193 isoform X3
HHLG36g0687	Pyruvate dehydrogenase phosphatase regulatory subunit, mitochondrial	Glycine cleavage T-protein C-terminal barrel domain	PREDICTED: pyruvate dehydrogenase phosphatase regulatory subunit, mitochondrial-like
HHLG38g0028	Ectonucleotide pyrophosphatase/phosphodiesterase family member 1	DNA/RNA non-specific endonuclease	PREDICTED: ectonucleotide pyrophosphatase/phosphodiesterase family member 3-like
HHLG38g0030	Putative deoxyribonuclease TATDN1	TatD related DNase	putative deoxyribonuclease TATDN1
HHLG38g0044	Transcription termination factor 1a, mitochondrial	mTERF	PREDICTED: transcription termination factor 1, mitochondrial
HHLG38g0051	Nucleoporin-like protein 2	-	nucleoporin-like protein 2
HHLG38g0052	Lanosterol 14-alpha demethylase	Cytochrome P450	lanosterol 14-alpha demethylase
HHLG38g0077	Biotinidase	Carbon-nitrogen hydrolase	biotinidase precursor
HHLG38g0082	Gamma-glutamylcyclotransferase	AIG2-like family	gamma-glutamyl cyclotransferase a
HHLG38g0093	Ankyrin-1	Ion transport protein	transient receptor potential cation channel, subfamily N, member 1
HHLG38g0104	-	-	k23
HHLG38g0105	Tapasin	Immunoglobulin C1-set domain	TAP binding protein precursor
HHLG38g0131	-	-	PREDICTED: nectin-2-like
HHLG38g0162	Melanoregulin	-	melanoregulin
HHLG38g0306	Zinc finger protein 616	C2H2-type zinc finger	PREDICTED: uncharacterized protein LOC100536830
HHLG38g0339	-	-	Si:ch211-191i18.2 protein
HHLG38g0361	Ankyrin repeat and SOCS box protein 4	SOCS box	ankyrin repeat and SOCS box protein 4
HHLG38g0372	Protein FAM133	-	protein FAM133
HHLG38g0564	Uncharacterized protein C5orf49	Domain of unknown function (DUF4541)	PREDICTED: uncharacterized protein C5orf49 homolog
HHLG38g0619	Acyl-coenzyme A thioesterase 13	Thioesterase superfamily	PREDICTED: acyl-coenzyme A thioesterase 13 isoform X1
HHLG38g0665	Leucine-rich repeat-containing protein 69	Leucine Rich Repeat	PREDICTED: leucine-rich repeat-containing protein 69 isoform X1
HHLG38g0732	Microtubule-actin cross-linking factor 1, isoforms 1/2/3/5	-	PREDICTED: microtubule-actin cross-linking factor 1 isoform X21
HHLG38g0771	Proteasome assembly chaperone 2	PAC2 family	proteasome assembly chaperone 2
HHLG38g0827	Zona pellucida sperm-binding protein 1	Trefoil (P-type) domain	unnamed protein product, partial
HHLG38g0838	NF-kappa-B inhibitor-interacting Ras-like protein 1	Ras family	NF-kappa-B inhibitor-interacting Ras-like protein 1
HHLG38g0849	-	-	cyclic AMP-dependent transcription factor ATF-6 beta
HHLG38g0853	U3 small nucleolar RNA-associated protein 18 homolog	-	U3 small nucleolar RNA-associated protein 18 homolog
HHLG39g0005	Ankyrin repeat domain-containing protein 9	Ankyrin repeat	Zgc:112001
HHLG39g0011	Peptidyl-prolyl cis-trans isomerase-like 4	RNA recognition motif. (a.k.a. RRM, RBD, or RNP domain)	Peptidylprolyl isomerase (cyclophilin)-like 4
HHLG39g0016	Actin-3	Actin	actin-like
HHLG39g0025	Probable arginine--tRNA ligase, mitochondrial	DALR anticodon binding domain	PREDICTED: probable arginine--tRNA ligase, mitochondrial isoform X1
HHLG39g0028	Mitotic checkpoint serine/threonine-protein kinase BUB1	Mad3/BUB1 homology region 1	PREDICTED: mitotic checkpoint serine/threonine-protein kinase BUB1 isoform X2
HHLG39g0029	Mitotic checkpoint serine/threonine-protein kinase BUB1	Protein kinase domain	PREDICTED: mitotic checkpoint serine/threonine-protein kinase BUB1 isoform X1
HHLG39g0045	Vesicular inhibitory amino acid transporter	Transmembrane amino acid transporter protein	PREDICTED: vesicular inhibitory amino acid transporter
HHLG39g0047	-	-	PREDICTED: uncharacterized protein LOC103461223
HHLG39g0051	Protein leg1a	Mouse protein of unknown function (DUF781)	RecName: Full=Protein leg1a; Short=Leg1-A; AltName: Full=Liver-enriched gene protein 1-A; Flags: Precursor
HHLG39g0052	-	-	Carboxyl-terminal PDZ ligand of neuronal nitric oxide synthase protein
HHLG39g0065	Meiosis-specific protein MEI4-like	Meiosis-specific protein Mei4	meiosis-specific protein MEI4-like
HHLG39g0091	Uncharacterized protein C1orf131 homolog	Domain of unknown function (DUF4602)	Zgc:194224
HHLG39g0125	Denticleless protein homolog	WD domain, G-beta repeat	RecName: Full=Denticleless protein homolog
HHLG39g0212	Metalloendopeptidase OMA1, mitochondrial	Peptidase family M48	RecName: Full=Metalloendopeptidase OMA1, mitochondrial; AltName: Full=Overlapping with the m-AAA protease 1 homolog; Flags: Precursor
HHLG39g0219	Proprotein convertase subtilisin/kexin type 9	Peptidase inhibitor I9	PREDICTED: proprotein convertase subtilisin/kexin type 9
HHLG39g0232	Maternal DNA replication licensing factor mcm3	MCM N-terminal domain	MCM3 minichromosome maintenance deficient 3 (S. cerevisiae), like
HHLG39g0496	Osteopetrosis-associated transmembrane protein 1	Osteopetrosis-associated transmembrane protein 1 precursor	PREDICTED: osteopetrosis-associated transmembrane protein 1
HHLG39g0531	Transcriptional protein SWT1	PIN domain	PREDICTED: transcriptional protein SWT1 isoform X1
HHLG39g0536	RAB6-interacting golgin	-	RAB6-interacting golgin
HHLG39g0567	Meprin A subunit alpha	EGF-like domain	meprin A subunit alpha precursor
HHLG39g0578	Spermatogenesis-associated serine-rich protein 1	Spermatogenesis-associated serine-rich protein 1	PREDICTED: spermatogenesis-associated serine-rich protein 1 isoform X1
HHLG39g0677	Centromere protein J	T-complex protein 10 C-terminus	PREDICTED: centromere protein J-like
HHLG39g0687	Poly [ADP-ribose] polymerase 1	BRCA1 C Terminus (BRCT) domain	poly
HHLG39g0689	Homeobox protein MIXL1	Homeobox domain	homeobox protein MIXL1
HHLG39g0743	Protein lin-28 homolog B	'Cold-shock' DNA-binding domain	protein lin-28 homolog B
HHLG39g0751	EF-hand domain-containing protein 1	Repeat of unknown function (DUF1126)	EF-hand domain-containing protein 1
HHLG39g0806	Protein FAM177A1	FAM177 family	PREDICTED: protein FAM177A1-like
HHLG39g0813	Rhophilin-1	PDZ domain (Also known as DHR or GLGF)	PREDICTED: rhophilin-1 isoform X1
HHLG39g0820	Latent-transforming growth factor beta-binding protein 1	Human growth factor-like EGF	PREDICTED: fibrillin-2
HHLG39g0826	Valacyclovir hydrolase	Alpha/beta hydrolase family	LOC402804 protein, partial
HHLG39g0832	Polyphosphoinositide phosphatase	SacI homology domain	PREDICTED: polyphosphoinositide phosphatase-like
HHLG39g0836	Mitotic checkpoint serine/threonine-protein kinase BUB1 beta	-	PREDICTED: mitotic checkpoint serine/threonine-protein kinase BUB1 beta isoform X2
HHLG39g0847	Peptidyl-prolyl cis-trans isomerase FKBP3	FKBP-type peptidyl-prolyl cis-trans isomerase	peptidyl-prolyl cis-trans isomerase FKBP3 isoform 2
HHLG39g0852	Uncharacterized protein C14orf37	-	PREDICTED: uncharacterized protein C14orf37 homolog
HHLG39g0853	Actin-related protein 10	Actin	actin-related protein 10
HHLG39g0859	Sterile alpha motif domain-containing protein 15	SAM domain (Sterile alpha motif)	PREDICTED: sterile alpha motif domain-containing protein 15-like
HHLG39g0866	Mitogen-activated protein kinase-binding protein 1	WD domain, G-beta repeat	PREDICTED: mitogen-activated protein kinase-binding protein 1-like
HHLG3g0013	Carboxypeptidase N subunit 2	Leucine Rich Repeat	carboxypeptidase N subunit 2 precursor
HHLG3g0015	Transcriptional adapter 1	Transcriptional regulator of RNA polII, SAGA, subunit	PREDICTED: transcriptional adapter 1-like
HHLG3g0016	FGGY carbohydrate kinase domain-containing protein	FGGY family of carbohydrate kinases, N-terminal domain	FGGY carbohydrate kinase domain-containing protein
HHLG3g0021	Zinc finger protein 830	-	PREDICTED: zinc finger protein 830
HHLG3g0056	Myosin light chain 3	-	PREDICTED: myosin light chain 3
HHLG3g0075	Pre-mRNA-splicing factor CWC25 homolog	N-terminal domain of CBF1 interacting co-repressor CIR	pre-mRNA-splicing factor CWC25 homolog
HHLG3g0123	Tctex1 domain-containing protein 1	Tctex-1 family	unnamed protein product
HHLG3g0164	Putative uncharacterized protein LOC400499	von Willebrand factor type D domain	PREDICTED: uncharacterized protein si:dkeyp-106c3.1 isoform X1
HHLG3g0172	Lactosylceramide 1,3-N-acetyl-beta-D-glucosaminyltransferase B	Galactosyltransferase	lactosylceramide 1,3-N-acetyl-beta-D-glucosaminyltransferase B
HHLG3g0186	Protein FAM73A	Uncharacterized conserved protein (DUF2217)	PREDICTED: protein FAM73A isoform X1
HHLG3g0242	Serotransferrin-1	Transferrin	transferrin variant C
HHLG3g0254	Serine/threonine-protein kinase ATR	FATC domain	PREDICTED: serine/threonine-protein kinase ATR isoform X1
HHLG3g0325	Septin-2	Septin	unnamed protein product
HHLG3g0498	MAM and LDL-receptor class A domain-containing protein 1 (Fragment)	MAM domain, meprin/A5/mu	PREDICTED: MAM and LDL-receptor class A domain-containing protein 1-like
HHLG3g0567	E3 ubiquitin-protein ligase RFWD2	Zinc finger, C3HC4 type (RING finger)	PREDICTED: E3 ubiquitin-protein ligase RFWD2 isoform X10
HHLG3g0575	Ankyrin repeat domain-containing protein 45	Ankyrin repeats (3 copies)	ankyrin repeat domain-containing protein 45
HHLG3g0670	Coatomer subunit beta'	WD domain, G-beta repeat	Coatomer protein complex, subunit beta 2
HHLG3g0703	Hydroxyacid-oxoacid transhydrogenase, mitochondrial	Iron-containing alcohol dehydrogenase	hydroxyacid-oxoacid transhydrogenase, mitochondrial
HHLG3g0769	Calpain-10	Calpain large subunit, domain III	PREDICTED: calpain-10 isoform X1
HHLG3g0783	Vimentin A2 (Fragment)	Intermediate filament protein	RecName: Full=Vimentin A2, partial
HHLG3g0826	IgGFc-binding protein	Trypsin Inhibitor like cysteine rich domain	PREDICTED: zonadhesin-like
HHLG3g0848	-	-	PREDICTED: CMRF35-like molecule 1
HHLG3g0900	Complexin-4	Synaphin protein	complexin 4c
HHLG3g0931	Cytochrome b-c1 complex subunit 10	Ubiquinol-cytochrome C reductase complex, 6.4kD protein	Ubiquinol-cytochrome c reductase complex 6.4 kDa protein
HHLG3g0935	Zinc finger protein 214	Zinc-finger double domain	PREDICTED: zinc finger protein 391-like
HHLG3g0941	Tubulin polyglutamylase complex subunit 1	Regulatory subunit of type II PKA R-subunit	PREDICTED: tubulin polyglutamylase complex subunit 1-like
HHLG3g0972	-	-	PREDICTED: uncharacterized protein LOC104839670 isoform X3
HHLG42g0001	Macrophage mannose receptor 1	Galactose binding lectin domain	PREDICTED: macrophage mannose receptor 1-like
HHLG42g0003	-	-	PREDICTED: uncharacterized protein LOC100537308
HHLG42g0008	DTW domain-containing protein 2	DTW domain	PREDICTED: DTW domain-containing protein 2-like
HHLG42g0009	StAR-related lipid transfer protein 4	START domain	PREDICTED: stAR-related lipid transfer protein 4 isoform X1
HHLG42g0012	Plasminogen receptor (KT)	Uncharacterised conserved protein (DUF2368)	plasminogen receptor (KT)
HHLG42g0014	TBC1 domain family member 13	Rab-GTPase-TBC domain	TBC1 domain family member 13
HHLG42g0021	Dimethylglycine dehydrogenase, mitochondrial	Aminomethyltransferase folate-binding domain	PREDICTED: dimethylglycine dehydrogenase, mitochondrial
HHLG42g0022	Arylsulfatase B	Sulfatase	PREDICTED: arylsulfatase B
HHLG42g0064	Reticulocyte-binding protein 2 homolog a	-	Neuroblast differentiation-associated protein AHNAK
HHLG42g0088	Alpha-N-acetyl-neuraminyl-2,3-beta-galactosyl-1, 3-N-acetyl-galactosaminide alpha-2,6-sialyltransferase	Glycosyltransferase family 29 (sialyltransferase)	alpha-N-acetyl-neuraminyl-2,3-beta-galactosyl-1,3-N-acetyl-galactosaminide alpha-2,6-sialyltransferase
HHLG42g0135	RNA exonuclease 4	Exonuclease	PREDICTED: RNA exonuclease 4
HHLG42g0197	WD repeat-containing protein 34	-	WD repeat-containing protein 34
HHLG42g0250	AT-rich interactive domain-containing protein 5A	ARID/BRIGHT DNA binding domain	AT rich interactive domain 5B (MRF1-like)
HHLG42g0268	Protein SDA1 homolog	NUC130/3NT domain	RecName: Full=Protein SDA1 homolog; AltName: Full=SDA1 domain-containing protein 1
HHLG42g0350	-	-	PREDICTED: uncharacterized protein LOC103909452
HHLG42g0396	BUD13 homolog	Pre-mRNA-splicing factor of RES complex	PREDICTED: BUD13 homolog
HHLG42g0399	Complement C1q subcomponent subunit C	Collagen triple helix repeat (20 copies)	complement C1q subcomponent subunit C
HHLG42g0400	Complement C1q subcomponent subunit A	C1q domain	complement C1q subcomponent subunit A precursor
HHLG42g0408	Coiled-coil domain-containing protein 90B, mitochondrial	Protein of unknown function (DUF1640)	coiled-coil domain-containing protein 90B, mitochondrial
HHLG42g0503	Angiogenic factor with G patch and FHA domains 1	G-patch domain	angiogenic factor with G patch and FHA domains 1
HHLG42g0562	Protein SGT1 homolog	TPR repeat	suppressor of G2 allele of SKP1 homolog
HHLG42g0632	RNA-binding protein 41	-	RNA-binding protein 41
HHLG42g0655	Fatty aldehyde dehydrogenase	Aldehyde dehydrogenase family	Zgc:103715
HHLG42g0658	Ubiquitin domain-containing protein 2	Ubiquitin family	ubiquitin domain-containing protein 2
HHLG42g0660	Rab proteins geranylgeranyltransferase component A 2	GDP dissociation inhibitor	Choroideremia
HHLG42g0736	Rap guanine nucleotide exchange factor 6	Cyclic nucleotide-binding domain	PREDICTED: rap guanine nucleotide exchange factor 6-like isoform X2
HHLG42g0738	Keratinocyte-associated transmembrane protein 2	-	PREDICTED: keratinocyte-associated transmembrane protein 2
HHLG42g0760	T-complex protein 1 subunit zeta	TCP-1/cpn60 chaperonin family	T-complex protein 1 subunit zeta
HHLG42g0761	Enteropeptidase	Scavenger receptor cysteine-rich domain	PREDICTED: enteropeptidase isoform X1
HHLG43g0001	Vomeronasal type-1 receptor 1	Vomeronasal organ pheromone receptor family, V1R	V1R pheromone receptor-like protein
HHLG43g0002	Vomeronasal type-1 receptor 1	Vomeronasal organ pheromone receptor family, V1R	V1r pheromone receptor-like
HHLG43g0004	Transmembrane protein 43	Protein of unknown function (DUF1625)	PREDICTED: transmembrane protein 43-like
HHLG43g0006	NADH dehydrogenase [ubiquinone] 1 alpha subcomplex assembly factor 3	Protein of unknown function (DUF498/DUF598)	PREDICTED: NADH dehydrogenase
HHLG43g0008	Mitochondrial carnitine/acylcarnitine carrier protein	Mitochondrial carrier protein	mitochondrial carnitine/acylcarnitine carrier protein
HHLG43g0015	39S ribosomal protein L20, mitochondrial	Ribosomal protein L20	39S ribosomal protein L20, mitochondrial
HHLG43g0022	Tachykinin-like peptides receptor 86C	7 transmembrane receptor (rhodopsin family)	PREDICTED: tachykinin-like peptides receptor 86C
HHLG43g0032	Cadherin EGF LAG seven-pass G-type receptor 2	-	cadherin EGF LAG seven-pass G-type receptor 2 precursor
HHLG43g0036	Mediator of RNA polymerase II transcription subunit 20	TATA-binding related factor (TRF) of subunit 20 of Mediator complex	mediator of RNA polymerase II transcription subunit 20
HHLG43g0041	Parathyroid hormone-related protein	Parathyroid hormone family	PREDICTED: parathyroid hormone-related protein-like
HHLG43g0050	Transmembrane protein 263	Transmembrane protein C12orf23, UPF0444	PREDICTED: transmembrane protein 263-like
HHLG43g0052	DENN domain-containing protein 2D	dDENN domain	DENN/MADD domain containing 2Db
HHLG43g0055	Achaete-scute homolog 5	Helix-loop-helix DNA-binding domain	PREDICTED: achaete-scute homolog 5-like
HHLG43g0062	Methylosome protein 50	WD domain, G-beta repeat	methylosome protein 50
HHLG43g0075	Differentially expressed in FDCP 6 homolog	-	PREDICTED: differentially expressed in FDCP 6 homolog isoform X2
HHLG43g0132	Ceramide synthase 5	Homeobox domain	ceramide synthase 5
HHLG43g0146	La-related protein 7	RNA binding motif	PREDICTED: la-related protein 7 isoform X1
HHLG43g0162	Centromere protein P	CENP-A-nucleosome distal (CAD) centromere subunit, CENP-P	RecName: Full=Centromere protein P; Short=CENP-P
HHLG43g0165	Asporin	Leucine rich repeat N-terminal domain	Asporin (LRR class 1)
HHLG43g0176	Cytochrome b561 domain-containing protein 2	Eukaryotic cytochrome b561	cytochrome b561 family, member D2
HHLG43g0227	-	-	predicted protein
HHLG43g0232	Aldehyde oxidase 1	2Fe-2S iron-sulfur cluster binding domain	aldehyde oxidase
HHLG43g0249	Ankyrin repeat and MYND domain-containing protein 1	Ankyrin repeat	PREDICTED: ankyrin repeat and MYND domain-containing protein 1 isoform X1
HHLG43g0263	Tctex1 domain-containing protein 1	Tctex-1 family	PREDICTED: tctex1 domain-containing protein 1-like
HHLG43g0280	-	-	ribosomal RNA processing protein 36 homolog
HHLG43g0300	TM2 domain-containing protein 1	TM2 domain	TM2 domain-containing protein 1 precursor
HHLG43g0379	Transducin-like enhancer protein 1	WD domain, G-beta repeat	PREDICTED: transducin-like enhancer protein 1 isoform X1
HHLG43g0395	Probable ATP-dependent RNA helicase DDX59	HIT zinc finger	LOC562123 protein
HHLG43g0453	WD repeat domain-containing protein 83	WD domain, G-beta repeat	novel protein
HHLG43g0465	Double zinc ribbon and ankyrin repeat-containing protein 1	Chitobiase/beta-hexosaminidase C-terminal domain	double zinc ribbon and ankyrin repeat-containing protein 1
HHLG43g0502	Tctex1 domain-containing protein 2	Tctex-1 family	LOC553323 protein, partial
HHLG43g0551	Protein SSUH2 homolog	-	PREDICTED: protein SSUH2 homolog isoform X1
HHLG43g0554	Cullin-associated NEDD8-dissociated protein 1	TATA-binding protein interacting (TIP20)	cullin-associated NEDD8-dissociated protein 2
HHLG43g0596	Peroxisome assembly factor 2	ATPase family associated with various cellular activities (AAA)	PREDICTED: peroxisome biogenesis factor 6 isoform X1
HHLG43g0602	Hermansky-Pudlak syndrome 3 protein	Hermansky-Pudlak syndrome 3	Hermansky-Pudlak syndrome 3 protein
HHLG45g0003	NF-X1-type zinc finger protein NFXL1	-	PREDICTED: NF-X1-type zinc finger protein NFXL1
HHLG45g0004	Atrial natriuretic peptide-converting enzyme	Scavenger receptor cysteine-rich domain	PREDICTED: atrial natriuretic peptide-converting enzyme
HHLG45g0007	Cyclin-dependent kinase-like 2	Protein kinase domain	PREDICTED: cyclin-dependent kinase-like 2
HHLG45g0017	-	-	hypothetical protein GALMADRAFT_148958
HHLG45g0019	Trafficking protein particle complex subunit 1	Sybindin-like family	PREDICTED: trafficking protein particle complex subunit 1 isoform X2
HHLG45g0032	Transferrin receptor protein 2	PA domain	transferrin receptor protein 2
HHLG45g0033	CST complex subunit CTC1	CST, telomere maintenance, complex subunit CTC1	CST complex subunit CTC1
HHLG45g0057	Lamin-L(III)	Lamin Tail Domain	lamin B3
HHLG45g0085	Zinc finger protein 341	C2H2-type zinc finger	zinc finger protein 341
HHLG45g0124	Zinc finger protein 64 homolog, isoforms 1 and 2	C2H2-type zinc finger	PREDICTED: zinc finger protein 64
HHLG45g0150	DNA fragmentation factor subunit alpha	CIDE-N domain	DNA fragmentation factor subunit alpha
HHLG45g0199	Cartilage intermediate layer protein 1	Mucin-2 protein WxxW repeating region	PREDICTED: uncharacterized protein si:dkey-205h13.2
HHLG45g0268	Myosin light chain kinase 3	Protein kinase domain	myosin light chain kinase 2-like
HHLG45g0335	Protein polyglycylase TTLL10	Tubulin-tyrosine ligase family	PREDICTED: inactive polyglycylase TTLL10
HHLG45g0372	Taste receptor type 1 member 1	Nine Cysteines Domain of family 3 GPCR	taste receptor type 1 member 1 precursor
HHLG45g0399	-	-	PREDICTED: uncharacterized protein si:rp71-17i16.6 isoform X2
HHLG45g0445	Translocon-associated protein subunit delta	Translocon-associated protein, delta subunit precursor (TRAP-delta)	translocon-associated protein subunit delta precursor
HHLG45g0571	-	-	PREDICTED: mitochondrial ubiquitin ligase activator of NFKB 1 isoform X1
HHLG45g0603	RBBP8 N-terminal-like protein	Tumour-suppressor protein CtIP N-terminal domain	PREDICTED: RBBP8 N-terminal-like protein
HHLG45g0643	Eukaryotic translation initiation factor 4E type 3	Eukaryotic initiation factor 4E	eukaryotic translation initiation factor 4E type 3
HHLG45g0673	Glutathione synthetase	Eukaryotic glutathione synthase	glutathione synthetase
HHLG45g0680	-	-	unnamed protein product
HHLG45g0690	-	-	Pre-mRNA-processing factor 6
HHLG45g0704	-	Immunoglobulin domain	PREDICTED: basement membrane-specific heparan sulfate proteoglycan core protein-like isoform X3
HHLG45g0720	Ubiquitin-conjugating enzyme E2 T	Ubiquitin-conjugating enzyme	ubiquitin-conjugating enzyme E2 T
HHLG45g0755	Fibronectin type III domain-containing protein 7	Fibronectin type III domain	PREDICTED: fibronectin type III domain-containing protein 7-like
HHLG45g0796	Protein AAR2 homolog	AAR2 protein	protein AAR2 homolog
HHLG45g0802	Androgen-induced gene 1 protein	FAR-17a/AIG1-like protein	Zgc:112175
HHLG47g0001	Regulator of microtubule dynamics protein 1	-	regulator of microtubule dynamics protein 1
HHLG47g0006	Ankyrin repeat and SAM domain-containing protein 6	SAM domain (Sterile alpha motif)	PREDICTED: ankyrin repeat and SAM domain-containing protein 6-like
HHLG47g0029	Xylulose kinase	FGGY family of carbohydrate kinases, C-terminal domain	xylulose kinase
HHLG47g0032	Nuclease EXOG, mitochondrial	DNA/RNA non-specific endonuclease	RecName: Full=Nuclease EXOG, mitochondrial; AltName: Full=Endonuclease G-like 1; Short=Endo G-like 1; Flags: Precursor
HHLG47g0057	Cytosolic Fe-S cluster assembly factor nubp2	ATPase MipZ	cytosolic Fe-S cluster assembly factor nubp2
HHLG47g0088	Intraflagellar transport protein 140 homolog	-	PREDICTED: intraflagellar transport protein 140 homolog isoform X2
HHLG47g0089	Telomere length regulation protein TEL2 homolog	Telomere length regulation protein	telomere length regulation protein TEL2 homolog isoform 1
HHLG47g0128	Transmembrane protein 241	-	PREDICTED: transmembrane protein 241
HHLG47g0174	RB1-inducible coiled-coil protein 1	Autophagy-related protein 11	PREDICTED: RB1-inducible coiled-coil protein 1
HHLG47g0181	ATP-binding cassette sub-family B member 8, mitochondrial	ABC transporter	ATP-binding cassette sub-family B member 8, mitochondrial
HHLG47g0188	V-type proton ATPase 116 kDa subunit a isoform 1	V-type ATPase 116kDa subunit family	PREDICTED: V-type proton ATPase 116 kDa subunit a isoform 1
HHLG47g0249	Leucine-rich repeat-containing protein 34	Leucine Rich repeats (2 copies)	LOC556175 protein
HHLG47g0275	PI-PLC X domain-containing protein 3	Phosphatidylinositol-specific phospholipase C, X domain	PREDICTED: PI-PLC X domain-containing protein 2-like
HHLG47g0329	Arylamine N-acetyltransferase, pineal gland isozyme NAT-3	N-acetyltransferase	PREDICTED: arylamine N-acetyltransferase, pineal gland isozyme NAT-3
HHLG47g0484	Serine/threonine-protein kinase MAK	Protein kinase domain	serine/threonine-protein kinase MAK
HHLG47g0491	Biogenesis of lysosome-related organelles complex 1 subunit 5	Organelle biogenesis, Muted-like protein	biogenesis of lysosome-related organelles complex 1 subunit 5
HHLG47g0508	Elongation of very long chain fatty acids protein 2	GNS1/SUR4 family	PREDICTED: elongation of very long chain fatty acids protein 2 isoform X1
HHLG47g0509	Synaptonemal complex protein 2-like	-	PREDICTED: synaptonemal complex protein 2-like isoform X2
HHLG47g0596	Inositol monophosphatase 2	Inositol monophosphatase family	inositol monophosphatase 2
HHLG47g0614	Cadherin-20	Cadherin cytoplasmic region	PREDICTED: cadherin-7-like, partial
HHLG49g0015	-	-	PREDICTED: uncharacterized protein LOC101883913 isoform X1
HHLG49g0028	Fibulin-1	Calcium-binding EGF domain	fibulin-1 precursor
HHLG49g0062	Hemicentin-1	Immunoglobulin domain	hypothetical protein Z043_2087
HHLG49g0069	-	7 transmembrane receptor (rhodopsin family)	PREDICTED: C5a anaphylatoxin chemotactic receptor 1-like isoform X2
HHLG49g0089	Unconventional myosin-Vc	IQ calmodulin-binding motif	PREDICTED: unconventional myosin-Vc
HHLG49g0132	Synaptotagmin-12	C2 domain	synaptotagmin-12
HHLG49g0161	GDP-D-glucose phosphorylase 1	-	GDP-D-glucose phosphorylase 1
HHLG49g0205	Hyaluronan and proteoglycan link protein 3	Immunoglobulin V-set domain	hyaluronan and proteoglycan link protein 3 precursor
HHLG49g0241	Actin, alpha skeletal muscle	Actin	novel protein similar to vertebrate skeletal alpha-actin 1 (ACTA1, zgc:86725)
HHLG49g0252	U6 snRNA phosphodiesterase	Uncharacterised conserved protein	PREDICTED: U6 snRNA phosphodiesterase isoform X1
HHLG49g0321	Centrosomal protein of 290 kDa	-	PREDICTED: centrosomal protein of 290 kDa isoform X5
HHLG49g0334	Protein FAM185A	-	PREDICTED: protein FAM185A
HHLG49g0371	-	Modulator of retrovirus infection	PREDICTED: uncharacterized protein LOC100001877
HHLG49g0386	Zinc finger protein 277	C2H2 type zinc-finger (2 copies)	zinc finger protein 277
HHLG49g0469	-	Caspase recruitment domain	PREDICTED: tight junction protein ZO-1 isoform X11
HHLG49g0515	Cytosolic 5'-nucleotidase 1B	5'-nucleotidase	PREDICTED: cytosolic 5'-nucleotidase 1A-like
HHLG49g0550	Leucine-rich repeat-containing protein 56	Leucine Rich repeats (2 copies)	PREDICTED: leucine-rich repeat-containing protein 56 isoform X2
HHLG49g0575	Fanconi anemia-associated protein of 24 kDa	Helix-hairpin-helix motif	Fanconi anemia-associated protein of 24 kDa
HHLG49g0577	tRNA-dihydrouridine(20) synthase [NAD(P)+]-like	Double-stranded RNA binding motif	PREDICTED: tRNA-dihydrouridine(20) synthase
HHLG49g0626	Protein inscuteable homolog	-	PREDICTED: protein inscuteable homolog
HHLG49g0628	Proteasome subunit alpha type-1	Proteasome subunit A N-terminal signature	proteasome subunit alpha type-1
HHLG49g0630	60S ribosomal protein L27a	Ribosomal proteins 50S-L15, 50S-L18e, 60S-L27A	60S ribosomal protein L27a
HHLG49g0634	Zinc finger C3H1 domain-containing protein	Putative zinc-finger domain	unnamed protein product
HHLG49g0635	Zinc finger protein 276	Zinc-finger associated domain (zf-AD)	zinc finger protein 276
HHLG49g0636	Fanconi anemia group A protein	-	Fanconi anemia group A protein
HHLG49g0637	P3 protein	Sodium Bile acid symporter family	solute carrier family 10 member 3, partial
HHLG49g0639	Pyruvate dehydrogenase protein X component, mitochondrial	e3 binding domain	PREDICTED: pyruvate dehydrogenase protein X component, mitochondrial
HHLG49g0649	Pseudouridylate synthase 7 homolog	tRNA pseudouridine synthase D (TruD)	pseudouridylate synthase 7 homolog
HHLG5g0065	von Willebrand factor A domain-containing protein 3A	von Willebrand factor type A domain	PREDICTED: von Willebrand factor A domain-containing protein 3A-like
HHLG5g0134	Protein SCO1 homolog, mitochondrial	SCO1/SenC	protein SCO1 homolog, mitochondrial
HHLG5g0160	Sodium/myo-inositol cotransporter 2	Sodium:solute symporter family	sodium/myo-inositol cotransporter 2
HHLG5g0212	Probable Xaa-Pro aminopeptidase 3	Aminopeptidase P, N-terminal domain	X-prolyl aminopeptidase (aminopeptidase P) 3, putative
HHLG5g0275	Interferon omega-1	Interferon alpha/beta domain	type I interferon f2
HHLG5g0455	Solute carrier family 25 member 39	Mitochondrial carrier protein	solute carrier family 25 member 39
HHLG5g0517	-	-	Zgc:193811 protein
HHLG5g0526	-	-	PREDICTED: uncharacterized protein LOC100534715 isoform X1
HHLG5g0567	Zinc finger protein 596	Zinc-finger double domain	Zgc:113090
HHLG5g0592	Fatty aldehyde dehydrogenase	Aldehyde dehydrogenase family	PREDICTED: aldehyde dehydrogenase family 3 member B1 isoform X1
HHLG5g0684	Putative all-trans-retinol 13,14-reductase	NAD(P)-binding Rossmann-like domain	putative all-trans-retinol 13,14-reductase precursor
HHLG5g0764	LIM/homeobox protein LMX-1.2	LIM domain	PREDICTED: LIM homeobox transcription factor 1-alpha-like isoform X2
HHLG5g0781	Thioredoxin domain-containing protein 3	Nucleoside diphosphate kinase	PREDICTED: uncharacterized protein LOC101882899 isoform X1
HHLG5g0859	Tubulin-specific chaperone D	Tubulin folding cofactor D C terminal	PREDICTED: tubulin-specific chaperone D
HHLG5g0860	Ketosamine-3-kinase	Fructosamine kinase	ketosamine-3-kinase
HHLG5g0886	UPF0585 protein C16orf13 homolog B	Protein of unknown function (DUF938)	UPF0585 protein C16orf13 homolog B
HHLG5g0897	Coiled-coil domain-containing protein 137	-	coiled-coil domain-containing protein 137
HHLG5g0904	Deoxyhypusine synthase	Deoxyhypusine synthase	PREDICTED: deoxyhypusine synthase isoform X1
HHLG5g0905	Guanine nucleotide-binding protein G(I)/G(S)/G(O) subunit gamma-12	GGL domain	PREDICTED: guanine nucleotide-binding protein G(I)/G(S)/G(O) subunit gamma-7-like
HHLG5g0910	JmjC domain-containing protein 8	Cupin-like domain	PREDICTED: jmjC domain-containing protein 8
HHLG5g0915	Hsp70-binding protein 1	Armadillo/beta-catenin-like repeat	Zgc:55259 protein
HHLG5g0943	Protein FAM173A	-	protein FAM173A
HHLG5g0949	Small ubiquitin-related modifier 2	Ubiquitin-2 like Rad60 SUMO-like	small ubiquitin-related modifier 2 precursor
HHLG5g0981	Cilia- and flagella-associated protein 70	TPR repeat	PREDICTED: tetratricopeptide repeat protein 18 isoform X1
HHLG5g1080	UPF0562 protein C7orf55 homolog	-	PREDICTED: UPF0562 protein C7orf55 homolog
HHLG7g0006	Sodium-coupled neutral amino acid transporter 4	Transmembrane amino acid transporter protein	sodium-coupled neutral amino acid transporter 4
HHLG7g0017	RNA polymerase II-associated protein 3	Tetratricopeptide repeat	RNA polymerase II-associated protein 3
HHLG7g0027	tRNA-splicing ligase RtcB homolog	tRNA-splicing ligase RtcB	tRNA-splicing ligase RtcB homolog
HHLG7g0035	Synapsin-3	Synapsin, ATP binding domain	PREDICTED: synapsin-3
HHLG7g0047	Zinc finger protein 271	C2H2-type zinc finger	PREDICTED: uncharacterized protein LOC103038045
HHLG7g0053	Probable 28S ribosomal protein S10, mitochondrial	Ribosomal protein S10p/S20e	probable 28S ribosomal protein S10, mitochondrial
HHLG7g0055	Cytosolic carboxypeptidase-like protein 5	Zinc carboxypeptidase	cytosolic carboxypeptidase-like protein 5
HHLG7g0059	-	-	hypothetical protein EH28_18706
HHLG7g0079	YEATS domain-containing protein 4	YEATS family	YEATS domain-containing protein 4
HHLG7g0118	Uncharacterized protein C12orf56	Protein of unknown function (DUF4551)	PREDICTED: uncharacterized protein C12orf56 homolog
HHLG7g0148	Adenosylhomocysteinase 3	S-adenosyl-L-homocysteine hydrolase, NAD binding domain	putative adenosylhomocysteinase 3
HHLG7g0203	Tubulin--tyrosine ligase-like protein 12	Tubulin-tyrosine ligase family	tubulin--tyrosine ligase-like protein 12
HHLG7g0210	Uncharacterized protein C12orf45 homolog	Domain of unknown function (DUF4598)	uncharacterized protein C12orf45 homolog
HHLG7g0239	Tetratricopeptide repeat protein GNN	AAA ATPase domain	PREDICTED: tetratricopeptide repeat protein GNN-like isoform X1
HHLG7g0259	RWD domain-containing protein 2B	RWD domain	RWD domain-containing protein 2B
HHLG7g0261	EF-hand calcium-binding domain-containing protein 4B	-	PREDICTED: ras and EF-hand domain-containing protein
HHLG7g0323	Pseudouridylate synthase 7 homolog-like protein	tRNA pseudouridine synthase D (TruD)	pseudouridylate synthase 7 homolog-like protein
HHLG7g0413	Cilia- and flagella-associated protein 54	Domain of unknown function (DUF4486)	PREDICTED: uncharacterized protein si:dkey-202b22.6 isoform X1
HHLG7g0416	Cysteine-rich DPF motif domain-containing protein 1	Cysteine-rich domain	cysteine-rich DPF motif domain-containing protein 1 isoform 1
HHLG7g0437	V-type proton ATPase subunit F	ATP synthase (F/14-kDa) subunit	PREDICTED: V-type proton ATPase subunit F
HHLG7g0487	Src substrate cortactin	SH3 domain	PREDICTED: uncharacterized protein LOC563056 isoform X2
HHLG7g0488	Golgin subfamily B member 1	-	PREDICTED: golgin subfamily B member 1 isoform X2
HHLG7g0490	Origin recognition complex subunit 5	AAA ATPase domain	origin recognition complex subunit 5
HHLG7g0491	Lipoma HMGIC fusion partner-like 3 protein	Lipoma HMGIC fusion partner-like protein	lipoma HMGIC fusion partner-like 3 protein
HHLG7g0515	DEP domain-containing protein 7	Domain found in Dishevelled, Egl-10, and Pleckstrin (DEP)	PREDICTED: DEP domain-containing protein 7
HHLG7g0576	Transmembrane protein 19	Integral membrane protein DUF92	PREDICTED: transmembrane protein 19-like
HHLG7g0600	-	-	PREDICTED: uncharacterized protein si:ch211-205a14.1
HHLG7g0606	Guanylate-binding protein 3	Guanylate-binding protein, C-terminal domain	PREDICTED: interferon-induced guanylate-binding protein 1 isoform X1
HHLG7g0611	Ubiquitin carboxyl-terminal hydrolase 15	DUSP domain	PREDICTED: ubiquitin carboxyl-terminal hydrolase 15-like isoform X1
HHLG9g0002	Kinetochore-associated protein 1	Rough deal protein C-terminal region	PREDICTED: kinetochore-associated protein 1 isoform X1
HHLG9g0012	Tight junction-associated protein 1	-	PREDICTED: uncharacterized protein LOC103032779
HHLG9g0023	U3 small nucleolar RNA-associated protein 14 homolog A	Utp14 protein	PREDICTED: U3 small nucleolar RNA-associated protein 14 homolog A isoform X1
HHLG9g0066	G-protein coupled receptor 54	7 transmembrane receptor (rhodopsin family)	GPR54b
HHLG9g0070	Potassium voltage-gated channel subfamily H member 7	Ion channel	unnamed protein product
HHLG9g0084	DnaJ homolog subfamily C member 25	DnaJ domain	dnaJ homolog subfamily C member 25 precursor
HHLG9g0088	Astrotactin-2	MAC/Perforin domain	PREDICTED: astrotactin-2
HHLG9g0093	Astrotactin-2	-	PREDICTED: astrotactin-2
HHLG9g0107	ATP-dependent RNA helicase DQX1	Oligonucleotide/oligosaccharide-binding (OB)-fold	PREDICTED: ATP-dependent RNA helicase DQX1-like
HHLG9g0113	Exosome complex component RRP4	Exosome complex exonuclease RRP4 N-terminal region	exosome complex component RRP4
HHLG9g0120	Mediator of RNA polymerase II transcription subunit 13-like	Mediator complex subunit 13 N-terminal	PREDICTED: mediator of RNA polymerase II transcription subunit 13-like isoform X5
HHLG9g0123	WW domain-binding protein 1	WW domain-binding protein 1	PREDICTED: WW domain-binding protein 1-like
HHLG9g0130	Integrin alpha-X	Aspartyl protease	PREDICTED: integrin alpha-X isoform X2
HHLG9g0136	N-alpha-acetyltransferase 38, NatC auxiliary subunit	LSM domain	N-alpha-acetyltransferase 38, NatC auxiliary subunit
HHLG9g0139	-	Zona pellucida-like domain	PREDICTED: uncharacterized protein LOC105010789 isoform X2
HHLG9g0141	Rhodopsin kinase	Regulator of G protein signaling domain	G protein-coupled receptor kinase 1B
HHLG9g0142	Ran guanine nucleotide release factor	Ran-interacting Mog1 protein	Si:ch211-268m12.6 protein
HHLG9g0144	Transmembrane protein 141	TMEM141 protein family	PREDICTED: transmembrane protein 141
HHLG9g0145	Zinc finger MYND domain-containing protein 19	MYND finger	PREDICTED: zinc finger MYND domain-containing protein 19-like
HHLG9g0146	B box and SPRY domain-containing protein	B-box zinc finger	PREDICTED: B box and SPRY domain-containing protein
HHLG9g0147	Ubiquinone biosynthesis protein COQ4 homolog, mitochondrial	Coenzyme Q (ubiquinone) biosynthesis protein Coq4	PREDICTED: ubiquinone biosynthesis protein COQ4 homolog, mitochondrial-like
HHLG9g0148	TNF receptor-associated factor 2	Zinc finger, C3HC4 type (RING finger)	TNF receptor associated factor 2
HHLG9g0149	F-box/WD repeat-containing protein 5	F-box-like	F-box/WD repeat-containing protein 5
HHLG9g0150	Delta-aminolevulinic acid dehydratase	Delta-aminolevulinic acid dehydratase	delta-aminolevulinic acid dehydratase
HHLG9g0151	Transmembrane protein 203	Transmembrane Fragile-X-F protein	transmembrane protein 203
HHLG9g0152	Taperin	PP1-regulatory protein, Phostensin N-terminal	PREDICTED: taperin
HHLG9g0153	Sjoegren syndrome nuclear autoantigen 1	-	nuclear autoantigen of 14 kDa
HHLG9g0154	Anaphase-promoting complex subunit 2	Anaphase promoting complex (APC) subunit 2	anaphase-promoting complex subunit 2
HHLG9g0155	Atrial natriuretic peptide receptor 2	Protein tyrosine kinase	PREDICTED: LOW QUALITY PROTEIN: atrial natriuretic peptide receptor 2-like
HHLG9g0156	Pro-MCH 1	-	melanin-concentrating hormone
HHLG9g0158	Zinc transporter 5	Cation efflux family	solute carrier family 30 member 5-1
HHLG9g0159	Phosphatidylinositol 3-kinase regulatory subunit alpha	RhoGAP domain	phosphatidylinositol 3-kinase regulatory subunit alpha
HHLG9g0160	Microtubule-associated serine/threonine-protein kinase 4	PDZ domain (Also known as DHR or GLGF)	PREDICTED: microtubule-associated serine/threonine-protein kinase 4 isoform X3
HHLG9g0185	Neuronal migration protein doublecortin	Doublecortin	PREDICTED: neuronal migration protein doublecortin-like isoform 1
HHLG9g0189	Uncharacterized protein C2orf42 homolog	Putative treble-clef, zinc-finger, Zn-binding	PREDICTED: uncharacterized protein C2orf42 homolog isoform X2
HHLG9g0205	Melanoma-derived growth regulatory protein	Variant SH3 domain	melanoma-derived growth regulatory protein precursor
HHLG9g0254	Leucine-rich repeat and WD repeat-containing protein 1	-	PREDICTED: leucine-rich repeat and WD repeat-containing protein 1 isoform X1
HHLG9g0265	Radial spoke head protein 4 homolog A	Radial spokehead-like protein	PREDICTED: radial spoke head protein 6 homolog A
HHLG9g0268	Selenoprotein W	Rdx family	selenoprotein W
HHLG9g0272	Ester hydrolase C11orf54 homolog	Domain of Unknown Function (DUF1907)	ester hydrolase C11orf54 homolog
HHLG9g0334	Tetratricopeptide repeat protein 16	Tetratricopeptide repeat	PREDICTED: tetratricopeptide repeat protein 16-like, partial
HHLG9g0380	Protein O-mannosyl-transferase 1	MIR domain	protein O-mannosyl-transferase 1
HHLG9g0397	G-protein coupled receptor 98	-	G-protein coupled receptor 98 precursor
HHLG9g0454	C-X-C motif chemokine 10	Small cytokines (intecrine/chemokine), interleukin-8 like	chemokine CXCL-C5c
HHLG9g0461	Sedoheptulokinase	FGGY family of carbohydrate kinases, N-terminal domain	PREDICTED: sedoheptulokinase
HHLG9g0464	Centromere protein V	Glutathione-dependent formaldehyde-activating enzyme	PREDICTED: centromere protein V
HHLG9g0473	Alcohol dehydrogenase [NADP(+)] A	Aldo/keto reductase family	RecName: Full=Alcohol dehydrogenase
HHLG9g0548	Transcription factor Adf-1	Alcohol dehydrogenase transcription factor Myb/SANT-like	PREDICTED: transcription factor Adf-1-like
HHLG9g0633	Surfeit locus protein 1 (Fragment)	SURF1 family	novel protein similar to vertebrate surfeit 1 (SURF1)
HHLG9g0755	2-oxoglutarate and iron-dependent oxygenase domain-containing protein 2	-	2-oxoglutarate and iron-dependent oxygenase domain-containing protein 2
HHLG9g0783	Armadillo repeat protein deleted in velo-cardio-facial syndrome homolog	-	PREDICTED: armadillo repeat protein deleted in velo-cardio-facial syndrome isoform X5
HHLG9g0803	Transmembrane channel-like protein 2	TMC domain	transmembrane channel-like 1
HHLG9g0890	Tumor necrosis factor ligand superfamily member 10	TNF(Tumour Necrosis Factor) family	PREDICTED: death ligand 3 isoform X1
HHLG9g0966	DNA polymerase iota	impB/mucB/samB family C-terminal domain	PREDICTED: DNA polymerase iota isoform X1
HHLG9g0989	ATPase family AAA domain-containing protein 1-A	ATPase family associated with various cellular activities (AAA)	ATPase family AAA domain-containing protein 1-A isoform 1
HHLG9g0995	2-methoxy-6-polyprenyl-1,4-benzoquinol methylase, mitochondrial	ubiE/COQ5 methyltransferase family	2-methoxy-6-polyprenyl-1,4-benzoquinol methylase, mitochondrial precursor
HHLG9g1017	U4/U6.U5 small nuclear ribonucleoprotein 27 kDa protein	Protein of unknown function (DUF1777)	PREDICTED: U4/U6.U5 small nuclear ribonucleoprotein 27 kDa protein
HHLG9g1055	-	-	hypothetical protein Z043_28022
HHLG9g1062	-	-	fep15 selenoprotein precursor
HHLG9g1070	Uncharacterized protein C5orf34 homolog	Domain of unknown function (DUF4520)	Zgc:153352
HHLG9g1100	Putative calmodulin-like protein 6	EF-hand domain pair	PREDICTED: uncharacterized protein LOC795364
HHLG9g1135	Zinc phosphodiesterase ELAC protein 1	Beta-lactamase superfamily domain	zinc phosphodiesterase ELAC protein 1
HHLG9g1166	Sodium- and chloride-dependent GABA transporter ine	Sodium:neurotransmitter symporter family	PREDICTED: sodium- and chloride-dependent GABA transporter ine

## Sheet: KEGG of A copy
KEGG of single copy genes in subgenome A.
KEGG_A_class	KEGG_B_class	Pathway	out (388)		All (15946)		Pvalue	Qvalue	Pathway ID	Genes	K_IDs
Genetic Information Processing	Transcription	RNA polymerase	9	0.0231959	62	0.00388812	1.77e-05	0.00328899	ko03020	HHLG10g0652;HHLG13g0965;HHLG24g0706;HHLG25g0673;HHLG28g0706;HHLG31g0803;HHLG35g0493;HHLG44g0563;HHLG48g0357	K03024+K03007+K14721+K03002+K03020+K03023+K03021+K03016+K03020
Genetic Information Processing	Replication and repair	Fanconi anemia pathway	11	0.0283505	123	0.00771353	0.000206874	0.0173957	ko03460	HHLG6g1044;HHLG12g0386;HHLG13g0245;HHLG13g0883;HHLG15g0305;HHLG15g0545;HHLG25g0484;HHLG33g0031;HHLG40g0036;HHLG48g0065;HHLG50g0496	K15360+K10891+K15078+K16618+K10892+K10890+K03509+K10896+K02350+K10882+K10895
Metabolism	Amino acid metabolism	Histidine metabolism	7	0.0180412	53	0.00332372	0.000281035	0.0173957	ko00340	HHLG12g0454;HHLG13g0768;HHLG18g0423;HHLG19g0778;HHLG35g0757;HHLG44g0220;HHLG50g0509	K01712+K01468+K13990+K14085+K01590+K13990+K01745
Metabolism	Nucleotide metabolism	Pyrimidine metabolism	16	0.0412371	247	0.0154898	0.0003741	0.0173957	ko00240	HHLG10g0652;HHLG10g1002;HHLG13g0173;HHLG13g0965;HHLG24g0706;HHLG25g0450;HHLG25g0673;HHLG28g0706;HHLG31g0803;HHLG35g0493;HHLG35g0739;HHLG37g0854;HHLG40g0535;HHLG44g0563;HHLG48g0357;HHLG50g0290	K03024+K02324+K00254+K03007+K14721+K00962+K03002+K03020+K03023+K03021+K01520+K01081+K18533+K03016+K03020+K16330
Metabolism	Nucleotide metabolism	Purine metabolism	24	0.0618557	499	0.0312931	0.0012275	0.0456631	ko00230	HHLG6g0674;HHLG6g0875;HHLG8g0361;HHLG10g0652;HHLG10g0962;HHLG10g1002;HHLG13g0965;HHLG19g0100;HHLG22g0097;HHLG22g0337;HHLG24g0680;HHLG24g0706;HHLG25g0450;HHLG25g0673;HHLG28g0706;HHLG29g0572;HHLG29g0703;HHLG31g0803;HHLG35g0493;HHLG37g0854;HHLG40g0535;HHLG44g0563;HHLG48g0357;HHLG50g0278	K13760+K01756+K00942+K03024+K00904+K02324+K03007+K13293+K00365+K12319+K01517+K14721+K00962+K03002+K03020+K00759+K12319+K03023+K03021+K01081+K18533+K03016+K03020+K01488
Metabolism	Lipid metabolism	Steroid biosynthesis	5	0.0128866	44	0.00275931	0.00413911	0.128312	ko00100	HHLG13g0685;HHLG18g0586;HHLG22g0158;HHLG41g0830;HHLG46g0740	K07419+K01852+K13373+K07750+K08242
Organismal Systems	Immune system	Cytosolic DNA-sensing pathway	8	0.0206186	114	0.00714913	0.0067052	0.178167	ko04623	HHLG10g0652;HHLG13g0965;HHLG24g0706;HHLG28g0706;HHLG31g0803;HHLG35g0493;HHLG44g0563;HHLG48g0357	K03024+K03007+K14721+K03020+K03023+K03021+K03016+K03020
Human Diseases	Neurodegenerative diseases	Prion diseases	2	0.00515464	7	0.000438982	0.0114366	0.255346	ko05020	HHLG10g0393;HHLG40g0246	K04000+K03987
Metabolism	Glycan biosynthesis and metabolism	Other glycan degradation	5	0.0128866	57	0.00357456	0.0123555	0.255346	ko00511	HHLG13g0773;HHLG25g0221;HHLG25g0342;HHLG31g0321;HHLG50g0195	K12312+K01192+K01444+K01201+K01191
Metabolism	Amino acid metabolism	Tryptophan metabolism	7	0.0180412	105	0.00658472	0.014201	0.26414	ko00380	HHLG12g0558;HHLG15g0786;HHLG18g0541;HHLG18g0728;HHLG19g0778;HHLG33g0457;HHLG48g0521	K00816+K00463+K00543+K00543+K14085+K00543+K07511
Genetic Information Processing	Translation	Aminoacyl-tRNA biosynthesis	7	0.0180412	114	0.00714913	0.0213758	0.351519	ko00970	HHLG12g0920;HHLG2g0054;HHLG22g0020;HHLG28g0469;HHLG29g0465;HHLG37g0564;HHLG44g0480	K01874+K01885+K01870+K01892+K01893+K01866+K01887
Genetic Information Processing	Translation	Ribosome	13	0.0335052	285	0.0178728	0.0226787	0.351519	ko03010	HHLG12g0115;HHLG13g0202;HHLG15g0048;HHLG18g0777;HHLG24g0274;HHLG25g0736;HHLG33g0330;HHLG37g0871;HHLG41g0639;HHLG4g0271;HHLG48g0258;HHLG48g0316;HHLG50g0664	K02977+K02876+K02886+K02910+K02864+K02886+K02988+K02964+K02890+K02889+K02891+K02940+K02896
Cellular Processes	Transport and catabolism	Lysosome	15	0.0386598	363	0.0227643	0.0327529	0.401495	ko04142	HHLG8g0331;HHLG8g0652;HHLG8g0670;HHLG10g1054;HHLG12g0458;HHLG15g0012;HHLG18g0317;HHLG19g0490;HHLG25g0221;HHLG25g0342;HHLG31g0321;HHLG31g0548;HHLG46g0752;HHLG4g0122;HHLG48g0134	K01373+K01369+K01382+K01217+K13444+K04646+K12390+K12402+K01192+K01444+K01201+K01368+K12401+K12385+K01205
Metabolism	Amino acid metabolism	Glycine, serine and threonine metabolism	6	0.0154639	99	0.00620845	0.0338046	0.401495	ko00260	HHLG15g0912;HHLG19g0778;HHLG33g0212;HHLG41g0038;HHLG41g0185;HHLG50g0199	K00108+K14085+K17989+K00315+K00827+K00382
Metabolism	Energy metabolism	Oxidative phosphorylation	12	0.0309278	273	0.0171203	0.035566	0.401495	ko00190	HHLG6g0018;HHLG10g1053;HHLG2g0586;HHLG24g0014;HHLG24g0035;HHLG28g0273;HHLG29g0200;HHLG33g0777;HHLG37g0244;HHLG37g0672;HHLG41g0670;HHLG48g0336	K03950+K02129+K03962+K11725+K03964+K00418+K02258+K02148+K03942+K03939+K02271+K00234
Metabolism	Amino acid metabolism	Valine, leucine and isoleucine degradation	7	0.0180412	128	0.00802709	0.0369897	0.401495	ko00280	HHLG15g0271;HHLG19g0778;HHLG41g0185;HHLG44g0546;HHLG48g0521;HHLG48g0600;HHLG50g0199	K01969+K14085+K00827+K01968+K07511+K18660+K00382
Genetic Information Processing	Replication and repair	DNA replication	5	0.0128866	76	0.00476609	0.0376644	0.401495	ko03030	HHLG8g0003;HHLG10g1002;HHLG2g0203;HHLG22g0722;HHLG4g0888	K03111+K02324+K10743+K10755+K02542
Metabolism	Metabolism of other amino acids	Selenocompound metabolism	3	0.00773196	31	0.00194406	0.0388543	0.401495	ko00450	HHLG12g0558;HHLG12g0920;HHLG35g0453	K00816+K01874+K01763
Genetic Information Processing	Replication and repair	Homologous recombination	5	0.0128866	78	0.00489151	0.0414085	0.405367	ko03440	HHLG8g0003;HHLG10g0816;HHLG12g0085;HHLG29g0509;HHLG48g0065	K03111+K10871+K10875+K10865+K10882

## Sheet: KEGG of B copy
KEGG analysis of single copy genes in subgenome B.
KEGG_A_class	KEGG_B_class	Pathway	out (279)		All (15946)		Pvalue	Qvalue	Pathway ID	Genes	K_IDs
Genetic Information Processing	Replication and repair	Fanconi anemia pathway	10	0.0358423	123	0.00771353	6.03614e-05	0.0104425	ko03460	HHLG9g0966;HHLG11g0210;HHLG23g0327;HHLG23g0526;HHLG3g0254;HHLG43g0300;HHLG45g0720;HHLG47g0089;HHLG49g0575;HHLG49g0636	K03510+K11511+K10993+K10858+K06640+K03511+K13960+K11137+K10898+K10888
Metabolism	Carbohydrate metabolism	Pentose and glucuronate interconversions	7	0.0250896	84	0.00526778	0.000668568	0.0578311	ko00040	HHLG9g0473;HHLG17g0166;HHLG23g0704;HHLG30g0426;HHLG36g0198;HHLG42g0655;HHLG47g0029	K00002+K16190+K03331+K16190+K00011+K00128+K00854
Genetic Information Processing	Transcription	Spliceosome	13	0.046595	364	0.022827	0.0120564	0.378363	ko03040	HHLG5g0859;HHLG5g0910;HHLG9g0136;HHLG9g1017;HHLG1g0914;HHLG16g0583;HHLG16g0814;HHLG17g0014;HHLG21g0658;HHLG26g0011;HHLG26g0750;HHLG27g0032;HHLG36g0003	K12864+K03283+K11086+K12846+K12862+K12854+K09567+K11984+K12870+K11086+K12868+K12827+K12887
Genetic Information Processing	Translation	Aminoacyl-tRNA biosynthesis	6	0.0215054	114	0.00714913	0.0150615	0.378363	ko00970	HHLG20g0766;HHLG23g0010;HHLG27g0047;HHLG32g0910;HHLG34g0170;HHLG39g0025	K01886+K10837+K01874+K01869+K01867+K01887
Metabolism	Amino acid metabolism	Cysteine and methionine metabolism	6	0.0215054	115	0.00721184	0.0156652	0.378363	ko00270	HHLG7g0148;HHLG16g0023;HHLG16g0785;HHLG20g0059;HHLG23g0022;HHLG45g0673	K01251+K08967+K14454+K00789+K00548+K01920
Metabolism	Metabolism of other amino acids	Selenocompound metabolism	3	0.0107527	31	0.00194406	0.0165922	0.378363	ko00450	HHLG23g0010;HHLG23g0022;HHLG27g0047	K10837+K00548+K01874
Genetic Information Processing	Replication and repair	Base excision repair	5	0.0179211	85	0.00533049	0.0166706	0.378363	ko03410	HHLG1g0109;HHLG16g0918;HHLG3g0016;HHLG39g0687;HHLG39g0852	K10773+K10801+K02328+K10798+K10802
Cellular Processes	Cell growth and death	Meiosis - yeast	1	0.00358423	1	6.27117e-05	0.0174965	0.378363	ko04113	HHLG7g0576	K12761
Human Diseases	Infectious diseases	Malaria	3	0.0107527	36	0.00225762	0.0247307	0.475378	ko05144	HHLG16g0134;HHLG21g0522;HHLG42g0064	K13849+K10785+K13849
Metabolism	Global and Overview	Fatty acid metabolism	6	0.0215054	135	0.00846607	0.0314637	0.479631	ko01212	HHLG11g0499;HHLG14g0228;HHLG16g0032;HHLG23g0011;HHLG43g0502;HHLG47g0508	K00232+K10703+K07508+K09478+K11262+K10205
Metabolism	Metabolism of other amino acids	Glutathione metabolism	6	0.0215054	136	0.00852878	0.0324529	0.479631	ko00480	HHLG1g0798;HHLG16g0680;HHLG23g0089;HHLG26g0752;HHLG38g0082;HHLG45g0673	K11142+K00432+K00432+K00799+K00682+K01920
Metabolism	Metabolism of cofactors and vitamins	Biotin metabolism	2	0.00716846	17	0.0010661	0.0348968	0.479631	ko00780	HHLG20g0763;HHLG38g0077	K01942+K01435
Metabolism	Amino acid metabolism	Tryptophan metabolism	5	0.0179211	105	0.00658472	0.0371824	0.479631	ko00380	HHLG11g0497;HHLG11g0944;HHLG17g0433;HHLG42g0655;HHLG43g0232	K00669+K01556+K03392+K00128+K00157
Human Diseases	Neurodegenerative diseases	Alzheimer's disease	2	0.00716846	18	0.00112881	0.0388141	0.479631	ko05010	HHLG14g1072;HHLG32g0440	K04398+K04524
Genetic Information Processing	Translation	Ribosome biogenesis in eukaryotes	7	0.0250896	186	0.0116644	0.0454525	0.524219	ko03008	HHLG9g0023;HHLG9g0151;HHLG17g0486;HHLG26g0019;HHLG27g0018;HHLG32g0004;HHLG38g0853	K14567+K14527+K14556+K14571+K14575+K01164+K14553

## Sheet: KEGG of single copy
KEGG analysis of single copy genes in common carp genome.
KEGG_A_class	KEGG_B_class	Pathway	out (667)		All (15946)		Pvalue	Qvalue	Pathway ID	Genes	K_IDs
Genetic Information Processing	Replication and repair	Fanconi anemia pathway	21	0.0314843	123	0.00771353	3.67635e-08	8.12474e-06	ko03460	HHLG6g1044;HHLG9g0966;HHLG11g0210;HHLG12g0386;HHLG13g0245;HHLG13g0883;HHLG15g0305;HHLG15g0545;HHLG23g0327;HHLG23g0526;HHLG25g0484;HHLG33g0031;HHLG3g0254;HHLG40g0036;HHLG43g0300;HHLG45g0720;HHLG47g0089;HHLG48g0065;HHLG49g0575;HHLG49g0636;HHLG50g0496	K15360+K03510+K11511+K10891+K15078+K16618+K10892+K10890+K10993+K10858+K03509+K10896+K06640+K02350+K03511+K13960+K11137+K10882+K10898+K10888+K10895
Genetic Information Processing	Transcription	RNA polymerase	10	0.0149925	62	0.00388812	0.000230181	0.0232691	ko03020	HHLG10g0652;HHLG13g0965;HHLG1g0790;HHLG24g0706;HHLG25g0673;HHLG28g0706;HHLG31g0803;HHLG35g0493;HHLG44g0563;HHLG48g0357	K03024+K03007+K03005+K14721+K03002+K03020+K03023+K03021+K03016+K03020
Metabolism	Amino acid metabolism	Histidine metabolism	9	0.0134933	53	0.00332372	0.000315871	0.0232691	ko00340	HHLG12g0454;HHLG13g0768;HHLG18g0423;HHLG19g0778;HHLG35g0757;HHLG42g0655;HHLG44g0220;HHLG50g0509;HHLG5g0592	K01712+K01468+K13990+K14085+K01590+K00128+K13990+K01745+K00129
Genetic Information Processing	Translation	Aminoacyl-tRNA biosynthesis	13	0.0194903	114	0.00714913	0.000951361	0.0525627	ko00970	HHLG12g0920;HHLG2g0054;HHLG20g0766;HHLG22g0020;HHLG23g0010;HHLG27g0047;HHLG28g0469;HHLG29g0465;HHLG32g0910;HHLG34g0170;HHLG37g0564;HHLG39g0025;HHLG44g0480	K01874+K01885+K01886+K01870+K10837+K01874+K01892+K01893+K01869+K01867+K01866+K01887+K01887
Metabolism	Amino acid metabolism	Tryptophan metabolism	12	0.017991	105	0.00658472	0.00144639	0.058001	ko00380	HHLG11g0497;HHLG11g0944;HHLG12g0558;HHLG15g0786;HHLG17g0433;HHLG18g0541;HHLG18g0728;HHLG19g0778;HHLG33g0457;HHLG42g0655;HHLG43g0232;HHLG48g0521	K00669+K01556+K00816+K00463+K03392+K00543+K00543+K14085+K00543+K00128+K00157+K07511
Metabolism	Metabolism of other amino acids	Selenocompound metabolism	6	0.0089955	31	0.00194406	0.00157469	0.058001	ko00450	HHLG12g0558;HHLG12g0920;HHLG23g0010;HHLG23g0022;HHLG27g0047;HHLG35g0453	K00816+K01874+K10837+K00548+K01874+K01763
Metabolism	Lipid metabolism	Steroid biosynthesis	7	0.0104948	44	0.00275931	0.0021578	0.0669894	ko00100	HHLG11g0069;HHLG13g0685;HHLG18g0586;HHLG22g0158;HHLG38g0052;HHLG41g0830;HHLG46g0740	K00637+K07419+K01852+K13373+K05917+K07750+K08242
Metabolism	Glycan biosynthesis and metabolism	Other glycan degradation	8	0.011994	57	0.00357456	0.00242495	0.0669894	ko00511	HHLG1g0166;HHLG13g0773;HHLG25g0221;HHLG25g0342;HHLG30g0696;HHLG31g0321;HHLG34g0071;HHLG50g0195	K12309+K12312+K01192+K01444+K12357+K01201+K01206+K01191
Genetic Information Processing	Replication and repair	Base excision repair	10	0.0149925	85	0.00533049	0.00283541	0.069625	ko03410	HHLG10g1002;HHLG1g0109;HHLG12g0079;HHLG12g0389;HHLG15g0340;HHLG16g0918;HHLG22g0058;HHLG3g0016;HHLG39g0687;HHLG39g0852	K02324+K10773+K10798+K10798+K03575+K10801+K10800+K02328+K10798+K10802
Metabolism	Nucleotide metabolism	Purine metabolism	34	0.0509745	499	0.0312931	0.00365133	0.0752236	ko00230	HHLG6g0674;HHLG6g0875;HHLG8g0361;HHLG9g0155;HHLG9g0989;HHLG10g0652;HHLG10g0962;HHLG10g1002;HHLG11g0447;HHLG13g0965;HHLG1g0790;HHLG1g0920;HHLG19g0100;HHLG20g0647;HHLG22g0097;HHLG22g0337;HHLG24g0680;HHLG24g0706;HHLG25g0450;HHLG25g0673;HHLG3g0016;HHLG28g0706;HHLG29g0572;HHLG29g0703;HHLG31g0803;HHLG35g0493;HHLG36g0506;HHLG37g0854;HHLG38g0028;HHLG40g0535;HHLG44g0563;HHLG48g0357;HHLG49g0515;HHLG50g0278	K13760+K01756+K00942+K12324+K01509+K03024+K00904+K02324+K13293+K03007+K03005+K12319+K13293+K13293+K00365+K12319+K01517+K14721+K00962+K03002+K02328+K03020+K00759+K12319+K03023+K03021+K07127+K01081+K01513+K18533+K03016+K03020+K01081+K01488
Metabolism	Nucleotide metabolism	Pyrimidine metabolism	20	0.029985	247	0.0154898	0.00374416	0.0752236	ko00240	HHLG10g0652;HHLG10g1002;HHLG13g0173;HHLG13g0965;HHLG1g0790;HHLG17g0739;HHLG24g0706;HHLG25g0450;HHLG25g0673;HHLG3g0016;HHLG28g0706;HHLG31g0803;HHLG35g0493;HHLG35g0739;HHLG37g0854;HHLG40g0535;HHLG44g0563;HHLG48g0357;HHLG49g0515;HHLG50g0290	K03024+K02324+K00254+K03007+K03005+K00757+K14721+K00962+K03002+K02328+K03020+K03023+K03021+K01520+K01081+K18533+K03016+K03020+K01081+K16330
Metabolism	Energy metabolism	Oxidative phosphorylation	20	0.029985	273	0.0171203	0.0109816	0.202245	ko00190	HHLG6g0018;HHLG7g0437;HHLG10g1053;HHLG11g0125;HHLG11g0575;HHLG20g0010;HHLG2g0586;HHLG24g0014;HHLG24g0035;HHLG28g0273;HHLG29g0200;HHLG32g0897;HHLG32g0942;HHLG33g0777;HHLG37g0244;HHLG37g0672;HHLG3g0931;HHLG41g0670;HHLG47g0188;HHLG48g0336	K03950+K02151+K02129+K02268+K00414+K02258+K03962+K11725+K03964+K00418+K02258+K03965+K03947+K02148+K03942+K03939+K00420+K02271+K02154+K00234
Genetic Information Processing	Translation	Ribosome	20	0.029985	285	0.0178728	0.0168822	0.286997	ko03010	HHLG7g0053;HHLG11g0640;HHLG12g0115;HHLG13g0202;HHLG14g0859;HHLG15g0048;HHLG18g0777;HHLG21g0102;HHLG21g0681;HHLG24g0274;HHLG25g0736;HHLG33g0330;HHLG37g0871;HHLG41g0639;HHLG43g0015;HHLG4g0271;HHLG48g0258;HHLG48g0316;HHLG49g0630;HHLG50g0664	K02946+K02881+K02977+K02876+K02915+K02886+K02910+K02973+K02905+K02864+K02886+K02988+K02964+K02890+K02887+K02889+K02891+K02940+K02900+K02896
Metabolism	Amino acid metabolism	Valine, leucine and isoleucine degradation	11	0.0164918	128	0.00802709	0.018461	0.288133	ko00280	HHLG15g0271;HHLG16g0032;HHLG19g0778;HHLG23g0011;HHLG41g0185;HHLG42g0655;HHLG43g0232;HHLG44g0546;HHLG48g0521;HHLG48g0600;HHLG50g0199	K01969+K07508+K14085+K09478+K00827+K00128+K00157+K01968+K07511+K18660+K00382
Metabolism	Glycan biosynthesis and metabolism	Glycosaminoglycan degradation	6	0.0089955	52	0.00326101	0.020817	0.288133	ko00531	HHLG10g1054;HHLG1g0166;HHLG11g0015;HHLG25g0683;HHLG42g0022;HHLG48g0134	K01217+K12309+K01197+K07965+K01135+K01205
Metabolism	Metabolism of cofactors and vitamins	Nicotinate and nicotinamide metabolism	9	0.0134933	99	0.00620845	0.0227313	0.288133	ko00760	HHLG10g0966;HHLG15g0208;HHLG16g0790;HHLG24g0524;HHLG35g0746;HHLG37g0854;HHLG38g0028;HHLG43g0232;HHLG49g0515	K03462+K03426+K00858+K03426+K00323+K01081+K01513+K00157+K01081
Metabolism	Carbohydrate metabolism	Pentose and glucuronate interconversions	8	0.011994	84	0.00526778	0.0240766	0.288133	ko00040	HHLG9g0473;HHLG17g0166;HHLG23g0704;HHLG2g0698;HHLG30g0426;HHLG36g0198;HHLG42g0655;HHLG47g0029	K00002+K16190+K03331+K00012+K16190+K00011+K00128+K00854
Genetic Information Processing	Translation	Ribosome biogenesis in eukaryotes	14	0.0209895	186	0.0116644	0.0245727	0.288133	ko03008	HHLG9g0023;HHLG9g0151;HHLG10g0578;HHLG10g0667;HHLG10g1143;HHLG15g0668;HHLG17g0486;HHLG2g0096;HHLG26g0019;HHLG27g0018;HHLG31g0767;HHLG32g0004;HHLG35g0749;HHLG38g0853	K14567+K14527+K07179+K14544+K11108+K03537+K14556+K14570+K14571+K14575+K14525+K01164+K14575+K14553
Human Diseases	Infectious diseases	Chagas disease (American trypanosomiasis)	4	0.005997	27	0.00169321	0.0247716	0.288133	ko05142	HHLG14g1072;HHLG21g0522;HHLG40g0246;HHLG50g0672	K04398+K10785+K03987+K04733
Human Diseases	Immune diseases	Systemic lupus erythematosus	3	0.00449775	16	0.00100339	0.0271596	0.300114	ko05322	HHLG10g0393;HHLG21g0522;HHLG40g0246	K04000+K10785+K03987
Human Diseases	Neurodegenerative diseases	Prion diseases	2	0.0029985	7	0.000438982	0.031897	0.335678	ko05020	HHLG10g0393;HHLG40g0246	K04000+K03987
Genetic Information Processing	Replication and repair	DNA replication	7	0.0104948	76	0.00476609	0.0394014	0.395053	ko03030	HHLG8g0003;HHLG10g1002;HHLG2g0203;HHLG22g0722;HHLG3g0016;HHLG39g0232;HHLG4g0888	K03111+K02324+K10743+K10755+K02328+K02541+K02542
Cellular Processes	Cell growth and death	Meiosis - yeast	1	0.00149925	1	6.27117e-05	0.0418287	0.395053	ko04113	HHLG7g0576	K12761
Genetic Information Processing	Replication and repair	Homologous recombination	7	0.0104948	78	0.00489151	0.0443889	0.395053	ko03440	HHLG8g0003;HHLG9g0803;HHLG10g0816;HHLG12g0085;HHLG3g0016;HHLG29g0509;HHLG48g0065	K03111+K10877+K10871+K10875+K02328+K10865+K10882
Human Diseases	Neurodegenerative diseases	Huntington's disease	3	0.00449775	20	0.00125423	0.0488994	0.395053	ko05016	HHLG14g1072;HHLG15g0012;HHLG28g0087	K04398+K04646+K09222
Organismal Systems	Immune system	Cytosolic DNA-sensing pathway	9	0.0134933	114	0.00714913	0.0495289	0.395053	ko04623	HHLG10g0652;HHLG13g0965;HHLG24g0706;HHLG27g0427;HHLG28g0706;HHLG31g0803;HHLG35g0493;HHLG44g0563;HHLG48g0357	K03024+K03007+K14721+K02580+K03020+K03023+K03021+K03016+K03020

## Sheet: GO of A copy
GO analysis of single copy genes in subgenome A.
GO ID (level1)	GO ID	GO level	GO Term (level1)	Description	GeneRatio (389)		BgRatio (16509)		pvalue	fdr	-LN(p)	geneID
GO:0008150	GO:0090304	5	Biological Process	nucleic acid metabolic process	61	0.156812	737	0.0446423	5.89877e-18	5.07294e-15	17.2292	HHLG29g0465;HHLG22g0525;HHLG24g0573;HHLG2g0725;HHLG41g0386;HHLG13g0883;HHLG50g0495;HHLG10g1002;HHLG33g0709;HHLG19g0768;HHLG40g0036;HHLG8g0003;HHLG4g0888;HHLG13g0242;HHLG22g0028;HHLG19g0688;HHLG37g0690;HHLG10g0961;HHLG15g0511;HHLG15g0668;HHLG8g0103;HHLG31g0108;HHLG2g0254;HHLG33g0687;HHLG22g0089;HHLG12g0920;HHLG22g0020;HHLG28g0469;HHLG15g0340;HHLG18g0013;HHLG18g0114;HHLG37g0036;HHLG2g0095;HHLG25g04…
GO:0008150	GO:0046483	4		heterocycle metabolic process	81	0.208226	1252	0.0758374	3.12534e-17	1.3439e-14	16.5051	HHLG29g0465;HHLG10g0962;HHLG10g1002;HHLG40g0036;HHLG40g0535;HHLG22g0525;HHLG24g0573;HHLG2g0725;HHLG41g0386;HHLG13g0883;HHLG50g0495;HHLG33g0709;HHLG19g0768;HHLG8g0003;HHLG4g0888;HHLG13g0242;HHLG18g0728;HHLG33g0457;HHLG13g0173;HHLG22g0028;HHLG19g0688;HHLG37g0690;HHLG10g0961;HHLG15g0511;HHLG15g0668;HHLG8g0103;HHLG10g1053;HHLG31g0108;HHLG2g0254;HHLG33g0687;HHLG22g0089;HHLG50g0278;HHLG29g0572;HHLG33g0…
GO:0008150	GO:0006725	4		cellular aromatic compound metabolic process	80	0.205656	1257	0.0761403	1.32277e-16	2.84812e-14	15.8785	HHLG29g0465;HHLG10g0962;HHLG10g1002;HHLG40g0036;HHLG40g0535;HHLG22g0525;HHLG24g0573;HHLG2g0725;HHLG41g0386;HHLG13g0883;HHLG50g0495;HHLG33g0709;HHLG19g0768;HHLG8g0003;HHLG4g0888;HHLG13g0242;HHLG18g0728;HHLG33g0457;HHLG13g0173;HHLG22g0028;HHLG19g0688;HHLG37g0690;HHLG10g0961;HHLG15g0511;HHLG15g0668;HHLG8g0103;HHLG10g1053;HHLG31g0108;HHLG2g0254;HHLG33g0687;HHLG22g0089;HHLG50g0278;HHLG29g0572;HHLG33g0…
GO:0008150	GO:0006139	4		nucleobase-containing compound metabolic process	76	0.195373	1153	0.0698407	1.32471e-16	2.84812e-14	15.8779	HHLG29g0465;HHLG10g0962;HHLG10g1002;HHLG40g0036;HHLG40g0535;HHLG22g0525;HHLG24g0573;HHLG2g0725;HHLG41g0386;HHLG13g0883;HHLG50g0495;HHLG33g0709;HHLG19g0768;HHLG8g0003;HHLG4g0888;HHLG13g0242;HHLG13g0173;HHLG22g0028;HHLG19g0688;HHLG37g0690;HHLG10g0961;HHLG15g0511;HHLG15g0668;HHLG8g0103;HHLG10g1053;HHLG31g0108;HHLG2g0254;HHLG33g0687;HHLG22g0089;HHLG50g0278;HHLG29g0572;HHLG33g0305;HHLG12g0920;HHLG25g0…
GO:0008150	GO:0034641	4		cellular nitrogen compound metabolic process	92	0.236504	1591	0.0963717	1.82442e-16	3.138e-14	15.7389	HHLG29g0465;HHLG10g0962;HHLG10g1002;HHLG40g0036;HHLG40g0535;HHLG22g0525;HHLG24g0573;HHLG2g0725;HHLG41g0386;HHLG13g0883;HHLG50g0495;HHLG33g0709;HHLG19g0768;HHLG8g0003;HHLG4g0888;HHLG13g0242;HHLG18g0728;HHLG33g0457;HHLG13g0173;HHLG22g0028;HHLG19g0688;HHLG37g0690;HHLG10g0961;HHLG15g0511;HHLG15g0668;HHLG8g0103;HHLG10g1053;HHLG31g0108;HHLG2g0254;HHLG33g0687;HHLG22g0089;HHLG50g0278;HHLG29g0572;HHLG33g0…
GO:0008150	GO:1901360	4		organic cyclic compound metabolic process	81	0.208226	1318	0.0798352	6.10945e-16	8.75688e-14	15.214	HHLG29g0465;HHLG10g0962;HHLG10g1002;HHLG40g0036;HHLG40g0535;HHLG22g0525;HHLG24g0573;HHLG2g0725;HHLG41g0386;HHLG13g0883;HHLG50g0495;HHLG33g0709;HHLG19g0768;HHLG8g0003;HHLG4g0888;HHLG13g0242;HHLG18g0728;HHLG33g0457;HHLG13g0173;HHLG22g0028;HHLG19g0688;HHLG37g0690;HHLG10g0961;HHLG15g0511;HHLG15g0668;HHLG8g0103;HHLG10g1053;HHLG31g0108;HHLG2g0254;HHLG33g0687;HHLG22g0089;HHLG50g0278;HHLG29g0572;HHLG33g0…
GO:0008150	GO:0006807	3		nitrogen compound metabolic process	98	0.251928	1818	0.110122	1.44278e-15	1.77256e-13	14.8408	HHLG29g0465;HHLG10g0962;HHLG10g1002;HHLG40g0036;HHLG40g0535;HHLG22g0525;HHLG24g0573;HHLG2g0725;HHLG41g0386;HHLG13g0883;HHLG50g0495;HHLG33g0709;HHLG19g0768;HHLG8g0003;HHLG4g0888;HHLG13g0242;HHLG18g0728;HHLG33g0457;HHLG13g0173;HHLG22g0028;HHLG19g0688;HHLG37g0690;HHLG10g0961;HHLG15g0511;HHLG15g0668;HHLG8g0103;HHLG10g1053;HHLG31g0108;HHLG2g0254;HHLG33g0687;HHLG22g0089;HHLG50g0278;HHLG31g0321;HHLG29g0…
GO:0008150	GO:0006259	5		DNA metabolic process	35	0.0899743	359	0.0217457	1.0927e-12	1.17466e-10	11.9615	HHLG24g0573;HHLG2g0725;HHLG41g0386;HHLG13g0883;HHLG50g0495;HHLG10g1002;HHLG33g0709;HHLG19g0768;HHLG40g0036;HHLG8g0003;HHLG4g0888;HHLG13g0242;HHLG19g0688;HHLG37g0690;HHLG10g0961;HHLG15g0511;HHLG33g0687;HHLG15g0340;HHLG37g0036;HHLG29g0509;HHLG46g0720;HHLG10g0816;HHLG50g0203;HHLG29g0525;HHLG50g0496;HHLG15g0545;HHLG4g0027;HHLG6g1044;HHLG8g0048;HHLG44g0012;HHLG6g0356;HHLG19g0222;HHLG25g0484;HHLG48g000…
GO:0008150	GO:0008152	2		metabolic process	236	0.606684	7161	0.433763	3.0547e-12	2.91894e-10	11.515	HHLG29g0465;HHLG44g0220;HHLG33g0401;HHLG10g0962;HHLG10g1002;HHLG40g0036;HHLG40g0535;HHLG22g0525;HHLG24g0573;HHLG40g0830;HHLG19g0778;HHLG19g0223;HHLG33g0783;HHLG41g0038;HHLG22g0078;HHLG13g0449;HHLG10g0219;HHLG13g0222;HHLG46g0042;HHLG41g0830;HHLG31g0784;HHLG2g0929;HHLG33g0616;HHLG48g0563;HHLG35g0746;HHLG13g0685;HHLG8g0547;HHLG29g0776;HHLG15g0575;HHLG15g0912;HHLG8g0103;HHLG13g0173;HHLG35g0619;HHLG50…
GO:0008150	GO:0044710	2		single-organism metabolic process	103	0.264781	2431	0.147253	7.6494e-10	6.57848e-08	9.11637	HHLG29g0465;HHLG40g0830;HHLG19g0778;HHLG19g0223;HHLG33g0783;HHLG41g0038;HHLG22g0078;HHLG13g0449;HHLG10g0219;HHLG13g0222;HHLG46g0042;HHLG41g0830;HHLG31g0784;HHLG2g0929;HHLG33g0616;HHLG48g0563;HHLG35g0746;HHLG13g0685;HHLG8g0547;HHLG29g0776;HHLG15g0575;HHLG15g0912;HHLG8g0103;HHLG13g0173;HHLG35g0619;HHLG50g0199;HHLG2g0698;HHLG6g0729;HHLG13g0266;HHLG10g0398;HHLG44g0620;HHLG44g0328;HHLG4g0281;HHLG13g03…
GO:0008150	GO:0044238	3		primary metabolic process	183	0.470437	5614	0.340057	5.18119e-08	4.05075e-06	7.28557	HHLG29g0465;HHLG10g0962;HHLG10g1002;HHLG40g0036;HHLG40g0535;HHLG22g0525;HHLG24g0573;HHLG2g0725;HHLG41g0386;HHLG13g0883;HHLG50g0495;HHLG33g0709;HHLG19g0768;HHLG8g0003;HHLG4g0888;HHLG13g0242;HHLG22g0090;HHLG13g0173;HHLG22g0028;HHLG19g0688;HHLG37g0690;HHLG10g0961;HHLG15g0511;HHLG15g0668;HHLG8g0103;HHLG10g1053;HHLG29g0514;HHLG31g0144;HHLG2g0463;HHLG50g0229;HHLG31g0108;HHLG2g0254;HHLG33g0687;HHLG19g07…
GO:0008150	GO:0071704	3		organic substance metabolic process	188	0.48329	5858	0.354837	9.70457e-08	6.95494e-06	7.01302	HHLG29g0465;HHLG10g0962;HHLG10g1002;HHLG40g0036;HHLG40g0535;HHLG22g0525;HHLG24g0573;HHLG35g0757;HHLG2g0725;HHLG41g0386;HHLG13g0883;HHLG50g0495;HHLG33g0709;HHLG19g0768;HHLG8g0003;HHLG4g0888;HHLG13g0242;HHLG18g0728;HHLG33g0457;HHLG22g0090;HHLG13g0173;HHLG22g0028;HHLG19g0688;HHLG37g0690;HHLG10g0961;HHLG15g0511;HHLG15g0668;HHLG8g0103;HHLG10g1053;HHLG4g0170;HHLG29g0514;HHLG31g0144;HHLG2g0463;HHLG50g02…
GO:0008150	GO:0033554	4		cellular response to stress	20	0.0514139	209	0.0126598	1.18685e-07	7.8515e-06	6.9256	HHLG19g0688;HHLG37g0690;HHLG10g0961;HHLG15g0511;HHLG40g0326;HHLG33g0687;HHLG15g0340;HHLG29g0525;HHLG48g0006;HHLG29g0509;HHLG19g0768;HHLG50g0496;HHLG15g0545;HHLG4g0027;HHLG6g1044;HHLG8g0048;HHLG44g0012;HHLG6g0356;HHLG19g0222;HHLG25g0484
GO:0008150	GO:0006281	6		DNA repair	19	0.0488432	191	0.0115694	1.33801e-07	8.21919e-06	6.87354	HHLG19g0688;HHLG37g0690;HHLG10g0961;HHLG15g0511;HHLG33g0687;HHLG15g0340;HHLG29g0509;HHLG19g0768;HHLG50g0496;HHLG15g0545;HHLG4g0027;HHLG6g1044;HHLG8g0048;HHLG44g0012;HHLG6g0356;HHLG29g0525;HHLG19g0222;HHLG25g0484;HHLG48g0006
GO:0008150	GO:0006974	5		cellular response to DNA damage stimulus	19	0.0488432	197	0.0119329	2.1791e-07	1.24935e-05	6.66172	HHLG19g0688;HHLG37g0690;HHLG10g0961;HHLG15g0511;HHLG33g0687;HHLG15g0340;HHLG29g0525;HHLG48g0006;HHLG29g0509;HHLG19g0768;HHLG50g0496;HHLG15g0545;HHLG4g0027;HHLG6g1044;HHLG8g0048;HHLG44g0012;HHLG6g0356;HHLG19g0222;HHLG25g0484
GO:0008150	GO:0016070	6		RNA metabolic process	26	0.066838	379	0.0229572	1.18713e-06	6.38081e-05	5.9255	HHLG29g0465;HHLG22g0525;HHLG22g0028;HHLG15g0668;HHLG8g0103;HHLG31g0108;HHLG2g0254;HHLG22g0089;HHLG12g0920;HHLG22g0020;HHLG28g0469;HHLG18g0013;HHLG18g0114;HHLG2g0095;HHLG25g0450;HHLG13g0644;HHLG2g0054;HHLG40g0611;HHLG33g0395;HHLG10g1143;HHLG12g0410;HHLG44g0027;HHLG4g1037;HHLG44g0480;HHLG33g0710;HHLG6g0355
GO:0008150	GO:0006260	6		DNA replication	12	0.0308483	91	0.00551214	1.45864e-06	7.19211e-05	5.83605	HHLG2g0725;HHLG41g0386;HHLG13g0883;HHLG50g0495;HHLG10g1002;HHLG33g0709;HHLG19g0768;HHLG40g0036;HHLG8g0003;HHLG4g0888;HHLG13g0242;HHLG37g0036
GO:0008150	GO:0034645	5		cellular macromolecule biosynthetic process	41	0.105398	784	0.0474892	1.50533e-06	7.19211e-05	5.82237	HHLG29g0465;HHLG2g0725;HHLG41g0386;HHLG13g0883;HHLG50g0495;HHLG10g1002;HHLG33g0709;HHLG19g0768;HHLG40g0036;HHLG8g0003;HHLG4g0888;HHLG13g0242;HHLG22g0090;HHLG12g0920;HHLG22g0020;HHLG28g0469;HHLG10g0922;HHLG44g0070;HHLG37g0036;HHLG13g0644;HHLG2g0054;HHLG4g0170;HHLG12g0389;HHLG44g0480;HHLG10g0674;HHLG33g0330;HHLG25g0736;HHLG12g0115;HHLG41g0639;HHLG10g0711;HHLG37g0871;HHLG18g0777;HHLG48g0258;HHLG4g02…
GO:0008150	GO:0044237	3		cellular metabolic process	149	0.383033	4540	0.275002	1.86065e-06	8.42189e-05	5.73034	HHLG29g0465;HHLG44g0220;HHLG33g0401;HHLG10g0962;HHLG10g1002;HHLG40g0036;HHLG40g0535;HHLG22g0525;HHLG24g0573;HHLG35g0757;HHLG2g0725;HHLG41g0386;HHLG13g0883;HHLG50g0495;HHLG33g0709;HHLG19g0768;HHLG8g0003;HHLG4g0888;HHLG13g0242;HHLG18g0728;HHLG33g0457;HHLG22g0090;HHLG13g0173;HHLG22g0028;HHLG19g0688;HHLG37g0690;HHLG10g0961;HHLG15g0511;HHLG15g0668;HHLG8g0103;HHLG10g1053;HHLG29g0514;HHLG2g0463;HHLG50g0…
GO:0008150	GO:0044249	4		cellular biosynthetic process	57	0.14653	1281	0.077594	2.29899e-06	9.60859e-05	5.63846	HHLG29g0465;HHLG2g0725;HHLG41g0386;HHLG13g0883;HHLG50g0495;HHLG10g1002;HHLG33g0709;HHLG19g0768;HHLG40g0036;HHLG8g0003;HHLG4g0888;HHLG13g0242;HHLG18g0728;HHLG33g0457;HHLG22g0090;HHLG13g0173;HHLG10g1053;HHLG50g0278;HHLG12g0920;HHLG18g0746;HHLG22g0020;HHLG28g0469;HHLG10g0922;HHLG50g0021;HHLG29g0703;HHLG22g0337;HHLG44g0070;HHLG37g0036;HHLG24g0030;HHLG22g0092;HHLG13g0644;HHLG2g0054;HHLG4g0170;HHLG40g0…
GO:0008150	GO:0009059	5		macromolecule biosynthetic process	41	0.105398	798	0.0483373	2.34628e-06	9.60859e-05	5.62962	HHLG29g0465;HHLG2g0725;HHLG41g0386;HHLG13g0883;HHLG50g0495;HHLG10g1002;HHLG33g0709;HHLG19g0768;HHLG40g0036;HHLG8g0003;HHLG4g0888;HHLG13g0242;HHLG22g0090;HHLG12g0920;HHLG22g0020;HHLG28g0469;HHLG10g0922;HHLG44g0070;HHLG37g0036;HHLG13g0644;HHLG2g0054;HHLG4g0170;HHLG12g0389;HHLG44g0480;HHLG10g0674;HHLG33g0330;HHLG25g0736;HHLG12g0115;HHLG41g0639;HHLG10g0711;HHLG37g0871;HHLG18g0777;HHLG48g0258;HHLG4g02…
GO:0008150	GO:0034660	7		ncRNA metabolic process	14	0.0359897	153	0.00926767	1.58464e-05	0.000619449	4.80007	HHLG29g0465;HHLG22g0028;HHLG15g0668;HHLG8g0103;HHLG12g0920;HHLG22g0020;HHLG28g0469;HHLG18g0013;HHLG18g0114;HHLG2g0054;HHLG40g0611;HHLG33g0395;HHLG44g0480;HHLG33g0710
GO:0008150	GO:1901576	4		organic substance biosynthetic process	56	0.143959	1351	0.0818342	2.28931e-05	0.000856003	4.6403	HHLG29g0465;HHLG2g0725;HHLG41g0386;HHLG13g0883;HHLG50g0495;HHLG10g1002;HHLG33g0709;HHLG19g0768;HHLG40g0036;HHLG8g0003;HHLG4g0888;HHLG13g0242;HHLG18g0728;HHLG33g0457;HHLG22g0090;HHLG13g0173;HHLG10g1053;HHLG50g0278;HHLG12g0920;HHLG18g0746;HHLG22g0020;HHLG28g0469;HHLG10g0922;HHLG50g0021;HHLG29g0703;HHLG22g0337;HHLG44g0070;HHLG37g0036;HHLG24g0030;HHLG22g0092;HHLG13g0644;HHLG2g0054;HHLG4g0170;HHLG40g0…
GO:0008150	GO:0043170	4		macromolecule metabolic process	139	0.357326	4353	0.263674	2.41405e-05	0.000865034	4.61725	HHLG29g0465;HHLG22g0525;HHLG24g0573;HHLG2g0725;HHLG41g0386;HHLG13g0883;HHLG50g0495;HHLG10g1002;HHLG33g0709;HHLG19g0768;HHLG40g0036;HHLG8g0003;HHLG4g0888;HHLG13g0242;HHLG22g0090;HHLG22g0028;HHLG19g0688;HHLG37g0690;HHLG10g0961;HHLG15g0511;HHLG15g0668;HHLG8g0103;HHLG31g0144;HHLG2g0463;HHLG50g0229;HHLG31g0108;HHLG2g0254;HHLG33g0687;HHLG22g0089;HHLG12g0920;HHLG22g0020;HHLG28g0469;HHLG29g0525;HHLG10g09…
GO:0008150	GO:0006950	3		response to stress	24	0.0616967	403	0.0244109	3.24899e-05	0.00111765	4.48825	HHLG2g0889;HHLG2g0887;HHLG19g0688;HHLG37g0690;HHLG10g0961;HHLG15g0511;HHLG40g0326;HHLG33g0687;HHLG15g0340;HHLG29g0525;HHLG48g0006;HHLG29g0509;HHLG19g0768;HHLG15g0597;HHLG41g0053;HHLG50g0496;HHLG15g0545;HHLG4g0027;HHLG6g1044;HHLG8g0048;HHLG44g0012;HHLG6g0356;HHLG19g0222;HHLG25g0484
GO:0008150	GO:0009058	3		biosynthetic process	59	0.151671	1474	0.0892846	3.72436e-05	0.0012319	4.42895	HHLG29g0465;HHLG2g0725;HHLG41g0386;HHLG13g0883;HHLG50g0495;HHLG10g1002;HHLG33g0709;HHLG19g0768;HHLG40g0036;HHLG8g0003;HHLG4g0888;HHLG13g0242;HHLG18g0728;HHLG33g0457;HHLG22g0090;HHLG13g0173;HHLG10g1053;HHLG50g0278;HHLG12g0920;HHLG18g0746;HHLG22g0020;HHLG28g0469;HHLG10g0922;HHLG50g0021;HHLG29g0703;HHLG22g0337;HHLG44g0070;HHLG37g0036;HHLG24g0030;HHLG22g0092;HHLG13g0644;HHLG2g0054;HHLG4g0170;HHLG50g0…
GO:0008150	GO:0010467	5		gene expression	34	0.0874036	688	0.0416742	3.93599e-05	0.00125369	4.40495	HHLG29g0465;HHLG22g0028;HHLG15g0668;HHLG8g0103;HHLG31g0108;HHLG2g0254;HHLG12g0920;HHLG22g0020;HHLG28g0469;HHLG10g0922;HHLG18g0013;HHLG18g0114;HHLG13g0644;HHLG2g0054;HHLG40g0611;HHLG33g0395;HHLG10g1143;HHLG25g0450;HHLG12g0410;HHLG44g0027;HHLG4g1037;HHLG44g0480;HHLG33g0330;HHLG25g0736;HHLG12g0115;HHLG41g0639;HHLG10g0711;HHLG37g0871;HHLG18g0777;HHLG48g0258;HHLG4g0276;HHLG13g0202;HHLG33g0710;HHLG10g0…
GO:0008150	GO:0044260	4		cellular macromolecule metabolic process	113	0.290488	3421	0.20722	5.08476e-05	0.00156175	4.29373	HHLG29g0465;HHLG22g0525;HHLG24g0573;HHLG2g0725;HHLG41g0386;HHLG13g0883;HHLG50g0495;HHLG10g1002;HHLG33g0709;HHLG19g0768;HHLG40g0036;HHLG8g0003;HHLG4g0888;HHLG13g0242;HHLG22g0090;HHLG22g0028;HHLG19g0688;HHLG37g0690;HHLG10g0961;HHLG15g0511;HHLG15g0668;HHLG8g0103;HHLG2g0463;HHLG50g0229;HHLG31g0108;HHLG2g0254;HHLG33g0687;HHLG22g0089;HHLG12g0920;HHLG22g0020;HHLG28g0469;HHLG29g0525;HHLG10g0922;HHLG15g03…
GO:0008150	GO:0006396	6		RNA processing	15	0.0385604	222	0.0134472	0.000259268	0.00768865	3.58625	HHLG22g0028;HHLG15g0668;HHLG8g0103;HHLG31g0108;HHLG2g0254;HHLG18g0013;HHLG18g0114;HHLG40g0611;HHLG33g0395;HHLG10g1143;HHLG25g0450;HHLG12g0410;HHLG44g0027;HHLG4g1037;HHLG33g0710
GO:0008150	GO:0034470	7		ncRNA processing	8	0.0205656	77	0.00466412	0.000450479	0.0116166	3.34633	HHLG22g0028;HHLG15g0668;HHLG8g0103;HHLG18g0013;HHLG18g0114;HHLG40g0611;HHLG33g0395;HHLG33g0710
GO:0008150	GO:0044281	3		small molecule metabolic process	37	0.0951157	879	0.0532437	0.00046267	0.0116166	3.33473	HHLG29g0465;HHLG35g0757;HHLG13g0173;HHLG10g1053;HHLG19g0711;HHLG33g0401;HHLG50g0278;HHLG29g0572;HHLG33g0305;HHLG12g0920;HHLG25g0043;HHLG18g0746;HHLG22g0020;HHLG28g0469;HHLG15g0765;HHLG29g0703;HHLG22g0337;HHLG25g0349;HHLG33g0547;HHLG37g0570;HHLG22g0092;HHLG2g0054;HHLG13g0768;HHLG2g0929;HHLG4g0170;HHLG13g0266;HHLG6g0729;HHLG35g0619;HHLG40g0830;HHLG25g0114;HHLG44g0480;HHLG6g0875;HHLG35g0739;HHLG41g0…
GO:0008150	GO:0034655	5		nucleobase-containing compound catabolic process	5	0.0128535	29	0.00175662	0.000527266	0.0116166	3.27797	HHLG25g0043;HHLG2g0095;HHLG25g0450;HHLG6g0729;HHLG15g0424
GO:0008150	GO:0006399	8		tRNA metabolic process	10	0.0257069	120	0.00726876	0.000546269	0.0116166	3.26259	HHLG29g0465;HHLG22g0028;HHLG15g0668;HHLG8g0103;HHLG12g0920;HHLG22g0020;HHLG28g0469;HHLG2g0054;HHLG33g0395;HHLG44g0480
GO:0008150	GO:0007568	3		aging	2	0.00514139	2	0.000121146	0.000553817	0.0116166	3.25663	HHLG29g0525;HHLG19g0768
GO:0008150	GO:0007569	4		cell aging	2	0.00514139	2	0.000121146	0.000553817	0.0116166	3.25663	HHLG29g0525;HHLG19g0768
GO:0008150	GO:0030186	5		melatonin metabolic process	2	0.00514139	2	0.000121146	0.000553817	0.0116166	3.25663	HHLG18g0728;HHLG33g0457
GO:0008150	GO:0030187	5		melatonin biosynthetic process	2	0.00514139	2	0.000121146	0.000553817	0.0116166	3.25663	HHLG18g0728;HHLG33g0457
GO:0008150	GO:0034754	4		cellular hormone metabolic process	2	0.00514139	2	0.000121146	0.000553817	0.0116166	3.25663	HHLG18g0728;HHLG33g0457
GO:0008150	GO:0042435	6		indole-containing compound biosynthetic process	2	0.00514139	2	0.000121146	0.000553817	0.0116166	3.25663	HHLG18g0728;HHLG33g0457
GO:0008150	GO:0042445	3		hormone metabolic process	2	0.00514139	2	0.000121146	0.000553817	0.0116166	3.25663	HHLG18g0728;HHLG33g0457
GO:0008150	GO:0042446	4		hormone biosynthetic process	2	0.00514139	2	0.000121146	0.000553817	0.0116166	3.25663	HHLG18g0728;HHLG33g0457
GO:0008150	GO:0070925	5		organelle assembly	5	0.0128535	30	0.00181719	0.00062061	0.0127077	3.20718	HHLG13g0665;HHLG10g1158;HHLG13g0206;HHLG6g1044;HHLG31g0331
GO:0008150	GO:0019439	5		aromatic compound catabolic process	6	0.0154242	46	0.00278636	0.000695311	0.0135902	3.15782	HHLG25g0043;HHLG2g0095;HHLG25g0450;HHLG13g0768;HHLG6g0729;HHLG15g0424
GO:0008150	GO:0044270	5		cellular nitrogen compound catabolic process	6	0.0154242	46	0.00278636	0.000695311	0.0135902	3.15782	HHLG25g0043;HHLG2g0095;HHLG25g0450;HHLG13g0768;HHLG6g0729;HHLG15g0424
GO:0008150	GO:1901566	5		organonitrogen compound biosynthetic process	30	0.0771208	684	0.0414319	0.000837505	0.0160057	3.07701	HHLG29g0465;HHLG18g0728;HHLG33g0457;HHLG13g0173;HHLG10g1053;HHLG12g0920;HHLG18g0746;HHLG22g0020;HHLG28g0469;HHLG10g0922;HHLG24g0030;HHLG22g0092;HHLG2g0054;HHLG40g0830;HHLG29g0703;HHLG22g0337;HHLG6g0729;HHLG44g0480;HHLG6g0875;HHLG33g0330;HHLG25g0736;HHLG12g0115;HHLG41g0639;HHLG10g0711;HHLG37g0871;HHLG18g0777;HHLG48g0258;HHLG4g0276;HHLG13g0202;HHLG10g0966
GO:0008150	GO:0007018	4		microtubule-based movement	11	0.0282776	150	0.00908595	0.00086285	0.0161315	3.06406	HHLG2g0717;HHLG18g0417;HHLG31g0954;HHLG10g0291;HHLG31g0282;HHLG22g0222;HHLG48g0061;HHLG22g0271;HHLG12g0215;HHLG48g0169;HHLG24g0677
GO:0008150	GO:0046700	5		heterocycle catabolic process	6	0.0154242	51	0.00308922	0.00121118	0.0217914	2.91679	HHLG25g0043;HHLG2g0095;HHLG25g0450;HHLG13g0768;HHLG6g0729;HHLG15g0424
GO:0008150	GO:1901564	4		organonitrogen compound metabolic process	39	0.100257	993	0.060149	0.00121626	0.0217914	2.91497	HHLG29g0465;HHLG18g0728;HHLG33g0457;HHLG13g0173;HHLG10g1053;HHLG31g0321;HHLG29g0572;HHLG33g0305;HHLG12g0920;HHLG18g0746;HHLG22g0020;HHLG28g0469;HHLG15g0765;HHLG10g0922;HHLG33g0547;HHLG24g0030;HHLG35g0757;HHLG37g0570;HHLG22g0092;HHLG2g0054;HHLG13g0768;HHLG6g0729;HHLG40g0830;HHLG29g0703;HHLG22g0337;HHLG44g0480;HHLG6g0875;HHLG35g0739;HHLG33g0330;HHLG25g0736;HHLG12g0115;HHLG41g0639;HHLG10g0711;HHLG37…
GO:0008150	GO:0009451	6		RNA modification	6	0.0154242	52	0.0031498	0.00134243	0.023561	2.87211	HHLG22g0525;HHLG22g0028;HHLG22g0089;HHLG33g0395;HHLG33g0710;HHLG6g0355
GO:0008150	GO:0001539	4		cilium or flagellum-dependent cell motility	3	0.00771208	10	0.00060573	0.00137716	0.0236872	2.86102	HHLG18g0417;HHLG48g0061;HHLG22g0271
GO:0008150	GO:1901361	5		organic cyclic compound catabolic process	6	0.0154242	53	0.00321037	0.00148426	0.0250286	2.82849	HHLG25g0043;HHLG2g0095;HHLG25g0450;HHLG13g0768;HHLG6g0729;HHLG15g0424
GO:0008150	GO:0044271	5		cellular nitrogen compound biosynthetic process	31	0.0796915	750	0.0454298	0.00177187	0.029304	2.75157	HHLG29g0465;HHLG18g0728;HHLG33g0457;HHLG13g0173;HHLG10g1053;HHLG50g0278;HHLG12g0920;HHLG18g0746;HHLG22g0020;HHLG28g0469;HHLG10g0922;HHLG29g0703;HHLG22g0337;HHLG24g0030;HHLG22g0092;HHLG13g0644;HHLG2g0054;HHLG6g0729;HHLG44g0480;HHLG6g0875;HHLG33g0330;HHLG25g0736;HHLG12g0115;HHLG41g0639;HHLG10g0711;HHLG37g0871;HHLG18g0777;HHLG48g0258;HHLG4g0276;HHLG13g0202;HHLG10g0966
GO:0008150	GO:0043604	6		amide biosynthetic process	20	0.0514139	414	0.0250772	0.00202127	0.032798	2.69438	HHLG29g0465;HHLG18g0728;HHLG33g0457;HHLG12g0920;HHLG22g0020;HHLG28g0469;HHLG10g0922;HHLG2g0054;HHLG44g0480;HHLG33g0330;HHLG25g0736;HHLG12g0115;HHLG41g0639;HHLG10g0711;HHLG37g0871;HHLG18g0777;HHLG48g0258;HHLG4g0276;HHLG13g0202;HHLG10g0966
GO:0008150	GO:0055114	3		oxidation-reduction process	34	0.0874036	859	0.0520322	0.00219818	0.0350081	2.65794	HHLG40g0830;HHLG19g0778;HHLG19g0223;HHLG33g0783;HHLG41g0038;HHLG22g0078;HHLG13g0449;HHLG10g0219;HHLG13g0222;HHLG46g0042;HHLG41g0830;HHLG31g0784;HHLG2g0929;HHLG33g0616;HHLG48g0563;HHLG35g0746;HHLG13g0685;HHLG8g0547;HHLG29g0776;HHLG15g0575;HHLG15g0912;HHLG8g0103;HHLG13g0173;HHLG35g0619;HHLG50g0199;HHLG2g0698;HHLG6g0729;HHLG13g0266;HHLG10g0398;HHLG44g0620;HHLG44g0328;HHLG4g0281;HHLG13g0302;HHLG37g02…
GO:0008150	GO:0043603	5		cellular amide metabolic process	21	0.0539846	450	0.0272579	0.00238977	0.0373674	2.62164	HHLG29g0465;HHLG18g0728;HHLG33g0457;HHLG12g0920;HHLG22g0020;HHLG28g0469;HHLG10g0922;HHLG2g0054;HHLG13g0768;HHLG44g0480;HHLG33g0330;HHLG25g0736;HHLG12g0115;HHLG41g0639;HHLG10g0711;HHLG37g0871;HHLG18g0777;HHLG48g0258;HHLG4g0276;HHLG13g0202;HHLG10g0966
GO:0008150	GO:0007017	3		microtubule-based process	15	0.0385604	278	0.0168393	0.00255379	0.0392189	2.59281	HHLG2g0717;HHLG18g0417;HHLG31g0954;HHLG10g0291;HHLG31g0282;HHLG22g0222;HHLG48g0061;HHLG22g0271;HHLG12g0215;HHLG48g0169;HHLG24g0677;HHLG10g1158;HHLG13g0206;HHLG40g0111;HHLG37g0286
GO:0008150	GO:0005996	4		monosaccharide metabolic process	6	0.0154242	61	0.00369495	0.0030672	0.0446353	2.51326	HHLG19g0711;HHLG33g0401;HHLG25g0349;HHLG25g0114;HHLG13g0773;HHLG50g0195
GO:0008150	GO:0000723	6		telomere maintenance	3	0.00771208	13	0.000787449	0.00311409	0.0446353	2.50667	HHLG50g0203;HHLG29g0525;HHLG19g0768
GO:0008150	GO:0032200	6		telomere organization	3	0.00771208	13	0.000787449	0.00311409	0.0446353	2.50667	HHLG50g0203;HHLG29g0525;HHLG19g0768
GO:0008150	GO:0060249	5		anatomical structure homeostasis	3	0.00771208	13	0.000787449	0.00311409	0.0446353	2.50667	HHLG50g0203;HHLG29g0525;HHLG19g0768
GO:0008150	GO:0006402	6		mRNA catabolic process	2	0.00514139	4	0.000242292	0.00321994	0.0446637	2.49215	HHLG2g0095;HHLG25g0450
GO:0008150	GO:0051346	4		negative regulation of hydrolase activity	2	0.00514139	4	0.000242292	0.00321994	0.0446637	2.49215	HHLG15g0464;HHLG41g0759
GO:0008150	GO:0006928	3		movement of cell or subcellular component	11	0.0282776	180	0.0109031	0.00366416	0.0499914	2.43603	HHLG2g0717;HHLG18g0417;HHLG31g0954;HHLG10g0291;HHLG31g0282;HHLG22g0222;HHLG48g0061;HHLG22g0271;HHLG12g0215;HHLG48g0169;HHLG24g0677
GO:0008150	GO:0022411	4		cellular component disassembly	3	0.00771208	14	0.000848022	0.00389468	0.0499914	2.40953	HHLG25g0576;HHLG15g0424;HHLG10g0966
GO:0008150	GO:0044743	6		intracellular protein transmembrane import	3	0.00771208	14	0.000848022	0.00389468	0.0499914	2.40953	HHLG46g0373;HHLG8g0165;HHLG6g0172
GO:0008150	GO:0065002	6		intracellular protein transmembrane transport	3	0.00771208	14	0.000848022	0.00389468	0.0499914	2.40953	HHLG46g0373;HHLG8g0165;HHLG6g0172
GO:0008150	GO:0071806	6		protein transmembrane transport	3	0.00771208	14	0.000848022	0.00389468	0.0499914	2.40953	HHLG46g0373;HHLG8g0165;HHLG6g0172
GO:0008150	GO:0006412			translation	18	0.0462725	381	0.0230783	0.00419443	0.0530473	2.37733	HHLG29g0465;HHLG12g0920;HHLG22g0020;HHLG28g0469;HHLG10g0922;HHLG2g0054;HHLG44g0480;HHLG33g0330;HHLG25g0736;HHLG12g0115;HHLG41g0639;HHLG10g0711;HHLG37g0871;HHLG18g0777;HHLG48g0258;HHLG4g0276;HHLG13g0202;HHLG10g0966
GO:0008150	GO:0044282	4		small molecule catabolic process	5	0.0128535	47	0.00284693	0.0048184	0.0600554	2.3171	HHLG33g0547;HHLG37g0570;HHLG13g0768;HHLG13g0266;HHLG35g0619
GO:0008150	GO:0043043	6		peptide biosynthetic process	18	0.0462725	390	0.0236235	0.00532544	0.0654268	2.27364	HHLG29g0465;HHLG12g0920;HHLG22g0020;HHLG28g0469;HHLG10g0922;HHLG2g0054;HHLG44g0480;HHLG33g0330;HHLG25g0736;HHLG12g0115;HHLG41g0639;HHLG10g0711;HHLG37g0871;HHLG18g0777;HHLG48g0258;HHLG4g0276;HHLG13g0202;HHLG10g0966
GO:0008150	GO:0031023	4		microtubule organizing center organization	3	0.00771208	16	0.000969168	0.00578625	0.0691135	2.2376	HHLG10g1158;HHLG40g0111;HHLG13g0206
GO:0008150	GO:0051297	4		centrosome organization	3	0.00771208	16	0.000969168	0.00578625	0.0691135	2.2376	HHLG10g1158;HHLG40g0111;HHLG13g0206
GO:0008150	GO:0006418			tRNA aminoacylation for protein translation	6	0.0154242	70	0.00424011	0.00607225	0.0715361	2.21665	HHLG29g0465;HHLG12g0920;HHLG22g0020;HHLG28g0469;HHLG2g0054;HHLG44g0480
GO:0008150	GO:0043038	5		amino acid activation	6	0.0154242	72	0.00436126	0.00695853	0.0797911	2.15748	HHLG29g0465;HHLG12g0920;HHLG22g0020;HHLG28g0469;HHLG2g0054;HHLG44g0480
GO:0008150	GO:0043039	6		tRNA aminoacylation	6	0.0154242	72	0.00436126	0.00695853	0.0797911	2.15748	HHLG29g0465;HHLG12g0920;HHLG22g0020;HHLG28g0469;HHLG2g0054;HHLG44g0480
GO:0008150	GO:0006012	6		galactose metabolic process	2	0.00514139	6	0.000363438	0.00780139	0.0860153	2.10783	HHLG19g0711;HHLG33g0401
GO:0008150	GO:0006401	6		RNA catabolic process	2	0.00514139	6	0.000363438	0.00780139	0.0860153	2.10783	HHLG2g0095;HHLG25g0450
GO:0008150	GO:0042430	5		indole-containing compound metabolic process	2	0.00514139	6	0.000363438	0.00780139	0.0860153	2.10783	HHLG18g0728;HHLG33g0457
GO:0008150	GO:0019318	5		hexose metabolic process	5	0.0128535	54	0.00327094	0.00869239	0.0927555	2.06086	HHLG19g0711;HHLG33g0401;HHLG25g0114;HHLG13g0773;HHLG50g0195
GO:0008150	GO:0042254	5		ribosome biogenesis	5	0.0128535	54	0.00327094	0.00869239	0.0927555	2.06086	HHLG50g0664;HHLG24g0274;HHLG18g0013;HHLG18g0114;HHLG33g0710
GO:0008150	GO:1901137	5		carbohydrate derivative biosynthetic process	17	0.0437018	379	0.0229572	0.00873627	0.0927555	2.05867	HHLG22g0090;HHLG13g0173;HHLG10g1053;HHLG18g0746;HHLG44g0070;HHLG22g0092;HHLG4g0170;HHLG29g0703;HHLG22g0337;HHLG12g0389;HHLG10g0674;HHLG6g0875;HHLG31g0883;HHLG41g0565;HHLG25g0798;HHLG25g0682;HHLG35g0444
GO:0008150	GO:0006520	4		cellular amino acid metabolic process	12	0.0308483	232	0.0140529	0.00913276	0.0949777	2.0394	HHLG29g0465;HHLG12g0920;HHLG22g0020;HHLG28g0469;HHLG15g0765;HHLG33g0547;HHLG35g0757;HHLG37g0570;HHLG2g0054;HHLG13g0768;HHLG40g0830;HHLG44g0480
GO:0008150	GO:0006518	5		peptide metabolic process	18	0.0462725	413	0.0250167	0.00938283	0.0949777	2.02767	HHLG29g0465;HHLG12g0920;HHLG22g0020;HHLG28g0469;HHLG10g0922;HHLG2g0054;HHLG44g0480;HHLG33g0330;HHLG25g0736;HHLG12g0115;HHLG41g0639;HHLG10g0711;HHLG37g0871;HHLG18g0777;HHLG48g0258;HHLG4g0276;HHLG13g0202;HHLG10g0966
GO:0008150	GO:0009260	7		ribonucleotide biosynthetic process	7	0.0179949	100	0.0060573	0.00938733	0.0949777	2.02746	HHLG13g0173;HHLG10g1053;HHLG18g0746;HHLG22g0092;HHLG29g0703;HHLG22g0337;HHLG6g0875
GO:0008150	GO:0046390	6		ribose phosphate biosynthetic process	7	0.0179949	100	0.0060573	0.00938733	0.0949777	2.02746	HHLG13g0173;HHLG10g1053;HHLG18g0746;HHLG22g0092;HHLG29g0703;HHLG22g0337;HHLG6g0875
GO:0008150	GO:0006082	4		organic acid metabolic process	18	0.0462725	423	0.0256224	0.0117862	0.116507	1.92863	HHLG29g0465;HHLG35g0757;HHLG33g0305;HHLG12g0920;HHLG22g0020;HHLG28g0469;HHLG15g0765;HHLG33g0547;HHLG37g0570;HHLG2g0054;HHLG13g0768;HHLG2g0929;HHLG4g0170;HHLG13g0266;HHLG40g0830;HHLG44g0480;HHLG41g0830;HHLG40g0377
GO:0008150	GO:0043436	5		oxoacid metabolic process	18	0.0462725	423	0.0256224	0.0117862	0.116507	1.92863	HHLG29g0465;HHLG35g0757;HHLG33g0305;HHLG12g0920;HHLG22g0020;HHLG28g0469;HHLG15g0765;HHLG33g0547;HHLG37g0570;HHLG2g0054;HHLG13g0768;HHLG2g0929;HHLG4g0170;HHLG13g0266;HHLG40g0830;HHLG44g0480;HHLG41g0830;HHLG40g0377
GO:0008150	GO:0044723	4		single-organism carbohydrate metabolic process	17	0.0437018	394	0.0238658	0.0124882	0.122044	1.9035	HHLG22g0090;HHLG19g0711;HHLG33g0401;HHLG33g0305;HHLG25g0349;HHLG28g0134;HHLG35g0619;HHLG12g0389;HHLG25g0114;HHLG10g0674;HHLG31g0883;HHLG41g0565;HHLG25g0798;HHLG25g0682;HHLG35g0444;HHLG13g0773;HHLG50g0195
GO:0008150	GO:0006302	7		double-strand break repair	3	0.00771208	22	0.00133261	0.0143374	0.131585	1.84353	HHLG19g0688;HHLG29g0509;HHLG19g0768
GO:0008150	GO:0022613	4		ribonucleoprotein complex biogenesis	5	0.0128535	62	0.00375553	0.0152805	0.131585	1.81586	HHLG50g0664;HHLG24g0274;HHLG18g0013;HHLG18g0114;HHLG33g0710
GO:0008150	GO:0044712	3		single-organism catabolic process	9	0.0231362	164	0.00993398	0.0158326	0.131585	1.80045	HHLG33g0305;HHLG25g0043;HHLG4g0794;HHLG33g0547;HHLG37g0570;HHLG13g0768;HHLG13g0266;HHLG6g0729;HHLG35g0619
GO:0008150	GO:0019752	6		carboxylic acid metabolic process	17	0.0437018	407	0.0246532	0.0166774	0.131585	1.77787	HHLG29g0465;HHLG35g0757;HHLG33g0305;HHLG12g0920;HHLG22g0020;HHLG28g0469;HHLG15g0765;HHLG33g0547;HHLG37g0570;HHLG2g0054;HHLG13g0768;HHLG2g0929;HHLG13g0266;HHLG40g0830;HHLG44g0480;HHLG41g0830;HHLG40g0377
GO:0008150	GO:0006289	7		nucleotide-excision repair	3	0.00771208	24	0.00145375	0.0182033	0.131585	1.73985	HHLG37g0690;HHLG10g0961;HHLG15g0511
GO:0008150	GO:0016054	5		organic acid catabolic process	4	0.0102828	44	0.00266521	0.0196301	0.131585	1.70708	HHLG33g0547;HHLG37g0570;HHLG13g0768;HHLG13g0266
GO:0008150	GO:0046395	6		carboxylic acid catabolic process	4	0.0102828	44	0.00266521	0.0196301	0.131585	1.70708	HHLG33g0547;HHLG37g0570;HHLG13g0768;HHLG13g0266
GO:0008150	GO:0000077	5		DNA damage checkpoint	2	0.00514139	10	0.00060573	0.0219899	0.131585	1.65778	HHLG29g0525;HHLG48g0006
GO:0008150	GO:0006625	6		protein targeting to peroxisome	2	0.00514139	10	0.00060573	0.0219899	0.131585	1.65778	HHLG46g0373;HHLG8g0165
GO:0008150	GO:0010817	4		regulation of hormone levels	2	0.00514139	10	0.00060573	0.0219899	0.131585	1.65778	HHLG18g0728;HHLG33g0457
GO:0008150	GO:0043574	5		peroxisomal transport	2	0.00514139	10	0.00060573	0.0219899	0.131585	1.65778	HHLG46g0373;HHLG8g0165
GO:0008150	GO:0072662	6		protein localization to peroxisome	2	0.00514139	10	0.00060573	0.0219899	0.131585	1.65778	HHLG46g0373;HHLG8g0165
GO:0008150	GO:0072663	6		establishment of protein localization to peroxisome	2	0.00514139	10	0.00060573	0.0219899	0.131585	1.65778	HHLG46g0373;HHLG8g0165
GO:0008150	GO:0009152	8		purine ribonucleotide biosynthetic process	6	0.0154242	93	0.00563329	0.0225821	0.131585	1.64624	HHLG10g1053;HHLG22g0092;HHLG29g0703;HHLG22g0337;HHLG6g0875;HHLG18g0746
GO:0008150	GO:0006364	6		rRNA processing	3	0.00771208	26	0.0015749	0.0225913	0.131585	1.64606	HHLG18g0013;HHLG18g0114;HHLG33g0710
GO:0008150	GO:0000045			autophagosome assembly	1	0.00257069	1	6.0573e-05	0.0235629	0.131585	1.62777	HHLG31g0331
GO:0008150	GO:0000737	6		DNA catabolic process, endonucleolytic	1	0.00257069	1	6.0573e-05	0.0235629	0.131585	1.62777	HHLG15g0424
GO:0008150	GO:0001881	4		receptor recycling	1	0.00257069	1	6.0573e-05	0.0235629	0.131585	1.62777	HHLG50g0397
GO:0008150	GO:0001936	5		regulation of endothelial cell proliferation	1	0.00257069	1	6.0573e-05	0.0235629	0.131585	1.62777	HHLG33g0811
GO:0008150	GO:0001937	5		negative regulation of endothelial cell proliferation	1	0.00257069	1	6.0573e-05	0.0235629	0.131585	1.62777	HHLG33g0811
GO:0008150	GO:0006309			apoptotic DNA fragmentation	1	0.00257069	1	6.0573e-05	0.0235629	0.131585	1.62777	HHLG15g0424
GO:0008150	GO:0006424			glutamyl-tRNA aminoacylation	1	0.00257069	1	6.0573e-05	0.0235629	0.131585	1.62777	HHLG2g0054
GO:0008150	GO:0006547	6		histidine metabolic process	1	0.00257069	1	6.0573e-05	0.0235629	0.131585	1.62777	HHLG13g0768
GO:0008150	GO:0006548	7		histidine catabolic process	1	0.00257069	1	6.0573e-05	0.0235629	0.131585	1.62777	HHLG13g0768
GO:0008150	GO:0006742	8		NADP catabolic process	1	0.00257069	1	6.0573e-05	0.0235629	0.131585	1.62777	HHLG6g0729
GO:0008150	GO:0006921			cellular component disassembly involved in execution phase of apoptosis	1	0.00257069	1	6.0573e-05	0.0235629	0.131585	1.62777	HHLG15g0424
GO:0008150	GO:0007217			tachykinin receptor signaling pathway	1	0.00257069	1	6.0573e-05	0.0235629	0.131585	1.62777	HHLG37g0717
GO:0008150	GO:0009109	6		coenzyme catabolic process	1	0.00257069	1	6.0573e-05	0.0235629	0.131585	1.62777	HHLG6g0729
GO:0008150	GO:0009125	7		nucleoside monophosphate catabolic process	1	0.00257069	1	6.0573e-05	0.0235629	0.131585	1.62777	HHLG25g0043
GO:0008150	GO:0009159	8		deoxyribonucleoside monophosphate catabolic process	1	0.00257069	1	6.0573e-05	0.0235629	0.131585	1.62777	HHLG25g0043
GO:0008150	GO:0009200	7		deoxyribonucleoside triphosphate metabolic process	1	0.00257069	1	6.0573e-05	0.0235629	0.131585	1.62777	HHLG35g0739
GO:0008150	GO:0009211	8		pyrimidine deoxyribonucleoside triphosphate metabolic process	1	0.00257069	1	6.0573e-05	0.0235629	0.131585	1.62777	HHLG35g0739
GO:0008150	GO:0010466	5		negative regulation of peptidase activity	1	0.00257069	1	6.0573e-05	0.0235629	0.131585	1.62777	HHLG15g0464
GO:0008150	GO:0010951	6		negative regulation of endopeptidase activity	1	0.00257069	1	6.0573e-05	0.0235629	0.131585	1.62777	HHLG15g0464
GO:0008150	GO:0015850	6		organic hydroxy compound transport	1	0.00257069	1	6.0573e-05	0.0235629	0.131585	1.62777	HHLG35g0438
GO:0008150	GO:0015918	6		sterol transport	1	0.00257069	1	6.0573e-05	0.0235629	0.131585	1.62777	HHLG35g0438
GO:0008150	GO:0015919	6		peroxisomal membrane transport	1	0.00257069	1	6.0573e-05	0.0235629	0.131585	1.62777	HHLG8g0165
GO:0008150	GO:0016032	5		viral process	1	0.00257069	1	6.0573e-05	0.0235629	0.131585	1.62777	HHLG15g0464
GO:0008150	GO:0016236			macroautophagy	1	0.00257069	1	6.0573e-05	0.0235629	0.131585	1.62777	HHLG31g0331
GO:0008150	GO:0016572	7		histone phosphorylation	1	0.00257069	1	6.0573e-05	0.0235629	0.131585	1.62777	HHLG29g0525
GO:0008150	GO:0019058	6		viral life cycle	1	0.00257069	1	6.0573e-05	0.0235629	0.131585	1.62777	HHLG15g0464
GO:0008150	GO:0019079	6		viral genome replication	1	0.00257069	1	6.0573e-05	0.0235629	0.131585	1.62777	HHLG15g0464
GO:0008150	GO:0019310	6		inositol catabolic process	1	0.00257069	1	6.0573e-05	0.0235629	0.131585	1.62777	HHLG35g0619
GO:0008150	GO:0019364	7		pyridine nucleotide catabolic process	1	0.00257069	1	6.0573e-05	0.0235629	0.131585	1.62777	HHLG6g0729
GO:0008150	GO:0019556	6		histidine catabolic process to glutamate and formamide	1	0.00257069	1	6.0573e-05	0.0235629	0.131585	1.62777	HHLG13g0768
GO:0008150	GO:0030259	4		lipid glycosylation	1	0.00257069	1	6.0573e-05	0.0235629	0.131585	1.62777	HHLG28g0134
GO:0008150	GO:0030262			apoptotic nuclear changes	1	0.00257069	1	6.0573e-05	0.0235629	0.131585	1.62777	HHLG15g0424
GO:0008150	GO:0030301	7		cholesterol transport	1	0.00257069	1	6.0573e-05	0.0235629	0.131585	1.62777	HHLG35g0438
GO:0008150	GO:0043112	5		receptor metabolic process	1	0.00257069	1	6.0573e-05	0.0235629	0.131585	1.62777	HHLG50g0397
GO:0008150	GO:0043154			negative regulation of cysteine-type endopeptidase activity involved in apoptotic process	1	0.00257069	1	6.0573e-05	0.0235629	0.131585	1.62777	HHLG15g0464
GO:0008150	GO:0043606	5		formamide metabolic process	1	0.00257069	1	6.0573e-05	0.0235629	0.131585	1.62777	HHLG13g0768
GO:0008150	GO:0043691	8		reverse cholesterol transport	1	0.00257069	1	6.0573e-05	0.0235629	0.131585	1.62777	HHLG35g0438
GO:0008150	GO:0044275	5		cellular carbohydrate catabolic process	1	0.00257069	1	6.0573e-05	0.0235629	0.131585	1.62777	HHLG35g0619
GO:0008150	GO:0044458			motile cilium assembly	1	0.00257069	1	6.0573e-05	0.0235629	0.131585	1.62777	HHLG13g0665
GO:0008150	GO:0045046	7		protein import into peroxisome membrane	1	0.00257069	1	6.0573e-05	0.0235629	0.131585	1.62777	HHLG8g0165
GO:0008150	GO:0046080	8		dUTP metabolic process	1	0.00257069	1	6.0573e-05	0.0235629	0.131585	1.62777	HHLG35g0739
GO:0008150	GO:0046164	5		alcohol catabolic process	1	0.00257069	1	6.0573e-05	0.0235629	0.131585	1.62777	HHLG35g0619
GO:0008150	GO:0046174	6		polyol catabolic process	1	0.00257069	1	6.0573e-05	0.0235629	0.131585	1.62777	HHLG35g0619
GO:0008150	GO:0050680	4		negative regulation of epithelial cell proliferation	1	0.00257069	1	6.0573e-05	0.0235629	0.131585	1.62777	HHLG33g0811
GO:0008150	GO:0052803	5		imidazole-containing compound metabolic process	1	0.00257069	1	6.0573e-05	0.0235629	0.131585	1.62777	HHLG13g0768
GO:0008150	GO:0052805	6		imidazole-containing compound catabolic process	1	0.00257069	1	6.0573e-05	0.0235629	0.131585	1.62777	HHLG13g0768
GO:0008150	GO:0072526	6		pyridine-containing compound catabolic process	1	0.00257069	1	6.0573e-05	0.0235629	0.131585	1.62777	HHLG6g0729
GO:0008150	GO:0090399	5		replicative senescence	1	0.00257069	1	6.0573e-05	0.0235629	0.131585	1.62777	HHLG29g0525
GO:0008150	GO:0097194			execution phase of apoptosis	1	0.00257069	1	6.0573e-05	0.0235629	0.131585	1.62777	HHLG15g0424
GO:0008150	GO:1901616	5		organic hydroxy compound catabolic process	1	0.00257069	1	6.0573e-05	0.0235629	0.131585	1.62777	HHLG35g0619
GO:0008150	GO:2000117	7		negative regulation of cysteine-type endopeptidase activity	1	0.00257069	1	6.0573e-05	0.0235629	0.131585	1.62777	HHLG15g0464
GO:0008150	GO:0051225	5		spindle assembly	2	0.00514139	11	0.000666303	0.0264631	0.145886	1.57736	HHLG10g1158;HHLG13g0206
GO:0008150	GO:1901292	6		nucleoside phosphate catabolic process	2	0.00514139	11	0.000666303	0.0264631	0.145886	1.57736	HHLG25g0043;HHLG6g0729
GO:0008150	GO:0016072	8		rRNA metabolic process	3	0.00771208	28	0.00169604	0.0275029	0.150653	1.56062	HHLG18g0013;HHLG18g0114;HHLG33g0710
GO:0008150	GO:0008033	8		tRNA processing	4	0.0102828	50	0.00302865	0.029861	0.162535	1.5249	HHLG22g0028;HHLG15g0668;HHLG8g0103;HHLG33g0395
GO:0008150	GO:0007051	4		spindle organization	2	0.00514139	12	0.000726876	0.0312681	0.168066	1.5049	HHLG10g1158;HHLG13g0206
GO:0008150	GO:0031570	4		DNA integrity checkpoint	2	0.00514139	12	0.000726876	0.0312681	0.168066	1.5049	HHLG29g0525;HHLG48g0006
GO:0008150	GO:0070085	3		glycosylation	9	0.0231362	185	0.011206	0.0314837	0.168174	1.50191	HHLG22g0090;HHLG28g0134;HHLG12g0389;HHLG10g0674;HHLG31g0883;HHLG41g0565;HHLG25g0798;HHLG25g0682;HHLG35g0444
GO:0008150	GO:1901606	6		alpha-amino acid catabolic process	3	0.00771208	31	0.00187776	0.0358458	0.187383	1.44556	HHLG33g0547;HHLG37g0570;HHLG13g0768
GO:0008150	GO:0006400	7		tRNA modification	2	0.00514139	13	0.000787449	0.0363871	0.187383	1.43905	HHLG22g0028;HHLG33g0395
GO:0008150	GO:0006493	6		protein O-linked glycosylation	2	0.00514139	13	0.000787449	0.0363871	0.187383	1.43905	HHLG10g0674;HHLG31g0883
GO:0008150	GO:0032984	5		macromolecular complex disassembly	2	0.00514139	13	0.000787449	0.0363871	0.187383	1.43905	HHLG25g0576;HHLG10g0966
GO:0008150	GO:0043241	5		protein complex disassembly	2	0.00514139	13	0.000787449	0.0363871	0.187383	1.43905	HHLG25g0576;HHLG10g0966
GO:0008150	GO:0043624	6		cellular protein complex disassembly	2	0.00514139	13	0.000787449	0.0363871	0.187383	1.43905	HHLG25g0576;HHLG10g0966
GO:0008150	GO:0005975	4		carbohydrate metabolic process	22	0.0565553	625	0.0378581	0.0402941	0.206268	1.39476	HHLG22g0090;HHLG19g0711;HHLG33g0401;HHLG33g0305;HHLG25g0349;HHLG28g0134;HHLG35g0619;HHLG29g0505;HHLG13g0773;HHLG10g1054;HHLG25g0221;HHLG25g0114;HHLG50g0195;HHLG13g0060;HHLG35g0002;HHLG12g0389;HHLG10g0674;HHLG31g0883;HHLG41g0565;HHLG25g0798;HHLG25g0682;HHLG35g0444
GO:0008150	GO:1902589	4		single-organism organelle organization	15	0.0385604	386	0.0233812	0.0407335	0.207283	1.39005	HHLG46g0373;HHLG13g0665;HHLG10g1158;HHLG13g0206;HHLG12g0543;HHLG25g0576;HHLG40g0111;HHLG29g0525;HHLG6g1044;HHLG8g0165;HHLG13g1072;HHLG22g0007;HHLG50g0203;HHLG19g0768;HHLG37g0286
GO:0008150	GO:0001510	5		RNA methylation	2	0.00514139	14	0.000848022	0.0418025	0.209026	1.3788	HHLG33g0395;HHLG6g0355
GO:0008150	GO:0006013	6		mannose metabolic process	2	0.00514139	14	0.000848022	0.0418025	0.209026	1.3788	HHLG13g0773;HHLG50g0195
GO:0008150	GO:0048870	3		cell motility	3	0.00771208	33	0.00199891	0.0420483	0.209026	1.37625	HHLG18g0417;HHLG48g0061;HHLG22g0271
GO:0008150	GO:0051674	3		localization of cell	3	0.00771208	33	0.00199891	0.0420483	0.209026	1.37625	HHLG18g0417;HHLG48g0061;HHLG22g0271
GO:0008150	GO:0006164	7		purine nucleotide biosynthetic process	6	0.0154242	108	0.00654189	0.0424926	0.210021	1.37169	HHLG10g1053;HHLG22g0092;HHLG29g0703;HHLG22g0337;HHLG6g0875;HHLG18g0746
GO:0008150	GO:1901135	4		carbohydrate derivative metabolic process	20	0.0514139	563	0.0341026	0.0453154	0.222693	1.34375	HHLG22g0090;HHLG13g0173;HHLG10g1053;HHLG4g0170;HHLG29g0572;HHLG33g0305;HHLG18g0746;HHLG44g0070;HHLG22g0092;HHLG29g0703;HHLG22g0337;HHLG12g0389;HHLG10g0674;HHLG6g0875;HHLG35g0739;HHLG31g0883;HHLG41g0565;HHLG25g0798;HHLG25g0682;HHLG35g0444
GO:0008150	GO:0006431			methionyl-tRNA aminoacylation	1	0.00257069	2	0.000121146	0.046572	0.225011	1.33188	HHLG12g0920
GO:0008150	GO:0007213			G-protein coupled acetylcholine receptor signaling pathway	1	0.00257069	2	0.000121146	0.046572	0.225011	1.33188	HHLG46g0470
GO:0008150	GO:0043113	4		receptor clustering	1	0.00257069	2	0.000121146	0.046572	0.225011	1.33188	HHLG46g0470
GO:0008150	GO:0018130	5		heterocycle biosynthetic process	14	0.0359897	361	0.0218669	0.0476236	0.228167	1.32218	HHLG18g0728;HHLG33g0457;HHLG13g0173;HHLG10g1053;HHLG50g0278;HHLG18g0746;HHLG29g0703;HHLG22g0337;HHLG24g0030;HHLG22g0092;HHLG13g0644;HHLG40g0830;HHLG6g0729;HHLG6g0875
GO:0008150	GO:0009101	6		glycoprotein biosynthetic process	9	0.0231362	200	0.0121146	0.0477559	0.228167	1.32097	HHLG22g0090;HHLG4g0170;HHLG12g0389;HHLG10g0674;HHLG31g0883;HHLG41g0565;HHLG25g0798;HHLG25g0682;HHLG35g0444
GO:0008150	GO:0009259	6		ribonucleotide metabolic process	8	0.0205656	170	0.0102974	0.048437	0.229665	1.31482	HHLG13g0173;HHLG10g1053;HHLG33g0305;HHLG18g0746;HHLG22g0092;HHLG29g0703;HHLG22g0337;HHLG6g0875
GO:0008150	GO:0009063	5		cellular amino acid catabolic process	3	0.00771208	35	0.00212006	0.0487516	0.229665	1.31201	HHLG33g0547;HHLG37g0570;HHLG13g0768
GO:0008150	GO:0044085	3		cellular component biogenesis	17	0.0437018	464	0.0281059	0.0488706	0.229665	1.31095	HHLG44g0118;HHLG33g0502;HHLG13g0665;HHLG10g1158;HHLG13g0206;HHLG12g0543;HHLG50g0664;HHLG24g0274;HHLG6g1044;HHLG18g0013;HHLG18g0114;HHLG31g0331;HHLG41g0831;HHLG33g0710;HHLG40g0111;HHLG2g0889;HHLG2g0887
GO:0003674	GO:0003824	2	Molecular Function	catalytic activity	267	0.429952	8323	0.307076	4.38073e-11	2.01514e-08	10.3585	HHLG6g0674;HHLG35g0746;HHLG15g0575;HHLG37g0690;HHLG19g0768;HHLG10g0816;HHLG31g0548;HHLG25g0043;HHLG18g0423;HHLG44g0220;HHLG6g0356;HHLG2g0054;HHLG19g0711;HHLG31g0321;HHLG50g0221;HHLG41g0565;HHLG25g0682;HHLG13g0173;HHLG13g0266;HHLG2g0663;HHLG6g1070;HHLG40g0111;HHLG46g0849;HHLG12g0792;HHLG28g0747;HHLG6g0786;HHLG15g0481;HHLG12g0116;HHLG15g0564;HHLG35g0580;HHLG2g0717;HHLG35g0749;HHLG18g0417;HHLG31g052…
GO:0003674	GO:0016787	3		hydrolase activity	126	0.202899	3595	0.132637	5.57299e-07	0.000128179	6.25391	HHLG6g0674;HHLG37g0690;HHLG19g0768;HHLG10g0816;HHLG31g0548;HHLG6g0356;HHLG31g0321;HHLG50g0221;HHLG2g0663;HHLG6g1070;HHLG40g0111;HHLG46g0849;HHLG12g0792;HHLG28g0747;HHLG6g0786;HHLG15g0481;HHLG12g0116;HHLG15g0564;HHLG35g0580;HHLG2g0717;HHLG35g0749;HHLG18g0417;HHLG31g0524;HHLG4g0027;HHLG10g0291;HHLG22g0722;HHLG31g0282;HHLG33g0190;HHLG48g0061;HHLG22g0157;HHLG15g0347;HHLG48g0169;HHLG8g0652;HHLG18g0245…
GO:0003674	GO:0004518	5		nuclease activity	15	0.0241546	145	0.00534976	1.30304e-06	0.000199799	5.88504	HHLG15g0668;HHLG13g0579;HHLG4g0089;HHLG48g0065;HHLG33g0031;HHLG8g0048;HHLG2g0095;HHLG29g0509;HHLG15g0340;HHLG50g0623;HHLG2g0096;HHLG50g0663;HHLG19g0768;HHLG2g0203;HHLG25g0450
GO:0003674	GO:0016887	8		ATPase activity	25	0.0402576	398	0.0146842	6.36342e-06	0.000606116	5.19631	HHLG37g0690;HHLG19g0768;HHLG10g0816;HHLG15g0850;HHLG41g0386;HHLG37g0193;HHLG46g0809;HHLG10g1138;HHLG35g0111;HHLG6g1013;HHLG4g0370;HHLG25g0518;HHLG24g0573;HHLG2g0717;HHLG18g0417;HHLG31g0524;HHLG10g0291;HHLG48g0312;HHLG31g0282;HHLG48g0061;HHLG22g0157;HHLG22g0271;HHLG12g0215;HHLG48g0169;HHLG24g0677
GO:0003674	GO:0016779	5		nucleotidyltransferase activity	14	0.0225443	145	0.00534976	6.58821e-06	0.000606116	5.18123	HHLG19g0711;HHLG41g0386;HHLG13g0883;HHLG50g0495;HHLG10g1002;HHLG40g0036;HHLG25g0484;HHLG2g0725;HHLG37g0036;HHLG25g0450;HHLG24g0706;HHLG13g0965;HHLG35g0493;HHLG25g0673
GO:0003674	GO:0034061	4		DNA polymerase activity	7	0.0112721	35	0.00129132	1.23349e-05	0.000945679	4.90886	HHLG41g0386;HHLG13g0883;HHLG50g0495;HHLG10g1002;HHLG40g0036;HHLG25g0484;HHLG37g0036
GO:0003674	GO:0008168	4		methyltransferase activity	18	0.0289855	253	0.00933442	2.45603e-05	0.00149849	4.60977	HHLG18g0728;HHLG18g0541;HHLG33g0457;HHLG2g0463;HHLG50g0229;HHLG33g0710;HHLG24g0711;HHLG22g0028;HHLG2g0520;HHLG44g0083;HHLG6g0355;HHLG18g0300;HHLG13g1042;HHLG31g0784;HHLG46g0740;HHLG13g0756;HHLG41g0471;HHLG33g0395
GO:0003674	GO:0004527	6		exonuclease activity	7	0.0112721	39	0.0014389	2.60607e-05	0.00149849	4.58401	HHLG2g0095;HHLG50g0623;HHLG29g0509;HHLG2g0096;HHLG50g0663;HHLG19g0768;HHLG25g0450
GO:0003674	GO:0005542	4		folic acid binding	4	0.00644122	9	0.000332054	3.1379e-05	0.00160382	4.50336	HHLG18g0423;HHLG12g0321;HHLG44g0220;HHLG35g0077
GO:0003674	GO:0016741	4		transferase activity, transferring one-carbon groups	18	0.0289855	262	0.00966647	3.89495e-05	0.00179168	4.4095	HHLG18g0728;HHLG18g0541;HHLG33g0457;HHLG2g0463;HHLG50g0229;HHLG33g0710;HHLG24g0711;HHLG22g0028;HHLG2g0520;HHLG44g0083;HHLG6g0355;HHLG18g0300;HHLG13g1042;HHLG31g0784;HHLG46g0740;HHLG13g0756;HHLG41g0471;HHLG33g0395
GO:0003674	GO:0072341	3		modified amino acid binding	4	0.00644122	11	0.000405844	7.92288e-05	0.00331321	4.10112	HHLG18g0423;HHLG12g0321;HHLG44g0220;HHLG35g0077
GO:0003674	GO:0003887	5		DNA-directed DNA polymerase activity	6	0.00966184	33	0.00121753	9.2316e-05	0.00353878	4.03472	HHLG41g0386;HHLG13g0883;HHLG50g0495;HHLG10g1002;HHLG40g0036;HHLG25g0484
GO:0003674	GO:0016597	6		amino acid binding	5	0.00805153	26	0.000959268	0.000274193	0.0097022	3.56194	HHLG18g0740;HHLG18g0423;HHLG12g0321;HHLG44g0220;HHLG35g0077
GO:0003674	GO:0008026	10		ATP-dependent helicase activity	11	0.0177134	140	0.00516529	0.000394255	0.0120905	3.40422	HHLG37g0690;HHLG19g0768;HHLG15g0850;HHLG41g0386;HHLG37g0193;HHLG46g0809;HHLG10g1138;HHLG35g0111;HHLG6g1013;HHLG4g0370;HHLG25g0518
GO:0003674	GO:0070035	9		purine NTP-dependent helicase activity	11	0.0177134	140	0.00516529	0.000394255	0.0120905	3.40422	HHLG37g0690;HHLG19g0768;HHLG15g0850;HHLG41g0386;HHLG37g0193;HHLG46g0809;HHLG10g1138;HHLG35g0111;HHLG6g1013;HHLG4g0370;HHLG25g0518
GO:0003674	GO:0000175	7		3'-5'-exoribonuclease activity	2	0.00322061	2	7.37898e-05	0.000524122	0.0122158	3.28057	HHLG2g0095;HHLG25g0450
GO:0003674	GO:0004532	5		exoribonuclease activity	2	0.00322061	2	7.37898e-05	0.000524122	0.0122158	3.28057	HHLG2g0095;HHLG25g0450
GO:0003674	GO:0016896	6		exoribonuclease activity, producing 5'-phosphomonoesters	2	0.00322061	2	7.37898e-05	0.000524122	0.0122158	3.28057	HHLG2g0095;HHLG25g0450
GO:0003674	GO:0047429	7		nucleoside-triphosphate diphosphatase activity	2	0.00322061	2	7.37898e-05	0.000524122	0.0122158	3.28057	HHLG6g0356;HHLG35g0739
GO:0003674	GO:0003777	9		microtubule motor activity	11	0.0177134	145	0.00534976	0.000531123	0.0122158	3.2748	HHLG2g0717;HHLG18g0417;HHLG31g0954;HHLG10g0291;HHLG31g0282;HHLG22g0222;HHLG48g0061;HHLG22g0271;HHLG12g0215;HHLG48g0169;HHLG24g0677
GO:0003674	GO:0046906	4		tetrapyrrole binding	12	0.0193237	176	0.00649351	0.000785468	0.0172055	3.10487	HHLG25g0066;HHLG24g0442;HHLG22g0078;HHLG10g0219;HHLG13g0222;HHLG46g0042;HHLG13g0685;HHLG29g0776;HHLG29g0703;HHLG15g0786;HHLG13g0302;HHLG22g0337
GO:0003674	GO:0048037	3		cofactor binding	16	0.0257649	281	0.0103675	0.000835334	0.0172959	3.07814	HHLG33g0401;HHLG41g0185;HHLG13g0238;HHLG25g0147;HHLG35g0757;HHLG12g0558;HHLG31g0273;HHLG35g0746;HHLG6g0729;HHLG35g0496;HHLG10g0398;HHLG2g0698;HHLG15g0912;HHLG8g0103;HHLG50g0199;HHLG13g0266
GO:0003674	GO:0004386	8		helicase activity	15	0.0241546	255	0.00940821	0.000864794	0.0172959	3.06309	HHLG37g0690;HHLG19g0768;HHLG15g0850;HHLG41g0386;HHLG37g0193;HHLG46g0809;HHLG10g1138;HHLG35g0111;HHLG6g1013;HHLG4g0370;HHLG25g0518;HHLG12g0698;HHLG15g0547;HHLG12g0085;HHLG4g0888
GO:0003674	GO:0008408	7		3'-5' exonuclease activity	3	0.00483092	10	0.000368949	0.00127362	0.0244111	2.89496	HHLG2g0095;HHLG19g0768;HHLG25g0450
GO:0003674	GO:0004540	4		ribonuclease activity	6	0.00966184	56	0.00206612	0.00173479	0.0319201	2.76075	HHLG15g0668;HHLG13g0579;HHLG4g0089;HHLG2g0095;HHLG2g0203;HHLG25g0450
GO:0003674	GO:0020037	4		heme binding	11	0.0177134	170	0.00627214	0.00194558	0.0344218	2.71095	HHLG24g0442;HHLG22g0078;HHLG10g0219;HHLG13g0222;HHLG46g0042;HHLG13g0685;HHLG29g0776;HHLG29g0703;HHLG15g0786;HHLG13g0302;HHLG22g0337
GO:0003674	GO:0016788	4		hydrolase activity, acting on ester bonds	30	0.0483092	758	0.0279664	0.00287438	0.0483759	2.54146	HHLG6g0674;HHLG18g0245;HHLG12g0063;HHLG10g0738;HHLG15g0668;HHLG13g0579;HHLG4g0089;HHLG37g0854;HHLG46g0783;HHLG10g0956;HHLG41g0169;HHLG35g0610;HHLG2g0983;HHLG25g0626;HHLG4g0095;HHLG48g0065;HHLG33g0031;HHLG8g0048;HHLG4g0794;HHLG2g0095;HHLG13g0215;HHLG2g0513;HHLG29g0509;HHLG15g0340;HHLG50g0623;HHLG2g0096;HHLG50g0663;HHLG19g0768;HHLG2g0203;HHLG25g0450
GO:0003674	GO:0016796	7		exonuclease activity, active with either ribo- or deoxyribonucleic acids and producing 5'-phosphomonoesters	2	0.00322061	4	0.00014758	0.00304979	0.0483759	2.51573	HHLG2g0095;HHLG25g0450
GO:0003674	GO:0030151	7		molybdenum ion binding	2	0.00322061	4	0.00014758	0.00304979	0.0483759	2.51573	HHLG22g0078;HHLG25g0147
GO:0003674	GO:0050662	4		coenzyme binding	11	0.0177134	186	0.00686246	0.00389265	0.0596873	2.40975	HHLG33g0401;HHLG31g0273;HHLG35g0746;HHLG6g0729;HHLG35g0496;HHLG10g0398;HHLG2g0698;HHLG15g0912;HHLG8g0103;HHLG50g0199;HHLG13g0266
GO:0003674	GO:0016462	6		pyrophosphatase activity	50	0.0805153	1485	0.054789	0.00437554	0.063378	2.35897	HHLG37g0690;HHLG19g0768;HHLG10g0816;HHLG6g0356;HHLG2g0663;HHLG6g1070;HHLG40g0111;HHLG46g0849;HHLG12g0792;HHLG28g0747;HHLG6g0786;HHLG15g0481;HHLG12g0116;HHLG15g0564;HHLG35g0580;HHLG2g0717;HHLG35g0749;HHLG18g0417;HHLG31g0524;HHLG4g0027;HHLG10g0291;HHLG22g0722;HHLG31g0282;HHLG33g0190;HHLG48g0061;HHLG22g0157;HHLG15g0347;HHLG48g0169;HHLG44g0354;HHLG15g0850;HHLG41g0386;HHLG37g0193;HHLG46g0809;HHLG10g11…
GO:0003674	GO:0016817	4		hydrolase activity, acting on acid anhydrides	50	0.0805153	1488	0.0548996	0.00454668	0.063378	2.34231	HHLG37g0690;HHLG19g0768;HHLG10g0816;HHLG6g0356;HHLG2g0663;HHLG6g1070;HHLG40g0111;HHLG46g0849;HHLG12g0792;HHLG28g0747;HHLG6g0786;HHLG15g0481;HHLG12g0116;HHLG15g0564;HHLG35g0580;HHLG2g0717;HHLG35g0749;HHLG18g0417;HHLG31g0524;HHLG4g0027;HHLG10g0291;HHLG22g0722;HHLG31g0282;HHLG33g0190;HHLG48g0061;HHLG22g0157;HHLG15g0347;HHLG48g0169;HHLG44g0354;HHLG15g0850;HHLG41g0386;HHLG37g0193;HHLG46g0809;HHLG10g11…
GO:0003674	GO:0016818	5		hydrolase activity, acting on acid anhydrides, in phosphorus-containing anhydrides	50	0.0805153	1488	0.0548996	0.00454668	0.063378	2.34231	HHLG37g0690;HHLG19g0768;HHLG10g0816;HHLG6g0356;HHLG2g0663;HHLG6g1070;HHLG40g0111;HHLG46g0849;HHLG12g0792;HHLG28g0747;HHLG6g0786;HHLG15g0481;HHLG12g0116;HHLG15g0564;HHLG35g0580;HHLG2g0717;HHLG35g0749;HHLG18g0417;HHLG31g0524;HHLG4g0027;HHLG10g0291;HHLG22g0722;HHLG31g0282;HHLG33g0190;HHLG48g0061;HHLG22g0157;HHLG15g0347;HHLG48g0169;HHLG44g0354;HHLG15g0850;HHLG41g0386;HHLG37g0193;HHLG46g0809;HHLG10g11…
GO:0003674	GO:0019902	5		phosphatase binding	2	0.00322061	5	0.000184475	0.00500588	0.0663272	2.30052	HHLG41g0759;HHLG37g0075
GO:0003674	GO:0016491	3		oxidoreductase activity	34	0.0547504	926	0.0341647	0.00504663	0.0663272	2.297	HHLG35g0746;HHLG15g0575;HHLG13g0173;HHLG13g0266;HHLG33g0783;HHLG24g0035;HHLG13g0224;HHLG19g0778;HHLG19g0223;HHLG41g0038;HHLG22g0078;HHLG13g0449;HHLG41g0830;HHLG50g0060;HHLG31g0784;HHLG22g0315;HHLG6g0707;HHLG33g0616;HHLG8g0547;HHLG50g0199;HHLG6g0729;HHLG10g0398;HHLG44g0620;HHLG44g0328;HHLG4g0281;HHLG40g0830;HHLG41g0670;HHLG40g0425;HHLG48g0563;HHLG35g0619;HHLG13g0222;HHLG2g0929;HHLG28g0273;HHLG8g01…
GO:0003674	GO:0019842	4		vitamin binding	6	0.00966184	70	0.00258264	0.00535693	0.0677114	2.27108	HHLG31g0273;HHLG25g0066;HHLG18g0423;HHLG12g0321;HHLG44g0220;HHLG35g0077
GO:0003674	GO:0004812	5		aminoacyl-tRNA ligase activity	6	0.00966184	71	0.00261954	0.00574075	0.0677114	2.24103	HHLG2g0054;HHLG44g0480;HHLG29g0465;HHLG22g0020;HHLG28g0469;HHLG12g0920
GO:0003674	GO:0016875	4		ligase activity, forming carbon-oxygen bonds	6	0.00966184	71	0.00261954	0.00574075	0.0677114	2.24103	HHLG2g0054;HHLG44g0480;HHLG29g0465;HHLG22g0020;HHLG28g0469;HHLG12g0920
GO:0003674	GO:0016876	5		ligase activity, forming aminoacyl-tRNA and related compounds	6	0.00966184	71	0.00261954	0.00574075	0.0677114	2.24103	HHLG2g0054;HHLG44g0480;HHLG29g0465;HHLG22g0020;HHLG28g0469;HHLG12g0920
GO:0003674	GO:0033218	3		amide binding	4	0.00644122	34	0.00125443	0.00733888	0.0843972	2.13437	HHLG18g0423;HHLG12g0321;HHLG44g0220;HHLG35g0077
GO:0003674	GO:0042623	9		ATPase activity, coupled	13	0.020934	262	0.00966647	0.0077908	0.0874089	2.10842	HHLG37g0690;HHLG19g0768;HHLG10g0816;HHLG15g0850;HHLG41g0386;HHLG37g0193;HHLG46g0809;HHLG10g1138;HHLG35g0111;HHLG6g1013;HHLG4g0370;HHLG25g0518;HHLG24g0573
GO:0003674	GO:0017111	7		nucleoside-triphosphatase activity	48	0.0772947	1470	0.0542355	0.00896097	0.098144	2.04764	HHLG37g0690;HHLG19g0768;HHLG10g0816;HHLG2g0663;HHLG6g1070;HHLG40g0111;HHLG46g0849;HHLG12g0792;HHLG28g0747;HHLG6g0786;HHLG15g0481;HHLG12g0116;HHLG15g0564;HHLG35g0580;HHLG2g0717;HHLG35g0749;HHLG18g0417;HHLG31g0524;HHLG4g0027;HHLG10g0291;HHLG22g0722;HHLG31g0282;HHLG33g0190;HHLG48g0061;HHLG22g0157;HHLG15g0347;HHLG48g0169;HHLG44g0354;HHLG15g0850;HHLG41g0386;HHLG37g0193;HHLG46g0809;HHLG10g1138;HHLG35g0…
GO:0003674	GO:0003899	6		DNA-directed RNA polymerase activity	5	0.00805153	57	0.00210301	0.00976488	0.102087	2.01033	HHLG2g0725;HHLG24g0706;HHLG13g0965;HHLG35g0493;HHLG25g0673
GO:0003674	GO:0034062	5		RNA polymerase activity	5	0.00805153	57	0.00210301	0.00976488	0.102087	2.01033	HHLG2g0725;HHLG24g0706;HHLG13g0965;HHLG35g0493;HHLG25g0673
GO:0003674	GO:0008518	6		reduced folate carrier activity	2	0.00322061	7	0.000258264	0.0101968	0.104234	1.99154	HHLG12g0321;HHLG35g0077
GO:0003674	GO:0042162	7		telomeric DNA binding	2	0.00322061	8	0.000295159	0.0133906	0.131057	1.8732	HHLG48g0468;HHLG8g0666
GO:0003674	GO:0042803	5		protein homodimerization activity	2	0.00322061	8	0.000295159	0.0133906	0.131057	1.8732	HHLG48g0468;HHLG8g0666
GO:0003674	GO:0003774	8		motor activity	12	0.0193237	252	0.00929752	0.0139321	0.133516	1.85598	HHLG44g0354;HHLG2g0717;HHLG18g0417;HHLG31g0954;HHLG10g0291;HHLG31g0282;HHLG22g0222;HHLG48g0061;HHLG22g0271;HHLG12g0215;HHLG48g0169;HHLG24g0677
GO:0003674	GO:0016840	4		carbon-nitrogen lyase activity	2	0.00322061	9	0.000332054	0.0169574	0.152745	1.77064	HHLG50g0509;HHLG6g0875
GO:0003674	GO:0031406	5		carboxylic acid binding	5	0.00805153	67	0.00247196	0.0187214	0.152745	1.72766	HHLG18g0740;HHLG18g0423;HHLG12g0321;HHLG44g0220;HHLG35g0077
GO:0003674	GO:0043177	4		organic acid binding	5	0.00805153	67	0.00247196	0.0187214	0.152745	1.72766	HHLG18g0740;HHLG18g0423;HHLG12g0321;HHLG44g0220;HHLG35g0077
GO:0003674	GO:0016829	3		lyase activity	10	0.0161031	209	0.00771104	0.0228531	0.152745	1.64105	HHLG24g0030;HHLG35g0757;HHLG44g0012;HHLG19g0222;HHLG29g0703;HHLG22g0337;HHLG50g0509;HHLG33g0305;HHLG6g0875;HHLG12g0454
GO:0003674	GO:0003978	6		UDP-glucose 4-epimerase activity	1	0.00161031	1	3.68949e-05	0.0229117	0.152745	1.63994	HHLG33g0401
GO:0003674	GO:0004148	6		dihydrolipoyl dehydrogenase activity	1	0.00161031	1	3.68949e-05	0.0229117	0.152745	1.63994	HHLG50g0199
GO:0003674	GO:0004170	8		dUTP diphosphatase activity	1	0.00161031	1	3.68949e-05	0.0229117	0.152745	1.63994	HHLG35g0739
GO:0003674	GO:0004535	8		poly(A)-specific ribonuclease activity	1	0.00161031	1	3.68949e-05	0.0229117	0.152745	1.63994	HHLG2g0095
GO:0003674	GO:0004654	6		polyribonucleotide nucleotidyltransferase activity	1	0.00161031	1	3.68949e-05	0.0229117	0.152745	1.63994	HHLG25g0450
GO:0003674	GO:0004818	6		glutamate-tRNA ligase activity	1	0.00161031	1	3.68949e-05	0.0229117	0.152745	1.63994	HHLG2g0054
GO:0003674	GO:0004852	6		uroporphyrinogen-III synthase activity	1	0.00161031	1	3.68949e-05	0.0229117	0.152745	1.63994	HHLG24g0030
GO:0003674	GO:0004978			corticotropin receptor activity	1	0.00161031	1	3.68949e-05	0.0229117	0.152745	1.63994	HHLG31g0570
GO:0003674	GO:0008176	7		tRNA (guanine-N7-)-methyltransferase activity	1	0.00161031	1	3.68949e-05	0.0229117	0.152745	1.63994	HHLG22g0028
GO:0003674	GO:0008413	8		8-oxo-7,8-dihydroguanosine triphosphate pyrophosphatase activity	1	0.00161031	1	3.68949e-05	0.0229117	0.152745	1.63994	HHLG6g0356
GO:0003674	GO:0008418	6		protein-N-terminal asparagine amidohydrolase activity	1	0.00161031	1	3.68949e-05	0.0229117	0.152745	1.63994	HHLG12g0057
GO:0003674	GO:0010309	6		acireductone dioxygenase [iron(II)-requiring] activity	1	0.00161031	1	3.68949e-05	0.0229117	0.152745	1.63994	HHLG33g0783
GO:0003674	GO:0016153	6		urocanate hydratase activity	1	0.00161031	1	3.68949e-05	0.0229117	0.152745	1.63994	HHLG12g0454
GO:0003674	GO:0032542	3		sulfiredoxin activity	1	0.00161031	1	3.68949e-05	0.0229117	0.152745	1.63994	HHLG15g0575
GO:0003674	GO:0050113	5		inositol oxygenase activity	1	0.00161031	1	3.68949e-05	0.0229117	0.152745	1.63994	HHLG35g0619
GO:0003674	GO:0050144	6		nucleoside deoxyribosyltransferase activity	1	0.00161031	1	3.68949e-05	0.0229117	0.152745	1.63994	HHLG25g0043
GO:0003674	GO:0070694	6		deoxyribonucleoside 5'-monophosphate N-glycosidase activity	1	0.00161031	1	3.68949e-05	0.0229117	0.152745	1.63994	HHLG25g0043
GO:0003674	GO:0030170	5		pyridoxal phosphate binding	5	0.00805153	72	0.00265643	0.02474	0.161693	1.6066	HHLG41g0185;HHLG13g0238;HHLG25g0147;HHLG35g0757;HHLG12g0558
GO:0003674	GO:0008175	5		tRNA methyltransferase activity	2	0.00322061	11	0.000405844	0.0251354	0.161693	1.59971	HHLG22g0028;HHLG33g0395
GO:0003674	GO:0008171	5		O-methyltransferase activity	3	0.00483092	28	0.00103306	0.0256338	0.161693	1.59119	HHLG18g0728;HHLG18g0541;HHLG33g0457
GO:0003674	GO:0016627	4		oxidoreductase activity, acting on the CH-CH group of donors	4	0.00644122	49	0.00180785	0.0256599	0.161693	1.59074	HHLG13g0173;HHLG13g0266;HHLG48g0563;HHLG8g0103
GO:0003674	GO:0016853	3		isomerase activity	7	0.0112721	126	0.00464876	0.0262086	0.162918	1.58156	HHLG25g0114;HHLG25g0349;HHLG24g0573;HHLG22g0525;HHLG18g0010;HHLG40g0536;HHLG33g0401
GO:0003674	GO:0009055	4		electron carrier activity	10	0.0161031	215	0.00793241	0.0270945	0.165853	1.56712	HHLG41g0670;HHLG40g0425;HHLG22g0078;HHLG10g0219;HHLG13g0222;HHLG46g0042;HHLG13g0685;HHLG29g0776;HHLG10g0132;HHLG13g0302
GO:0003674	GO:0050660	5		flavin adenine dinucleotide binding	4	0.00644122	50	0.00184475	0.0274019	0.165853	1.56222	HHLG15g0912;HHLG8g0103;HHLG50g0199;HHLG13g0266
GO:0003674	GO:0008173	4		RNA methyltransferase activity	3	0.00483092	29	0.00106995	0.028117	0.167972	1.55103	HHLG33g0710;HHLG22g0028;HHLG33g0395
GO:0003674	GO:0008094	10		DNA-dependent ATPase activity	4	0.00644122	53	0.00195543	0.0330425	0.194784	1.48093	HHLG37g0690;HHLG19g0768;HHLG10g0816;HHLG24g0573
GO:0003674	GO:0019900	5		kinase binding	3	0.00483092	31	0.00114374	0.0334521	0.194784	1.47558	HHLG28g0649;HHLG44g0027;HHLG2g0053
GO:0003674	GO:0042802	4		identical protein binding	2	0.00322061	13	0.000479634	0.034589	0.198887	1.46106	HHLG48g0468;HHLG8g0666
GO:0003674	GO:0016651	4		oxidoreductase activity, acting on NAD(P)H	3	0.00483092	32	0.00118064	0.0363024	0.205374	1.44006	HHLG35g0746;HHLG24g0035;HHLG50g0199
GO:0003674	GO:0036094	3		small molecule binding	106	0.170692	3917	0.144517	0.0366101	0.205374	1.4364	HHLG2g0663;HHLG6g1070;HHLG18g0464;HHLG40g0111;HHLG46g0849;HHLG12g0792;HHLG28g0747;HHLG6g0786;HHLG12g0116;HHLG33g0190;HHLG15g0564;HHLG12g0708;HHLG2g0495;HHLG25g0284;HHLG13g1038;HHLG35g0580;HHLG6g0645;HHLG10g0593;HHLG31g0273;HHLG48g0432;HHLG41g0336;HHLG35g0746;HHLG6g0729;HHLG35g0496;HHLG6g0674;HHLG25g0349;HHLG4g0198;HHLG25g0066;HHLG24g0573;HHLG29g0465;HHLG2g0717;HHLG35g0749;HHLG22g0098;HHLG31g0954;…
GO:0003674	GO:0016836	5		hydro-lyase activity	3	0.00483092	33	0.00121753	0.0392734	0.21766	1.4059	HHLG24g0030;HHLG33g0305;HHLG12g0454
GO:0003674	GO:0003964	5		RNA-directed DNA polymerase activity	1	0.00161031	2	7.37898e-05	0.0452994	0.228986	1.34391	HHLG37g0036
GO:0003674	GO:0004018	6		N6-(1,2-dicarboxyethyl)AMP AMP-lyase (fumarate-forming) activity	1	0.00161031	2	7.37898e-05	0.0452994	0.228986	1.34391	HHLG6g0875
GO:0003674	GO:0004825	6		methionine-tRNA ligase activity	1	0.00161031	2	7.37898e-05	0.0452994	0.228986	1.34391	HHLG12g0920
GO:0003674	GO:0016841	5		ammonia-lyase activity	1	0.00161031	2	7.37898e-05	0.0452994	0.228986	1.34391	HHLG50g0509
GO:0003674	GO:0036002	6		pre-mRNA binding	1	0.00161031	2	7.37898e-05	0.0452994	0.228986	1.34391	HHLG33g0786
GO:0003674	GO:0043236	4		laminin binding	1	0.00161031	2	7.37898e-05	0.0452994	0.228986	1.34391	HHLG46g0470
GO:0003674	GO:0050840	3		extracellular matrix binding	1	0.00161031	2	7.37898e-05	0.0452994	0.228986	1.34391	HHLG46g0470
GO:0003674	GO:0097157	7		pre-mRNA intronic binding	1	0.00161031	2	7.37898e-05	0.0452994	0.228986	1.34391	HHLG33g0786
GO:0003674	GO:0003735	3		structural constituent of ribosome	10	0.0161031	236	0.0087072	0.0463299	0.230103	1.33414	HHLG33g0330;HHLG25g0736;HHLG12g0115;HHLG41g0639;HHLG10g0711;HHLG37g0871;HHLG18g0777;HHLG48g0258;HHLG4g0276;HHLG13g0202
GO:0003674	GO:0003723	5		RNA binding	18	0.0289855	508	0.0187426	0.0465208	0.230103	1.33235	HHLG33g0383;HHLG33g0330;HHLG2g0095;HHLG2g0203;HHLG13g0921;HHLG37g0036;HHLG13g0579;HHLG25g0450;HHLG28g0571;HHLG4g0089;HHLG28g0635;HHLG37g0871;HHLG22g0525;HHLG4g1037;HHLG2g0254;HHLG10g0966;HHLG33g0786;HHLG10g0922
GO:0005575	GO:0030286	4	Cellular Component	dynein complex	8	0.0321285	28	0.00228852	5.74931e-08	1.2361e-05	7.24038	HHLG2g0717;HHLG18g0417;HHLG10g0291;HHLG48g0061;HHLG22g0271;HHLG12g0215;HHLG48g0169;HHLG24g0677
GO:0005575	GO:0005737	4		cytoplasm	64	0.257028	1656	0.135349	1.69988e-07	1.82737e-05	6.76958	HHLG37g0570;HHLG50g0495;HHLG40g0420;HHLG2g0520;HHLG25g0052;HHLG46g0373;HHLG37g0583;HHLG44g0070;HHLG22g0090;HHLG2g0135;HHLG24g0035;HHLG22g0667;HHLG10g0711;HHLG2g0961;HHLG4g0276;HHLG18g0317;HHLG33g0451;HHLG46g0752;HHLG19g0490;HHLG41g0670;HHLG33g0395;HHLG8g0165;HHLG33g0305;HHLG28g0575;HHLG13g0416;HHLG19g0774;HHLG40g0111;HHLG18g0417;HHLG48g0061;HHLG22g0271;HHLG41g0437;HHLG40g0326;HHLG29g0465;HHLG40g0…
GO:0005575	GO:0044444	4		cytoplasmic part	43	0.172691	1131	0.0924397	4.19942e-05	0.00261197	4.37681	HHLG37g0570;HHLG50g0495;HHLG40g0420;HHLG2g0520;HHLG25g0052;HHLG46g0373;HHLG37g0583;HHLG44g0070;HHLG22g0090;HHLG2g0135;HHLG24g0035;HHLG22g0667;HHLG10g0711;HHLG2g0961;HHLG4g0276;HHLG18g0317;HHLG33g0451;HHLG46g0752;HHLG19g0490;HHLG41g0670;HHLG33g0395;HHLG8g0165;HHLG33g0305;HHLG28g0575;HHLG13g0416;HHLG19g0774;HHLG40g0111;HHLG18g0417;HHLG48g0061;HHLG22g0271;HHLG41g0437;HHLG40g0326;HHLG33g0330;HHLG25g0…
GO:0005575	GO:0005622	3		intracellular	141	0.566265	5439	0.444544	6.49976e-05	0.00261197	4.1871	HHLG13g0644;HHLG2g0017;HHLG22g0595;HHLG37g0570;HHLG50g0495;HHLG40g0611;HHLG40g0420;HHLG2g0520;HHLG25g0052;HHLG46g0373;HHLG37g0583;HHLG44g0070;HHLG22g0090;HHLG2g0135;HHLG48g0006;HHLG44g0354;HHLG24g0035;HHLG22g0667;HHLG10g0711;HHLG2g0961;HHLG4g0276;HHLG18g0317;HHLG33g0451;HHLG2g0717;HHLG18g0417;HHLG10g0291;HHLG48g0061;HHLG22g0271;HHLG12g0215;HHLG48g0169;HHLG24g0677;HHLG46g0752;HHLG19g0490;HHLG41g06…
GO:0005575	GO:0044424	3		intracellular part	120	0.481928	4439	0.362812	6.64495e-05	0.00261197	4.17751	HHLG13g0644;HHLG2g0017;HHLG22g0595;HHLG37g0570;HHLG50g0495;HHLG40g0611;HHLG40g0420;HHLG2g0520;HHLG25g0052;HHLG46g0373;HHLG37g0583;HHLG44g0070;HHLG22g0090;HHLG2g0135;HHLG48g0006;HHLG44g0354;HHLG24g0035;HHLG22g0667;HHLG10g0711;HHLG2g0961;HHLG4g0276;HHLG18g0317;HHLG33g0451;HHLG2g0717;HHLG18g0417;HHLG10g0291;HHLG48g0061;HHLG22g0271;HHLG12g0215;HHLG48g0169;HHLG24g0677;HHLG46g0752;HHLG19g0490;HHLG41g06…
GO:0005575	GO:0005579	5		membrane attack complex	4	0.0160643	12	0.000980793	7.28921e-05	0.00261197	4.13732	HHLG10g0393;HHLG4g0043;HHLG41g0349;HHLG4g0042
GO:0005575	GO:0044422	2		organelle part	47	0.188755	1329	0.108623	0.000104981	0.00282137	3.97889	HHLG13g0644;HHLG2g0017;HHLG22g0595;HHLG50g0495;HHLG40g0611;HHLG46g0373;HHLG37g0583;HHLG44g0070;HHLG22g0090;HHLG48g0006;HHLG44g0354;HHLG33g0451;HHLG2g0717;HHLG18g0417;HHLG10g0291;HHLG48g0061;HHLG22g0271;HHLG12g0215;HHLG48g0169;HHLG24g0677;HHLG41g0670;HHLG33g0786;HHLG8g0165;HHLG28g0575;HHLG13g0416;HHLG19g0774;HHLG40g0111;HHLG19g0688;HHLG31g0954;HHLG22g0222;HHLG41g0437;HHLG40g0326;HHLG6g0172;HHLG4g0…
GO:0005575	GO:0044446	3		intracellular organelle part	47	0.188755	1329	0.108623	0.000104981	0.00282137	3.97889	HHLG13g0644;HHLG2g0017;HHLG22g0595;HHLG50g0495;HHLG40g0611;HHLG46g0373;HHLG37g0583;HHLG44g0070;HHLG22g0090;HHLG48g0006;HHLG44g0354;HHLG33g0451;HHLG2g0717;HHLG18g0417;HHLG10g0291;HHLG48g0061;HHLG22g0271;HHLG12g0215;HHLG48g0169;HHLG24g0677;HHLG41g0670;HHLG33g0786;HHLG8g0165;HHLG28g0575;HHLG13g0416;HHLG19g0774;HHLG40g0111;HHLG19g0688;HHLG31g0954;HHLG22g0222;HHLG41g0437;HHLG40g0326;HHLG6g0172;HHLG4g0…
GO:0005575	GO:0005623	2		cell	152	0.610442	6072	0.496281	0.000166548	0.00358078	3.77846	HHLG13g0644;HHLG2g0017;HHLG22g0595;HHLG37g0570;HHLG50g0495;HHLG40g0611;HHLG40g0420;HHLG2g0520;HHLG25g0052;HHLG46g0373;HHLG37g0583;HHLG44g0070;HHLG22g0090;HHLG2g0135;HHLG48g0006;HHLG44g0354;HHLG24g0035;HHLG22g0667;HHLG10g0711;HHLG2g0961;HHLG4g0276;HHLG18g0740;HHLG12g0373;HHLG13g0172;HHLG33g0603;HHLG18g0317;HHLG33g0451;HHLG2g0717;HHLG18g0417;HHLG10g0291;HHLG48g0061;HHLG22g0271;HHLG12g0215;HHLG48g01…
GO:0005575	GO:0044464	2		cell part	152	0.610442	6072	0.496281	0.000166548	0.00358078	3.77846	HHLG13g0644;HHLG2g0017;HHLG22g0595;HHLG37g0570;HHLG50g0495;HHLG40g0611;HHLG40g0420;HHLG2g0520;HHLG25g0052;HHLG46g0373;HHLG37g0583;HHLG44g0070;HHLG22g0090;HHLG2g0135;HHLG48g0006;HHLG44g0354;HHLG24g0035;HHLG22g0667;HHLG10g0711;HHLG2g0961;HHLG4g0276;HHLG18g0740;HHLG12g0373;HHLG13g0172;HHLG33g0603;HHLG18g0317;HHLG33g0451;HHLG2g0717;HHLG18g0417;HHLG10g0291;HHLG48g0061;HHLG22g0271;HHLG12g0215;HHLG48g01…
GO:0005575	GO:0046930	4		pore complex	4	0.0160643	16	0.00130772	0.000251333	0.00491243	3.59975	HHLG10g0393;HHLG4g0043;HHLG41g0349;HHLG4g0042
GO:0005575	GO:0005875	3		microtubule associated complex	12	0.0481928	181	0.0147936	0.000330097	0.00581046	3.48136	HHLG2g0717;HHLG18g0417;HHLG10g0291;HHLG48g0061;HHLG22g0271;HHLG12g0215;HHLG48g0169;HHLG24g0677;HHLG31g0954;HHLG22g0222;HHLG10g1158;HHLG13g0206
GO:0005575	GO:0005858	5		axonemal dynein complex	3	0.0120482	8	0.000653862	0.000432406	0.00581046	3.36411	HHLG18g0417;HHLG48g0061;HHLG22g0271
GO:0005575	GO:0005930	4		axoneme	3	0.0120482	8	0.000653862	0.000432406	0.00581046	3.36411	HHLG18g0417;HHLG48g0061;HHLG22g0271
GO:0005575	GO:0044447	4		axoneme part	3	0.0120482	8	0.000653862	0.000432406	0.00581046	3.36411	HHLG18g0417;HHLG48g0061;HHLG22g0271
GO:0005575	GO:0097014	4		ciliary plasm	3	0.0120482	8	0.000653862	0.000432406	0.00581046	3.36411	HHLG18g0417;HHLG48g0061;HHLG22g0271
GO:0005575	GO:0032991	2		macromolecular complex	63	0.253012	2111	0.172538	0.000774777	0.00979865	3.11082	HHLG13g0644;HHLG37g0570;HHLG50g0495;HHLG29g0125;HHLG40g0611;HHLG2g0135;HHLG48g0006;HHLG4g0888;HHLG44g0354;HHLG33g0451;HHLG2g0717;HHLG18g0417;HHLG10g0291;HHLG48g0061;HHLG22g0271;HHLG12g0215;HHLG48g0169;HHLG24g0677;HHLG46g0752;HHLG19g0490;HHLG19g0004;HHLG33g0786;HHLG6g0817;HHLG22g0035;HHLG35g0438;HHLG33g0395;HHLG33g0305;HHLG10g0393;HHLG4g0043;HHLG41g0349;HHLG4g0042;HHLG19g0688;HHLG31g0954;HHLG22g02…
GO:0005575	GO:0044441	3		ciliary part	3	0.0120482	11	0.00089906	0.00121759	0.0145435	2.9145	HHLG18g0417;HHLG48g0061;HHLG22g0271
GO:0005575	GO:0005929	3		cilium	3	0.0120482	12	0.000980793	0.00159916	0.0180957	2.79611	HHLG18g0417;HHLG48g0061;HHLG22g0271
GO:0005575	GO:0015630	6		microtubule cytoskeleton	14	0.0562249	289	0.0236208	0.00239895	0.0246654	2.61998	HHLG2g0717;HHLG18g0417;HHLG10g0291;HHLG48g0061;HHLG22g0271;HHLG12g0215;HHLG48g0169;HHLG24g0677;HHLG40g0111;HHLG31g0954;HHLG22g0222;HHLG37g0286;HHLG10g1158;HHLG13g0206
GO:0005575	GO:0005577	3		fibrinogen complex	2	0.00803213	4	0.000326931	0.00240917	0.0246654	2.61813	HHLG2g0889;HHLG2g0887
GO:0005575	GO:1902494	3		catalytic complex	16	0.064257	363	0.029669	0.00311805	0.0271876	2.50612	HHLG13g0644;HHLG37g0570;HHLG50g0495;HHLG40g0611;HHLG2g0717;HHLG18g0417;HHLG10g0291;HHLG48g0061;HHLG22g0271;HHLG12g0215;HHLG48g0169;HHLG24g0677;HHLG33g0395;HHLG33g0305;HHLG6g0457;HHLG22g0090
GO:0005575	GO:0043229	3		intracellular organelle	93	0.373494	3572	0.291949	0.00311973	0.0271876	2.50588	HHLG13g0644;HHLG2g0017;HHLG22g0595;HHLG50g0495;HHLG40g0611;HHLG40g0420;HHLG46g0373;HHLG37g0583;HHLG44g0070;HHLG22g0090;HHLG48g0006;HHLG44g0354;HHLG24g0035;HHLG22g0667;HHLG10g0711;HHLG2g0961;HHLG4g0276;HHLG25g0052;HHLG18g0317;HHLG33g0451;HHLG2g0717;HHLG18g0417;HHLG10g0291;HHLG48g0061;HHLG22g0271;HHLG12g0215;HHLG48g0169;HHLG24g0677;HHLG41g0670;HHLG41g0130;HHLG41g0169;HHLG37g0319;HHLG33g0786;HHLG25g…
GO:0005575	GO:0043226	2		organelle	93	0.373494	3573	0.292031	0.0031477	0.0271876	2.50201	HHLG13g0644;HHLG2g0017;HHLG22g0595;HHLG50g0495;HHLG40g0611;HHLG40g0420;HHLG46g0373;HHLG37g0583;HHLG44g0070;HHLG22g0090;HHLG48g0006;HHLG44g0354;HHLG24g0035;HHLG22g0667;HHLG10g0711;HHLG2g0961;HHLG4g0276;HHLG25g0052;HHLG18g0317;HHLG33g0451;HHLG2g0717;HHLG18g0417;HHLG10g0291;HHLG48g0061;HHLG22g0271;HHLG12g0215;HHLG48g0169;HHLG24g0677;HHLG41g0670;HHLG41g0130;HHLG41g0169;HHLG37g0319;HHLG33g0786;HHLG25g…
GO:0005575	GO:0044463	3		cell projection part	3	0.0120482	15	0.00122599	0.00316135	0.0271876	2.50013	HHLG18g0417;HHLG48g0061;HHLG22g0271
GO:0005575	GO:0005739	5		mitochondrion	11	0.0441767	211	0.0172456	0.00396391	0.0327785	2.40188	HHLG50g0495;HHLG24g0035;HHLG22g0667;HHLG10g0711;HHLG2g0961;HHLG4g0276;HHLG25g0052;HHLG33g0451;HHLG41g0670;HHLG40g0326;HHLG6g0172
GO:0005575	GO:0005829	5		cytosol	4	0.0160643	35	0.00286065	0.0053417	0.0425358	2.27232	HHLG2g0520;HHLG25g0052;HHLG2g0135;HHLG33g0305
GO:0005575	GO:0098588	4		bounding membrane of organelle	11	0.0441767	227	0.0185533	0.00680667	0.0522655	2.16707	HHLG46g0373;HHLG37g0583;HHLG44g0070;HHLG22g0090;HHLG8g0165;HHLG28g0575;HHLG13g0416;HHLG19g0774;HHLG41g0437;HHLG40g0326;HHLG4g0170
GO:0005575	GO:0000439	3		core TFIIH complex	2	0.00803213	7	0.000572129	0.0080978	0.0600354	2.09163	HHLG37g0690;HHLG10g0961
GO:0005575	GO:0030529	3		intracellular ribonucleoprotein complex	13	0.0522088	305	0.0249285	0.00968088	0.0671416	2.01409	HHLG33g0451;HHLG33g0786;HHLG33g0330;HHLG25g0736;HHLG12g0115;HHLG41g0639;HHLG10g0711;HHLG37g0871;HHLG18g0777;HHLG48g0258;HHLG4g0276;HHLG13g0202;HHLG31g0108
GO:0005575	GO:1990904	3		ribonucleoprotein complex	13	0.0522088	305	0.0249285	0.00968088	0.0671416	2.01409	HHLG33g0451;HHLG33g0786;HHLG33g0330;HHLG25g0736;HHLG12g0115;HHLG41g0639;HHLG10g0711;HHLG37g0871;HHLG18g0777;HHLG48g0258;HHLG4g0276;HHLG13g0202;HHLG31g0108
GO:0005575	GO:0043228	3		non-membrane-bounded organelle	37	0.148594	1238	0.101185	0.0109062	0.069844	1.96233	HHLG2g0017;HHLG22g0595;HHLG48g0006;HHLG44g0354;HHLG33g0451;HHLG2g0717;HHLG18g0417;HHLG10g0291;HHLG48g0061;HHLG22g0271;HHLG12g0215;HHLG48g0169;HHLG24g0677;HHLG41g0130;HHLG41g0169;HHLG37g0319;HHLG25g0576;HHLG40g0111;HHLG19g0688;HHLG31g0954;HHLG22g0222;HHLG33g0330;HHLG25g0736;HHLG12g0115;HHLG41g0639;HHLG10g0711;HHLG37g0871;HHLG18g0777;HHLG48g0258;HHLG4g0276;HHLG13g0202;HHLG41g0831;HHLG46g0720;HHLG33…
GO:0005575	GO:0043232	4		intracellular non-membrane-bounded organelle	37	0.148594	1238	0.101185	0.0109062	0.069844	1.96233	HHLG2g0017;HHLG22g0595;HHLG48g0006;HHLG44g0354;HHLG33g0451;HHLG2g0717;HHLG18g0417;HHLG10g0291;HHLG48g0061;HHLG22g0271;HHLG12g0215;HHLG48g0169;HHLG24g0677;HHLG41g0130;HHLG41g0169;HHLG37g0319;HHLG25g0576;HHLG40g0111;HHLG19g0688;HHLG31g0954;HHLG22g0222;HHLG33g0330;HHLG25g0736;HHLG12g0115;HHLG41g0639;HHLG10g0711;HHLG37g0871;HHLG18g0777;HHLG48g0258;HHLG4g0276;HHLG13g0202;HHLG41g0831;HHLG46g0720;HHLG33…
GO:0005575	GO:0005840	4		ribosome	11	0.0441767	243	0.0198611	0.0110451	0.069844	1.95683	HHLG33g0451;HHLG33g0330;HHLG25g0736;HHLG12g0115;HHLG41g0639;HHLG10g0711;HHLG37g0871;HHLG18g0777;HHLG48g0258;HHLG4g0276;HHLG13g0202
GO:0005575	GO:0042995	3		cell projection	3	0.0120482	24	0.00196159	0.0122916	0.0755058	1.91039	HHLG18g0417;HHLG48g0061;HHLG22g0271
GO:0005575	GO:0070652	4		HAUS complex	2	0.00803213	9	0.000735595	0.0135141	0.0807092	1.86921	HHLG10g1158;HHLG13g0206
GO:0005575	GO:0031090	3		organelle membrane	13	0.0522088	322	0.0263179	0.014696	0.0853955	1.8328	HHLG46g0373;HHLG37g0583;HHLG44g0070;HHLG22g0090;HHLG41g0670;HHLG8g0165;HHLG28g0575;HHLG13g0416;HHLG19g0774;HHLG41g0437;HHLG40g0326;HHLG6g0172;HHLG4g0170
GO:0005575	GO:0043234	2		protein complex	49	0.196787	1781	0.145566	0.0155768	0.0881321	1.80752	HHLG13g0644;HHLG37g0570;HHLG50g0495;HHLG29g0125;HHLG40g0611;HHLG2g0135;HHLG48g0006;HHLG4g0888;HHLG44g0354;HHLG2g0717;HHLG18g0417;HHLG10g0291;HHLG48g0061;HHLG22g0271;HHLG12g0215;HHLG48g0169;HHLG24g0677;HHLG46g0752;HHLG19g0490;HHLG19g0004;HHLG6g0817;HHLG22g0035;HHLG33g0395;HHLG33g0305;HHLG10g0393;HHLG4g0043;HHLG41g0349;HHLG4g0042;HHLG19g0688;HHLG31g0954;HHLG22g0222;HHLG29g0056;HHLG22g0042;HHLG15g01…
GO:0005575	GO:0030667	4		secretory granule membrane	1	0.00401606	1	8.17327e-05	0.0203515	0.109389	1.6914	HHLG41g0437
GO:0005575	GO:0034364	4		high-density lipoprotein particle	1	0.00401606	1	8.17327e-05	0.0203515	0.109389	1.6914	HHLG35g0438
GO:0005575	GO:0030141	4		secretory granule	2	0.00803213	12	0.000980793	0.0238017	0.120566	1.62339	HHLG40g0420;HHLG41g0437
GO:0005575	GO:0005777	6		peroxisome	3	0.0120482	31	0.00253371	0.0246061	0.120566	1.60896	HHLG46g0373;HHLG8g0165;HHLG13g0266
GO:0005575	GO:0042579	5		microbody	3	0.0120482	31	0.00253371	0.0246061	0.120566	1.60896	HHLG46g0373;HHLG8g0165;HHLG13g0266
GO:0005575	GO:0044428	4		nuclear part	11	0.0441767	274	0.0223948	0.0246741	0.120566	1.60776	HHLG13g0644;HHLG40g0611;HHLG48g0006;HHLG33g0786;HHLG37g0690;HHLG10g0961;HHLG33g0709;HHLG31g0098;HHLG31g0108;HHLG29g0580;HHLG41g0615
GO:0005575	GO:0043233	3		organelle lumen	9	0.0361446	208	0.0170004	0.0265636	0.124156	1.57571	HHLG13g0644;HHLG50g0495;HHLG40g0611;HHLG48g0006;HHLG33g0451;HHLG33g0709;HHLG31g0098;HHLG29g0580;HHLG41g0615
GO:0005575	GO:0070013	4		intracellular organelle lumen	9	0.0361446	208	0.0170004	0.0265636	0.124156	1.57571	HHLG13g0644;HHLG50g0495;HHLG40g0611;HHLG48g0006;HHLG33g0451;HHLG33g0709;HHLG31g0098;HHLG29g0580;HHLG41g0615
GO:0005575	GO:0031974	2		membrane-enclosed lumen	9	0.0361446	210	0.0171639	0.0280216	0.128184	1.55251	HHLG13g0644;HHLG50g0495;HHLG40g0611;HHLG48g0006;HHLG33g0451;HHLG33g0709;HHLG31g0098;HHLG29g0580;HHLG41g0615
GO:0005575	GO:0015934	5		large ribosomal subunit	2	0.00803213	14	0.00114426	0.0319552	0.143133	1.49546	HHLG41g0639;HHLG13g0202
GO:0005575	GO:0043227	3		membrane-bounded organelle	62	0.248996	2473	0.202125	0.0399069	0.152114	1.39895	HHLG13g0644;HHLG50g0495;HHLG40g0611;HHLG40g0420;HHLG46g0373;HHLG37g0583;HHLG44g0070;HHLG22g0090;HHLG48g0006;HHLG24g0035;HHLG22g0667;HHLG10g0711;HHLG2g0961;HHLG4g0276;HHLG25g0052;HHLG18g0317;HHLG33g0451;HHLG41g0670;HHLG33g0786;HHLG24g0573;HHLG37g0690;HHLG2g0095;HHLG37g0842;HHLG10g0857;HHLG29g0509;HHLG10g1130;HHLG25g0259;HHLG2g0135;HHLG10g1002;HHLG10g0951;HHLG28g0087;HHLG25g0031;HHLG15g0511;HHLG24g…
GO:0005575	GO:0043231	4		intracellular membrane-bounded organelle	62	0.248996	2473	0.202125	0.0399069	0.152114	1.39895	HHLG13g0644;HHLG50g0495;HHLG40g0611;HHLG40g0420;HHLG46g0373;HHLG37g0583;HHLG44g0070;HHLG22g0090;HHLG48g0006;HHLG24g0035;HHLG22g0667;HHLG10g0711;HHLG2g0961;HHLG4g0276;HHLG25g0052;HHLG18g0317;HHLG33g0451;HHLG41g0670;HHLG33g0786;HHLG24g0573;HHLG37g0690;HHLG2g0095;HHLG37g0842;HHLG10g0857;HHLG29g0509;HHLG10g1130;HHLG25g0259;HHLG2g0135;HHLG10g1002;HHLG10g0951;HHLG28g0087;HHLG25g0031;HHLG15g0511;HHLG24g…
GO:0005575	GO:0000242	6		pericentriolar material	1	0.00401606	2	0.000163465	0.0402903	0.152114	1.3948	HHLG40g0111
GO:0005575	GO:0005760	4		gamma DNA polymerase complex	1	0.00401606	2	0.000163465	0.0402903	0.152114	1.3948	HHLG50g0495
GO:0005575	GO:0033596	3		TSC1-TSC2 complex	1	0.00401606	2	0.000163465	0.0402903	0.152114	1.3948	HHLG2g0135
GO:0005575	GO:0042575	4		DNA polymerase complex	1	0.00401606	2	0.000163465	0.0402903	0.152114	1.3948	HHLG50g0495
GO:0005575	GO:0005778	5		peroxisomal membrane	2	0.00803213	16	0.00130772	0.0410353	0.152114	1.38684	HHLG46g0373;HHLG8g0165
GO:0005575	GO:0031903	4		microbody membrane	2	0.00803213	16	0.00130772	0.0410353	0.152114	1.38684	HHLG46g0373;HHLG8g0165
GO:0005575	GO:0044438	4		microbody part	2	0.00803213	16	0.00130772	0.0410353	0.152114	1.38684	HHLG46g0373;HHLG8g0165
GO:0005575	GO:0044439	5		peroxisomal part	2	0.00803213	16	0.00130772	0.0410353	0.152114	1.38684	HHLG46g0373;HHLG8g0165
GO:0005575	GO:0016272	3		prefoldin complex	2	0.00803213	17	0.00138946	0.0458954	0.167246	1.33823	HHLG22g0042;HHLG15g0160
GO:0005575	GO:0044421	2		extracellular region part	10	0.0401606	269	0.0219861	0.0486639	0.174379	1.31279	HHLG35g0775;HHLG46g0856;HHLG29g0075;HHLG44g0380;HHLG41g0619;HHLG15g0008;HHLG35g0438;HHLG2g0889;HHLG2g0887;HHLG46g0470

## Sheet: GO of B copy
GO analysis ofsingle copy genes in subgenome B.
GO ID (level1)	GO ID	GO level	GO Term (level1)	Description	GeneRatio (291)		BgRatio (16509)		pvalue	fdr	-LN(p)	geneID
GO:0008150	GO:0006807	3	Biological Process	nitrogen compound metabolic process	59	0.202749	1818	0.110122	2.37182e-06	0.00172431	5.62492	HHLG16g0790;HHLG14g1025;HHLG34g0804;HHLG21g0603;HHLG49g0649;HHLG7g0323;HHLG11g0944;HHLG39g0232;HHLG36g0485;HHLG11g0505;HHLG7g0490;HHLG49g0515;HHLG1g0746;HHLG49g0577;HHLG39g0065;HHLG36g0229;HHLG14g0469;HHLG32g0004;HHLG34g0170;HHLG23g0526;HHLG49g0252;HHLG23g0022;HHLG17g0739;HHLG27g0047;HHLG21g0330;HHLG5g0781;HHLG32g0910;HHLG45g0643;HHLG16g0789;HHLG1g0920;HHLG9g0155;HHLG1g0109;HHLG9g0023;HHLG36g0483…
GO:0008150	GO:0034641	4		cellular nitrogen compound metabolic process	51	0.175258	1591	0.0963717	1.8539e-05	0.00493211	4.73191	HHLG16g0790;HHLG14g1025;HHLG34g0804;HHLG21g0603;HHLG49g0649;HHLG7g0323;HHLG11g0944;HHLG39g0232;HHLG36g0485;HHLG11g0505;HHLG7g0490;HHLG49g0515;HHLG1g0746;HHLG49g0577;HHLG39g0065;HHLG36g0229;HHLG14g0469;HHLG32g0004;HHLG34g0170;HHLG23g0526;HHLG49g0252;HHLG17g0739;HHLG27g0047;HHLG21g0330;HHLG5g0781;HHLG32g0910;HHLG45g0643;HHLG16g0789;HHLG1g0920;HHLG9g0155;HHLG1g0109;HHLG9g0023;HHLG36g0483;HHLG20g0059…
GO:0008150	GO:0006725	4		cellular aromatic compound metabolic process	43	0.147766	1257	0.0761403	2.03526e-05	0.00493211	4.69138	HHLG16g0790;HHLG14g1025;HHLG34g0804;HHLG21g0603;HHLG49g0649;HHLG7g0323;HHLG11g0944;HHLG39g0232;HHLG36g0485;HHLG11g0505;HHLG7g0490;HHLG49g0515;HHLG1g0746;HHLG49g0577;HHLG39g0065;HHLG36g0229;HHLG14g0469;HHLG32g0004;HHLG34g0170;HHLG23g0526;HHLG49g0252;HHLG23g0022;HHLG17g0739;HHLG27g0047;HHLG21g0330;HHLG5g0781;HHLG32g0910;HHLG1g0920;HHLG9g0155;HHLG1g0109;HHLG9g0023;HHLG36g0483;HHLG20g0059;HHLG9g0150;…
GO:0008150	GO:0046483	4		heterocycle metabolic process	42	0.14433	1252	0.0758374	4.04868e-05	0.00689519	4.39269	HHLG16g0790;HHLG14g1025;HHLG34g0804;HHLG21g0603;HHLG49g0649;HHLG7g0323;HHLG11g0944;HHLG39g0232;HHLG36g0485;HHLG11g0505;HHLG7g0490;HHLG49g0515;HHLG1g0746;HHLG49g0577;HHLG39g0065;HHLG36g0229;HHLG14g0469;HHLG32g0004;HHLG34g0170;HHLG23g0526;HHLG49g0252;HHLG23g0022;HHLG17g0739;HHLG27g0047;HHLG21g0330;HHLG5g0781;HHLG32g0910;HHLG1g0920;HHLG9g0155;HHLG1g0109;HHLG9g0023;HHLG36g0483;HHLG20g0059;HHLG9g0150;…
GO:0008150	GO:1901360	4		organic cyclic compound metabolic process	43	0.147766	1318	0.0798352	6.1943e-05	0.00689519	4.20801	HHLG16g0790;HHLG14g1025;HHLG34g0804;HHLG21g0603;HHLG49g0649;HHLG7g0323;HHLG11g0944;HHLG39g0232;HHLG36g0485;HHLG11g0505;HHLG7g0490;HHLG49g0515;HHLG1g0746;HHLG49g0577;HHLG39g0065;HHLG36g0229;HHLG14g0469;HHLG32g0004;HHLG34g0170;HHLG23g0526;HHLG49g0252;HHLG23g0022;HHLG17g0739;HHLG27g0047;HHLG21g0330;HHLG5g0781;HHLG32g0910;HHLG1g0920;HHLG9g0155;HHLG1g0109;HHLG9g0023;HHLG36g0483;HHLG20g0059;HHLG9g0150;…
GO:0008150	GO:0006139	4		nucleobase-containing compound metabolic process	39	0.134021	1153	0.0698407	6.58593e-05	0.00689519	4.18138	HHLG16g0790;HHLG14g1025;HHLG34g0804;HHLG21g0603;HHLG49g0649;HHLG7g0323;HHLG39g0232;HHLG36g0485;HHLG11g0505;HHLG7g0490;HHLG49g0515;HHLG1g0746;HHLG49g0577;HHLG39g0065;HHLG36g0229;HHLG14g0469;HHLG32g0004;HHLG34g0170;HHLG23g0526;HHLG49g0252;HHLG17g0739;HHLG27g0047;HHLG21g0330;HHLG5g0781;HHLG32g0910;HHLG1g0920;HHLG9g0155;HHLG1g0109;HHLG9g0023;HHLG20g0059;HHLG26g0688;HHLG49g0634;HHLG7g0027;HHLG11g0944;…
GO:0008150	GO:0006520	4		cellular amino acid metabolic process	14	0.04811	232	0.0140529	6.63911e-05	0.00689519	4.17789	HHLG11g0944;HHLG34g0170;HHLG36g0229;HHLG27g0047;HHLG11g0505;HHLG32g0910;HHLG23g0022;HHLG36g0483;HHLG17g0330;HHLG16g0785;HHLG36g0687;HHLG42g0021;HHLG39g0025;HHLG23g0020
GO:0008150	GO:0008152	2		metabolic process	158	0.542955	7161	0.433763	0.00010238	0.00929113	3.98979	HHLG16g0790;HHLG14g1025;HHLG34g0804;HHLG21g0603;HHLG49g0649;HHLG7g0323;HHLG11g0944;HHLG36g0687;HHLG9g0473;HHLG42g0021;HHLG11g0499;HHLG23g0089;HHLG16g0260;HHLG23g0038;HHLG23g0011;HHLG21g0232;HHLG5g0592;HHLG42g0655;HHLG23g0020;HHLG27g0499;HHLG16g0680;HHLG38g0052;HHLG36g0198;HHLG23g0034;HHLG21g0379;HHLG49g0577;HHLG30g0090;HHLG9g0755;HHLG43g0232;HHLG3g0703;HHLG36g0229;HHLG39g0232;HHLG36g0485;HHLG11g0…
GO:0008150	GO:0090304	5		nucleic acid metabolic process	28	0.0962199	737	0.0446423	0.000115021	0.00929113	3.93922	HHLG21g0603;HHLG49g0649;HHLG7g0323;HHLG39g0232;HHLG36g0485;HHLG11g0505;HHLG7g0490;HHLG1g0746;HHLG49g0577;HHLG39g0065;HHLG14g0469;HHLG32g0004;HHLG34g0170;HHLG23g0526;HHLG49g0252;HHLG27g0047;HHLG21g0330;HHLG32g0910;HHLG1g0109;HHLG9g0023;HHLG26g0688;HHLG49g0634;HHLG7g0027;HHLG39g0025;HHLG34g0312;HHLG9g0966;HHLG17g0743;HHLG49g0575
GO:0008150	GO:0044710	2		single-organism metabolic process	64	0.219931	2431	0.147253	0.00052358	0.0380643	3.28102	HHLG16g0790;HHLG11g0944;HHLG36g0687;HHLG9g0473;HHLG42g0021;HHLG11g0499;HHLG23g0089;HHLG16g0260;HHLG23g0038;HHLG23g0011;HHLG21g0232;HHLG5g0592;HHLG42g0655;HHLG23g0020;HHLG27g0499;HHLG16g0680;HHLG38g0052;HHLG36g0198;HHLG23g0034;HHLG21g0379;HHLG49g0577;HHLG30g0090;HHLG9g0755;HHLG43g0232;HHLG3g0703;HHLG36g0229;HHLG49g0515;HHLG1g0746;HHLG14g0469;HHLG47g0596;HHLG34g0170;HHLG17g0405;HHLG23g0526;HHLG21g0…
GO:0008150	GO:1901566	5		organonitrogen compound biosynthetic process	24	0.0824742	684	0.0414319	0.00108872	0.0719543	2.96309	HHLG16g0790;HHLG34g0170;HHLG36g0229;HHLG27g0047;HHLG5g0781;HHLG11g0505;HHLG32g0910;HHLG23g0022;HHLG45g0643;HHLG16g0789;HHLG36g0483;HHLG20g0059;HHLG9g0150;HHLG1g0920;HHLG11g0944;HHLG39g0025;HHLG43g0015;HHLG14g0859;HHLG21g0681;HHLG21g0102;HHLG11g0101;HHLG26g0771;HHLG45g0673;HHLG38g0082
GO:0008150	GO:0034660	7		ncRNA metabolic process	9	0.0309278	153	0.00926767	0.0015842	0.0959763	2.80019	HHLG49g0577;HHLG32g0004;HHLG34g0170;HHLG49g0252;HHLG27g0047;HHLG11g0505;HHLG32g0910;HHLG9g0023;HHLG39g0025
GO:0008150	GO:0007224	5		smoothened signaling pathway	2	0.00687285	4	0.000242292	0.00181483	0.101491	2.74116	HHLG27g0006;HHLG11g0632
GO:0008150	GO:1901564	4		organonitrogen compound metabolic process	30	0.103093	993	0.060149	0.00280703	0.139033	2.55175	HHLG16g0790;HHLG11g0944;HHLG34g0170;HHLG36g0229;HHLG23g0022;HHLG17g0739;HHLG27g0047;HHLG5g0781;HHLG11g0505;HHLG32g0910;HHLG45g0643;HHLG16g0789;HHLG36g0483;HHLG20g0059;HHLG9g0150;HHLG17g0330;HHLG16g0785;HHLG36g0687;HHLG42g0021;HHLG1g0920;HHLG39g0025;HHLG23g0020;HHLG43g0015;HHLG14g0859;HHLG21g0681;HHLG21g0102;HHLG11g0101;HHLG26g0771;HHLG45g0673;HHLG38g0082
GO:0008150	GO:0043604	6		amide biosynthetic process	16	0.0549828	414	0.0250772	0.00286862	0.139033	2.54233	HHLG34g0170;HHLG27g0047;HHLG11g0505;HHLG32g0910;HHLG45g0643;HHLG16g0789;HHLG36g0483;HHLG39g0025;HHLG43g0015;HHLG14g0859;HHLG21g0681;HHLG21g0102;HHLG11g0101;HHLG26g0771;HHLG45g0673;HHLG38g0082
GO:0008150	GO:0016070	6		RNA metabolic process	15	0.0515464	379	0.0229572	0.00307849	0.139879	2.51166	HHLG21g0603;HHLG49g0649;HHLG7g0323;HHLG49g0577;HHLG32g0004;HHLG34g0170;HHLG49g0252;HHLG27g0047;HHLG11g0505;HHLG32g0910;HHLG9g0023;HHLG26g0688;HHLG49g0634;HHLG7g0027;HHLG39g0025
GO:0008150	GO:0044271	5		cellular nitrogen compound biosynthetic process	24	0.0824742	750	0.0454298	0.00362271	0.145937	2.44097	HHLG16g0790;HHLG36g0229;HHLG34g0170;HHLG27g0047;HHLG5g0781;HHLG11g0505;HHLG32g0910;HHLG45g0643;HHLG16g0789;HHLG1g0920;HHLG9g0155;HHLG36g0483;HHLG20g0059;HHLG9g0150;HHLG11g0944;HHLG39g0025;HHLG43g0015;HHLG14g0859;HHLG21g0681;HHLG21g0102;HHLG11g0101;HHLG26g0771;HHLG45g0673;HHLG38g0082
GO:0008150	GO:0044249	4		cellular biosynthetic process	36	0.123711	1281	0.077594	0.00363023	0.145937	2.44007	HHLG16g0790;HHLG39g0232;HHLG36g0485;HHLG11g0505;HHLG7g0490;HHLG36g0229;HHLG14g0469;HHLG34g0170;HHLG27g0047;HHLG9g0147;HHLG5g0781;HHLG32g0910;HHLG23g0022;HHLG45g0643;HHLG16g0789;HHLG1g0920;HHLG9g0155;HHLG36g0483;HHLG20g0059;HHLG9g0150;HHLG39g0687;HHLG11g0944;HHLG39g0025;HHLG9g0380;HHLG32g0873;HHLG43g0015;HHLG14g0859;HHLG21g0681;HHLG21g0102;HHLG42g0088;HHLG20g0020;HHLG3g0172;HHLG11g0101;HHLG26g0771…
GO:0008150	GO:0009058	3		biosynthetic process	40	0.137457	1474	0.0892846	0.00400913	0.145937	2.39695	HHLG16g0790;HHLG39g0232;HHLG36g0485;HHLG11g0505;HHLG7g0490;HHLG36g0229;HHLG14g0469;HHLG34g0170;HHLG27g0047;HHLG9g0147;HHLG5g0781;HHLG32g0910;HHLG23g0022;HHLG45g0643;HHLG16g0789;HHLG1g0920;HHLG9g0155;HHLG36g0483;HHLG20g0059;HHLG9g0150;HHLG17g0166;HHLG16g0785;HHLG30g0426;HHLG39g0687;HHLG11g0944;HHLG39g0025;HHLG9g0380;HHLG5g0904;HHLG32g0873;HHLG43g0015;HHLG14g0859;HHLG21g0681;HHLG21g0102;HHLG42g0088…
GO:0008150	GO:0043043	6		peptide biosynthetic process	15	0.0515464	390	0.0236235	0.00401478	0.145937	2.39634	HHLG34g0170;HHLG27g0047;HHLG11g0505;HHLG32g0910;HHLG45g0643;HHLG16g0789;HHLG39g0025;HHLG43g0015;HHLG14g0859;HHLG21g0681;HHLG21g0102;HHLG11g0101;HHLG26g0771;HHLG45g0673;HHLG38g0082
GO:0008150	GO:0006259	5		DNA metabolic process	14	0.04811	359	0.0217457	0.00475865	0.163506	2.32252	HHLG39g0232;HHLG36g0485;HHLG11g0505;HHLG7g0490;HHLG1g0746;HHLG39g0065;HHLG14g0469;HHLG23g0526;HHLG21g0330;HHLG1g0109;HHLG34g0312;HHLG9g0966;HHLG17g0743;HHLG49g0575
GO:0008150	GO:0001522	7		pseudouridine synthesis	3	0.0103093	20	0.00121146	0.00494792	0.163506	2.30558	HHLG21g0603;HHLG49g0649;HHLG7g0323
GO:0008150	GO:0006399	8		tRNA metabolic process	7	0.024055	120	0.00726876	0.00538384	0.170176	2.26891	HHLG49g0577;HHLG32g0004;HHLG34g0170;HHLG27g0047;HHLG11g0505;HHLG32g0910;HHLG39g0025
GO:0008150	GO:0019752	6		carboxylic acid metabolic process	15	0.0515464	407	0.0246532	0.00590947	0.172839	2.22845	HHLG11g0944;HHLG34g0170;HHLG36g0229;HHLG27g0047;HHLG11g0505;HHLG32g0910;HHLG23g0022;HHLG36g0483;HHLG17g0330;HHLG16g0785;HHLG36g0687;HHLG42g0021;HHLG11g0499;HHLG39g0025;HHLG23g0020
GO:0008150	GO:0043603	5		cellular amide metabolic process	16	0.0549828	450	0.0272579	0.00635278	0.172839	2.19704	HHLG34g0170;HHLG27g0047;HHLG11g0505;HHLG32g0910;HHLG45g0643;HHLG16g0789;HHLG36g0483;HHLG39g0025;HHLG43g0015;HHLG14g0859;HHLG21g0681;HHLG21g0102;HHLG11g0101;HHLG26g0771;HHLG45g0673;HHLG38g0082
GO:0008150	GO:0006544	5		glycine metabolic process	3	0.0103093	22	0.00133261	0.00651284	0.172839	2.18623	HHLG36g0229;HHLG36g0687;HHLG42g0021
GO:0008150	GO:0006518	5		peptide metabolic process	15	0.0515464	413	0.0250167	0.00672943	0.172839	2.17202	HHLG34g0170;HHLG27g0047;HHLG11g0505;HHLG32g0910;HHLG45g0643;HHLG16g0789;HHLG39g0025;HHLG43g0015;HHLG14g0859;HHLG21g0681;HHLG21g0102;HHLG11g0101;HHLG26g0771;HHLG45g0673;HHLG38g0082
GO:0008150	GO:0042398	6		cellular modified amino acid biosynthetic process	4	0.0137457	43	0.00260464	0.00679963	0.172839	2.16751	HHLG36g0483;HHLG20g0059;HHLG45g0673;HHLG38g0082
GO:0008150	GO:0016054	5		organic acid catabolic process	4	0.0137457	44	0.00266521	0.00737787	0.172839	2.13207	HHLG11g0944;HHLG36g0687;HHLG42g0021;HHLG11g0499
GO:0008150	GO:0046395	6		carboxylic acid catabolic process	4	0.0137457	44	0.00266521	0.00737787	0.172839	2.13207	HHLG11g0944;HHLG36g0687;HHLG42g0021;HHLG11g0499
GO:0008150	GO:0006418			tRNA aminoacylation for protein translation	5	0.0171821	70	0.00424011	0.00782761	0.172839	2.10637	HHLG34g0170;HHLG27g0047;HHLG11g0505;HHLG32g0910;HHLG39g0025
GO:0008150	GO:0006415			translational termination	2	0.00687285	8	0.000484584	0.0080826	0.172839	2.09245	HHLG11g0101;HHLG26g0771
GO:0008150	GO:0006082	4		organic acid metabolic process	15	0.0515464	423	0.0256224	0.00829721	0.172839	2.08107	HHLG11g0944;HHLG34g0170;HHLG36g0229;HHLG27g0047;HHLG11g0505;HHLG32g0910;HHLG23g0022;HHLG36g0483;HHLG17g0330;HHLG16g0785;HHLG36g0687;HHLG42g0021;HHLG11g0499;HHLG39g0025;HHLG23g0020
GO:0008150	GO:0043436	5		oxoacid metabolic process	15	0.0515464	423	0.0256224	0.00829721	0.172839	2.08107	HHLG11g0944;HHLG34g0170;HHLG36g0229;HHLG27g0047;HHLG11g0505;HHLG32g0910;HHLG23g0022;HHLG36g0483;HHLG17g0330;HHLG16g0785;HHLG36g0687;HHLG42g0021;HHLG11g0499;HHLG39g0025;HHLG23g0020
GO:0008150	GO:1901576	4		organic substance biosynthetic process	36	0.123711	1351	0.0818342	0.00832135	0.172839	2.07981	HHLG16g0790;HHLG39g0232;HHLG36g0485;HHLG11g0505;HHLG7g0490;HHLG36g0229;HHLG14g0469;HHLG34g0170;HHLG27g0047;HHLG9g0147;HHLG5g0781;HHLG32g0910;HHLG23g0022;HHLG45g0643;HHLG16g0789;HHLG1g0920;HHLG9g0155;HHLG36g0483;HHLG20g0059;HHLG9g0150;HHLG39g0687;HHLG11g0944;HHLG39g0025;HHLG9g0380;HHLG32g0873;HHLG43g0015;HHLG14g0859;HHLG21g0681;HHLG21g0102;HHLG42g0088;HHLG20g0020;HHLG3g0172;HHLG11g0101;HHLG26g0771…
GO:0008150	GO:0043038	5		amino acid activation	5	0.0171821	72	0.00436126	0.0087965	0.172839	2.05569	HHLG34g0170;HHLG27g0047;HHLG11g0505;HHLG32g0910;HHLG39g0025
GO:0008150	GO:0043039	6		tRNA aminoacylation	5	0.0171821	72	0.00436126	0.0087965	0.172839	2.05569	HHLG34g0170;HHLG27g0047;HHLG11g0505;HHLG32g0910;HHLG39g0025
GO:0008150	GO:0044282	4		small molecule catabolic process	4	0.0137457	47	0.00284693	0.00930424	0.178005	2.03132	HHLG11g0944;HHLG36g0687;HHLG42g0021;HHLG11g0499
GO:0008150	GO:0006750	6		glutathione biosynthetic process	2	0.00687285	9	0.000545157	0.0102717	0.183066	1.98836	HHLG45g0673;HHLG38g0082
GO:0008150	GO:0019184	7		nonribosomal peptide biosynthetic process	2	0.00687285	9	0.000545157	0.0102717	0.183066	1.98836	HHLG45g0673;HHLG38g0082
GO:0008150	GO:0044272	5		sulfur compound biosynthetic process	4	0.0137457	49	0.00296808	0.0107546	0.183066	1.96841	HHLG23g0022;HHLG20g0059;HHLG45g0673;HHLG38g0082
GO:0008150	GO:0044237	3		cellular metabolic process	98	0.33677	4540	0.275002	0.0113688	0.183066	1.94429	HHLG16g0790;HHLG14g1025;HHLG34g0804;HHLG21g0603;HHLG49g0649;HHLG7g0323;HHLG11g0944;HHLG39g0232;HHLG36g0485;HHLG11g0505;HHLG7g0490;HHLG49g0515;HHLG1g0746;HHLG49g0577;HHLG39g0065;HHLG36g0229;HHLG14g0469;HHLG47g0596;HHLG32g0004;HHLG34g0170;HHLG5g0592;HHLG42g0655;HHLG17g0497;HHLG17g0405;HHLG23g0526;HHLG49g0252;HHLG21g0121;HHLG23g0022;HHLG21g0349;HHLG17g0739;HHLG27g0047;HHLG42g0760;HHLG26g0623;HHLG9g0…
GO:0008150	GO:0033554	4		cellular response to stress	9	0.0309278	209	0.0126598	0.0120116	0.183066	1.9204	HHLG1g0746;HHLG23g0526;HHLG21g0349;HHLG1g0109;HHLG34g0312;HHLG9g0966;HHLG11g0505;HHLG17g0743;HHLG49g0575
GO:0008150	GO:0001539	4		cilium or flagellum-dependent cell motility	2	0.00687285	10	0.00060573	0.0126912	0.183066	1.8965	HHLG30g0105;HHLG32g0770
GO:0008150	GO:0044281	3		small molecule metabolic process	25	0.0859107	879	0.0532437	0.0127372	0.183066	1.89493	HHLG16g0790;HHLG11g0944;HHLG49g0515;HHLG36g0229;HHLG34g0170;HHLG17g0739;HHLG27g0047;HHLG9g0147;HHLG5g0781;HHLG11g0505;HHLG32g0910;HHLG23g0022;HHLG1g0920;HHLG9g0155;HHLG36g0483;HHLG34g0071;HHLG20g0059;HHLG7g0148;HHLG17g0330;HHLG16g0785;HHLG36g0687;HHLG42g0021;HHLG11g0499;HHLG39g0025;HHLG23g0020
GO:0008150	GO:0009069	6		serine family amino acid metabolic process	3	0.0103093	28	0.00169604	0.0128207	0.183066	1.89209	HHLG36g0229;HHLG36g0687;HHLG42g0021
GO:0008150	GO:1901605	5		alpha-amino acid metabolic process	6	0.0206186	113	0.00684475	0.0149753	0.183066	1.82463	HHLG11g0944;HHLG36g0229;HHLG23g0022;HHLG36g0483;HHLG36g0687;HHLG42g0021
GO:0008150	GO:1901606	6		alpha-amino acid catabolic process	3	0.0103093	31	0.00187776	0.0169249	0.183066	1.77147	HHLG11g0944;HHLG36g0687;HHLG42g0021
GO:0008150	GO:0071704	3		organic substance metabolic process	121	0.415808	5858	0.354837	0.0172741	0.183066	1.7626	HHLG16g0790;HHLG14g1025;HHLG34g0804;HHLG21g0603;HHLG49g0649;HHLG7g0323;HHLG11g0944;HHLG39g0232;HHLG36g0485;HHLG11g0505;HHLG7g0490;HHLG49g0515;HHLG1g0746;HHLG49g0577;HHLG39g0065;HHLG36g0229;HHLG14g0469;HHLG47g0596;HHLG32g0440;HHLG32g0004;HHLG34g0170;HHLG5g0592;HHLG42g0655;HHLG17g0497;HHLG17g0405;HHLG23g0526;HHLG49g0252;HHLG21g0121;HHLG23g0022;HHLG21g0349;HHLG17g0739;HHLG27g0047;HHLG42g0760;HHLG26g…
GO:0008150	GO:0055114	3		oxidation-reduction process	24	0.0824742	859	0.0520322	0.0176255	0.183066	1.75386	HHLG36g0687;HHLG9g0473;HHLG42g0021;HHLG11g0499;HHLG23g0089;HHLG16g0260;HHLG23g0038;HHLG23g0011;HHLG21g0232;HHLG5g0592;HHLG42g0655;HHLG23g0020;HHLG27g0499;HHLG16g0680;HHLG38g0052;HHLG36g0198;HHLG23g0034;HHLG21g0379;HHLG49g0577;HHLG30g0090;HHLG9g0755;HHLG43g0232;HHLG3g0703;HHLG36g0229
GO:0008150	GO:0001682	10		tRNA 5'-leader removal	1	0.00343643	1	6.0573e-05	0.0176267	0.183066	1.75383	HHLG32g0004
GO:0008150	GO:0006429			leucyl-tRNA aminoacylation	1	0.00343643	1	6.0573e-05	0.0176267	0.183066	1.75383	HHLG32g0910
GO:0008150	GO:0006515	7		misfolded or incompletely synthesized protein catabolic process	1	0.00343643	1	6.0573e-05	0.0176267	0.183066	1.75383	HHLG21g0349
GO:0008150	GO:0007004	7		telomere maintenance via telomerase	1	0.00343643	1	6.0573e-05	0.0176267	0.183066	1.75383	HHLG14g0469
GO:0008150	GO:0031144	5		proteasome localization	1	0.00343643	1	6.0573e-05	0.0176267	0.183066	1.75383	HHLG21g0349
GO:0008150	GO:0034472	9		snRNA 3'-end processing	1	0.00343643	1	6.0573e-05	0.0176267	0.183066	1.75383	HHLG49g0252
GO:0008150	GO:0034477	10		U6 snRNA 3'-end processing	1	0.00343643	1	6.0573e-05	0.0176267	0.183066	1.75383	HHLG49g0252
GO:0008150	GO:0034629	4		cellular protein complex localization	1	0.00343643	1	6.0573e-05	0.0176267	0.183066	1.75383	HHLG21g0349
GO:0008150	GO:0035966	4		response to topologically incorrect protein	1	0.00343643	1	6.0573e-05	0.0176267	0.183066	1.75383	HHLG21g0349
GO:0008150	GO:0035967	5		cellular response to topologically incorrect protein	1	0.00343643	1	6.0573e-05	0.0176267	0.183066	1.75383	HHLG21g0349
GO:0008150	GO:0042138			meiotic DNA double-strand break formation	1	0.00343643	1	6.0573e-05	0.0176267	0.183066	1.75383	HHLG39g0065
GO:0008150	GO:0045740	6		positive regulation of DNA replication	1	0.00343643	1	6.0573e-05	0.0176267	0.183066	1.75383	HHLG14g0469
GO:0008150	GO:0051788	5		response to misfolded protein	1	0.00343643	1	6.0573e-05	0.0176267	0.183066	1.75383	HHLG21g0349
GO:0008150	GO:0051972	5		regulation of telomerase activity	1	0.00343643	1	6.0573e-05	0.0176267	0.183066	1.75383	HHLG14g0469
GO:0008150	GO:0051973	5		positive regulation of telomerase activity	1	0.00343643	1	6.0573e-05	0.0176267	0.183066	1.75383	HHLG14g0469
GO:0008150	GO:0055070	10		copper ion homeostasis	1	0.00343643	1	6.0573e-05	0.0176267	0.183066	1.75383	HHLG26g0024
GO:0008150	GO:0071218	6		cellular response to misfolded protein	1	0.00343643	1	6.0573e-05	0.0176267	0.183066	1.75383	HHLG21g0349
GO:0008150	GO:0071630	7		nucleus-associated proteasomal ubiquitin-dependent protein catabolic process	1	0.00343643	1	6.0573e-05	0.0176267	0.183066	1.75383	HHLG21g0349
GO:0008150	GO:2000278	6		regulation of DNA biosynthetic process	1	0.00343643	1	6.0573e-05	0.0176267	0.183066	1.75383	HHLG14g0469
GO:0008150	GO:2000573	6		positive regulation of DNA biosynthetic process	1	0.00343643	1	6.0573e-05	0.0176267	0.183066	1.75383	HHLG14g0469
GO:0008150	GO:0006412			translation	13	0.0446735	381	0.0230783	0.0180045	0.184356	1.74462	HHLG34g0170;HHLG27g0047;HHLG11g0505;HHLG32g0910;HHLG45g0643;HHLG16g0789;HHLG39g0025;HHLG43g0015;HHLG14g0859;HHLG21g0681;HHLG21g0102;HHLG11g0101;HHLG26g0771
GO:0008150	GO:0010467	5		gene expression	20	0.0687285	688	0.0416742	0.0199635	0.195523	1.69976	HHLG49g0577;HHLG32g0004;HHLG34g0170;HHLG49g0252;HHLG27g0047;HHLG11g0505;HHLG32g0910;HHLG45g0643;HHLG16g0789;HHLG9g0023;HHLG26g0688;HHLG49g0634;HHLG7g0027;HHLG39g0025;HHLG43g0015;HHLG14g0859;HHLG21g0681;HHLG21g0102;HHLG11g0101;HHLG26g0771
GO:0008150	GO:0048870	3		cell motility	3	0.0103093	33	0.00199891	0.0200224	0.195523	1.69848	HHLG36g0146;HHLG30g0105;HHLG32g0770
GO:0008150	GO:0051674	3		localization of cell	3	0.0103093	33	0.00199891	0.0200224	0.195523	1.69848	HHLG36g0146;HHLG30g0105;HHLG32g0770
GO:0008150	GO:0006281	6		DNA repair	8	0.0274914	191	0.0115694	0.0201798	0.195523	1.69508	HHLG1g0746;HHLG23g0526;HHLG1g0109;HHLG34g0312;HHLG9g0966;HHLG11g0505;HHLG17g0743;HHLG49g0575
GO:0008150	GO:0032984	5		macromolecular complex disassembly	2	0.00687285	13	0.000787449	0.0212466	0.195523	1.67271	HHLG11g0101;HHLG26g0771
GO:0008150	GO:0043241	5		protein complex disassembly	2	0.00687285	13	0.000787449	0.0212466	0.195523	1.67271	HHLG11g0101;HHLG26g0771
GO:0008150	GO:0043624	6		cellular protein complex disassembly	2	0.00687285	13	0.000787449	0.0212466	0.195523	1.67271	HHLG11g0101;HHLG26g0771
GO:0008150	GO:0055076	9		transition metal ion homeostasis	2	0.00687285	13	0.000787449	0.0212466	0.195523	1.67271	HHLG26g0024;HHLG3g0242
GO:0008150	GO:0034645	5		cellular macromolecule biosynthetic process	22	0.0756014	784	0.0474892	0.0215899	0.196198	1.66575	HHLG39g0232;HHLG36g0485;HHLG11g0505;HHLG7g0490;HHLG14g0469;HHLG34g0170;HHLG27g0047;HHLG32g0910;HHLG45g0643;HHLG16g0789;HHLG39g0687;HHLG39g0025;HHLG9g0380;HHLG43g0015;HHLG14g0859;HHLG21g0681;HHLG21g0102;HHLG42g0088;HHLG20g0020;HHLG3g0172;HHLG11g0101;HHLG26g0771
GO:0008150	GO:0006260	6		DNA replication	5	0.0171821	91	0.00551214	0.0223754	0.200826	1.65023	HHLG39g0232;HHLG36g0485;HHLG11g0505;HHLG7g0490;HHLG14g0469
GO:0008150	GO:0009063	5		cellular amino acid catabolic process	3	0.0103093	35	0.00212006	0.0234109	0.207557	1.63058	HHLG11g0944;HHLG36g0687;HHLG42g0021
GO:0008150	GO:0006974	5		cellular response to DNA damage stimulus	8	0.0274914	197	0.0119329	0.0237584	0.208101	1.62418	HHLG1g0746;HHLG23g0526;HHLG1g0109;HHLG34g0312;HHLG9g0966;HHLG11g0505;HHLG17g0743;HHLG49g0575
GO:0008150	GO:0022411	4		cellular component disassembly	2	0.00687285	14	0.000848022	0.024503	0.212068	1.61078	HHLG11g0101;HHLG26g0771
GO:0008150	GO:0006575	4		cellular modified amino acid metabolic process	4	0.0137457	63	0.0038161	0.0249998	0.213822	1.60206	HHLG36g0483;HHLG20g0059;HHLG45g0673;HHLG38g0082
GO:0008150	GO:0009059	5		macromolecule biosynthetic process	22	0.0756014	798	0.0483373	0.0257098	0.217337	1.5899	HHLG39g0232;HHLG36g0485;HHLG11g0505;HHLG7g0490;HHLG14g0469;HHLG34g0170;HHLG27g0047;HHLG32g0910;HHLG45g0643;HHLG16g0789;HHLG39g0687;HHLG39g0025;HHLG9g0380;HHLG43g0015;HHLG14g0859;HHLG21g0681;HHLG21g0102;HHLG42g0088;HHLG20g0020;HHLG3g0172;HHLG11g0101;HHLG26g0771
GO:0008150	GO:0009108	6		coenzyme biosynthetic process	5	0.0171821	95	0.00575444	0.0263599	0.220272	1.57906	HHLG16g0790;HHLG9g0147;HHLG36g0483;HHLG20g0059;HHLG11g0944
GO:0008150	GO:0044238	3		primary metabolic process	115	0.395189	5614	0.340057	0.0271239	0.22408	1.56665	HHLG16g0790;HHLG14g1025;HHLG34g0804;HHLG21g0603;HHLG49g0649;HHLG7g0323;HHLG11g0944;HHLG39g0232;HHLG36g0485;HHLG11g0505;HHLG7g0490;HHLG49g0515;HHLG1g0746;HHLG49g0577;HHLG39g0065;HHLG36g0229;HHLG14g0469;HHLG47g0596;HHLG32g0440;HHLG32g0004;HHLG34g0170;HHLG17g0497;HHLG17g0405;HHLG23g0526;HHLG49g0252;HHLG21g0121;HHLG21g0349;HHLG17g0739;HHLG27g0047;HHLG42g0760;HHLG26g0623;HHLG21g0330;HHLG5g0781;HHLG32g…
GO:0008150	GO:0006546	6		glycine catabolic process	2	0.00687285	15	0.000908595	0.0279485	0.225762	1.55364	HHLG36g0687;HHLG42g0021
GO:0008150	GO:0009071	7		serine family amino acid catabolic process	2	0.00687285	15	0.000908595	0.0279485	0.225762	1.55364	HHLG36g0687;HHLG42g0021
GO:0008150	GO:0034508	6		centromere complex assembly	2	0.00687285	16	0.000969168	0.0315754	0.252256	1.50065	HHLG34g0077;HHLG43g0162
GO:0008150	GO:0070647	7		protein modification by small protein conjugation or removal	4	0.0137457	68	0.00411897	0.0319492	0.252468	1.49554	HHLG16g0006;HHLG9g0148;HHLG5g0949;HHLG7g0611
GO:0008150	GO:0000054	5		ribosomal subunit export from nucleus	1	0.00343643	2	0.000121146	0.0349438	0.254042	1.45663	HHLG42g0268
GO:0008150	GO:0000055	6		ribosomal large subunit export from nucleus	1	0.00343643	2	0.000121146	0.0349438	0.254042	1.45663	HHLG42g0268
GO:0008150	GO:0006431			methionyl-tRNA aminoacylation	1	0.00343643	2	0.000121146	0.0349438	0.254042	1.45663	HHLG27g0047
GO:0008150	GO:0010833	7		telomere maintenance via telomere lengthening	1	0.00343643	2	0.000121146	0.0349438	0.254042	1.45663	HHLG14g0469
GO:0008150	GO:0033750	4		ribosome localization	1	0.00343643	2	0.000121146	0.0349438	0.254042	1.45663	HHLG42g0268
GO:0008150	GO:0033753	4		establishment of ribosome localization	1	0.00343643	2	0.000121146	0.0349438	0.254042	1.45663	HHLG42g0268
GO:0008150	GO:0042273	5		ribosomal large subunit biogenesis	1	0.00343643	2	0.000121146	0.0349438	0.254042	1.45663	HHLG42g0268
GO:0008150	GO:0071428	5		rRNA-containing ribonucleoprotein complex export from nucleus	1	0.00343643	2	0.000121146	0.0349438	0.254042	1.45663	HHLG42g0268
GO:0008150	GO:0051188	5		cofactor biosynthetic process	5	0.0171821	104	0.00629959	0.0369021	0.265622	1.43295	HHLG16g0790;HHLG9g0147;HHLG36g0483;HHLG20g0059;HHLG11g0944
GO:0008150	GO:0048285	5		organelle fission	3	0.0103093	43	0.00260464	0.0398601	0.284101	1.39946	HHLG21g0581;HHLG39g0065;HHLG1g0556
GO:0008150	GO:0006928	3		movement of cell or subcellular component	7	0.024055	180	0.0109031	0.0405963	0.286539	1.39151	HHLG1g0736;HHLG34g0175;HHLG34g0196;HHLG30g0105;HHLG32g0770;HHLG21g0538;HHLG36g0146
GO:0008150	GO:0006357	7		regulation of transcription from RNA polymerase II promoter	4	0.0137457	74	0.0044824	0.0416423	0.291095	1.38047	HHLG43g0036;HHLG16g0591;HHLG9g0120;HHLG23g0411
GO:0008150	GO:0019359	8		nicotinamide nucleotide biosynthetic process	2	0.00687285	19	0.00115089	0.0434713	0.300987	1.3618	HHLG16g0790;HHLG11g0944
GO:0008150	GO:0044248	4		cellular catabolic process	11	0.0378007	348	0.0210794	0.0450491	0.308969	1.34631	HHLG11g0944;HHLG21g0349;HHLG21g0330;HHLG49g0628;HHLG36g0687;HHLG42g0021;HHLG7g0611;HHLG17g0455;HHLG9g0154;HHLG11g0499;HHLG17g0739
GO:0008150	GO:0034470	7		ncRNA processing	4	0.0137457	77	0.00466412	0.0470465	0.314802	1.32747	HHLG49g0577;HHLG32g0004;HHLG49g0252;HHLG9g0023
GO:0008150	GO:0019439	5		aromatic compound catabolic process	3	0.0103093	46	0.00278636	0.0471986	0.314802	1.32607	HHLG11g0944;HHLG21g0330;HHLG17g0739
GO:0008150	GO:0044270	5		cellular nitrogen compound catabolic process	3	0.0103093	46	0.00278636	0.0471986	0.314802	1.32607	HHLG11g0944;HHLG21g0330;HHLG17g0739
GO:0008150	GO:0019363	7		pyridine nucleotide biosynthetic process	2	0.00687285	20	0.00121146	0.0477517	0.315595	1.32101	HHLG16g0790;HHLG11g0944
GO:0008150	GO:0007018	4		microtubule-based movement	6	0.0206186	150	0.00908595	0.0499249	0.320106	1.30168	HHLG1g0736;HHLG34g0175;HHLG34g0196;HHLG30g0105;HHLG32g0770;HHLG21g0538
GO:0003674	GO:0003824	2	Molecular Function	catalytic activity	189	0.415385	8323	0.307076	5.40609e-07	0.000243815	6.26712	HHLG20g0763;HHLG9g0141;HHLG7g0055;HHLG42g0088;HHLG16g0790;HHLG26g0688;HHLG32g0910;HHLG11g0499;HHLG32g0873;HHLG34g0053;HHLG38g0838;HHLG30g0716;HHLG7g0606;HHLG16g0773;HHLG17g0640;HHLG47g0181;HHLG27g0018;HHLG21g0490;HHLG43g0596;HHLG39g0232;HHLG21g0622;HHLG26g0019;HHLG34g0175;HHLG14g1051;HHLG30g0105;HHLG32g0770;HHLG9g0989;HHLG21g0538;HHLG16g0583;HHLG14g1050;HHLG1g0068;HHLG34g0170;HHLG36g0053;HHLG16g0…
GO:0003674	GO:0016503			pheromone receptor activity	2	0.0043956	2	7.37898e-05	0.000281201	0.0634108	3.55098	HHLG43g0001;HHLG43g0002
GO:0003674	GO:0016874	3		ligase activity	13	0.0285714	257	0.009482	0.000442211	0.0664791	3.35437	HHLG20g0763;HHLG32g0910;HHLG34g0170;HHLG39g0025;HHLG27g0047;HHLG11g0505;HHLG45g0720;HHLG27g0427;HHLG11g0495;HHLG26g0132;HHLG36g0483;HHLG45g0673;HHLG7g0027
GO:0003674	GO:0016887	8		ATPase activity	16	0.0351648	398	0.0146842	0.00124981	0.0826752	2.90316	HHLG26g0008;HHLG30g0514;HHLG26g0241;HHLG20g0701;HHLG43g0395;HHLG27g0422;HHLG16g0583;HHLG34g0800;HHLG27g0035;HHLG47g0181;HHLG21g0490;HHLG34g0175;HHLG14g1051;HHLG30g0105;HHLG32g0770;HHLG14g1050
GO:0003674	GO:0004386	8		helicase activity	12	0.0263736	255	0.00940821	0.00135142	0.0826752	2.86921	HHLG26g0008;HHLG30g0514;HHLG26g0241;HHLG20g0701;HHLG43g0395;HHLG27g0422;HHLG16g0583;HHLG34g0800;HHLG9g0107;HHLG17g0050;HHLG34g0093;HHLG39g0232
GO:0003674	GO:0050660	5		flavin adenine dinucleotide binding	5	0.010989	50	0.00184475	0.00148442	0.0826752	2.82844	HHLG11g0499;HHLG21g0379;HHLG49g0577;HHLG43g0232;HHLG23g0039
GO:0003674	GO:0009982	5		pseudouridine synthase activity	3	0.00659341	14	0.000516529	0.00149049	0.0826752	2.82667	HHLG21g0603;HHLG49g0649;HHLG7g0323
GO:0003674	GO:0003747			translation release factor activity	2	0.0043956	4	0.00014758	0.00164984	0.0826752	2.78256	HHLG11g0101;HHLG26g0771
GO:0003674	GO:0008079			translation termination factor activity	2	0.0043956	4	0.00014758	0.00164984	0.0826752	2.78256	HHLG11g0101;HHLG26g0771
GO:0003674	GO:0008026	10		ATP-dependent helicase activity	8	0.0175824	140	0.00516529	0.00257858	0.105722	2.58862	HHLG26g0008;HHLG30g0514;HHLG26g0241;HHLG20g0701;HHLG43g0395;HHLG27g0422;HHLG16g0583;HHLG34g0800
GO:0003675	GO:0070035	9		purine NTP-dependent helicase activity	8	0.0175824	140	0.00516529	0.00257858	0.105722	2.58862	HHLG26g0008;HHLG30g0514;HHLG26g0241;HHLG20g0701;HHLG43g0395;HHLG27g0422;HHLG16g0583;HHLG34g0800
GO:0003676	GO:0004518	5		nuclease activity	8	0.0175824	145	0.00534976	0.00319994	0.116585	2.49486	HHLG21g0662;HHLG49g0252;HHLG30g0455;HHLG42g0135;HHLG1g0003;HHLG34g0804;HHLG32g0004;HHLG21g0330
GO:0003677	GO:0016787	3		hydrolase activity	81	0.178022	3595	0.132637	0.00336055	0.116585	2.47359	HHLG7g0055;HHLG34g0053;HHLG38g0838;HHLG30g0716;HHLG7g0606;HHLG16g0773;HHLG17g0640;HHLG47g0181;HHLG27g0018;HHLG21g0490;HHLG43g0596;HHLG39g0232;HHLG21g0622;HHLG26g0019;HHLG34g0175;HHLG14g1051;HHLG30g0105;HHLG32g0770;HHLG9g0989;HHLG21g0538;HHLG16g0583;HHLG14g1050;HHLG1g0068;HHLG1g0798;HHLG5g0212;HHLG49g0089;HHLG26g0008;HHLG30g0514;HHLG26g0241;HHLG20g0701;HHLG43g0395;HHLG27g0422;HHLG34g0800;HHLG11g00…
GO:0003678	GO:0004549	5		tRNA-specific ribonuclease activity	2	0.0043956	6	0.00022137	0.0040335	0.129936	2.39432	HHLG21g0662;HHLG32g0004
GO:0003679	GO:0016741	4		transferase activity, transferring one-carbon groups	11	0.0241758	262	0.00966647	0.00501492	0.150782	2.29974	HHLG26g0688;HHLG23g0022;HHLG17g0330;HHLG21g0121;HHLG36g0687;HHLG42g0021;HHLG30g0701;HHLG14g0860;HHLG14g1025;HHLG9g0995;HHLG17g0497
GO:0003680	GO:0016853	3		isomerase activity	7	0.0153846	126	0.00464876	0.0054775	0.154397	2.26142	HHLG27g0111;HHLG21g0379;HHLG21g0603;HHLG49g0649;HHLG7g0323;HHLG16g0814;HHLG39g0011
GO:0003681	GO:0004812	5		aminoacyl-tRNA ligase activity	5	0.010989	71	0.00261954	0.00685227	0.158137	2.16417	HHLG32g0910;HHLG34g0170;HHLG39g0025;HHLG27g0047;HHLG11g0505
GO:0003682	GO:0016875	4		ligase activity, forming carbon-oxygen bonds	5	0.010989	71	0.00261954	0.00685227	0.158137	2.16417	HHLG32g0910;HHLG34g0170;HHLG39g0025;HHLG27g0047;HHLG11g0505
GO:0003683	GO:0016876	5		ligase activity, forming aminoacyl-tRNA and related compounds	5	0.010989	71	0.00261954	0.00685227	0.158137	2.16417	HHLG32g0910;HHLG34g0170;HHLG39g0025;HHLG27g0047;HHLG11g0505
GO:0003684	GO:0004030	6		aldehyde dehydrogenase [NAD(P)+] activity	2	0.0043956	8	0.000295159	0.00736338	0.158137	2.13292	HHLG5g0592;HHLG42g0655
GO:0003685	GO:0004047	5		aminomethyltransferase activity	2	0.0043956	8	0.000295159	0.00736338	0.158137	2.13292	HHLG36g0687;HHLG42g0021
GO:0003686	GO:0016627	4		oxidoreductase activity, acting on the CH-CH group of donors	4	0.00879121	49	0.00180785	0.00915454	0.164587	2.03836	HHLG11g0499;HHLG23g0011;HHLG21g0232;HHLG49g0577
GO:0003687	GO:0008168	4		methyltransferase activity	10	0.021978	253	0.00933442	0.0108641	0.164587	1.96401	HHLG26g0688;HHLG23g0022;HHLG21g0121;HHLG36g0687;HHLG42g0021;HHLG30g0701;HHLG14g0860;HHLG14g1025;HHLG9g0995;HHLG17g0497
GO:0003688	GO:0003995	5		acyl-CoA dehydrogenase activity	3	0.00659341	29	0.00106995	0.0124234	0.164587	1.90576	HHLG11g0499;HHLG23g0011;HHLG21g0232
GO:0003689	GO:0003723	5		RNA binding	16	0.0351648	508	0.0187426	0.0126624	0.164587	1.89748	HHLG43g0015;HHLG23g0411;HHLG21g0603;HHLG26g0008;HHLG26g0688;HHLG49g0649;HHLG30g0455;HHLG45g0643;HHLG7g0323;HHLG16g0789;HHLG9g0113;HHLG20g0091;HHLG23g0047;HHLG11g0101;HHLG26g0771;HHLG27g0629
GO:0003690	GO:0050662	4		coenzyme binding	8	0.0175824	186	0.00686246	0.0136293	0.164587	1.86553	HHLG23g0410;HHLG36g0229;HHLG23g0034;HHLG43g0232;HHLG11g0499;HHLG21g0379;HHLG49g0577;HHLG23g0039
GO:0003691	GO:0004521	5		endoribonuclease activity	3	0.00659341	30	0.00110685	0.0136349	0.164587	1.86535	HHLG21g0662;HHLG30g0455;HHLG32g0004
GO:0003692	GO:0016491	3		oxidoreductase activity	25	0.0549451	926	0.0341647	0.0141222	0.164587	1.8501	HHLG11g0499;HHLG5g0592;HHLG42g0655;HHLG36g0687;HHLG9g0473;HHLG42g0021;HHLG34g0373;HHLG16g0260;HHLG36g0198;HHLG23g0704;HHLG30g0090;HHLG9g0755;HHLG43g0232;HHLG3g0703;HHLG36g0229;HHLG11g0125;HHLG23g0020;HHLG23g0011;HHLG21g0232;HHLG23g0089;HHLG16g0680;HHLG23g0038;HHLG38g0052;HHLG3g0931;HHLG49g0577
GO:0003693	GO:0005524	4		ATP binding	56	0.123077	2486	0.0917208	0.0146634	0.164587	1.83376	HHLG32g0850;HHLG47g0181;HHLG16g0305;HHLG9g0107;HHLG27g0018;HHLG26g0008;HHLG30g0514;HHLG17g0019;HHLG21g0490;HHLG39g0025;HHLG27g0047;HHLG20g0059;HHLG43g0596;HHLG5g0781;HHLG1g0736;HHLG39g0232;HHLG26g0241;HHLG49g0089;HHLG42g0760;HHLG26g0019;HHLG11g0505;HHLG34g0175;HHLG17g0050;HHLG17g0712;HHLG34g0170;HHLG9g0160;HHLG30g0426;HHLG34g0178;HHLG47g0484;HHLG14g1051;HHLG34g0196;HHLG32g0910;HHLG26g0623;HHLG45g…
GO:0003694	GO:0032559	6		adenyl ribonucleotide binding	56	0.123077	2491	0.0919053	0.015207	0.164587	1.81796	HHLG32g0850;HHLG47g0181;HHLG16g0305;HHLG9g0107;HHLG27g0018;HHLG26g0008;HHLG30g0514;HHLG17g0019;HHLG21g0490;HHLG39g0025;HHLG27g0047;HHLG20g0059;HHLG43g0596;HHLG5g0781;HHLG1g0736;HHLG39g0232;HHLG26g0241;HHLG49g0089;HHLG42g0760;HHLG26g0019;HHLG11g0505;HHLG34g0175;HHLG17g0050;HHLG17g0712;HHLG34g0170;HHLG9g0160;HHLG30g0426;HHLG34g0178;HHLG47g0484;HHLG14g1051;HHLG34g0196;HHLG32g0910;HHLG26g0623;HHLG45g…
GO:0003695	GO:0017111	7		nucleoside-triphosphatase activity	36	0.0791209	1470	0.0542355	0.015492	0.164587	1.80989	HHLG34g0053;HHLG38g0838;HHLG30g0716;HHLG7g0606;HHLG16g0773;HHLG17g0640;HHLG47g0181;HHLG27g0018;HHLG21g0490;HHLG43g0596;HHLG39g0232;HHLG21g0622;HHLG26g0019;HHLG34g0175;HHLG14g1051;HHLG30g0105;HHLG32g0770;HHLG9g0989;HHLG21g0538;HHLG16g0583;HHLG14g1050;HHLG1g0068;HHLG49g0089;HHLG26g0008;HHLG30g0514;HHLG26g0241;HHLG20g0701;HHLG43g0395;HHLG27g0422;HHLG34g0800;HHLG9g0107;HHLG17g0050;HHLG34g0093;HHLG1g0…
GO:0003696	GO:0004077	5		biotin-[acetyl-CoA-carboxylase] ligase activity	1	0.0021978	1	3.68949e-05	0.0167872	0.164587	1.77502	HHLG20g0763
GO:0003697	GO:0004363	6		glutathione synthase activity	1	0.0021978	1	3.68949e-05	0.0167872	0.164587	1.77502	HHLG45g0673
GO:0003698	GO:0004823	6		leucine-tRNA ligase activity	1	0.0021978	1	3.68949e-05	0.0167872	0.164587	1.77502	HHLG32g0910
GO:0003699	GO:0004958			prostaglandin F receptor activity	1	0.0021978	1	3.68949e-05	0.0167872	0.164587	1.77502	HHLG21g0536
GO:0003700	GO:0004963			follicle-stimulating hormone receptor activity	1	0.0021978	1	3.68949e-05	0.0167872	0.164587	1.77502	HHLG23g0359
GO:0003701	GO:0005415	6		nucleoside:sodium symporter activity	1	0.0021978	1	3.68949e-05	0.0167872	0.164587	1.77502	HHLG36g0416
GO:0003702	GO:0008452	4		RNA ligase activity	1	0.0021978	1	3.68949e-05	0.0167872	0.164587	1.77502	HHLG7g0027
GO:0003703	GO:0008705	6		methionine synthase activity	1	0.0021978	1	3.68949e-05	0.0167872	0.164587	1.77502	HHLG23g0022
GO:0003704	GO:0009881	4		photoreceptor activity	1	0.0021978	1	3.68949e-05	0.0167872	0.164587	1.77502	HHLG23g0039
GO:0003705	GO:0009882	5		blue light photoreceptor activity	1	0.0021978	1	3.68949e-05	0.0167872	0.164587	1.77502	HHLG23g0039
GO:0003706	GO:0018271	4		biotin-protein ligase activity	1	0.0021978	1	3.68949e-05	0.0167872	0.164587	1.77502	HHLG20g0763
GO:0003707	GO:0030429	6		kynureninase activity	1	0.0021978	1	3.68949e-05	0.0167872	0.164587	1.77502	HHLG11g0944
GO:0003708	GO:0042084	5		5-methyltetrahydrofolate-dependent methyltransferase activity	1	0.0021978	1	3.68949e-05	0.0167872	0.164587	1.77502	HHLG23g0022
GO:0003709	GO:0071949	6		FAD binding	1	0.0021978	1	3.68949e-05	0.0167872	0.164587	1.77502	HHLG23g0039
GO:0003710	GO:0080048	7		GDP-D-glucose phosphorylase activity	1	0.0021978	1	3.68949e-05	0.0167872	0.164587	1.77502	HHLG49g0161
GO:0003711	GO:0016866	4		intramolecular transferase activity	3	0.00659341	33	0.00121753	0.01766	0.165045	1.75301	HHLG21g0603;HHLG49g0649;HHLG7g0323
GO:0003712	GO:0016462	6		pyrophosphatase activity	36	0.0791209	1485	0.054789	0.0178036	0.165045	1.74949	HHLG34g0053;HHLG38g0838;HHLG30g0716;HHLG7g0606;HHLG16g0773;HHLG17g0640;HHLG47g0181;HHLG27g0018;HHLG21g0490;HHLG43g0596;HHLG39g0232;HHLG21g0622;HHLG26g0019;HHLG34g0175;HHLG14g1051;HHLG30g0105;HHLG32g0770;HHLG9g0989;HHLG21g0538;HHLG16g0583;HHLG14g1050;HHLG1g0068;HHLG49g0089;HHLG26g0008;HHLG30g0514;HHLG26g0241;HHLG20g0701;HHLG43g0395;HHLG27g0422;HHLG34g0800;HHLG9g0107;HHLG17g0050;HHLG34g0093;HHLG1g0…
GO:0003713	GO:0016817	4		hydrolase activity, acting on acid anhydrides	36	0.0791209	1488	0.0548996	0.0182977	0.165045	1.7376	HHLG34g0053;HHLG38g0838;HHLG30g0716;HHLG7g0606;HHLG16g0773;HHLG17g0640;HHLG47g0181;HHLG27g0018;HHLG21g0490;HHLG43g0596;HHLG39g0232;HHLG21g0622;HHLG26g0019;HHLG34g0175;HHLG14g1051;HHLG30g0105;HHLG32g0770;HHLG9g0989;HHLG21g0538;HHLG16g0583;HHLG14g1050;HHLG1g0068;HHLG49g0089;HHLG26g0008;HHLG30g0514;HHLG26g0241;HHLG20g0701;HHLG43g0395;HHLG27g0422;HHLG34g0800;HHLG9g0107;HHLG17g0050;HHLG34g0093;HHLG1g0…
GO:0003714	GO:0016818	5		hydrolase activity, acting on acid anhydrides, in phosphorus-containing anhydrides	36	0.0791209	1488	0.0548996	0.0182977	0.165045	1.7376	HHLG34g0053;HHLG38g0838;HHLG30g0716;HHLG7g0606;HHLG16g0773;HHLG17g0640;HHLG47g0181;HHLG27g0018;HHLG21g0490;HHLG43g0596;HHLG39g0232;HHLG21g0622;HHLG26g0019;HHLG34g0175;HHLG14g1051;HHLG30g0105;HHLG32g0770;HHLG9g0989;HHLG21g0538;HHLG16g0583;HHLG14g1050;HHLG1g0068;HHLG49g0089;HHLG26g0008;HHLG30g0514;HHLG26g0241;HHLG20g0701;HHLG43g0395;HHLG27g0422;HHLG34g0800;HHLG9g0107;HHLG17g0050;HHLG34g0093;HHLG1g0…
GO:0003715	GO:0016879	4		ligase activity, forming carbon-nitrogen bonds	7	0.0153846	161	0.00594008	0.0193212	0.17086	1.71397	HHLG20g0763;HHLG45g0720;HHLG27g0427;HHLG11g0495;HHLG26g0132;HHLG36g0483;HHLG45g0673
GO:0003716	GO:0048037	3		cofactor binding	10	0.021978	281	0.0103675	0.0210553	0.182615	1.67664	HHLG23g0034;HHLG11g0944;HHLG16g0785;HHLG23g0410;HHLG36g0229;HHLG43g0232;HHLG11g0499;HHLG21g0379;HHLG49g0577;HHLG23g0039
GO:0003717	GO:0004602	4		glutathione peroxidase activity	2	0.0043956	14	0.000516529	0.0223928	0.185817	1.64989	HHLG23g0089;HHLG16g0680
GO:0003718	GO:0016620	5		oxidoreductase activity, acting on the aldehyde or oxo group of donors, NAD or NADP as acceptor	2	0.0043956	14	0.000516529	0.0223928	0.185817	1.64989	HHLG5g0592;HHLG42g0655
GO:0003719	GO:0030554	6		adenyl nucleotide binding	56	0.123077	2548	0.0940083	0.0226607	0.185817	1.64473	HHLG32g0850;HHLG47g0181;HHLG16g0305;HHLG9g0107;HHLG27g0018;HHLG26g0008;HHLG30g0514;HHLG17g0019;HHLG21g0490;HHLG39g0025;HHLG27g0047;HHLG20g0059;HHLG43g0596;HHLG5g0781;HHLG1g0736;HHLG39g0232;HHLG26g0241;HHLG49g0089;HHLG42g0760;HHLG26g0019;HHLG11g0505;HHLG34g0175;HHLG17g0050;HHLG17g0712;HHLG34g0170;HHLG9g0160;HHLG30g0426;HHLG34g0178;HHLG47g0484;HHLG14g1051;HHLG34g0196;HHLG32g0910;HHLG26g0623;HHLG45g…
GO:0003720	GO:0036094	3		small molecule binding	81	0.178022	3917	0.144517	0.0260586	0.209865	1.58405	HHLG30g0698;HHLG30g0056;HHLG34g0053;HHLG3g0325;HHLG38g0838;HHLG30g0716;HHLG23g0049;HHLG30g0511;HHLG7g0606;HHLG16g0773;HHLG17g0640;HHLG36g0229;HHLG23g0022;HHLG32g0850;HHLG47g0181;HHLG16g0305;HHLG9g0107;HHLG27g0018;HHLG26g0008;HHLG30g0514;HHLG17g0019;HHLG21g0490;HHLG39g0025;HHLG27g0047;HHLG20g0059;HHLG43g0596;HHLG5g0781;HHLG1g0736;HHLG39g0232;HHLG26g0241;HHLG49g0089;HHLG42g0760;HHLG26g0019;HHLG11g0…
GO:0003721	GO:0004527	6		exonuclease activity	3	0.00659341	39	0.0014389	0.0274873	0.217487	1.56087	HHLG42g0135;HHLG1g0003;HHLG34g0804
GO:0003722	GO:0016892	6		endoribonuclease activity, producing 3'-phosphomonoesters	2	0.0043956	16	0.000590319	0.028886	0.224613	1.53931	HHLG21g0662;HHLG30g0455
GO:0003723	GO:0008430	3		selenium binding	2	0.0043956	17	0.000627214	0.0323798	0.233844	1.48973	HHLG16g0592;HHLG9g0268
GO:0003724	GO:0002161	5		aminoacyl-tRNA editing activity	1	0.0021978	2	7.37898e-05	0.0332932	0.233844	1.47764	HHLG32g0910
GO:0003725	GO:0004163	6		diphosphomevalonate decarboxylase activity	1	0.0021978	2	7.37898e-05	0.0332932	0.233844	1.47764	HHLG32g0873
GO:0003726	GO:0004655	6		porphobilinogen synthase activity	1	0.0021978	2	7.37898e-05	0.0332932	0.233844	1.47764	HHLG9g0150
GO:0003727	GO:0004825	6		methionine-tRNA ligase activity	1	0.0021978	2	7.37898e-05	0.0332932	0.233844	1.47764	HHLG27g0047
GO:0003728	GO:0008144	3		drug binding	1	0.0021978	2	7.37898e-05	0.0332932	0.233844	1.47764	HHLG16g0802
GO:0003729	GO:0042623	9		ATPase activity, coupled	9	0.0197802	262	0.00966647	0.0337026	0.233844	1.47234	HHLG26g0008;HHLG30g0514;HHLG26g0241;HHLG20g0701;HHLG43g0395;HHLG27g0422;HHLG16g0583;HHLG34g0800;HHLG27g0035
GO:0003730	GO:0003777	9		microtubule motor activity	6	0.0131868	145	0.00534976	0.035993	0.245952	1.44378	HHLG1g0736;HHLG34g0175;HHLG34g0196;HHLG30g0105;HHLG32g0770;HHLG21g0538
GO:0003731	GO:0016881	5		acid-amino acid ligase activity	5	0.010989	109	0.00402155	0.036905	0.24842	1.43292	HHLG45g0720;HHLG27g0427;HHLG11g0495;HHLG26g0132;HHLG45g0673
GO:0003732	GO:0016894	7		endonuclease activity, active with either ribo- or deoxyribonucleic acids and producing 3'-phosphomonoesters	2	0.0043956	19	0.000701004	0.0398301	0.264167	1.39979	HHLG21g0662;HHLG30g0455
GO:0003733	GO:0000166	4		nucleotide binding	77	0.169231	3788	0.139758	0.0417732	0.26589	1.3791	HHLG30g0698;HHLG30g0056;HHLG34g0053;HHLG3g0325;HHLG38g0838;HHLG30g0716;HHLG23g0049;HHLG30g0511;HHLG7g0606;HHLG16g0773;HHLG17g0640;HHLG36g0229;HHLG32g0850;HHLG47g0181;HHLG16g0305;HHLG9g0107;HHLG27g0018;HHLG26g0008;HHLG30g0514;HHLG17g0019;HHLG21g0490;HHLG39g0025;HHLG27g0047;HHLG20g0059;HHLG43g0596;HHLG5g0781;HHLG1g0736;HHLG39g0232;HHLG26g0241;HHLG49g0089;HHLG42g0760;HHLG26g0019;HHLG11g0505;HHLG34g0…
GO:0003734	GO:1901265	4		nucleoside phosphate binding	77	0.169231	3788	0.139758	0.0417732	0.26589	1.3791	HHLG30g0698;HHLG30g0056;HHLG34g0053;HHLG3g0325;HHLG38g0838;HHLG30g0716;HHLG23g0049;HHLG30g0511;HHLG7g0606;HHLG16g0773;HHLG17g0640;HHLG36g0229;HHLG32g0850;HHLG47g0181;HHLG16g0305;HHLG9g0107;HHLG27g0018;HHLG26g0008;HHLG30g0514;HHLG17g0019;HHLG21g0490;HHLG39g0025;HHLG27g0047;HHLG20g0059;HHLG43g0596;HHLG5g0781;HHLG1g0736;HHLG39g0232;HHLG26g0241;HHLG49g0089;HHLG42g0760;HHLG26g0019;HHLG11g0505;HHLG34g0…
GO:0003735	GO:0005319	3		lipid transporter activity	4	0.00879121	78	0.0028778	0.0423496	0.26589	1.37315	HHLG49g0637;HHLG3g0164;HHLG21g0628;HHLG27g0035
GO:0003736	GO:0004842	5		ubiquitin-protein transferase activity	7	0.0153846	194	0.00715762	0.0460541	0.26589	1.33673	HHLG36g0053;HHLG16g0136;HHLG1g0293;HHLG26g0132;HHLG9g0148;HHLG16g0006;HHLG34g0805
GO:0003737	GO:0004519	6		endonuclease activity	3	0.00659341	49	0.00180785	0.0490766	0.26589	1.30913	HHLG21g0662;HHLG30g0455;HHLG32g0004
GO:0003738	GO:0000213	6		tRNA-intron endonuclease activity	1	0.0021978	3	0.000110685	0.0495227	0.26589	1.3052	HHLG21g0662
GO:0003739	GO:0004146	6		dihydrofolate reductase activity	1	0.0021978	3	0.000110685	0.0495227	0.26589	1.3052	HHLG36g0229
GO:0003740	GO:0004526	6		ribonuclease P activity	1	0.0021978	3	0.000110685	0.0495227	0.26589	1.3052	HHLG32g0004
GO:0003741	GO:0004850	6		uridine phosphorylase activity	1	0.0021978	3	0.000110685	0.0495227	0.26589	1.3052	HHLG17g0739
GO:0003742	GO:0005157	6		macrophage colony-stimulating factor receptor binding	1	0.0021978	3	0.000110685	0.0495227	0.26589	1.3052	HHLG36g0297
GO:0003743	GO:0016743	5		carboxyl- or carbamoyltransferase activity	1	0.0021978	3	0.000110685	0.0495227	0.26589	1.3052	HHLG17g0330
GO:0003744	GO:0016822	4		hydrolase activity, acting on acid carbon-carbon bonds	1	0.0021978	3	0.000110685	0.0495227	0.26589	1.3052	HHLG11g0944
GO:0003745	GO:0016823	5		hydrolase activity, acting on acid carbon-carbon bonds, in ketonic substances	1	0.0021978	3	0.000110685	0.0495227	0.26589	1.3052	HHLG11g0944
GO:0003746	GO:0016882	5		cyclo-ligase activity	1	0.0021978	3	0.000110685	0.0495227	0.26589	1.3052	HHLG36g0483
GO:0003747	GO:0030272	6		5-formyltetrahydrofolate cyclo-ligase activity	1	0.0021978	3	0.000110685	0.0495227	0.26589	1.3052	HHLG36g0483
GO:0003748	GO:0033897	7		ribonuclease T2 activity	1	0.0021978	3	0.000110685	0.0495227	0.26589	1.3052	HHLG30g0455
GO:0005575	GO:0005801	5	Cellular Component	cis-Golgi network	2	0.0100503	7	0.000572129	0.00523826	0.424433	2.28081	HHLG30g0586;HHLG45g0019
GO:0005575	GO:0030286	4		dynein complex	3	0.0150754	28	0.00228852	0.0102935	0.424433	1.98744	HHLG34g0175;HHLG32g0770;HHLG21g0538
GO:0005575	GO:0044424	3		intracellular part	88	0.442211	4439	0.362812	0.0121738	0.424433	1.91457	HHLG32g0942;HHLG17g0743;HHLG32g0353;HHLG3g0783;HHLG45g0057;HHLG34g0077;HHLG49g0575;HHLG26g0011;HHLG17g0242;HHLG36g0646;HHLG26g0132;HHLG21g0379;HHLG1g0108;HHLG14g1066;HHLG49g0321;HHLG49g0089;HHLG9g0154;HHLG11g0505;HHLG34g0175;HHLG32g0770;HHLG21g0538;HHLG47g0491;HHLG9g0023;HHLG49g0628;HHLG16g0772;HHLG36g0040;HHLG1g0556;HHLG14g0916;HHLG21g0349;HHLG1g0790;HHLG26g0008;HHLG7g0079;HHLG5g0949;HHLG49g0635…
GO:0005575	GO:0005622	3		intracellular	104	0.522613	5439	0.444544	0.0155256	0.424433	1.80895	HHLG32g0942;HHLG17g0743;HHLG32g0353;HHLG3g0783;HHLG45g0057;HHLG34g0077;HHLG49g0575;HHLG26g0011;HHLG17g0242;HHLG36g0646;HHLG26g0132;HHLG21g0379;HHLG1g0108;HHLG14g1066;HHLG49g0321;HHLG49g0089;HHLG9g0154;HHLG11g0505;HHLG34g0175;HHLG32g0770;HHLG21g0538;HHLG47g0491;HHLG9g0023;HHLG49g0628;HHLG16g0772;HHLG36g0040;HHLG1g0556;HHLG14g0916;HHLG21g0349;HHLG1g0790;HHLG26g0008;HHLG7g0079;HHLG5g0949;HHLG49g0635…
GO:0005575	GO:0005929	3		cilium	2	0.0100503	12	0.000980793	0.0156059	0.424433	1.80671	HHLG36g0146;HHLG32g0770
GO:0005575	GO:0031514	4		motile cilium	1	0.00502513	1	8.17327e-05	0.0162648	0.424433	1.78875	HHLG36g0146
GO:0005575	GO:0032797	3		SMN complex	1	0.00502513	1	8.17327e-05	0.0162648	0.424433	1.78875	HHLG36g0646
GO:0005575	GO:0005829	5		cytosol	3	0.0150754	35	0.00286065	0.0189313	0.424433	1.72282	HHLG26g0132;HHLG1g0108;HHLG47g0491
GO:0005575	GO:0005968	5		Rab-protein geranylgeranyltransferase complex	1	0.00502513	2	0.000163465	0.0322664	0.424433	1.49125	HHLG42g0660
GO:0005575	GO:0033596	3		TSC1-TSC2 complex	1	0.00502513	2	0.000163465	0.0322664	0.424433	1.49125	HHLG1g0108
GO:0005575	GO:0043240	3		Fanconi anaemia nuclear complex	1	0.00502513	2	0.000163465	0.0322664	0.424433	1.49125	HHLG49g0575
GO:0005575	GO:1902494	3		catalytic complex	11	0.0552764	363	0.029669	0.0351739	0.424433	1.45378	HHLG32g0942;HHLG17g0743;HHLG9g0154;HHLG34g0175;HHLG32g0770;HHLG21g0538;HHLG3g0015;HHLG16g0006;HHLG5g0905;HHLG42g0660;HHLG9g0159
GO:0005575	GO:0043227	3		membrane-bounded organelle	51	0.256281	2473	0.202125	0.0364054	0.424433	1.43883	HHLG32g0942;HHLG17g0743;HHLG49g0575;HHLG26g0011;HHLG17g0242;HHLG21g0379;HHLG11g0505;HHLG26g0132;HHLG47g0491;HHLG1g0556;HHLG14g0916;HHLG21g0349;HHLG1g0790;HHLG26g0008;HHLG7g0079;HHLG5g0949;HHLG49g0635;HHLG39g0232;HHLG14g0202;HHLG36g0485;HHLG45g0003;HHLG43g0379;HHLG49g0321;HHLG17g0050;HHLG16g0591;HHLG7g0490;HHLG9g0272;HHLG1g0746;HHLG1g0732;HHLG27g0427;HHLG21g0121;HHLG14g1064;HHLG34g0093;HHLG1g0108;…
GO:0005575	GO:0043231	4		intracellular membrane-bounded organelle	51	0.256281	2473	0.202125	0.0364054	0.424433	1.43883	HHLG32g0942;HHLG17g0743;HHLG49g0575;HHLG26g0011;HHLG17g0242;HHLG21g0379;HHLG11g0505;HHLG26g0132;HHLG47g0491;HHLG1g0556;HHLG14g0916;HHLG21g0349;HHLG1g0790;HHLG26g0008;HHLG7g0079;HHLG5g0949;HHLG49g0635;HHLG39g0232;HHLG14g0202;HHLG36g0485;HHLG45g0003;HHLG43g0379;HHLG49g0321;HHLG17g0050;HHLG16g0591;HHLG7g0490;HHLG9g0272;HHLG1g0746;HHLG1g0732;HHLG27g0427;HHLG21g0121;HHLG14g1064;HHLG34g0093;HHLG1g0108;…
GO:0005575	GO:0019866	4		organelle inner membrane	4	0.0201005	77	0.00629342	0.0366434	0.424433	1.436	HHLG32g0942;HHLG26g0011;HHLG17g0242;HHLG45g0057
GO:0005575	GO:0031082	3		BLOC complex	1	0.00502513	3	0.000245198	0.048009	0.424433	1.31868	HHLG47g0491
GO:0005575	GO:0031083	4		BLOC-1 complex	1	0.00502513	3	0.000245198	0.048009	0.424433	1.31868	HHLG47g0491
GO:0005575	GO:0070461	6		SAGA-type complex	1	0.00502513	3	0.000245198	0.048009	0.424433	1.31868	HHLG3g0015

## Sheet: GO of single copy
GO of single copy genes in common carp genome.
GO ID (level1)	GO Term (level1)	GO ID	GO level	Description	GeneRatio (680)		BgRatio (16509)		pvalue	fdr	-LN(p)	geneID
GO:0008150	Biological Process	GO:0090304	5	nucleic acid metabolic process	89	0.130882	737	0.0446423	2.49099e-20	1.25666e-17	19.6036	HHLG29g0465;HHLG21g0603;HHLG49g0649;HHLG7g0323;HHLG22g0525;HHLG24g0573;HHLG2g0725;HHLG39g0232;HHLG41g0386;HHLG36g0485;HHLG11g0505;HHLG13g0883;HHLG50g0495;HHLG10g1002;HHLG33g0709;HHLG7g0490;HHLG19g0768;HHLG40g0036;HHLG8g0003;HHLG4g0888;HHLG13g0242;HHLG22g0028;HHLG19g0688;HHLG37g0690;HHLG10g0961;HHLG1g0746;HHLG15g0511;HHLG15g0668;HHLG49g0577;HHLG8g0103;HHLG39g0065;HHLG14g0469;HHLG32g0004;HHLG34g017…
GO:0008150		GO:0006807	3	nitrogen compound metabolic process	157	0.230882	1818	0.110122	3.01961e-20	1.25666e-17	19.52	HHLG29g0465;HHLG16g0790;HHLG14g1025;HHLG10g0962;HHLG34g0804;HHLG10g1002;HHLG40g0036;HHLG40g0535;HHLG21g0603;HHLG49g0649;HHLG7g0323;HHLG22g0525;HHLG24g0573;HHLG11g0944;HHLG2g0725;HHLG39g0232;HHLG41g0386;HHLG36g0485;HHLG11g0505;HHLG13g0883;HHLG50g0495;HHLG33g0709;HHLG7g0490;HHLG19g0768;HHLG8g0003;HHLG4g0888;HHLG13g0242;HHLG18g0728;HHLG33g0457;HHLG49g0515;HHLG13g0173;HHLG22g0028;HHLG19g0688;HHLG37g0…
GO:0008150		GO:0046483	4	heterocycle metabolic process	123	0.180882	1252	0.0758374	3.46189e-20	1.25666e-17	19.4607	HHLG29g0465;HHLG16g0790;HHLG14g1025;HHLG10g0962;HHLG34g0804;HHLG10g1002;HHLG40g0036;HHLG40g0535;HHLG21g0603;HHLG49g0649;HHLG7g0323;HHLG22g0525;HHLG24g0573;HHLG11g0944;HHLG2g0725;HHLG39g0232;HHLG41g0386;HHLG36g0485;HHLG11g0505;HHLG13g0883;HHLG50g0495;HHLG33g0709;HHLG7g0490;HHLG19g0768;HHLG8g0003;HHLG4g0888;HHLG13g0242;HHLG18g0728;HHLG33g0457;HHLG49g0515;HHLG13g0173;HHLG22g0028;HHLG19g0688;HHLG37g0…
GO:0008150		GO:0006725	4	cellular aromatic compound metabolic process	123	0.180882	1257	0.0761403	4.82619e-20	1.31393e-17	19.3164	HHLG29g0465;HHLG16g0790;HHLG14g1025;HHLG10g0962;HHLG34g0804;HHLG10g1002;HHLG40g0036;HHLG40g0535;HHLG21g0603;HHLG49g0649;HHLG7g0323;HHLG22g0525;HHLG24g0573;HHLG11g0944;HHLG2g0725;HHLG39g0232;HHLG41g0386;HHLG36g0485;HHLG11g0505;HHLG13g0883;HHLG50g0495;HHLG33g0709;HHLG7g0490;HHLG19g0768;HHLG8g0003;HHLG4g0888;HHLG13g0242;HHLG18g0728;HHLG33g0457;HHLG49g0515;HHLG13g0173;HHLG22g0028;HHLG19g0688;HHLG37g0…
GO:0008150		GO:0034641	4	cellular nitrogen compound metabolic process	143	0.210294	1591	0.0963717	6.37664e-20	1.38883e-17	19.1954	HHLG29g0465;HHLG16g0790;HHLG14g1025;HHLG10g0962;HHLG34g0804;HHLG10g1002;HHLG40g0036;HHLG40g0535;HHLG21g0603;HHLG49g0649;HHLG7g0323;HHLG22g0525;HHLG24g0573;HHLG11g0944;HHLG2g0725;HHLG39g0232;HHLG41g0386;HHLG36g0485;HHLG11g0505;HHLG13g0883;HHLG50g0495;HHLG33g0709;HHLG7g0490;HHLG19g0768;HHLG8g0003;HHLG4g0888;HHLG13g0242;HHLG18g0728;HHLG33g0457;HHLG49g0515;HHLG13g0173;HHLG22g0028;HHLG19g0688;HHLG37g0…
GO:0008150		GO:0006139	4	nucleobase-containing compound metabolic process	115	0.169118	1153	0.0698407	2.27699e-19	4.13273e-17	18.6426	HHLG29g0465;HHLG16g0790;HHLG14g1025;HHLG10g0962;HHLG34g0804;HHLG10g1002;HHLG40g0036;HHLG40g0535;HHLG21g0603;HHLG49g0649;HHLG7g0323;HHLG22g0525;HHLG24g0573;HHLG2g0725;HHLG39g0232;HHLG41g0386;HHLG36g0485;HHLG11g0505;HHLG13g0883;HHLG50g0495;HHLG33g0709;HHLG7g0490;HHLG19g0768;HHLG8g0003;HHLG4g0888;HHLG13g0242;HHLG49g0515;HHLG13g0173;HHLG22g0028;HHLG19g0688;HHLG37g0690;HHLG10g0961;HHLG1g0746;HHLG15g05…
GO:0008150		GO:1901360	4	organic cyclic compound metabolic process	124	0.182353	1318	0.0798352	8.52592e-19	1.32639e-16	18.0693	HHLG29g0465;HHLG16g0790;HHLG14g1025;HHLG10g0962;HHLG34g0804;HHLG10g1002;HHLG40g0036;HHLG40g0535;HHLG21g0603;HHLG49g0649;HHLG7g0323;HHLG22g0525;HHLG24g0573;HHLG11g0944;HHLG2g0725;HHLG39g0232;HHLG41g0386;HHLG36g0485;HHLG11g0505;HHLG13g0883;HHLG50g0495;HHLG33g0709;HHLG7g0490;HHLG19g0768;HHLG8g0003;HHLG4g0888;HHLG13g0242;HHLG18g0728;HHLG33g0457;HHLG49g0515;HHLG13g0173;HHLG22g0028;HHLG19g0688;HHLG37g0…
GO:0008150		GO:0008152	2	metabolic process	394	0.579412	7161	0.433763	4.80389e-15	6.53929e-13	14.3184	HHLG29g0465;HHLG44g0220;HHLG33g0401;HHLG16g0790;HHLG14g1025;HHLG10g0962;HHLG34g0804;HHLG10g1002;HHLG40g0036;HHLG40g0535;HHLG21g0603;HHLG49g0649;HHLG7g0323;HHLG22g0525;HHLG24g0573;HHLG11g0944;HHLG40g0830;HHLG36g0687;HHLG9g0473;HHLG42g0021;HHLG19g0778;HHLG19g0223;HHLG33g0783;HHLG41g0038;HHLG11g0499;HHLG22g0078;HHLG23g0089;HHLG13g0449;HHLG10g0219;HHLG13g0222;HHLG16g0260;HHLG23g0038;HHLG23g0011;HHLG4…
GO:0008150		GO:0006259	5	DNA metabolic process	49	0.0720588	359	0.0217457	1.32242e-13	1.60013e-11	12.8786	HHLG24g0573;HHLG2g0725;HHLG39g0232;HHLG41g0386;HHLG36g0485;HHLG11g0505;HHLG13g0883;HHLG50g0495;HHLG10g1002;HHLG33g0709;HHLG7g0490;HHLG19g0768;HHLG40g0036;HHLG8g0003;HHLG4g0888;HHLG13g0242;HHLG19g0688;HHLG37g0690;HHLG10g0961;HHLG1g0746;HHLG15g0511;HHLG39g0065;HHLG14g0469;HHLG33g0687;HHLG23g0526;HHLG21g0330;HHLG15g0340;HHLG1g0109;HHLG37g0036;HHLG29g0509;HHLG46g0720;HHLG10g0816;HHLG50g0203;HHLG29g05…
GO:0008150		GO:0044710	2	single-organism metabolic process	167	0.245588	2431	0.147253	3.7834e-12	4.12012e-10	11.4221	HHLG29g0465;HHLG16g0790;HHLG11g0944;HHLG40g0830;HHLG36g0687;HHLG9g0473;HHLG42g0021;HHLG19g0778;HHLG19g0223;HHLG33g0783;HHLG41g0038;HHLG11g0499;HHLG22g0078;HHLG23g0089;HHLG13g0449;HHLG10g0219;HHLG13g0222;HHLG16g0260;HHLG23g0038;HHLG23g0011;HHLG46g0042;HHLG21g0232;HHLG5g0592;HHLG42g0655;HHLG23g0020;HHLG41g0830;HHLG27g0499;HHLG31g0784;HHLG16g0680;HHLG2g0929;HHLG38g0052;HHLG33g0616;HHLG36g0198;HHLG48…
GO:0008150		GO:0033554	4	cellular response to stress	29	0.0426471	209	0.0126598	9.63936e-09	9.54297e-07	8.01595	HHLG19g0688;HHLG37g0690;HHLG10g0961;HHLG1g0746;HHLG15g0511;HHLG40g0326;HHLG33g0687;HHLG23g0526;HHLG21g0349;HHLG15g0340;HHLG1g0109;HHLG29g0525;HHLG48g0006;HHLG29g0509;HHLG19g0768;HHLG34g0312;HHLG50g0496;HHLG15g0545;HHLG4g0027;HHLG6g1044;HHLG9g0966;HHLG11g0505;HHLG8g0048;HHLG44g0012;HHLG17g0743;HHLG49g0575;HHLG6g0356;HHLG19g0222;HHLG25g0484
GO:0008150		GO:0016070	6	RNA metabolic process	41	0.0602941	379	0.0229572	1.65884e-08	1.50539e-06	7.7802	HHLG29g0465;HHLG21g0603;HHLG49g0649;HHLG7g0323;HHLG22g0525;HHLG22g0028;HHLG15g0668;HHLG49g0577;HHLG8g0103;HHLG32g0004;HHLG34g0170;HHLG31g0108;HHLG2g0254;HHLG22g0089;HHLG49g0252;HHLG27g0047;HHLG12g0920;HHLG22g0020;HHLG11g0505;HHLG28g0469;HHLG32g0910;HHLG9g0023;HHLG18g0013;HHLG18g0114;HHLG2g0095;HHLG25g0450;HHLG13g0644;HHLG2g0054;HHLG40g0611;HHLG33g0395;HHLG26g0688;HHLG10g1143;HHLG12g0410;HHLG44g00…
GO:0008150		GO:0006281	6	DNA repair	27	0.0397059	191	0.0115694	2.09106e-08	1.75167e-06	7.67963	HHLG19g0688;HHLG37g0690;HHLG10g0961;HHLG1g0746;HHLG15g0511;HHLG33g0687;HHLG23g0526;HHLG15g0340;HHLG1g0109;HHLG29g0509;HHLG19g0768;HHLG34g0312;HHLG50g0496;HHLG15g0545;HHLG4g0027;HHLG6g1044;HHLG9g0966;HHLG11g0505;HHLG8g0048;HHLG44g0012;HHLG17g0743;HHLG49g0575;HHLG6g0356;HHLG29g0525;HHLG19g0222;HHLG25g0484;HHLG48g0006
GO:0008150		GO:0071704	3	organic substance metabolic process	309	0.454412	5858	0.354837	3.03754e-08	2.36277e-06	7.51748	HHLG29g0465;HHLG16g0790;HHLG14g1025;HHLG10g0962;HHLG34g0804;HHLG10g1002;HHLG40g0036;HHLG40g0535;HHLG21g0603;HHLG49g0649;HHLG7g0323;HHLG22g0525;HHLG24g0573;HHLG11g0944;HHLG35g0757;HHLG2g0725;HHLG39g0232;HHLG41g0386;HHLG36g0485;HHLG11g0505;HHLG13g0883;HHLG50g0495;HHLG33g0709;HHLG7g0490;HHLG19g0768;HHLG8g0003;HHLG4g0888;HHLG13g0242;HHLG18g0728;HHLG33g0457;HHLG22g0090;HHLG49g0515;HHLG13g0173;HHLG22g0…
GO:0008150		GO:0044238	3	primary metabolic process	298	0.438235	5614	0.340057	3.66623e-08	2.66169e-06	7.43578	HHLG29g0465;HHLG16g0790;HHLG14g1025;HHLG10g0962;HHLG34g0804;HHLG10g1002;HHLG40g0036;HHLG40g0535;HHLG21g0603;HHLG49g0649;HHLG7g0323;HHLG22g0525;HHLG24g0573;HHLG11g0944;HHLG2g0725;HHLG39g0232;HHLG41g0386;HHLG36g0485;HHLG11g0505;HHLG13g0883;HHLG50g0495;HHLG33g0709;HHLG7g0490;HHLG19g0768;HHLG8g0003;HHLG4g0888;HHLG13g0242;HHLG22g0090;HHLG49g0515;HHLG13g0173;HHLG22g0028;HHLG19g0688;HHLG37g0690;HHLG10g0…
GO:0008150		GO:0006974	5	cellular response to DNA damage stimulus	27	0.0397059	197	0.0119329	4.05926e-08	2.76283e-06	7.39155	HHLG19g0688;HHLG37g0690;HHLG10g0961;HHLG1g0746;HHLG15g0511;HHLG33g0687;HHLG23g0526;HHLG15g0340;HHLG1g0109;HHLG29g0525;HHLG48g0006;HHLG29g0509;HHLG19g0768;HHLG34g0312;HHLG50g0496;HHLG15g0545;HHLG4g0027;HHLG6g1044;HHLG9g0966;HHLG11g0505;HHLG8g0048;HHLG44g0012;HHLG17g0743;HHLG49g0575;HHLG6g0356;HHLG19g0222;HHLG25g0484
GO:0008150		GO:0044249	4	cellular biosynthetic process	93	0.136765	1281	0.077594	4.58883e-08	2.93955e-06	7.3383	HHLG29g0465;HHLG16g0790;HHLG2g0725;HHLG39g0232;HHLG41g0386;HHLG36g0485;HHLG11g0505;HHLG13g0883;HHLG50g0495;HHLG10g1002;HHLG33g0709;HHLG7g0490;HHLG19g0768;HHLG40g0036;HHLG8g0003;HHLG4g0888;HHLG13g0242;HHLG18g0728;HHLG33g0457;HHLG22g0090;HHLG13g0173;HHLG10g1053;HHLG36g0229;HHLG14g0469;HHLG34g0170;HHLG50g0278;HHLG27g0047;HHLG12g0920;HHLG9g0147;HHLG5g0781;HHLG18g0746;HHLG22g0020;HHLG28g0469;HHLG32g09…
GO:0008150		GO:0034660	7	ncRNA metabolic process	23	0.0338235	153	0.00926767	7.3666e-08	4.45679e-06	7.13273	HHLG29g0465;HHLG22g0028;HHLG15g0668;HHLG49g0577;HHLG8g0103;HHLG32g0004;HHLG34g0170;HHLG49g0252;HHLG27g0047;HHLG12g0920;HHLG22g0020;HHLG11g0505;HHLG28g0469;HHLG32g0910;HHLG9g0023;HHLG18g0013;HHLG18g0114;HHLG2g0054;HHLG40g0611;HHLG33g0395;HHLG39g0025;HHLG44g0480;HHLG33g0710
GO:0008150		GO:0006260	6	DNA replication	17	0.025	91	0.00551214	1.53954e-07	8.824e-06	6.81261	HHLG2g0725;HHLG39g0232;HHLG41g0386;HHLG36g0485;HHLG11g0505;HHLG13g0883;HHLG50g0495;HHLG10g1002;HHLG33g0709;HHLG7g0490;HHLG19g0768;HHLG40g0036;HHLG8g0003;HHLG4g0888;HHLG13g0242;HHLG14g0469;HHLG37g0036
GO:0008151		GO:0044237	3	cellular metabolic process	247	0.363235	4540	0.275002	1.83587e-07	9.99631e-06	6.73616	HHLG29g0465;HHLG44g0220;HHLG33g0401;HHLG16g0790;HHLG14g1025;HHLG10g0962;HHLG34g0804;HHLG10g1002;HHLG40g0036;HHLG40g0535;HHLG21g0603;HHLG49g0649;HHLG7g0323;HHLG22g0525;HHLG24g0573;HHLG11g0944;HHLG35g0757;HHLG2g0725;HHLG39g0232;HHLG41g0386;HHLG36g0485;HHLG11g0505;HHLG13g0883;HHLG50g0495;HHLG33g0709;HHLG7g0490;HHLG19g0768;HHLG8g0003;HHLG4g0888;HHLG13g0242;HHLG18g0728;HHLG33g0457;HHLG22g0090;HHLG49g0…
GO:0008152		GO:0034645	5	cellular macromolecule biosynthetic process	63	0.0926471	784	0.0474892	2.76661e-07	1.43469e-05	6.55805	HHLG29g0465;HHLG2g0725;HHLG39g0232;HHLG41g0386;HHLG36g0485;HHLG11g0505;HHLG13g0883;HHLG50g0495;HHLG10g1002;HHLG33g0709;HHLG7g0490;HHLG19g0768;HHLG40g0036;HHLG8g0003;HHLG4g0888;HHLG13g0242;HHLG22g0090;HHLG14g0469;HHLG34g0170;HHLG27g0047;HHLG12g0920;HHLG22g0020;HHLG28g0469;HHLG32g0910;HHLG10g0922;HHLG45g0643;HHLG16g0789;HHLG44g0070;HHLG37g0036;HHLG13g0644;HHLG2g0054;HHLG4g0170;HHLG12g0389;HHLG39g06…
GO:0008153		GO:0009059	5	macromolecule biosynthetic process	63	0.0926471	798	0.0483373	5.12862e-07	2.53867e-05	6.29	HHLG29g0465;HHLG2g0725;HHLG39g0232;HHLG41g0386;HHLG36g0485;HHLG11g0505;HHLG13g0883;HHLG50g0495;HHLG10g1002;HHLG33g0709;HHLG7g0490;HHLG19g0768;HHLG40g0036;HHLG8g0003;HHLG4g0888;HHLG13g0242;HHLG22g0090;HHLG14g0469;HHLG34g0170;HHLG27g0047;HHLG12g0920;HHLG22g0020;HHLG28g0469;HHLG32g0910;HHLG10g0922;HHLG45g0643;HHLG16g0789;HHLG44g0070;HHLG37g0036;HHLG13g0644;HHLG2g0054;HHLG4g0170;HHLG12g0389;HHLG39g06…
GO:0008154		GO:0009058	3	biosynthetic process	99	0.145588	1474	0.0892846	6.66788e-07	3.15709e-05	6.17601	HHLG29g0465;HHLG16g0790;HHLG2g0725;HHLG39g0232;HHLG41g0386;HHLG36g0485;HHLG11g0505;HHLG13g0883;HHLG50g0495;HHLG10g1002;HHLG33g0709;HHLG7g0490;HHLG19g0768;HHLG40g0036;HHLG8g0003;HHLG4g0888;HHLG13g0242;HHLG18g0728;HHLG33g0457;HHLG22g0090;HHLG13g0173;HHLG10g1053;HHLG36g0229;HHLG14g0469;HHLG34g0170;HHLG50g0278;HHLG27g0047;HHLG12g0920;HHLG9g0147;HHLG5g0781;HHLG18g0746;HHLG22g0020;HHLG28g0469;HHLG32g09…
GO:0008155		GO:1901576	4	organic substance biosynthetic process	92	0.135294	1351	0.0818342	9.74045e-07	4.41973e-05	6.01142	HHLG29g0465;HHLG16g0790;HHLG2g0725;HHLG39g0232;HHLG41g0386;HHLG36g0485;HHLG11g0505;HHLG13g0883;HHLG50g0495;HHLG10g1002;HHLG33g0709;HHLG7g0490;HHLG19g0768;HHLG40g0036;HHLG8g0003;HHLG4g0888;HHLG13g0242;HHLG18g0728;HHLG33g0457;HHLG22g0090;HHLG13g0173;HHLG10g1053;HHLG36g0229;HHLG14g0469;HHLG34g0170;HHLG50g0278;HHLG27g0047;HHLG12g0920;HHLG9g0147;HHLG5g0781;HHLG18g0746;HHLG22g0020;HHLG28g0469;HHLG32g09…
GO:0008156		GO:1901566	5	organonitrogen compound biosynthetic process	54	0.0794118	684	0.0414319	3.46762e-06	0.000151049	5.45997	HHLG29g0465;HHLG16g0790;HHLG18g0728;HHLG33g0457;HHLG13g0173;HHLG10g1053;HHLG34g0170;HHLG36g0229;HHLG27g0047;HHLG12g0920;HHLG5g0781;HHLG18g0746;HHLG22g0020;HHLG11g0505;HHLG28g0469;HHLG32g0910;HHLG23g0022;HHLG10g0922;HHLG45g0643;HHLG16g0789;HHLG36g0483;HHLG20g0059;HHLG24g0030;HHLG9g0150;HHLG22g0092;HHLG2g0054;HHLG40g0830;HHLG1g0920;HHLG29g0703;HHLG22g0337;HHLG6g0729;HHLG11g0944;HHLG39g0025;HHLG44g0…
GO:0008157		GO:0006520	4	cellular amino acid metabolic process	26	0.0382353	232	0.0140529	3.68197e-06	0.000154218	5.43392	HHLG29g0465;HHLG11g0944;HHLG34g0170;HHLG36g0229;HHLG27g0047;HHLG12g0920;HHLG22g0020;HHLG11g0505;HHLG28g0469;HHLG32g0910;HHLG15g0765;HHLG23g0022;HHLG36g0483;HHLG33g0547;HHLG17g0330;HHLG16g0785;HHLG35g0757;HHLG36g0687;HHLG42g0021;HHLG37g0570;HHLG2g0054;HHLG13g0768;HHLG40g0830;HHLG39g0025;HHLG44g0480;HHLG23g0020
GO:0008158		GO:0010467	5	gene expression	54	0.0794118	688	0.0416742	4.11764e-06	0.000166078	5.38535	HHLG29g0465;HHLG22g0028;HHLG15g0668;HHLG49g0577;HHLG8g0103;HHLG32g0004;HHLG34g0170;HHLG31g0108;HHLG2g0254;HHLG49g0252;HHLG27g0047;HHLG12g0920;HHLG22g0020;HHLG11g0505;HHLG28g0469;HHLG32g0910;HHLG10g0922;HHLG45g0643;HHLG16g0789;HHLG9g0023;HHLG18g0013;HHLG18g0114;HHLG13g0644;HHLG2g0054;HHLG40g0611;HHLG33g0395;HHLG26g0688;HHLG10g1143;HHLG25g0450;HHLG12g0410;HHLG44g0027;HHLG4g1037;HHLG49g0634;HHLG7g00…
GO:0008159		GO:0006399	8	tRNA metabolic process	17	0.025	120	0.00726876	8.35656e-06	0.00032501	5.07797	HHLG29g0465;HHLG22g0028;HHLG15g0668;HHLG49g0577;HHLG8g0103;HHLG32g0004;HHLG34g0170;HHLG27g0047;HHLG12g0920;HHLG22g0020;HHLG11g0505;HHLG28g0469;HHLG32g0910;HHLG2g0054;HHLG33g0395;HHLG39g0025;HHLG44g0480
GO:0008160		GO:0006950	3	response to stress	36	0.0529412	403	0.0244109	1.13834e-05	0.000427465	4.94373	HHLG2g0889;HHLG2g0887;HHLG19g0688;HHLG37g0690;HHLG10g0961;HHLG1g0746;HHLG15g0511;HHLG40g0326;HHLG33g0687;HHLG23g0526;HHLG21g0349;HHLG23g0089;HHLG16g0680;HHLG15g0340;HHLG1g0109;HHLG29g0525;HHLG5g0275;HHLG48g0006;HHLG29g0509;HHLG19g0768;HHLG15g0597;HHLG41g0053;HHLG34g0312;HHLG50g0496;HHLG15g0545;HHLG4g0027;HHLG6g1044;HHLG9g0966;HHLG11g0505;HHLG8g0048;HHLG44g0012;HHLG17g0743;HHLG49g0575;HHLG6g0356;H…
GO:0008161		GO:1901564	4	organonitrogen compound metabolic process	69	0.101471	993	0.060149	1.30412e-05	0.000473397	4.88468	HHLG29g0465;HHLG16g0790;HHLG11g0944;HHLG18g0728;HHLG33g0457;HHLG13g0173;HHLG10g1053;HHLG34g0170;HHLG36g0229;HHLG31g0321;HHLG23g0022;HHLG17g0739;HHLG29g0572;HHLG33g0305;HHLG27g0047;HHLG12g0920;HHLG5g0781;HHLG18g0746;HHLG22g0020;HHLG11g0505;HHLG28g0469;HHLG32g0910;HHLG15g0765;HHLG10g0922;HHLG45g0643;HHLG16g0789;HHLG36g0483;HHLG33g0547;HHLG20g0059;HHLG24g0030;HHLG9g0150;HHLG17g0330;HHLG16g0785;HHLG3…
GO:0008162		GO:0043170	4	macromolecule metabolic process	227	0.333824	4353	0.263674	2.04329e-05	0.000695389	4.68967	HHLG29g0465;HHLG21g0603;HHLG49g0649;HHLG7g0323;HHLG22g0525;HHLG24g0573;HHLG2g0725;HHLG39g0232;HHLG41g0386;HHLG36g0485;HHLG11g0505;HHLG13g0883;HHLG50g0495;HHLG10g1002;HHLG33g0709;HHLG7g0490;HHLG19g0768;HHLG40g0036;HHLG8g0003;HHLG4g0888;HHLG13g0242;HHLG22g0090;HHLG22g0028;HHLG19g0688;HHLG37g0690;HHLG10g0961;HHLG1g0746;HHLG15g0511;HHLG15g0668;HHLG49g0577;HHLG8g0103;HHLG39g0065;HHLG14g0469;HHLG32g044…
GO:0008163		GO:0043604	6	amide biosynthetic process	36	0.0529412	414	0.0250772	2.04338e-05	0.000695389	4.68965	HHLG29g0465;HHLG18g0728;HHLG33g0457;HHLG34g0170;HHLG27g0047;HHLG12g0920;HHLG22g0020;HHLG11g0505;HHLG28g0469;HHLG32g0910;HHLG10g0922;HHLG45g0643;HHLG16g0789;HHLG36g0483;HHLG2g0054;HHLG39g0025;HHLG44g0480;HHLG43g0015;HHLG33g0330;HHLG14g0859;HHLG25g0736;HHLG21g0681;HHLG12g0115;HHLG41g0639;HHLG10g0711;HHLG37g0871;HHLG18g0777;HHLG48g0258;HHLG21g0102;HHLG4g0276;HHLG13g0202;HHLG11g0101;HHLG26g0771;HHLG1…
GO:0008164		GO:0044281	3	small molecule metabolic process	62	0.0911765	879	0.0532437	2.34634e-05	0.000762551	4.62961	HHLG29g0465;HHLG16g0790;HHLG11g0944;HHLG35g0757;HHLG49g0515;HHLG13g0173;HHLG10g1053;HHLG36g0229;HHLG34g0170;HHLG19g0711;HHLG33g0401;HHLG50g0278;HHLG17g0739;HHLG29g0572;HHLG33g0305;HHLG27g0047;HHLG12g0920;HHLG9g0147;HHLG25g0043;HHLG5g0781;HHLG18g0746;HHLG22g0020;HHLG11g0505;HHLG28g0469;HHLG32g0910;HHLG15g0765;HHLG23g0022;HHLG1g0920;HHLG29g0703;HHLG9g0155;HHLG22g0337;HHLG25g0349;HHLG36g0483;HHLG34g…
GO:0008165		GO:0044271	5	cellular nitrogen compound biosynthetic process	55	0.0808824	750	0.0454298	2.38078e-05	0.000762551	4.62328	HHLG29g0465;HHLG16g0790;HHLG18g0728;HHLG33g0457;HHLG13g0173;HHLG10g1053;HHLG36g0229;HHLG34g0170;HHLG50g0278;HHLG27g0047;HHLG12g0920;HHLG5g0781;HHLG18g0746;HHLG22g0020;HHLG11g0505;HHLG28g0469;HHLG32g0910;HHLG10g0922;HHLG45g0643;HHLG16g0789;HHLG1g0920;HHLG29g0703;HHLG9g0155;HHLG22g0337;HHLG36g0483;HHLG20g0059;HHLG24g0030;HHLG9g0150;HHLG22g0092;HHLG13g0644;HHLG2g0054;HHLG6g0729;HHLG11g0944;HHLG39g00…
GO:0008166		GO:0001539	4	cilium or flagellum-dependent cell motility	5	0.00735294	10	0.00060573	2.47771e-05	0.000770923	4.60595	HHLG18g0417;HHLG48g0061;HHLG22g0271;HHLG30g0105;HHLG32g0770
GO:0008167		GO:0044260	4	cellular macromolecule metabolic process	183	0.269118	3421	0.20722	4.72556e-05	0.00142948	4.32555	HHLG29g0465;HHLG21g0603;HHLG49g0649;HHLG7g0323;HHLG22g0525;HHLG24g0573;HHLG2g0725;HHLG39g0232;HHLG41g0386;HHLG36g0485;HHLG11g0505;HHLG13g0883;HHLG50g0495;HHLG10g1002;HHLG33g0709;HHLG7g0490;HHLG19g0768;HHLG40g0036;HHLG8g0003;HHLG4g0888;HHLG13g0242;HHLG22g0090;HHLG22g0028;HHLG19g0688;HHLG37g0690;HHLG10g0961;HHLG1g0746;HHLG15g0511;HHLG15g0668;HHLG49g0577;HHLG8g0103;HHLG39g0065;HHLG14g0469;HHLG32g000…
GO:0008168		GO:0043603	5	cellular amide metabolic process	37	0.0544118	450	0.0272579	5.25455e-05	0.00154654	4.27946	HHLG29g0465;HHLG18g0728;HHLG33g0457;HHLG34g0170;HHLG27g0047;HHLG12g0920;HHLG22g0020;HHLG11g0505;HHLG28g0469;HHLG32g0910;HHLG10g0922;HHLG45g0643;HHLG16g0789;HHLG36g0483;HHLG2g0054;HHLG13g0768;HHLG39g0025;HHLG44g0480;HHLG43g0015;HHLG33g0330;HHLG14g0859;HHLG25g0736;HHLG21g0681;HHLG12g0115;HHLG41g0639;HHLG10g0711;HHLG37g0871;HHLG18g0777;HHLG48g0258;HHLG21g0102;HHLG4g0276;HHLG13g0202;HHLG11g0101;HHLG2…
GO:0008169		GO:0034470	7	ncRNA processing	12	0.0176471	77	0.00466412	6.81985e-05	0.00195443	4.16623	HHLG22g0028;HHLG15g0668;HHLG49g0577;HHLG8g0103;HHLG32g0004;HHLG49g0252;HHLG9g0023;HHLG18g0013;HHLG18g0114;HHLG40g0611;HHLG33g0395;HHLG33g0710
GO:0008170		GO:0043043	6	peptide biosynthetic process	33	0.0485294	390	0.0236235	7.64334e-05	0.00213426	4.11672	HHLG29g0465;HHLG34g0170;HHLG27g0047;HHLG12g0920;HHLG22g0020;HHLG11g0505;HHLG28g0469;HHLG32g0910;HHLG10g0922;HHLG45g0643;HHLG16g0789;HHLG2g0054;HHLG39g0025;HHLG44g0480;HHLG43g0015;HHLG33g0330;HHLG14g0859;HHLG25g0736;HHLG21g0681;HHLG12g0115;HHLG41g0639;HHLG10g0711;HHLG37g0871;HHLG18g0777;HHLG48g0258;HHLG21g0102;HHLG4g0276;HHLG13g0202;HHLG11g0101;HHLG26g0771;HHLG10g0966;HHLG45g0673;HHLG38g0082
GO:0008171		GO:0019439	5	aromatic compound catabolic process	9	0.0132353	46	0.00278636	9.07377e-05	0.00241008	4.04221	HHLG11g0944;HHLG21g0330;HHLG25g0043;HHLG2g0095;HHLG25g0450;HHLG13g0768;HHLG6g0729;HHLG17g0739;HHLG15g0424
GO:0008172		GO:0044270	5	cellular nitrogen compound catabolic process	9	0.0132353	46	0.00278636	9.07377e-05	0.00241008	4.04221	HHLG11g0944;HHLG21g0330;HHLG25g0043;HHLG2g0095;HHLG25g0450;HHLG13g0768;HHLG6g0729;HHLG17g0739;HHLG15g0424
GO:0008173		GO:0044282	4	small molecule catabolic process	9	0.0132353	47	0.00284693	0.000108177	0.00280488	3.96586	HHLG11g0944;HHLG33g0547;HHLG36g0687;HHLG42g0021;HHLG37g0570;HHLG13g0768;HHLG11g0499;HHLG13g0266;HHLG35g0619
GO:0008174		GO:0006418		tRNA aminoacylation for protein translation	11	0.0161765	70	0.00424011	0.000126016	0.00319143	3.89957	HHLG29g0465;HHLG34g0170;HHLG27g0047;HHLG12g0920;HHLG22g0020;HHLG11g0505;HHLG28g0469;HHLG32g0910;HHLG2g0054;HHLG39g0025;HHLG44g0480
GO:0008175		GO:0006396	6	RNA processing	22	0.0323529	222	0.0134472	0.000130696	0.00323473	3.88374	HHLG22g0028;HHLG15g0668;HHLG49g0577;HHLG8g0103;HHLG32g0004;HHLG31g0108;HHLG2g0254;HHLG49g0252;HHLG9g0023;HHLG18g0013;HHLG18g0114;HHLG40g0611;HHLG33g0395;HHLG26g0688;HHLG10g1143;HHLG25g0450;HHLG12g0410;HHLG44g0027;HHLG4g1037;HHLG49g0634;HHLG7g0027;HHLG33g0710
GO:0008176		GO:0034655	5	nucleobase-containing compound catabolic process	7	0.0102941	29	0.00175662	0.000137674	0.00333171	3.86115	HHLG21g0330;HHLG25g0043;HHLG2g0095;HHLG25g0450;HHLG6g0729;HHLG17g0739;HHLG15g0424
GO:0008177		GO:0055114	3	oxidation-reduction process	58	0.0852941	859	0.0520322	0.00014275	0.00337946	3.84542	HHLG40g0830;HHLG36g0687;HHLG9g0473;HHLG42g0021;HHLG19g0778;HHLG19g0223;HHLG33g0783;HHLG41g0038;HHLG11g0499;HHLG22g0078;HHLG23g0089;HHLG13g0449;HHLG10g0219;HHLG13g0222;HHLG16g0260;HHLG23g0038;HHLG23g0011;HHLG46g0042;HHLG21g0232;HHLG5g0592;HHLG42g0655;HHLG23g0020;HHLG41g0830;HHLG27g0499;HHLG31g0784;HHLG16g0680;HHLG2g0929;HHLG38g0052;HHLG33g0616;HHLG36g0198;HHLG48g0563;HHLG35g0746;HHLG23g0034;HHLG13…
GO:0008178		GO:0007018	4	microtubule-based movement	17	0.025	150	0.00908595	0.000150884	0.00349602	3.82136	HHLG2g0717;HHLG18g0417;HHLG31g0954;HHLG1g0736;HHLG10g0291;HHLG31g0282;HHLG34g0175;HHLG22g0222;HHLG48g0061;HHLG22g0271;HHLG34g0196;HHLG30g0105;HHLG32g0770;HHLG12g0215;HHLG21g0538;HHLG48g0169;HHLG24g0677
GO:0008179		GO:0043038	5	amino acid activation	11	0.0161765	72	0.00436126	0.000163364	0.00363068	3.78684	HHLG29g0465;HHLG34g0170;HHLG27g0047;HHLG12g0920;HHLG22g0020;HHLG11g0505;HHLG28g0469;HHLG32g0910;HHLG2g0054;HHLG39g0025;HHLG44g0480
GO:0008180		GO:0043039	6	tRNA aminoacylation	11	0.0161765	72	0.00436126	0.000163364	0.00363068	3.78684	HHLG29g0465;HHLG34g0170;HHLG27g0047;HHLG12g0920;HHLG22g0020;HHLG11g0505;HHLG28g0469;HHLG32g0910;HHLG2g0054;HHLG39g0025;HHLG44g0480
GO:0008181		GO:0022411	4	cellular component disassembly	5	0.00735294	14	0.000848022	0.0001715	0.00373527	3.76574	HHLG25g0576;HHLG15g0424;HHLG11g0101;HHLG26g0771;HHLG10g0966
GO:0008182		GO:0046700	5	heterocycle catabolic process	9	0.0132353	51	0.00308922	0.000208528	0.00445268	3.68084	HHLG11g0944;HHLG21g0330;HHLG25g0043;HHLG2g0095;HHLG25g0450;HHLG13g0768;HHLG6g0729;HHLG17g0739;HHLG15g0424
GO:0008183		GO:0006518	5	peptide metabolic process	33	0.0485294	413	0.0250167	0.000224315	0.00469767	3.64914	HHLG29g0465;HHLG34g0170;HHLG27g0047;HHLG12g0920;HHLG22g0020;HHLG11g0505;HHLG28g0469;HHLG32g0910;HHLG10g0922;HHLG45g0643;HHLG16g0789;HHLG2g0054;HHLG39g0025;HHLG44g0480;HHLG43g0015;HHLG33g0330;HHLG14g0859;HHLG25g0736;HHLG21g0681;HHLG12g0115;HHLG41g0639;HHLG10g0711;HHLG37g0871;HHLG18g0777;HHLG48g0258;HHLG21g0102;HHLG4g0276;HHLG13g0202;HHLG11g0101;HHLG26g0771;HHLG10g0966;HHLG45g0673;HHLG38g0082
GO:0008184		GO:0009451	6	RNA modification	9	0.0132353	52	0.0031498	0.00024309	0.00499482	3.61423	HHLG21g0603;HHLG49g0649;HHLG7g0323;HHLG22g0525;HHLG22g0028;HHLG22g0089;HHLG33g0395;HHLG33g0710;HHLG6g0355
GO:0008185		GO:0006412		translation	31	0.0455882	381	0.0230783	0.000251349	0.00506888	3.59972	HHLG29g0465;HHLG34g0170;HHLG27g0047;HHLG12g0920;HHLG22g0020;HHLG11g0505;HHLG28g0469;HHLG32g0910;HHLG10g0922;HHLG45g0643;HHLG16g0789;HHLG2g0054;HHLG39g0025;HHLG44g0480;HHLG43g0015;HHLG33g0330;HHLG14g0859;HHLG25g0736;HHLG21g0681;HHLG12g0115;HHLG41g0639;HHLG10g0711;HHLG37g0871;HHLG18g0777;HHLG48g0258;HHLG21g0102;HHLG4g0276;HHLG13g0202;HHLG11g0101;HHLG26g0771;HHLG10g0966
GO:0008186		GO:1901361	5	organic cyclic compound catabolic process	9	0.0132353	53	0.00321037	0.000282272	0.00558899	3.54933	HHLG11g0944;HHLG21g0330;HHLG25g0043;HHLG2g0095;HHLG25g0450;HHLG13g0768;HHLG6g0729;HHLG17g0739;HHLG15g0424
GO:0008187		GO:0006082	4	organic acid metabolic process	33	0.0485294	423	0.0256224	0.000345849	0.00660754	3.46111	HHLG29g0465;HHLG11g0944;HHLG35g0757;HHLG34g0170;HHLG36g0229;HHLG33g0305;HHLG27g0047;HHLG12g0920;HHLG22g0020;HHLG11g0505;HHLG28g0469;HHLG32g0910;HHLG15g0765;HHLG23g0022;HHLG36g0483;HHLG33g0547;HHLG17g0330;HHLG16g0785;HHLG36g0687;HHLG42g0021;HHLG37g0570;HHLG2g0054;HHLG13g0768;HHLG2g0929;HHLG4g0170;HHLG11g0499;HHLG13g0266;HHLG40g0830;HHLG39g0025;HHLG44g0480;HHLG23g0020;HHLG41g0830;HHLG40g0377
GO:0008188		GO:0043436	5	oxoacid metabolic process	33	0.0485294	423	0.0256224	0.000345849	0.00660754	3.46111	HHLG29g0465;HHLG11g0944;HHLG35g0757;HHLG34g0170;HHLG36g0229;HHLG33g0305;HHLG27g0047;HHLG12g0920;HHLG22g0020;HHLG11g0505;HHLG28g0469;HHLG32g0910;HHLG15g0765;HHLG23g0022;HHLG36g0483;HHLG33g0547;HHLG17g0330;HHLG16g0785;HHLG36g0687;HHLG42g0021;HHLG37g0570;HHLG2g0054;HHLG13g0768;HHLG2g0929;HHLG4g0170;HHLG11g0499;HHLG13g0266;HHLG40g0830;HHLG39g0025;HHLG44g0480;HHLG23g0020;HHLG41g0830;HHLG40g0377
GO:0008189		GO:0019752	6	carboxylic acid metabolic process	32	0.0470588	407	0.0246532	0.000369334	0.0068655	3.43258	HHLG29g0465;HHLG11g0944;HHLG35g0757;HHLG34g0170;HHLG36g0229;HHLG33g0305;HHLG27g0047;HHLG12g0920;HHLG22g0020;HHLG11g0505;HHLG28g0469;HHLG32g0910;HHLG15g0765;HHLG23g0022;HHLG36g0483;HHLG33g0547;HHLG17g0330;HHLG16g0785;HHLG36g0687;HHLG42g0021;HHLG37g0570;HHLG2g0054;HHLG13g0768;HHLG2g0929;HHLG11g0499;HHLG13g0266;HHLG40g0830;HHLG39g0025;HHLG44g0480;HHLG23g0020;HHLG41g0830;HHLG40g0377
GO:0008190		GO:0016054	5	organic acid catabolic process	8	0.0117647	44	0.00266521	0.000378264	0.0068655	3.4222	HHLG11g0944;HHLG33g0547;HHLG36g0687;HHLG42g0021;HHLG37g0570;HHLG13g0768;HHLG11g0499;HHLG13g0266
GO:0008191		GO:0046395	6	carboxylic acid catabolic process	8	0.0117647	44	0.00266521	0.000378264	0.0068655	3.4222	HHLG11g0944;HHLG33g0547;HHLG36g0687;HHLG42g0021;HHLG37g0570;HHLG13g0768;HHLG11g0499;HHLG13g0266
GO:0008192		GO:0006928	3	movement of cell or subcellular component	18	0.0264706	180	0.0109031	0.000466195	0.00832272	3.33143	HHLG2g0717;HHLG18g0417;HHLG31g0954;HHLG1g0736;HHLG10g0291;HHLG31g0282;HHLG34g0175;HHLG22g0222;HHLG48g0061;HHLG22g0271;HHLG34g0196;HHLG30g0105;HHLG32g0770;HHLG12g0215;HHLG21g0538;HHLG48g0169;HHLG24g0677;HHLG36g0146
GO:0008193		GO:0042430	5	indole-containing compound metabolic process	3	0.00441176	6	0.000363438	0.00126746	0.0222622	2.89707	HHLG11g0944;HHLG18g0728;HHLG33g0457
GO:0008194		GO:1901606	6	alpha-amino acid catabolic process	6	0.00882353	31	0.00187776	0.00145609	0.0236536	2.83681	HHLG11g0944;HHLG33g0547;HHLG36g0687;HHLG42g0021;HHLG37g0570;HHLG13g0768
GO:0008195		GO:0000723	6	telomere maintenance	4	0.00588235	13	0.000787449	0.0015146	0.0236536	2.8197	HHLG14g0469;HHLG50g0203;HHLG29g0525;HHLG19g0768
GO:0008196		GO:0032200	6	telomere organization	4	0.00588235	13	0.000787449	0.0015146	0.0236536	2.8197	HHLG14g0469;HHLG50g0203;HHLG29g0525;HHLG19g0768
GO:0008197		GO:0032984	5	macromolecular complex disassembly	4	0.00588235	13	0.000787449	0.0015146	0.0236536	2.8197	HHLG25g0576;HHLG11g0101;HHLG26g0771;HHLG10g0966
GO:0008198		GO:0043241	5	protein complex disassembly	4	0.00588235	13	0.000787449	0.0015146	0.0236536	2.8197	HHLG25g0576;HHLG11g0101;HHLG26g0771;HHLG10g0966
GO:0008199		GO:0043624	6	cellular protein complex disassembly	4	0.00588235	13	0.000787449	0.0015146	0.0236536	2.8197	HHLG25g0576;HHLG11g0101;HHLG26g0771;HHLG10g0966
GO:0008200		GO:0060249	5	anatomical structure homeostasis	4	0.00588235	13	0.000787449	0.0015146	0.0236536	2.8197	HHLG14g0469;HHLG50g0203;HHLG29g0525;HHLG19g0768
GO:0008201		GO:0006431		methionyl-tRNA aminoacylation	2	0.00294118	2	0.000121146	0.0016942	0.0236536	2.77104	HHLG27g0047;HHLG12g0920
GO:0008202		GO:0007568	3	aging	2	0.00294118	2	0.000121146	0.0016942	0.0236536	2.77104	HHLG29g0525;HHLG19g0768
GO:0008203		GO:0007569	4	cell aging	2	0.00294118	2	0.000121146	0.0016942	0.0236536	2.77104	HHLG29g0525;HHLG19g0768
GO:0008204		GO:0030186	5	melatonin metabolic process	2	0.00294118	2	0.000121146	0.0016942	0.0236536	2.77104	HHLG18g0728;HHLG33g0457
GO:0008205		GO:0030187	5	melatonin biosynthetic process	2	0.00294118	2	0.000121146	0.0016942	0.0236536	2.77104	HHLG18g0728;HHLG33g0457
GO:0008206		GO:0034754	4	cellular hormone metabolic process	2	0.00294118	2	0.000121146	0.0016942	0.0236536	2.77104	HHLG18g0728;HHLG33g0457
GO:0008207		GO:0042435	6	indole-containing compound biosynthetic process	2	0.00294118	2	0.000121146	0.0016942	0.0236536	2.77104	HHLG18g0728;HHLG33g0457
GO:0008208		GO:0042445	3	hormone metabolic process	2	0.00294118	2	0.000121146	0.0016942	0.0236536	2.77104	HHLG18g0728;HHLG33g0457
GO:0008209		GO:0042446	4	hormone biosynthetic process	2	0.00294118	2	0.000121146	0.0016942	0.0236536	2.77104	HHLG18g0728;HHLG33g0457
GO:0008210		GO:0048870	3	cell motility	6	0.00882353	33	0.00199891	0.0020426	0.0278049	2.68982	HHLG36g0146;HHLG18g0417;HHLG48g0061;HHLG22g0271;HHLG30g0105;HHLG32g0770
GO:0008211		GO:0051674	3	localization of cell	6	0.00882353	33	0.00199891	0.0020426	0.0278049	2.68982	HHLG36g0146;HHLG18g0417;HHLG48g0061;HHLG22g0271;HHLG30g0105;HHLG32g0770
GO:0008212		GO:0007017	3	microtubule-based process	22	0.0323529	278	0.0168393	0.00268144	0.0360504	2.57163	HHLG2g0717;HHLG18g0417;HHLG31g0954;HHLG1g0736;HHLG10g0291;HHLG31g0282;HHLG34g0175;HHLG22g0222;HHLG48g0061;HHLG22g0271;HHLG34g0196;HHLG30g0105;HHLG32g0770;HHLG12g0215;HHLG21g0538;HHLG48g0169;HHLG24g0677;HHLG10g1158;HHLG13g0206;HHLG40g0111;HHLG37g0286;HHLG30g0511
GO:0008213		GO:0009063	5	cellular amino acid catabolic process	6	0.00882353	35	0.00212006	0.00279187	0.0370774	2.5541	HHLG11g0944;HHLG33g0547;HHLG36g0687;HHLG42g0021;HHLG37g0570;HHLG13g0768
GO:0008214		GO:0044712	3	single-organism catabolic process	15	0.0220588	164	0.00993398	0.00322998	0.0423788	2.4908	HHLG11g0944;HHLG21g0349;HHLG33g0305;HHLG25g0043;HHLG4g0794;HHLG33g0547;HHLG36g0687;HHLG42g0021;HHLG37g0570;HHLG13g0768;HHLG11g0499;HHLG13g0266;HHLG6g0729;HHLG35g0619;HHLG17g0739
GO:0008215		GO:0006415		translational termination	3	0.00441176	8	0.000484584	0.00333544	0.0432416	2.47685	HHLG11g0101;HHLG26g0771;HHLG10g0966
GO:0003674	Molecular Function	GO ID		Description	GeneRatio (1076)		BgRatio (27104)		pvalue	fdr		geneID
GO:0003674		GO:0003824	2	catalytic activity	456	0.423792	8323	0.307076	1.07498e-16	6.72939e-14	15.9686	HHLG6g0674;HHLG20g0763;HHLG35g0746;HHLG15g0575;HHLG37g0690;HHLG19g0768;HHLG10g0816;HHLG31g0548;HHLG25g0043;HHLG18g0423;HHLG44g0220;HHLG6g0356;HHLG2g0054;HHLG19g0711;HHLG31g0321;HHLG9g0141;HHLG7g0055;HHLG50g0221;HHLG41g0565;HHLG42g0088;HHLG25g0682;HHLG16g0790;HHLG26g0688;HHLG13g0173;HHLG32g0910;HHLG11g0499;HHLG13g0266;HHLG32g0873;HHLG34g0053;HHLG2g0663;HHLG6g1070;HHLG40g0111;HHLG46g0849;HHLG12g079…
GO:0003674		GO:0016787	3	hydrolase activity	207	0.192379	3595	0.132637	1.32882e-08	3.04976e-06	7.87653	HHLG6g0674;HHLG37g0690;HHLG19g0768;HHLG10g0816;HHLG31g0548;HHLG6g0356;HHLG31g0321;HHLG7g0055;HHLG50g0221;HHLG34g0053;HHLG2g0663;HHLG6g1070;HHLG40g0111;HHLG46g0849;HHLG12g0792;HHLG28g0747;HHLG38g0838;HHLG6g0786;HHLG15g0481;HHLG12g0116;HHLG15g0564;HHLG30g0716;HHLG35g0580;HHLG7g0606;HHLG16g0773;HHLG17g0640;HHLG47g0181;HHLG2g0717;HHLG27g0018;HHLG35g0749;HHLG21g0490;HHLG18g0417;HHLG43g0596;HHLG39g0232…
GO:0003674		GO:0004518	5	nuclease activity	23	0.0213755	145	0.00534976	1.46155e-08	3.04976e-06	7.83519	HHLG15g0668;HHLG13g0579;HHLG4g0089;HHLG21g0662;HHLG48g0065;HHLG33g0031;HHLG8g0048;HHLG49g0252;HHLG2g0095;HHLG29g0509;HHLG15g0340;HHLG30g0455;HHLG50g0623;HHLG42g0135;HHLG1g0003;HHLG2g0096;HHLG50g0663;HHLG34g0804;HHLG19g0768;HHLG32g0004;HHLG2g0203;HHLG25g0450;HHLG21g0330
[truncated: 325 more rows]
