# Supplementary material for: The allotetraploid origin and asymmetrical genome evolution of the common carp Cyprinus carpio
Source: Nat Commun. 2019 Oct 11;10:4625. doi: 10.1038/s41467-019-12644-1 (PMC6789147; doi:10.1038/s41467-019-12644-1)
Supplement: Supplementary file 6 — Supplementary Data 3 [file 41467_2019_12644_MOESM6_ESM.xlsx]

## Sheet: Translocated in A
Annotation of the chromosome translocated genes in subgenome A.
gene_A-1	gene_A-2	swiss_annotation	pfam_annotation	nr_annotation
HHLG11g0088	HHLG11g0112	Aurora kinase A-B	Protein kinase domain	aurora kinase A
HHLG1g0924	HHLG1g0925	NAD(P)(+)--arginine ADP-ribosyltransferase 1	NAD:arginine ADP-ribosyltransferase	PREDICTED: GPI-linked NAD(P)(+)--arginine ADP-ribosyltransferase 1 isoform X1
HHLG5g0685	HHLG5g0686	CD209 antigen-like protein E	Lectin C-type domain	PREDICTED: C-type lectin domain family 4 member E-like isoform X1
HHLG26g0254	HHLG26g0473	Homeobox protein EMX2	Homeobox domain	emx2 homeoprotein
HHLG39g0798	HHLG39g0812	H2.0-like homeobox protein	Homeobox domain	PREDICTED: H2.0-like homeobox protein isoform X1
HHLG1g0151	HHLG1g0004	Thioredoxin domain-containing protein 11	Thioredoxin	PREDICTED: thioredoxin domain-containing protein 11 isoform X3
HHLG20g0548	HHLG20g0549	GTPase IMAP family member 8	AIG1 family	PREDICTED: uncharacterized protein si:ch211-139n6.3
HHLG43g0060	HHLG43g0072	Laminin subunit beta-3	Laminin N-terminal (Domain VI)	Laminin subunit beta-3
HHLG39g0789	HHLG39g0804	Thrombomodulin	Calcium-binding EGF domain	PREDICTED: thrombomodulin-like
HHLG23g0131	HHLG23g0132	Sushi, nidogen and EGF-like domain-containing protein 1	-	PREDICTED: uncharacterized protein LOC103911941 isoform X2
HHLG5g0525	HHLG5g0524	PIH1 domain-containing protein 1	pre-RNA processing PIH1/Nop17	RecName: Full=PIH1 domain-containing protein 1
HHLG39g0801	HHLG39g0817	Rho GTPase-activating protein 39	WW domain	PREDICTED: rho GTPase-activating protein 39-like
HHLG39g0809	HHLG39g0796	Melanoma inhibitory activity protein 3	Variant SH3 domain	PREDICTED: melanoma inhibitory activity protein 3 isoform X3
HHLG26g0511	HHLG26g0487	Inorganic pyrophosphatase	Inorganic pyrophosphatase	inorganic pyrophosphatase
HHLG39g0792	HHLG39g0805	Protein dispatched homolog 1	Patched family	Dispatched homolog 1 (Drosophila)
HHLG38g0196	HHLG38g0170	KH domain-containing, RNA-binding, signal transduction-associated protein 3	-	PREDICTED: KH domain-containing, RNA-binding, signal transduction-associated protein 3
HHLG26g0479	HHLG26g0503	Hypoxia-inducible factor 1-alpha inhibitor	Cupin-like domain	factor inhibiting hypoxia-inducible factor 1 alpha
HHLG47g0173	HHLG47g0148	Suppression of tumorigenicity 18 protein	Myelin transcription factor 1	PREDICTED: suppression of tumorigenicity 18 protein isoform X2
HHLG7g0063	HHLG7g0007	Sodium-coupled neutral amino acid transporter 2	Transmembrane amino acid transporter protein	sodium-coupled neutral amino acid transporter 2
HHLG11g0488	HHLG11g0508	Tumor protein 63	SAM domain (Sterile alpha motif)	PREDICTED: tumor protein 63 isoform X4
HHLG5g0171	HHLG5g0174	Interleukin-12 receptor subunit beta-2	Fibronectin type III domain	interleukin 23 receptor X1
HHLG11g0856	HHLG11g0857	Neurobeachin-like protein 1	WD domain, G-beta repeat	PREDICTED: neurobeachin-like protein 1, partial
HHLG11g0089	HHLG11g0111	Protein slowmo homolog 2	PRELI-like family	protein slowmo homolog 2
HHLG26g0474	HHLG26g0255	Rab11 family-interacting protein 2	C2 domain	PREDICTED: rab11 family-interacting protein 2 isoform X2
HHLG20g0668	HHLG20g0662	Density-regulated protein	Translation initiation factor SUI1	PREDICTED: density-regulated protein
HHLG26g0488	HHLG26g0512	Eukaryotic translation initiation factor 4E-binding protein 2	Eukaryotic translation initiation factor 4E binding protein (EIF4EBP)	eukaryotic translation initiation factor 4E-binding protein 2
HHLG39g0788	HHLG39g0803	Alpha-1,6-mannosyl-glycoprotein 2-beta-N-acetylglucosaminyltransferase	N-acetylglucosaminyltransferase II (MGAT2)	PREDICTED: alpha-1,6-mannosyl-glycoprotein 2-beta-N-acetylglucosaminyltransferase-like
HHLG7g0011	HHLG7g0067	FGFR1 oncogene partner 2 homolog	Protein of unknown function (DUF837)	FGFR1 oncogene partner 2 homolog
HHLG17g0078	HHLG17g0074	Tetratricopeptide repeat protein 21B	Tetratricopeptide repeat	tetratricopeptide repeat protein 21B
HHLG11g0506	HHLG11g0486	Mitochondrial import receptor subunit TOM70	Tetratricopeptide repeat	mitochondrial import receptor subunit TOM70
HHLG7g0010	HHLG7g0066	GAS2-like protein 3	Calponin homology (CH) domain	GAS2-like protein 3
HHLG39g0807	HHLG39g0794	BRO1 domain-containing protein BROX	BRO1-like domain	PREDICTED: BRO1 domain-containing protein BROX isoform X1
HHLG39g0795	HHLG39g0808	Axin interactor, dorsalization-associated protein	Aida N-terminus	axin interactor, dorsalization-associated protein
HHLG39g0057	HHLG39g0058	LYR motif-containing protein 2	Complex 1 protein (LYR family)	LYR motif-containing protein 2
HHLG43g0422	HHLG43g0423	Chloride channel CLIC-like protein 1	Mid-1-related chloride channel (MCLC)	PREDICTED: chloride channel CLIC-like protein 1 isoform X3
HHLG1g0734	HHLG1g0722	BRCA1-associated ATM activator 1	-	BRCA1-associated ATM activator 1
HHLG43g0483	HHLG43g0519	Mitochondrial import inner membrane translocase subunit TIM14	DnaJ domain	DnaJ (Hsp40) homolog, subfamily C, member 19
HHLG11g0489	HHLG11g0509	Tumor protein p63-regulated gene 1-like protein	Inositol phosphatase	tumor protein p63-regulated gene 1 protein
HHLG11g0487	HHLG11g0507	TBC1 domain family member 23	Rhodanese-like domain	PREDICTED: TBC1 domain family member 23 isoform X1
HHLG20g0720	HHLG20g0706	SET domain-containing protein 9	-	PREDICTED: SET domain-containing protein 9 isoform X1
HHLG26g0506	HHLG26g0482	tRNA (uracil(54)-C(5))-methyltransferase homolog-B	tRNA (Uracil-5-)-methyltransferase	RecName: Full=tRNA (uracil(54)-C(5))-methyltransferase homolog-B; AltName: Full=TRM2 homolog B
HHLG45g0488	HHLG45g0279	Transcription initiation factor TFIID subunit 8	Transcription factor TFIID complex subunit 8 C-term	PREDICTED: transcription initiation factor TFIID subunit 8 isoform X1
HHLG26g0509	HHLG26g0485	Peroxisomal leader peptide-processing protease	Trypsin-like peptidase domain	peroxisomal leader peptide-processing protease
HHLG26g0502	HHLG26g0478	CUE domain-containing protein 2	-	CUE domain-containing protein 2
HHLG26g0253	HHLG26g0472	Eukaryotic translation initiation factor 3 subunit A	PCI domain	PREDICTED: eukaryotic translation initiation factor 3 subunit A
HHLG21g0450	HHLG21g0451	Embryonic stem cell-specific 5-hydroxymethylcytosine-binding protein	-	embryonic stem cell-specific 5-hydroxymethylcytosine-binding protein
HHLG7g0064	HHLG7g0008	Protein SCAF11	Zinc finger, C3HC4 type (RING finger)	PREDICTED: protein SCAF11 isoform X1
HHLG7g0065	HHLG7g0009	AT-rich interactive domain-containing protein 2	RFX DNA-binding domain	PREDICTED: AT-rich interactive domain-containing protein 2 isoform X1
HHLG39g0816	HHLG39g0800	UPF0598 protein C8orf82 homolog	Domain of unknown function (DUF4505)	PREDICTED: UPF0598 protein C8orf82 homolog isoform X1
HHLG43g0063	HHLG43g0070	-	-	PREDICTED: extensin-like
HHLG16g0889	HHLG16g0762	-	Beta-microseminoprotein (PSP-94)	PREDICTED: beta-microseminoprotein
HHLG27g0016	HHLG49g0016	Ankyrin repeat domain-containing protein 50	Ankyrin repeats (many copies)	PREDICTED: ankyrin repeat domain-containing protein 50 isoform X1
HHLG11g0635	HHLG27g0008	Homeobox protein XHOX-7.1 (Fragment)	Homeobox domain	Msxe protein
HHLG9g0974	HHLG26g0063	Orexin receptor type 2	Orexin receptor type 2	orexin receptor type 2
HHLG26g0060	HHLG9g0971	Bone morphogenetic protein 5	Transforming growth factor beta like domain	bone morphogenetic protein 5 precursor
HHLG9g0008	HHLG16g0052	Stress-induced-phosphoprotein 1	Tetratricopeptide repeat	stress-induced-phosphoprotein 1
HHLG21g0198	HHLG30g0099	Guanylate cyclase soluble subunit beta-2	Heme NO binding associated	PREDICTED: guanylate cyclase soluble subunit beta-2-like isoform X4
HHLG17g0744	HHLG11g0083	NADH dehydrogenase [ubiquinone] 1 alpha subcomplex subunit 4-like 2	NADH-ubiquinone reductase complex 1 MLRQ subunit	PREDICTED: NADH dehydrogenase
HHLG16g0895	HHLG9g0969	Transmembrane protein 132C	-	PREDICTED: transmembrane protein 132C isoform X1
HHLG9g0382	HHLG36g0347	Soluble lamin-associated protein of 75 kDa	-	Zgc:152970
HHLG26g0064	HHLG9g0975	Protein FAM83B	Protein of unknown function (DUF1669)	PREDICTED: protein FAM83B
HHLG45g0624	HHLG5g0625	Cytokine receptor-like factor 3	-	Zgc:110212
HHLG26g0066	HHLG9g0977	Muscular LMNA-interacting protein	Muscular LMNA-interacting protein	PREDICTED: muscular LMNA-interacting protein isoform X1

## Sheet: Translocated in B
Annotation of the chromosome translocated genes in subgenome B.
gene_B-1	gene_B-2	swiss_annotation	pfam_annotation	nr_annotation
HHLG25g0454	HHLG25g0456	Trace amine-associated receptor 7g	7 transmembrane receptor (rhodopsin family)	PREDICTED: trace amine-associated receptor 13c-like
HHLG25g0719	HHLG25g0720	Zinc finger protein 3	C2H2-type zinc finger	PREDICTED: oocyte zinc finger protein XlCOF19-like
HHLG4g0852	HHLG4g0851	NACHT, LRR and PYD domains-containing protein 3	NACHT domain	PREDICTED: NACHT, LRR and PYD domains-containing protein 6-like isoform X1
HHLG35g0217	HHLG35g0215	Mitogen-activated protein kinase kinase kinase 10	Variant SH3 domain	PREDICTED: mitogen-activated protein kinase kinase kinase 10
HHLG2g0038	HHLG2g0060	Polymeric immunoglobulin receptor	Immunoglobulin V-set domain	PREDICTED: polymeric immunoglobulin receptor-like
HHLG6g1003	HHLG6g1004	Alpha-N-acetylgalactosaminide alpha-2,6-sialyltransferase 2	Glycosyltransferase family 29 (sialyltransferase)	alpha-N-acetylgalactosaminide alpha-2,6-sialyltransferase 2
HHLG28g0688	HHLG28g0748	Alpha-(1,3)-fucosyltransferase 11	Glycosyltransferase family 10 (fucosyltransferase) C-term	alpha-(1,3)-fucosyltransferase 11 precursor
HHLG44g0129	HHLG44g0130	-	-	PREDICTED: fibrous sheath CABYR-binding protein isoform X4
HHLG37g0530	HHLG37g0529	Guanine nucleotide-binding protein G(T) subunit gamma-T1	GGL domain	G-protein gamma subunit 1
HHLG25g0579	HHLG25g0580	Glycine N-acyltransferase-like protein	FR47-like protein	PREDICTED: glycine N-acyltransferase-like protein
HHLG35g0651	HHLG35g0583	Protein tyrosine phosphatase domain-containing protein 1	Dual specificity phosphatase, catalytic domain	PREDICTED: uncharacterized protein LOC393862 isoform X1
HHLG13g0211	HHLG13g0200	Very-long-chain (3R)-3-hydroxyacyl-CoA dehydratase 1	Protein tyrosine phosphatase-like protein, PTPLA	PREDICTED: very-long-chain (3R)-3-hydroxyacyl-CoA dehydratase 1 isoform X1
HHLG13g0246	HHLG13g0772	Membrane-spanning 4-domains subfamily A member 4A	CD20-like family	Membrane-spanning 4-domains subfamily A member 4A
HHLG41g0378	HHLG41g0420	Dihydrolipoyllysine-residue acetyltransferase component of pyruvate dehydrogenase complex, mitochondrial	e3 binding domain	dihydrolipoyllysine-residue acetyltransferase component of pyruvate dehydrogenase complex, mitochondrial
HHLG35g0652	HHLG35g0582	Outer dense fiber protein 3-B	Sperm-tail PG-rich repeat	outer dense fiber protein 3-B
HHLG28g0750	HHLG28g0686	Sterol-4-alpha-carboxylate 3-dehydrogenase, decarboxylating	3-beta hydroxysteroid dehydrogenase/isomerase family	PREDICTED: sterol-4-alpha-carboxylate 3-dehydrogenase, decarboxylating isoform X2
HHLG40g0086	HHLG40g0087	Cholesterol 24-hydroxylase	Cytochrome P450	PREDICTED: cytochrome P450, family 46, subfamily A, polypeptide 1, tandem duplicate 4 isoform X1
HHLG35g0744	HHLG35g0777	Fibroblast growth factor 7	Fibroblast growth factor	fibroblast growth factor 7-2
HHLG48g0229	HHLG48g0232	F-box/SPRY domain-containing protein 1	F-box-like	F-box/SPRY domain-containing protein 1
HHLG31g0630	HHLG31g0653	Thiosulfate sulfurtransferase/rhodanese-like domain-containing protein 3	Rhodanese-like domain	thiosulfate sulfurtransferase/rhodanese-like domain-containing protein 3
HHLG8g0207	HHLG8g0211	Methyltransferase-like protein 25	Methyltransferase domain	Zgc:136889
HHLG35g0772	HHLG35g0752	Signal peptide peptidase-like 2A	PA domain	signal peptide peptidase-like 2A precursor
HHLG35g0750	HHLG35g0767	Normal mucosa of esophagus-specific gene 1 protein	NADH-ubiquinone reductase complex 1 MLRQ subunit	Zgc:153317 protein
HHLG35g0692	HHLG35g0764	Hepatoma-derived growth factor-related protein 3	PWWP domain	hepatoma-derived growth factor-related protein 3
HHLG35g0694	HHLG35g0762	WASP homolog-associated protein with actin, membranes and microtubules	WH2 motif	PREDICTED: WASP homolog-associated protein with actin, membranes and microtubules
HHLG35g0697	HHLG35g0759	Glycine amidinotransferase, mitochondrial	Amidinotransferase	glycine amidinotransferase, mitochondrial
HHLG35g0742	HHLG35g0776	Selenocysteine insertion sequence-binding protein 2-like	Ribosomal protein L7Ae/L30e/S12e/Gadd45 family	PREDICTED: selenocysteine insertion sequence-binding protein 2-like
HHLG35g0745	HHLG35g0778	DTW domain-containing protein 1	DTW domain	DTW domain-containing protein 1
HHLG35g0751	HHLG35g0770	Nicotinamide riboside kinase 2	-	muscle-specific beta 1 integrin binding protein 2
HHLG35g0753	HHLG35g0773	Transient receptor potential cation channel subfamily M member 7	Ion transport protein	transient receptor potential melastatin 7
HHLG40g0805	HHLG40g0833	Alpha-1,6-mannosyl-glycoprotein 2-beta-N-acetylglucosaminyltransferase	N-acetylglucosaminyltransferase II (MGAT2)	alpha-1,6-mannosyl-glycoprotein 2-beta-N-acetylglucosaminyltransferase
HHLG41g0377	HHLG41g0421	Centromere/kinetochore protein zw10 homolog	Centromere/kinetochore Zw10	centromere/kinetochore protein zw10 homolog
HHLG8g0591	HHLG8g0582
HHLG46g0060	HHLG46g0040	WD repeat-containing protein 63	WD domain, G-beta repeat	PREDICTED: WD repeat-containing protein 63
HHLG46g0348	HHLG46g0374	Zinc finger protein castor homolog 1	-	PREDICTED: zinc finger protein castor homolog 1 isoform X5
HHLG2g0383	HHLG2g0373	Transmembrane protein 187	TMEM187 protein family	PREDICTED: transmembrane protein 187
HHLG13g0608	HHLG13g0607	Sorbitol dehydrogenase	Alcohol dehydrogenase GroES-like domain	sorbitol dehydrogenase
HHLG6g0353	HHLG6g0352	Proteasome assembly chaperone 3	Proteasome assembly chaperone 3	proteasome assembly chaperone 3
HHLG28g0391	HHLG28g0390	-	-	PREDICTED: saxitoxin and tetrodotoxin-binding protein 2-like
HHLG28g0752	HHLG28g0684	Acidic repeat-containing protein	SprT-like family	PREDICTED: acidic repeat containing isoform X1
HHLG2g0634	HHLG2g0632	Nef-associated protein 1	Uncharacterised protein family UPF0066	PREDICTED: nef-associated protein 1 isoform X1
HHLG6g0495	HHLG6g0492	-	Immunoglobulin V-set domain	uncharacterized protein LOC100142635 precursor
HHLG4g0533	HHLG4g0532
HHLG10g1017	HHLG10g1015	-	-	PREDICTED: uncharacterized protein LOC100334678
HHLG29g0510	HHLG31g0207	Ankyrin repeat domain-containing protein 49	Ankyrin repeats (3 copies)	ankyrin repeat domain-containing protein 49
HHLG12g0044	HHLG41g0322	Granzyme K	Trypsin	granzyme A/K
HHLG46g0111	HHLG4g0931	Dolichyl-diphosphooligosaccharide--protein glycosyltransferase subunit DAD1	DAD family	PREDICTED: dolichyl-diphosphooligosaccharide--protein glycosyltransferase subunit DAD1
HHLG41g0692	HHLG44g0587	Probable ATP-dependent RNA helicase DDX52	Helicase conserved C-terminal domain	probable ATP-dependent RNA helicase DDX52
HHLG25g0172	HHLG28g0498	Lysyl oxidase homolog 3	Scavenger receptor cysteine-rich domain	PREDICTED: lysyl oxidase-like 3b isoform X4
HHLG50g0507	HHLG2g0739	2-hydroxyacylsphingosine 1-beta-galactosyltransferase	UDP-glucoronosyl and UDP-glucosyl transferase	2-hydroxyacylsphingosine 1-beta-galactosyltransferase precursor
HHLG44g0029	HHLG31g0960	Gamma-glutamylcyclotransferase	-	gamma-glutamylcyclotransferase precursor
HHLG41g0694	HHLG44g0584	HEAT repeat-containing protein 6	HEAT-like repeat	HEAT repeat-containing protein 6
HHLG41g0698	HHLG44g0581	GPI transamidase component PIG-S	Phosphatidylinositol-glycan biosynthesis class S protein	GPI transamidase component PIG-S
HHLG46g0059	HHLG4g0049	Mucolipin-3	Polycystin cation channel	PREDICTED: mucolipin-3-like, partial
HHLG6g0598	HHLG12g0227	5-demethoxyubiquinone hydroxylase, mitochondrial	Ubiquinone biosynthesis protein COQ7	PREDICTED: 5-demethoxyubiquinone hydroxylase, mitochondrial
