# Supplementary material for: The allotetraploid origin and asymmetrical genome evolution of the common carp Cyprinus carpio
Source: Nat Commun. 2019 Oct 11;10:4625. doi: 10.1038/s41467-019-12644-1 (PMC6789147; doi:10.1038/s41467-019-12644-1)
Supplement: Supplementary file 7 — Supplementary Data 4 [file 41467_2019_12644_MOESM7_ESM.xlsx]

## Sheet: Supplementary Data 4
Supplementary Data 4. Confirmed rearrangement regions using mate-paired BAC-end sequences.
Rearrangement_A	start_A	end_A	Rearrangement_B	start_B	end_B	bac_read	Bac2A	bacF_aln_A_start	bacF_aln_A_end	bacR_aln_A_start	bacR_aln_A_end	Bac2B	bacF_aln_B_start	bacF_aln_B_end	bacR_aln_B_start	bacR_aln_B_end
A11-LG21	6555132	9021900	B11-LG22	13032722	15440762	CYC-92A23	LG21	6473872	6474405	6594048	6593660	LG22	11960423	11960963	15408553	15409023
A11-LG21	6555132	9021900	B11-LG22	13032722	15440762	CYC-35I23	LG21	6381855	6382549	6562557	6562121	LG22	11876552	11877294	15430773	15431455
A11-LG21	16487152	20977865	B11-LG22	1	5521104	CYC-88O16	LG21	6115106	6115605	18283922	18283367	LG22	11588818	11589623	5256527	5257084
A13-LG26	1351811	5526093	B13-LG25	1	5466772	CYC-90H4	LG26	11438661	11439450	3583004	3582225	LG25	9094243	9093439	1255038	1254280
A13-LG26	5559320	8063508	B13-LG25	5539479	7294765	CYC-68F24	LG26	3126541	3127025	7876152	7876787	LG25	9573212	9572738	5736852	5736154
A14-LG27	1	3163859	B14-LG28	1	2826994	CYC-41G16	LG27	2071485	2071863	3649071	3648666	LG28	2549738	2549370	15686402	15686998
A14-LG27	1	3163859	B14-LG28	1	2826994	CYC-75B17	LG27	15257598	15256997	1802715	1802041	LG28	14971371	14971863	1354120	1354780
A15-LG30	18014649	19343167	B15-LG29	14806396	16579667	CYC-49J2	LG30	18341530	18340784	18009988	18009331	LG29	16214413	16213939	1724594	1724189
A18-LG36	1	17084026	B18-LG35	8057719	26289732	CYC-28G13	LG36	24060733	24061371	12069608	12070151	LG35	7261247	7260609	12114255	12114848
A18-LG36	1	17084026	B18-LG35	8057719	26289732	CYC-29P1	LG36	22665895	22665111	17026270	17025696	LG35	2178912	2179539	16292033	16292607
A18-LG36	1	17084026	B18-LG35	8057719	26289732	CYC-61G4	LG36	19792551	19793314	15339470	15338733	LG35	3820830	3820105	12115143	12115890
A18-LG36	1	17084026	B18-LG35	8057719	26289732	CYC-90O10	LG36	3157055	3156232	17959116	17958321	LG35	12408815	12409636	7921945	7921159
A18-LG36	1	17084026	B18-LG35	8057719	26289732	CYC-43B21	LG36	17604595	17605247	12035710	12034987	LG35	7573349	7573858	14989301	14988578
A18-LG36	1	17084026	B18-LG35	8057719	26289732	CYC-16O8	LG36	15944155	15944787	21530042	21530496	LG35	8054165	8053414	20738593	20739047
A18-LG36	1	17084026	B18-LG35	8057719	26289732	CYC-8P13	LG36	16597493	16597555	17975894	17976420	LG35	20738583	20738521	7348027	7348675
A18-LG36	1	17084026	B18-LG35	8057719	26289732	CYC-18D13	LG36	1485801	1486339	18631212	18630541	LG35	10447565	10448108	5673908	5673255
A18-LG36	1	17084026	B18-LG35	8057719	26289732	CYC-100F11	LG36	9919680	9919031	19929260	19928981	LG35	2387370	2386721	21547891	21547613
A18-LG36	1	17084026	B18-LG35	8057719	26289732	CYC-34M23	LG36	18375801	18375347	5335152	5335713	LG35	3023647	3024107	20798279	20797564
A18-LG36	20023216	24856633	B18-LG35	1	4840794	CYC-29P1	LG36	22665895	22665111	17026270	17025696	LG35	2178912	2179539	16292033	16292607
A18-LG36	20023216	24856633	B18-LG35	1	4840794	CYC-56E7	LG36	17610545	17611276	23104726	23104490	LG35	14214292	14214964	232575	232193
A19-LG38	11540280	14437661	B19-LG37	8287808	11187397	CYC-90G6	LG38	23341541	23340727	12223924	12223306	LG37	23826961	23826143	10270232	10270730
A19-LG38	11540280	14437661	B19-LG37	8287808	11187397	CYC-33O4	LG38	17661365	17662076	12973897	12973266	LG37	18122706	18123421	9725094	9725742
A19-LG38	11540280	14437661	B19-LG37	8287808	11187397	CYC-51H18	LG38	7516935	7516408	11607149	11606681	LG37	11264338	11263772	11118655	11119158
A19-LG38	14460709	17771646	B19-LG37	14453425	17823662	CYC-87F8	LG38	15171167	15171530	3353738	3353188	LG37	17057559	17056927	7336815	7336264
A19-LG38	14460709	17771646	B19-LG37	14453425	17823662	CYC-93O23	LG38	15171124	15171588	20785968	20786660	LG37	17057594	17057175	8635710	8636387
A19-LG38	14460709	17771646	B19-LG37	14453425	17823662	CYC-20E2	LG38	17726460	17727154	19507762	19508028	LG37	14566522	14565782	14376960	14377321
A19-LG38	14460709	17771646	B19-LG37	14453425	17823662	CYC-45G5	LG38	19572404	19573241	17730454	17731228	LG37	14438462	14439302	14561042	14560357
A19-LG38	14460709	17771646	B19-LG37	14453425	17823662	CYC-80D6	LG38	7461068	7460811	16579753	16579300	LG37	14065926	14066188	15685521	15685936
A19-LG38	17820163	19245077	B19-LG37	17826365	20110659	CYC-20P12	LG38	14471071	14470529	19127396	19128170	LG37	22327790	22327266	17982118	17981562
A23-LG45	10919854	13833519	B23-LG46	3863638	6957554	CYC-92P5	LG45	6539171	6539895	11014377	11013871	LG46	7015128	7014646	6848703	6849093
A23-LG45	10919854	13833519	B23-LG46	3863638	6957554	CYC-44H7	LG45	6488909	6489495	10940272	10939558	LG46	7070445	7070035	6936861	6937472
A24-LG47	15355428	17863961	B24-LG48	15669796	18197216	CYC-95G16	LG47	14779461	14779996	17492357	17492526	LG48	17460269	17460820	676111	675942
A24-LG47	15355428	17863961	B24-LG48	15669796	18197216	CYC-134K9	LG47	1058917	1059469	16360521	16360050	LG48	734341	733789	17681501	17681972
A24-LG47	15355428	17863961	B24-LG48	15669796	18197216	CYC-65H9	LG47	13441379	13442095	17541578	17540844	LG48	18058017	18058735	18207155	18206416
A24-LG47	15355428	17863961	B24-LG48	15669796	18197216	CYC-84P11	LG47	6791259	6790874	16387191	16386451	LG48	10987613	10988048	15980567	15981143
A24-LG47	15355428	17863961	B24-LG48	15669796	18197216	CYC-41J6	LG47	14783888	14784661	17744557	17745120	LG48	17459797	17460375	11435311	11435730
A24-LG47	15355428	17863961	B24-LG48	15669796	18197216	CYC-48H3	LG47	5386324	5387014	16360732	16361089	LG48	5427533	5428250	17681290	17680933
A25-LG49	1	5787370	B25-LG50	11735709	18974014	CYC-69L19	LG49	4459558	4459010	15599096	15598354	LG50	13183240	13184011	1668241	1668985
A25-LG49	1	5787370	B25-LG50	11735709	18974014	CYC-9H12	LG49	17618129	17617541	5671629	5671099	LG50	7912031	7911443	11862985	11863311
A25-LG49	1	5787370	B25-LG50	11735709	18974014	CYC-52M13	LG49	15599105	15599848	4549782	4549646	LG50	37682	36965	15919995	15919859
A25-LG49	1	5787370	B25-LG50	11735709	18974014	CYC-77J5	LG49	1029703	1030180	11306876	11306809	LG50	17779813	17780295	4884895	4884964
A25-LG49	1	5787370	B25-LG50	11735709	18974014	CYC-90I20	LG49	7158895	7159332	5703015	5703607	LG50	11697715	11698446	11836694	11836069
A25-LG49	1	5787370	B25-LG50	11735709	18974014	CYC-39B13	LG49	6649684	6649504	3386944	3387366	LG50	11390523	11390714	18688664	18689082
A25-LG49	5853362	6068377	B25-LG50	8699256	8969765	CYC-94B10	LG49	5947157	5946624	8447941	8448450	LG50	8869423	8870150	9009813	9009304
A25-LG49	7238189	8477718	B25-LG50	8973328	10372789	CYC-89H5	LG49	6125599	6124901	7319583	7319011	LG50	10421925	10421255	10292958	10293507
A25-LG49	7238189	8477718	B25-LG50	8973328	10372789	CYC-94B10	LG49	5947157	5946624	8447941	8448450	LG50	8869423	8870150	9009813	9009304
A25-LG49	8594615	17805735	B25-LG50	1	8624506	CYC-69L19	LG49	4459558	4459010	15599096	15598354	LG50	13183240	13184011	1668241	1668985
A25-LG49	8594615	17805735	B25-LG50	1	8624506	CYC-9H12	LG49	17618129	17617541	5671629	5671099	LG50	7912031	7911443	11862985	11863311
A25-LG49	8594615	17805735	B25-LG50	1	8624506	CYC-52M13	LG49	15599105	15599848	4549782	4549646	LG50	37682	36965	15919995	15919859
A25-LG49	8594615	17805735	B25-LG50	1	8624506	CYC-90J3	LG49	600066	600419	14829126	14829768	LG50	8711524	8711877	2182983	2182372
A25-LG49	8594615	17805735	B25-LG50	1	8624506	CYC-77J5	LG49	1029703	1030180	11306876	11306809	LG50	17779813	17780295	4884895	4884964
A02-LG3	2932571	6442457	B02-LG4	4187784	7605565	CYC-77L10	LG3	13744744	13744022	3276183	3276851	LG4	3060348	3061069	7237772	7237127
A02-LG3	2932571	6442457	B02-LG4	4187784	7605565	CYC-91H1	LG3	4772301	4771904	9386907	9386501	LG4	5215424	5215025	10086595	10086254
A02-LG3	2932571	6442457	B02-LG4	4187784	7605565	CYC-11I23	LG3	5416005	5415490	2305777	2306165	LG4	6010284	6010805	3815057	3814729
A02-LG3	2932571	6442457	B02-LG4	4187784	7605565	CYC-28K9	LG3	4052246	4051730	12876835	12876164	LG4	6425904	6426755	2379260	2378593
A03-LG5	1	2410500	B03-LG6	28255275	31981213	CYC-36I14	LG5	667195	666537	16413549	16414113	LG6	27877173	27876397	29949843	29949289
A03-LG5	1	2410500	B03-LG6	28255275	31981213	CYC-31P3	LG5	14419723	14419241	665895	665136	LG6	8480682	8481164	30989709	30989120
A03-LG5	1	2410500	B03-LG6	28255275	31981213	CYC-132N16	LG5	14421125	14421620	96473	95932	LG6	1204202	1203685	30418363	30418909
A03-LG5	1	2410500	B03-LG6	28255275	31981213	CYC-89F12	LG5	22925986	22926070	759242	759171	LG6	27282221	27282304	29792765	29792689
A03-LG5	1	2410500	B03-LG6	28255275	31981213	CYC-136H1	LG5	102801	103205	4347680	4347934	LG6	31211701	31212070	26103423	26103646
A03-LG5	1	2410500	B03-LG6	28255275	31981213	CYC-72J7	LG5	654189	653575	3009072	3009609	LG6	27066465	27066002	31460426	31459906
A03-LG5	1	2410500	B03-LG6	28255275	31981213	CYC-49F13	LG5	19019526	19018783	2271639	2272372	LG6	9242687	9243345	30536877	30537610
A03-LG5	3528862	5623932	B03-LG6	23301801	25629141	CYC-30A19	LG5	4733203	4732588	126606	125987	LG6	24237436	24238220	955950	956569
A03-LG5	7741755	26909299	B03-LG6	1	20871372	CYC-71C17	LG5	9066602	9067278	1995442	1996112	LG6	19504097	19503488	24023489	24022819
A03-LG5	7741755	26909299	B03-LG6	1	20871372	CYC-31P3	LG5	14419723	14419241	665895	665136	LG6	8480682	8481164	30989709	30989120
A03-LG5	7741755	26909299	B03-LG6	1	20871372	CYC-132N16	LG5	14421125	14421620	96473	95932	LG6	1204202	1203685	30418363	30418909
A03-LG5	7741755	26909299	B03-LG6	1	20871372	CYC-33E5	LG5	8252084	8252724	667232	666578	LG6	13271764	13272318	27877177	27876446
A03-LG5	7741755	26909299	B03-LG6	1	20871372	CYC-11G22	LG5	1995637	1996082	20881688	20881176	LG6	24023294	24022849	7798588	7799322
A03-LG5	7741755	26909299	B03-LG6	1	20871372	CYC-71H24	LG5	24623603	24624145	3925223	3925538	LG6	4117900	4117358	22045354	22044999
A03-LG5	7741755	26909299	B03-LG6	1	20871372	CYC-82G15	LG5	4044447	4044327	25570559	25571324	LG6	21938388	21938271	11166170	11166927
A03-LG5	7741755	26909299	B03-LG6	1	20871372	CYC-49F13	LG5	19019526	19018783	2271639	2272372	LG6	9242687	9243345	30536877	30537610
A04-LG7	5111182	6257680	B04-LG8	5708180	6988197	CYC-38I11	LG7	5187924	5187354	5051760	5052292	LG8	6717694	6716997	5282467	5283100
A04-LG7	5111182	6257680	B04-LG8	5708180	6988197	CYC-23A4	LG7	5784775	5784058	9794239	9794102	LG8	6245772	6246560	5547076	5546947
A04-LG7	5111182	6257680	B04-LG8	5708180	6988197	CYC-16G7	LG7	5056986	5057473	5205712	5205260	LG8	5287669	5288391	6738042	6737461
A05-LG9	6148177	29758245	B05-LG10	1	23589306	CYC-7H16	LG9	2288165	2287404	8425336	8426040	LG10	10973459	10974220	31180015	31179483
A05-LG9	6148177	29758245	B05-LG10	1	23589306	CYC-94I12	LG9	12175868	12176270	4376238	4375865	LG10	22142291	22142785	25721797	25721426
A06-LG11	1	6725441	B06-LG12	20392227	27144002	CYC-59F24	LG11	3281135	3281836	8979640	8980054	LG12	23592947	23592494	253695	253299
A06-LG11	1	6725441	B06-LG12	20392227	27144002	CYC-15N18	LG11	5208649	5209445	7021813	7021711	LG12	21604044	21603249	840140	840040
A06-LG11	1	6725441	B06-LG12	20392227	27144002	CYC-29J7	LG11	12885041	12884372	926619	926142	LG12	16414458	16414921	21034036	21034518
A06-LG11	9297635	17004384	B06-LG12	13325720	20001098	CYC-29J7	LG11	12885041	12884372	926619	926142	LG12	16414458	16414921	21034036	21034518
A06-LG11	20740141	28086443	B06-LG12	1	7556264	CYC-83E9	LG11	25572101	25571516	18633252	18633871	LG12	27034093	27033508	7300913	7300384
A06-LG11	20740141	28086443	B06-LG12	1	7556264	CYC-13L14	LG11	20853773	20852990	20713398	20713821	LG12	7410398	7411095	7582383	7581972
A07-LG14	1	5315952	B07-LG13	30893553	36065750	CYC-72A13	LG14	34287495	34287704	3268481	3268979	LG13	7984825	7984616	31441944	31442540
A07-LG14	1	5315952	B07-LG13	30893553	36065750	CYC-19F14	LG14	27035435	27034764	3145668	3145342	LG13	1739738	1740416	31283312	31282960
A07-LG14	1	5315952	B07-LG13	30893553	36065750	CYC-19C5	LG14	2843013	2843808	25900710	25899976	LG13	14902091	14902885	33706283	33707020
A07-LG14	1	5315952	B07-LG13	30893553	36065750	CYC-98I22	LG14	3494249	3494749	19912130	19912609	LG13	31688182	31688791	6016027	6015536
A07-LG14	1	5315952	B07-LG13	30893553	36065750	CYC-73K4	LG14	24188734	24188204	2860188	2860611	LG13	4340793	4340280	30960746	30961434
A07-LG14	8314177	10047453	B07-LG13	29063803	30866941	CYC-32P21	LG14	10196844	10196279	9966203	9966860	LG13	26560213	26560791	29132288	29131621
A07-LG14	10106698	14609993	B07-LG13	23860998	26645759	CYC-99A16	LG14	21756572	21757205	14513821	14514468	LG13	19461742	19462295	23963089	23962599
A07-LG14	10106698	14609993	B07-LG13	23860998	26645759	CYC-32P21	LG14	10196844	10196279	9966203	9966860	LG13	26560213	26560791	29132288	29131621
A07-LG14	10106698	14609993	B07-LG13	23860998	26645759	CYC-17B21	LG14	14105814	14106502	3590620	3591321	LG13	24378275	24377801	1063167	1063868
A07-LG14	16053095	21713822	B07-LG13	18595398	23851998	CYC-91O21	LG14	26676745	26676156	21269540	21270147	LG13	9791625	9791038	19002233	19002692
A07-LG14	16053095	21713822	B07-LG13	18595398	23851998	CYC-91I14	LG14	17332911	17332343	33113562	33113444	LG13	22605954	22606646	9802600	9802481
A07-LG14	16053095	21713822	B07-LG13	18595398	23851998	CYC-63F17	LG14	20874359	20873637	25383216	25383855	LG13	18634780	18634351	34270110	34270749
A07-LG14	16053095	21713822	B07-LG13	18595398	23851998	CYC-63F15	LG14	20874359	20873568	25383214	25383907	LG13	18634780	18634281	34270108	34270800
A07-LG14	21862702	35888348	B07-LG13	1	15070191	CYC-51B18	LG14	8132763	8132951	27425484	27426103	LG13	34020264	34020590	6805707	6805070
A07-LG14	21862702	35888348	B07-LG13	1	15070191	CYC-91O21	LG14	26676745	26676156	21269540	21270147	LG13	9791625	9791038	19002233	19002692
A07-LG14	21862702	35888348	B07-LG13	1	15070191	CYC-69L7	LG14	23080502	23080768	12036207	12035898	LG13	80199	79946	17931238	17931557
A07-LG14	21862702	35888348	B07-LG13	1	15070191	CYC-72A13	LG14	34287495	34287704	3268481	3268979	LG13	7984825	7984616	31441944	31442540
A07-LG14	21862702	35888348	B07-LG13	1	15070191	CYC-91I14	LG14	17332911	17332343	33113562	33113444	LG13	22605954	22606646	9802600	9802481
A07-LG14	21862702	35888348	B07-LG13	1	15070191	CYC-136E8	LG14	14612204	14611917	26938522	26938901	LG13	33352292	33351986	9676975	9676595
A07-LG14	21862702	35888348	B07-LG13	1	15070191	CYC-64D2	LG14	21949776	21949152	21831519	21832252	LG13	12298925	12298460	15085417	15084695
A07-LG14	21862702	35888348	B07-LG13	1	15070191	CYC-75P24	LG14	14620115	14619580	21897634	21897115	LG13	15208015	15207477	15026420	15027026
A07-LG14	21862702	35888348	B07-LG13	1	15070191	CYC-21N4	LG14	28207322	28207408	8299271	8298957	LG13	1093266	1093180	34170990	34170748
A07-LG14	21862702	35888348	B07-LG13	1	15070191	CYC-19F14	LG14	27035435	27034764	3145668	3145342	LG13	1739738	1740416	31283312	31282960
A07-LG14	21862702	35888348	B07-LG13	1	15070191	CYC-19C5	LG14	2843013	2843808	25900710	25899976	LG13	14902091	14902885	33706283	33707020
A07-LG14	21862702	35888348	B07-LG13	1	15070191	CYC-73K4	LG14	24188734	24188204	2860188	2860611	LG13	4340793	4340280	30960746	30961434
A07-LG14	21862702	35888348	B07-LG13	1	15070191	CYC-27G6	LG14	32904975	32904316	15731842	15731199	LG13	24787027	24787680	9211399	9210890
A09-LG17	15503319	16604996	B09-LG18	12418961	13513696	CYC-65C1	LG17	15310714	15311376	15512487	15512106	LG18	15380650	15381318	13501938	13502582
A09-LG17	16863359	21059039	B09-LG18	4879512	9140095	CYC-39K19	LG17	7819712	7820373	19334800	19334199	LG18	1312922	1312261	6718477	6718865
A09-LG17	21423998	22621292	B09-LG18	11014699	12310449	CYC-73E5	LG17	21521683	21521202	21423113	21423709	LG18	12203210	12203857	12311370	12310747
A09-LG17	22625746	27075472	B09-LG18	1	4814676	CYC-91N7	LG17	24829602	24830137	11891876	11891955	LG18	6347751	6347214	2418396	2418471
A09-LG17	22625746	27075472	B09-LG18	1	4814676	CYC-66D15	LG17	26535886	26536600	14270988	14271656	LG18	128542	127726	14325107	14325713
