# Supplementary material for: The allotetraploid origin and asymmetrical genome evolution of the common carp Cyprinus carpio
Source: Nat Commun. 2019 Oct 11;10:4625. doi: 10.1038/s41467-019-12644-1 (PMC6789147; doi:10.1038/s41467-019-12644-1)
Supplement: Supplementary file 8 — Supplementary Data 5 [file 41467_2019_12644_MOESM8_ESM.xlsx]

## Sheet: Supplementary Data 5
Supplementary Data 5. Selective pressure of the two subgenomes.
Chromosome		ka							ks							ka/ks
		A_mean	B_mean	A_median	B_median	A_sd	B_sd		A_mean	B_mean	A_median	B_median	A_sd	B_sd		A_mean	B_mean	A_median	B_median	A_sd	B_sd
A01	B01	0.0379491	0.0267359	0.02028	0.015355	0.0738982	0.041377		0.406259	0.112082	0.090995	0.09096	4.2551	0.0957298		0.199123	0.175468	0.17615	0.1471	0.121422	0.117244
A02	B02	0.0313145	0.0244086	0.01637	0.01426	0.053344	0.0401191		0.100435	0.0955178	0.0793	0.08106	0.130777	0.0958986		0.200058	0.175192	0.1854	0.1559	0.120971	0.115281
A03	B03	0.0249483	0.0223318	0.015065	0.01375	0.0391093	0.0379472		0.0882104	0.0906784	0.07631	0.076275	0.0736878	0.0754087		0.193094	0.166713	0.17185	0.14375	0.129136	0.116735
A04	B04	0.0283161	0.0281466	0.01717	0.01374	0.043882	0.0827009		0.0961192	0.321663	0.08233	0.08334	0.0902936	3.78784		0.192829	0.173244	0.1777	0.1447	0.120961	0.122202
A05	B05	0.0282454	0.0256115	0.01735	0.01464	0.03864	0.0421139		0.102561	0.103544	0.08577	0.08849	0.0783286	0.0878488		0.199331	0.174411	0.184	0.1496	0.118698	0.1186
A06	B06	0.0266753	0.0252822	0.01609	0.01413	0.0342337	0.049332		0.0913168	0.0864974	0.07794	0.07367	0.0735109	0.0970848		0.203378	0.187575	0.1843	0.1776	0.124082	0.116262
A07	B07	0.0299814	0.0235873	0.01647	0.01428	0.0555097	0.0335295		0.209639	0.0866753	0.0742	0.07453	2.78587	0.0574847		0.209083	0.179336	0.2002	0.1552	0.121597	0.121956
A08	B08	0.0276843	0.022531	0.015245	0.013745	0.0519533	0.0364442		0.092147	0.0890796	0.07746	0.078145	0.0885177	0.0659904		0.20036	0.18527	0.17525	0.15845	0.126068	0.123625
A09	B09	0.0363302	0.025471	0.01709	0.01424	0.0827417	0.0352935		0.103556	0.0881477	0.08083	0.07745	0.12588	0.0696482		0.204469	0.184844	0.1911	0.1542	0.121345	0.124042
A10	B10	0.0257863	0.0260479	0.01561	0.0139	0.0381717	0.0500632		0.0892218	0.0935661	0.0748	0.07959	0.0774793	0.0877373		0.215454	0.188316	0.2003	0.1585	0.124874	0.123928
A11	B11	0.0273939	0.0315887	0.01729	0.01509	0.0396351	0.0627686		0.0944088	0.29244	0.08453	0.09257	0.0579939	3.27717		0.198946	0.173512	0.1842	0.1489	0.118665	0.115087
A12	B12	0.0276022	0.027977	0.01644	0.01368	0.0399294	0.0502363		0.100914	0.287906	0.08145	0.08073	0.0843079	3.59031		0.19982	0.18068	0.1792	0.1586	0.127419	0.119199
A13	B13	0.030716	0.0215023	0.01736	0.01408	0.0557877	0.032888		0.277258	0.0863442	0.07707	0.07822	3.59068	0.0591913		0.212059	0.186543	0.1949	0.1696	0.126017	0.120753
A14	B14	0.0270572	0.0217144	0.01431	0.01327	0.0466523	0.0375368		0.0881408	0.0863885	0.0722	0.07632	0.103916	0.0634531		0.205636	0.174874	0.1859	0.1508	0.122957	0.119455
A15	B15	0.0327836	0.0262959	0.017355	0.01468	0.0549889	0.037296		0.106372	0.0989857	0.0845	0.08518	0.167107	0.0650339		0.209297	0.18189	0.18975	0.1601	0.123457	0.120788
A16	B16	0.0334853	0.0269454	0.01819	0.015155	0.0488628	0.043296		0.0995206	0.0906815	0.079725	0.077865	0.108064	0.0885947		0.21605	0.186676	0.2009	0.16795	0.125256	0.11722
A17	B17	0.0352413	0.0275031	0.01592	0.01487	0.0628533	0.0549871		0.101814	0.0904122	0.07844	0.07455	0.10752	0.0990874		0.208502	0.192347	0.1989	0.1699	0.119473	0.122214
A18	B18	0.0328967	0.0254552	0.01506	0.01235	0.0769495	0.0497599		0.270117	0.0990122	0.07616	0.07613	3.22364	0.121445		0.202994	0.17454	0.1846	0.1548	0.126083	0.118045
A19	B19	0.0252425	0.019408	0.01567	0.01369	0.0387325	0.0271081		0.0863433	0.0867915	0.07461	0.07475	0.0617706	0.0589148		0.200732	0.181516	0.1811	0.1621	0.127878	0.124809
A20	B20	0.0298791	0.0245607	0.01595	0.01348	0.065666	0.0425835		0.09973	0.0931197	0.08035	0.07984	0.115793	0.0729556		0.197149	0.183372	0.178	0.1698	0.11734	0.121146
A21	B21	0.0321069	0.0248743	0.01611	0.01276	0.0685955	0.0410594		0.113078	0.0980015	0.07922	0.081115	0.188938	0.0769866		0.187685	0.177102	0.17195	0.15465	0.117249	0.122035
A22	B22	0.0315682	0.0260757	0.01617	0.016005	0.0556362	0.0356649		0.439458	0.111136	0.09612	0.09856	5.20412	0.0711094		0.192879	0.167519	0.1712	0.1456	0.126319	0.117382
A23	B23	0.0311292	0.0221228	0.01636	0.01281	0.0484291	0.0309462		0.0968323	0.0879407	0.078715	0.073085	0.0953973	0.0712856		0.212188	0.183631	0.1996	0.1636	0.118805	0.120488
A24	B24	0.0337691	0.0246441	0.01747	0.01319	0.0568937	0.0521707		0.0995238	0.0930487	0.07827	0.078555	0.093055	0.122928		0.21087	0.173024	0.1892	0.1468	0.128996	0.122344
A25	B25	0.0329224	0.0221175	0.016855	0.014315	0.0574635	0.0258574		0.102996	0.0936409	0.0853	0.08891	0.0850568	0.0451463		0.198654	0.180891	0.17405	0.15875	0.11871	0.114465
Average		0.030441	0.0249176	0.01653	0.0140586	0.0531424	0.0429232		0.142239	0.118532	0.0802638	0.0807956	0.842672	0.496172		0.202826	0.179539	0.185188	0.157078	0.122951	0.119812
P		9.196e-08		6.772e-11		0.006278			0.3331		0.7557		0.3772			1.277e-15		3.987e-14		0.002045
Student's t-test
