# Supplementary material for: The allotetraploid origin and asymmetrical genome evolution of the common carp Cyprinus carpio
Source: Nat Commun. 2019 Oct 11;10:4625. doi: 10.1038/s41467-019-12644-1 (PMC6789147; doi:10.1038/s41467-019-12644-1)
Supplement: Supplementary file 9 — Supplementary Data 6 [file 41467_2019_12644_MOESM9_ESM.xlsx]

## Sheet: Supplementary Data 6
Supplementary Data 6. Gene list of the 8291 homoeologous gene pairs.
Subgenome_A	Subgenome_B
HHLG14g0384	HHLG13g0852
HHLG21g0509	HHLG22g0560
HHLG9g0173	HHLG10g0885
HHLG38g0659	HHLG37g0585
HHLG14g0449	HHLG13g0678
HHLG42g0201	HHLG41g0228
HHLG9g1098	HHLG10g1030
HHLG38g0435	HHLG37g0481
HHLG21g0531	HHLG22g0581
HHLG21g0135	HHLG22g0272
HHLG34g0461	HHLG33g0465
HHLG26g0085	HHLG25g0093
HHLG27g0693	HHLG28g0708
HHLG26g0832	HHLG25g0730
HHLG38g0811	HHLG37g0835
HHLG39g0133	HHLG40g0148
HHLG32g0236	HHLG31g0760
HHLG27g0110	HHLG28g0520
HHLG43g0400	HHLG44g0415
HHLG39g0542	HHLG40g0566
HHLG45g0692	HHLG46g0710
HHLG43g0034	HHLG44g0035
HHLG3g0980	HHLG4g1044
HHLG16g0184	HHLG15g0141
HHLG42g0390	HHLG41g0399
HHLG1g0677	HHLG2g0662
HHLG39g0215	HHLG40g0218
HHLG9g0636	HHLG10g0414
HHLG27g0012	HHLG28g0092
HHLG47g0102	HHLG48g0110
HHLG49g0258	HHLG50g0437
HHLG9g0671	HHLG10g0375
HHLG16g0297	HHLG15g0319
HHLG7g0555	HHLG8g0519
HHLG45g0800	HHLG46g0830
HHLG45g0254	HHLG46g0296
HHLG47g0309	HHLG48g0323
HHLG1g0741	HHLG2g0846
HHLG20g0616	HHLG19g0140
HHLG1g0546	HHLG2g0971
HHLG42g0614	HHLG41g0645
HHLG1g0471	HHLG2g0509
HHLG9g0499	HHLG10g0550
HHLG39g0070	HHLG40g0074
HHLG7g0449	HHLG8g0466
HHLG49g0061	HHLG50g0603
HHLG5g0899	HHLG6g0187
HHLG27g0080	HHLG28g0027
HHLG1g0146	HHLG2g0168
HHLG20g0493	HHLG19g0270
HHLG20g0492	HHLG19g0269
HHLG5g0909	HHLG6g0126
HHLG27g0196	HHLG28g0176
HHLG45g0219	HHLG46g0332
HHLG16g0611	HHLG15g0782
HHLG26g0699	HHLG25g0689
HHLG21g0448	HHLG22g0537
HHLG16g0047	HHLG15g0010
HHLG11g0862	HHLG12g0101
HHLG38g0358	HHLG37g0519
HHLG1g0824	HHLG2g0786
HHLG3g0194	HHLG4g0136
HHLG5g0885	HHLG6g0197
HHLG39g0193	HHLG40g0121
HHLG20g0607	HHLG19g0150
HHLG42g0386	HHLG41g0402
HHLG34g0275	HHLG33g0245
HHLG5g0561	HHLG6g0537
HHLG16g0687	HHLG15g0658
HHLG20g0424	HHLG19g0337
HHLG49g0041	HHLG50g0615
HHLG49g0242	HHLG50g0420
HHLG45g0426	HHLG46g0562
HHLG36g0237	HHLG35g0490
HHLG38g0374	HHLG37g0536
HHLG23g0368	HHLG24g0358
HHLG38g0645	HHLG37g0598
HHLG36g0313	HHLG35g0409
HHLG42g0751	HHLG41g0805
HHLG23g0154	HHLG24g0136
HHLG17g0084	HHLG18g0697
HHLG14g0587	HHLG13g0585
HHLG1g0207	HHLG2g0304
HHLG47g0382	HHLG48g0398
HHLG5g0513	HHLG6g0582
HHLG17g0435	HHLG18g0401
HHLG14g0096	HHLG13g1093
HHLG9g1086	HHLG10g1041
HHLG49g0614	HHLG50g0007
HHLG16g0146	HHLG15g0181
HHLG9g0365	HHLG10g0691
HHLG5g0683	HHLG6g0412
HHLG47g0348	HHLG48g0364
HHLG39g0009	HHLG40g0055
HHLG21g0692	HHLG22g0038
HHLG47g0182	HHLG48g0166
HHLG42g0141	HHLG41g0078
HHLG32g0047	HHLG31g0964
HHLG11g0762	HHLG12g0198
HHLG21g0041	HHLG22g0212
HHLG38g0483	HHLG37g0428
HHLG21g0652	HHLG22g0066
HHLG45g0637	HHLG46g0660
HHLG16g0558	HHLG15g0550
HHLG36g0522	HHLG35g0127
HHLG23g0660	HHLG24g0665
HHLG16g0188	HHLG15g0137
HHLG42g0583	HHLG41g0578
HHLG42g0267	HHLG41g0170
HHLG16g0908	HHLG15g0927
HHLG47g0593	HHLG48g0615
HHLG38g0165	HHLG37g0137
HHLG32g0125	HHLG31g0875
HHLG47g0597	HHLG48g0618
HHLG17g0403	HHLG18g0425
HHLG5g0372	HHLG6g0725
HHLG14g0484	HHLG13g0407
HHLG26g0346	HHLG25g0366
HHLG7g0399	HHLG8g0412
HHLG30g0065	HHLG29g0140
HHLG11g0215	HHLG12g0731
HHLG21g0313	HHLG22g0390
HHLG32g0680	HHLG31g0365
HHLG38g0142	HHLG37g0130
HHLG5g0494	HHLG6g0601
HHLG16g0170	HHLG15g0155
HHLG49g0402	HHLG50g0243
HHLG32g0904	HHLG31g0067
HHLG42g0542	HHLG41g0540
HHLG42g0541	HHLG41g0539
HHLG42g0236	HHLG41g0263
HHLG43g0399	HHLG44g0408
HHLG14g0654	HHLG13g0510
HHLG16g0178	HHLG15g0147
HHLG14g0653	HHLG13g0511
HHLG7g0042	HHLG8g0036
HHLG7g0559	HHLG8g0567
HHLG1g0803	HHLG2g0764
HHLG32g0554	HHLG31g0595
HHLG45g0204	HHLG46g0409
HHLG49g0123	HHLG50g0538
HHLG32g0363	HHLG31g0485
HHLG39g0034	HHLG40g0022
HHLG32g0362	HHLG31g0486
HHLG17g0361	HHLG18g0284
HHLG20g0723	HHLG19g0049
HHLG34g0024	HHLG33g0076
HHLG11g0534	HHLG12g0567
HHLG16g0910	HHLG15g0929
HHLG16g0151	HHLG15g0176
HHLG32g0249	HHLG31g0748
HHLG14g0556	HHLG13g0378
HHLG26g0736	HHLG25g0713
HHLG39g0424	HHLG40g0446
HHLG30g0433	HHLG29g0550
HHLG42g0451	HHLG41g0472
HHLG9g1059	HHLG10g1023
HHLG26g0687	HHLG25g0700
HHLG26g0668	HHLG25g0639
HHLG32g0367	HHLG31g0481
HHLG7g0038	HHLG8g0060
HHLG26g0427	HHLG25g0206
HHLG45g0604	HHLG46g0630
HHLG45g0010	HHLG46g0006
HHLG45g0009	HHLG46g0005
HHLG9g0114	HHLG10g0013
HHLG38g0446	HHLG37g0470
HHLG45g0129	HHLG46g0131
HHLG45g0472	HHLG46g0612
HHLG34g0057	HHLG33g0089
HHLG16g0257	HHLG15g0250
HHLG16g0354	HHLG15g0389
HHLG27g0288	HHLG28g0276
HHLG27g0231	HHLG28g0213
HHLG3g0480	HHLG4g0559
HHLG3g0493	HHLG4g0498
HHLG34g0426	HHLG33g0429
HHLG7g0277	HHLG8g0279
HHLG9g0194	HHLG10g0868
HHLG39g0340	HHLG40g0350
HHLG9g0773	HHLG10g0187
HHLG3g0166	HHLG4g0162
HHLG14g0457	HHLG13g0670
HHLG30g0410	HHLG29g0423
HHLG3g0023	HHLG4g0003
HHLG20g0459	HHLG19g0302
HHLG39g0177	HHLG40g0197
HHLG36g0556	HHLG35g0162
HHLG32g0644	HHLG31g0502
HHLG14g0149	HHLG13g0970
HHLG34g0323	HHLG33g0294
HHLG17g0279	HHLG18g0457
HHLG7g0266	HHLG8g0269
HHLG16g0272	HHLG15g0264
HHLG11g0932	HHLG12g0010
HHLG9g0611	HHLG10g0438
HHLG43g0322	HHLG44g0318
HHLG7g0013	HHLG8g0085
HHLG23g0536	HHLG24g0500
HHLG1g0931	HHLG2g0583
HHLG16g0249	HHLG15g0243
HHLG9g0384	HHLG10g0671
HHLG9g1138	HHLG10g1084
HHLG39g0785	HHLG40g0596
HHLG23g0251	HHLG24g0237
HHLG34g0346	HHLG33g0322
HHLG14g0185	HHLG13g0720
HHLG7g0090	HHLG8g0100
HHLG5g0509	HHLG6g0585
HHLG27g0418	HHLG28g0418
HHLG34g0258	HHLG33g0227
HHLG49g0330	HHLG50g0335
HHLG36g0050	HHLG35g0662
HHLG32g0909	HHLG31g0062
HHLG32g0829	HHLG31g0229
HHLG14g0346	HHLG13g0895
HHLG36g0436	HHLG35g0266
HHLG7g0288	HHLG8g0289
HHLG16g0019	HHLG15g0033
HHLG9g0097	HHLG10g0979
HHLG16g0250	HHLG15g0244
HHLG26g0246	HHLG25g0018
HHLG42g0259	HHLG41g0178
HHLG36g0252	HHLG35g0473
HHLG42g0770	HHLG41g0832
HHLG30g0690	HHLG29g0724
HHLG17g0244	HHLG18g0539
HHLG27g0263	HHLG28g0248
HHLG16g0453	HHLG15g0467
HHLG26g0233	HHLG25g0123
HHLG7g0098	HHLG8g0112
HHLG21g0099	HHLG22g0665
HHLG30g0026	HHLG29g0033
HHLG30g0282	HHLG29g0292
HHLG9g0019	HHLG10g0907
HHLG7g0432	HHLG8g0448
HHLG1g0861	HHLG2g0722
HHLG34g0626	HHLG33g0625
HHLG9g0125	HHLG10g0005
HHLG38g0541	HHLG37g0365
HHLG45g0544	HHLG46g0214
HHLG39g0310	HHLG40g0320
HHLG23g0302	HHLG24g0292
HHLG49g0022	HHLG50g0668
HHLG5g0254	HHLG6g0896
HHLG17g0698	HHLG18g0064
HHLG47g0342	HHLG48g0356
HHLG5g0252	HHLG6g0894
HHLG5g0253	HHLG6g0895
HHLG11g0547	HHLG12g0554
HHLG32g0859	HHLG31g0261
HHLG17g0694	HHLG18g0068
HHLG17g0696	HHLG18g0066
HHLG17g0697	HHLG18g0065
HHLG45g0542	HHLG46g0216
HHLG5g0249	HHLG6g0891
HHLG27g0199	HHLG28g0179
HHLG38g0545	HHLG37g0361
HHLG14g0638	HHLG13g0528
HHLG9g0033	HHLG10g0921
HHLG16g0610	HHLG15g0783
HHLG11g0609	HHLG12g0311
HHLG27g0507	HHLG28g0506
HHLG47g0176	HHLG48g0163
HHLG26g0700	HHLG25g0688
HHLG38g0536	HHLG37g0369
HHLG1g0379	HHLG2g0406
HHLG34g0627	HHLG33g0626
HHLG16g0609	HHLG15g0784
HHLG27g0010	HHLG28g0091
HHLG26g0701	HHLG25g0687
HHLG27g0060	HHLG28g0047
HHLG34g0628	HHLG33g0627
HHLG38g0355	HHLG37g0516
HHLG34g0340	HHLG33g0313
HHLG1g0380	HHLG2g0407
HHLG17g0721	HHLG18g0047
HHLG36g0635	HHLG35g0058
HHLG38g0356	HHLG37g0517
HHLG21g0224	HHLG22g0481
HHLG27g0089	HHLG28g0016
HHLG16g0725	HHLG15g0823
HHLG23g0028	HHLG24g0023
HHLG27g0503	HHLG28g0502
HHLG20g0393	HHLG19g0370
HHLG47g0465	HHLG48g0482
HHLG27g0632	HHLG28g0656
HHLG34g0336	HHLG33g0308
HHLG23g0638	HHLG24g0625
HHLG5g0415	HHLG6g0682
HHLG26g0044	HHLG25g0488
HHLG16g0318	HHLG15g0352
HHLG14g0100	HHLG13g1031
HHLG26g0162	HHLG25g0178
HHLG42g0307	HHLG41g0312
HHLG26g0161	HHLG25g0179
HHLG16g0035	HHLG15g0018
HHLG1g0480	HHLG2g0522
HHLG9g1197	HHLG10g1173
HHLG27g0387	HHLG28g0389
HHLG14g0620	HHLG13g0548
HHLG16g0447	HHLG15g0460
HHLG30g0685	HHLG29g0706
HHLG11g0117	HHLG12g0850
HHLG34g0486	HHLG33g0489
HHLG26g0007	HHLG25g0458
HHLG23g0260	HHLG24g0247
HHLG26g0059	HHLG25g0074
HHLG17g0420	HHLG18g0434
HHLG17g0147	HHLG18g0634
HHLG38g0368	HHLG37g0531
HHLG20g0123	HHLG19g0662
HHLG30g0459	HHLG29g0665
HHLG39g0053	HHLG40g0056
HHLG45g0393	HHLG46g0526
HHLG38g0193	HHLG37g0157
HHLG38g0382	HHLG37g0544
HHLG32g0277	HHLG31g0721
HHLG26g0058	HHLG25g0073
HHLG38g0192	HHLG37g0158
HHLG26g0684	HHLG25g0703
HHLG38g0381	HHLG37g0543
HHLG26g0236	HHLG25g0120
HHLG38g0322	HHLG37g0554
HHLG21g0146	HHLG22g0283
HHLG36g0241	HHLG35g0485
HHLG23g0215	HHLG24g0200
HHLG30g0395	HHLG29g0407
HHLG14g0685	HHLG13g0480
HHLG17g0665	HHLG18g0109
HHLG23g0290	HHLG24g0280
HHLG26g0093	HHLG25g0100
HHLG49g0278	HHLG50g0395
HHLG1g0848	HHLG2g0737
HHLG23g0175	HHLG24g0159
HHLG45g0186	HHLG46g0391
HHLG17g0285	HHLG18g0462
HHLG20g0525	HHLG19g0235
HHLG45g0039	HHLG46g0032
HHLG14g1049	HHLG13g0096
HHLG23g0077	HHLG24g0067
HHLG3g0765	HHLG4g0838
HHLG30g0173	HHLG29g0122
HHLG32g0156	HHLG31g0844
HHLG7g0220	HHLG8g0247
HHLG1g0536	HHLG2g0976
HHLG14g0674	HHLG13g0489
HHLG3g0283	HHLG4g0094
HHLG42g0635	HHLG41g0666
HHLG16g0319	HHLG15g0353
HHLG1g0778	HHLG2g0741
HHLG9g1177	HHLG10g1127
HHLG9g0777	HHLG10g0191
HHLG49g0294	HHLG50g0377
HHLG7g0301	HHLG8g0319
HHLG32g0215	HHLG31g0783
HHLG36g0190	HHLG35g0538
HHLG11g0397	HHLG12g0683
HHLG21g0573	HHLG22g0650
HHLG20g0056	HHLG19g0732
HHLG45g0699	HHLG46g0719
HHLG43g0589	HHLG44g0600
HHLG7g0320	HHLG8g0338
HHLG42g0489	HHLG41g0506
HHLG26g0650	HHLG25g0620
HHLG20g0725	HHLG19g0046
HHLG39g0433	HHLG40g0455
HHLG38g0214	HHLG37g0198
HHLG3g0375	HHLG4g0422
HHLG26g0358	HHLG25g0378
HHLG34g0423	HHLG33g0426
HHLG5g0795	HHLG6g0304
HHLG42g0189	HHLG41g0215
HHLG14g0688	HHLG13g0477
HHLG7g0472	HHLG8g0509
HHLG16g0269	HHLG15g0261
HHLG11g0442	HHLG12g0638
HHLG5g0790	HHLG6g0309
HHLG16g0228	HHLG15g0093
HHLG14g0425	HHLG13g0703
HHLG21g0036	HHLG22g0205
HHLG17g0648	HHLG18g0313
HHLG38g0506	HHLG37g0403
HHLG1g0461	HHLG2g0496
HHLG3g0824	HHLG4g0861
HHLG11g0412	HHLG12g0667
HHLG20g0069	HHLG19g0721
HHLG23g0578	HHLG24g0529
HHLG30g0738	HHLG29g0773
HHLG34g0135	HHLG33g0161
HHLG26g0765	HHLG25g0757
HHLG26g0415	HHLG25g0192
HHLG42g0620	HHLG41g0651
HHLG11g0522	HHLG12g0580
HHLG26g0364	HHLG25g0384
HHLG27g0314	HHLG28g0307
HHLG34g0027	HHLG33g0073
HHLG26g0681	HHLG25g0706
HHLG30g0613	HHLG29g0691
HHLG45g0565	HHLG46g0191
HHLG30g0714	HHLG29g0750
HHLG30g0559	HHLG29g0488
HHLG11g0514	HHLG12g0588
HHLG9g0869	HHLG10g0164
HHLG45g0285	HHLG46g0416
HHLG3g0842	HHLG4g0912
HHLG3g0801	HHLG4g0872
HHLG30g0070	HHLG29g0130
HHLG14g0417	HHLG13g0710
HHLG17g0313	HHLG18g0492
HHLG30g0071	HHLG29g0129
HHLG47g0474	HHLG48g0492
HHLG27g0711	HHLG28g0733
HHLG27g0275	HHLG28g0261
HHLG30g0664	HHLG29g0713
HHLG38g0295	HHLG37g0285
HHLG38g0405	HHLG37g0327
HHLG42g0269	HHLG41g0273
HHLG3g0547	HHLG4g0624
HHLG23g0296	HHLG24g0286
HHLG23g0151	HHLG24g0133
HHLG21g0193	HHLG22g0330
HHLG14g0608	HHLG13g0560
HHLG30g0568	HHLG29g0478
HHLG21g0058	HHLG22g0230
HHLG34g0339	HHLG33g0312
HHLG7g0020	HHLG8g0074
HHLG3g0472	HHLG4g0551
HHLG14g0217	HHLG13g0749
HHLG26g0312	HHLG25g0328
HHLG34g0523	HHLG33g0529
HHLG42g0316	HHLG41g0321
HHLG30g0614	HHLG29g0690
HHLG23g0051	HHLG24g0042
HHLG27g0409	HHLG28g0413
HHLG39g0591	HHLG40g0686
HHLG21g0214	HHLG22g0491
HHLG1g0852	HHLG2g0733
HHLG9g0896	HHLG10g0134
HHLG26g0297	HHLG25g0313
HHLG36g0275	HHLG35g0450
HHLG21g0293	HHLG22g0411
HHLG36g0630	HHLG35g0063
HHLG17g0681	HHLG18g0087
HHLG17g0101	HHLG18g0682
HHLG23g0727	HHLG24g0719
HHLG47g0117	HHLG48g0125
HHLG45g0557	HHLG46g0199
HHLG3g0082	HHLG4g0080
HHLG36g0076	HHLG35g0689
HHLG27g0189	HHLG28g0169
HHLG5g0807	HHLG6g0288
HHLG32g0350	HHLG31g0650
HHLG34g0130	HHLG33g0158
HHLG3g0668	HHLG4g0735
HHLG39g0697	HHLG40g0761
HHLG21g0371	HHLG22g0685
HHLG39g0696	HHLG40g0762
HHLG26g0718	HHLG25g0668
HHLG21g0263	HHLG22g0442
HHLG16g0778	HHLG15g0942
HHLG3g0536	HHLG4g0614
HHLG32g0836	HHLG31g0236
HHLG39g0235	HHLG40g0239
HHLG34g0227	HHLG33g0210
HHLG39g0083	HHLG40g0106
HHLG17g0576	HHLG18g0171
HHLG23g0257	HHLG24g0243
HHLG27g0180	HHLG28g0159
HHLG11g0224	HHLG12g0725
HHLG16g0465	HHLG15g0478
HHLG45g0137	HHLG46g0137
HHLG42g0625	HHLG41g0657
HHLG16g0424	HHLG15g0294
HHLG47g0363	HHLG48g0379
HHLG42g0327	HHLG41g0333
HHLG27g0075	HHLG28g0032
HHLG14g0975	HHLG13g0090
HHLG14g0481	HHLG13g0410
HHLG32g0044	HHLG31g0966
HHLG7g0436	HHLG8g0452
HHLG1g0378	HHLG2g0405
HHLG43g0535	HHLG44g0507
HHLG21g0673	HHLG22g0015
HHLG11g0348	HHLG12g0486
HHLG34g0478	HHLG33g0481
HHLG39g0020	HHLG40g0009
HHLG9g0278	HHLG10g0782
HHLG43g0425	HHLG44g0431
HHLG42g0075	HHLG41g0141
HHLG39g0833	HHLG40g0819
HHLG47g0346	HHLG48g0362
HHLG39g0062	HHLG40g0067
HHLG5g0805	HHLG6g0290
HHLG43g0122	HHLG44g0107
HHLG43g0271	HHLG44g0271
HHLG20g0083	HHLG19g0720
HHLG43g0376	HHLG44g0386
HHLG3g0486	HHLG4g0505
HHLG27g0086	HHLG28g0021
HHLG43g0267	HHLG44g0275
HHLG27g0639	HHLG28g0663
HHLG34g0320	HHLG33g0291
HHLG14g0832	HHLG13g0273
HHLG23g0716	HHLG24g0729
HHLG11g0113	HHLG12g0854
HHLG34g0510	HHLG33g0518
HHLG23g0725	HHLG24g0722
HHLG3g0891	HHLG4g0976
HHLG34g0778	HHLG33g0802
HHLG38g0734	HHLG37g0561
HHLG14g0806	HHLG13g0298
HHLG9g0500	HHLG10g0549
HHLG34g0041	HHLG33g0069
HHLG47g0493	HHLG48g0520
HHLG36g0648	HHLG35g0044
HHLG21g0633	HHLG22g0118
HHLG11g0078	HHLG12g0924
HHLG3g0391	HHLG4g0437
HHLG27g0039	HHLG28g0071
HHLG34g0415	HHLG33g0399
HHLG34g0416	HHLG33g0400
HHLG45g0684	HHLG46g0702
HHLG38g0639	HHLG37g0606
HHLG38g0626	HHLG37g0618
HHLG34g0015	HHLG33g0018
HHLG39g0413	HHLG40g0436
HHLG30g0332	HHLG29g0340
HHLG9g0024	HHLG10g0912
HHLG38g0722	HHLG37g0695
HHLG26g0564	HHLG25g0537
HHLG3g0713	HHLG4g0782
HHLG5g0338	HHLG6g0761
HHLG20g0749	HHLG19g0019
HHLG39g0858	HHLG40g0841
HHLG3g0645	HHLG4g0714
HHLG1g0333	HHLG2g0349
HHLG32g0007	HHLG31g0989
HHLG49g0424	HHLG50g0215
HHLG9g0128	HHLG10g0003
HHLG32g0409	HHLG31g0437
HHLG45g0308	HHLG46g0438
HHLG14g0675	HHLG13g0488
HHLG7g0335	HHLG8g0347
HHLG9g0712	HHLG10g0333
HHLG14g0871	HHLG13g0226
HHLG45g0766	HHLG46g0790
HHLG11g0560	HHLG12g0542
HHLG11g0076	HHLG12g0922
HHLG16g0004	HHLG15g0191
HHLG47g0250	HHLG48g0263
HHLG32g0410	HHLG31g0436
HHLG16g0012	HHLG15g0198
HHLG32g0369	HHLG31g0478
HHLG20g0428	HHLG19g0334
HHLG26g0191	HHLG25g0256
HHLG32g0512	HHLG31g0392
HHLG26g0127	HHLG25g0050
HHLG3g0107	HHLG4g0229
HHLG32g0514	HHLG31g0390
HHLG5g0342	HHLG6g0757
HHLG7g0131	HHLG8g0017
HHLG1g0334	HHLG2g0350
HHLG17g0207	HHLG18g0591
HHLG21g0408	HHLG22g0498
HHLG47g0545	HHLG48g0571
HHLG27g0182	HHLG28g0161
HHLG27g0181	HHLG28g0160
HHLG47g0544	HHLG48g0570
HHLG17g0308	HHLG18g0488
HHLG20g0739	HHLG19g0031
HHLG11g0077	HHLG12g0923
HHLG47g0505	HHLG48g0532
HHLG45g0809	HHLG46g0838
HHLG16g0073	HHLG15g0052
HHLG7g0361	HHLG8g0372
HHLG21g0322	HHLG22g0382
HHLG7g0358	HHLG8g0369
HHLG21g0385	HHLG22g0357
HHLG30g0273	HHLG29g0282
HHLG30g0045	HHLG29g0003
HHLG39g0576	HHLG40g0672
HHLG16g0168	HHLG15g0157
HHLG5g0782	HHLG6g0318
HHLG11g0388	HHLG12g0692
HHLG11g0389	HHLG12g0693
HHLG43g0416	HHLG44g0424
HHLG43g0224	HHLG44g0226
HHLG32g0926	HHLG31g0042
HHLG17g0150	HHLG18g0631
HHLG16g0614	HHLG15g0779
HHLG38g0089	HHLG37g0103
HHLG17g0271	HHLG18g0511
HHLG7g0445	HHLG8g0461
HHLG3g0771	HHLG4g0903
HHLG36g0172	HHLG35g0556
HHLG36g0659	HHLG35g0031
HHLG21g0325	HHLG22g0379
HHLG11g0234	HHLG12g0369
HHLG9g0593	HHLG10g0457
HHLG27g0382	HHLG28g0384
HHLG7g0359	HHLG8g0370
HHLG21g0384	HHLG22g0356
HHLG7g0363	HHLG8g0373
HHLG43g0166	HHLG44g0164
HHLG45g0119	HHLG46g0112
HHLG43g0164	HHLG44g0163
HHLG7g0360	HHLG8g0371
HHLG45g0719	HHLG46g0739
HHLG14g0730	HHLG13g0454
HHLG26g0778	HHLG25g0769
HHLG39g0120	HHLG40g0095
HHLG23g0721	HHLG24g0725
HHLG23g0052	HHLG24g0043
HHLG14g0174	HHLG13g0996
HHLG14g0541	HHLG13g0606
HHLG43g0262	HHLG44g0279
HHLG16g0108	HHLG15g0206
HHLG34g0206	HHLG33g0194
HHLG43g0536	HHLG44g0508
HHLG11g0461	HHLG12g0619
HHLG20g0106	HHLG19g0690
HHLG11g0460	HHLG12g0620
HHLG14g0630	HHLG13g0425
HHLG26g0067	HHLG25g0257
HHLG21g0563	HHLG22g0641
HHLG7g0483	HHLG8g0488
HHLG27g0203	HHLG28g0184
HHLG49g0525	HHLG50g0108
HHLG42g0714	HHLG41g0760
HHLG26g0369	HHLG25g0388
HHLG26g0284	HHLG25g0300
HHLG11g0061	HHLG12g0904
HHLG49g0616	HHLG50g0005
HHLG32g0735	HHLG31g0308
HHLG47g0146	HHLG48g0156
HHLG34g0034	HHLG33g0063
HHLG47g0343	HHLG48g0358
HHLG39g0311	HHLG40g0321
HHLG27g0201	HHLG28g0182
HHLG20g0384	HHLG19g0379
HHLG42g0696	HHLG41g0744
HHLG43g0316	HHLG44g0312
HHLG14g0127	HHLG13g0947
HHLG9g0484	HHLG10g0565
HHLG11g0931	HHLG12g0011
HHLG16g0390	HHLG15g0428
HHLG11g0543	HHLG12g0557
HHLG30g0125	HHLG29g0095
HHLG34g0181	HHLG33g0022
HHLG23g0230	HHLG24g0216
HHLG3g0244	HHLG4g0295
HHLG34g0578	HHLG33g0589
HHLG1g0524	HHLG2g0993
HHLG47g0313	HHLG48g0327
HHLG21g0468	HHLG22g0551
HHLG42g0703	HHLG41g0749
HHLG43g0514	HHLG44g0552
HHLG43g0456	HHLG44g0451
HHLG39g0765	HHLG40g0617
HHLG3g0570	HHLG4g0636
HHLG3g0569	HHLG4g0635
HHLG27g0128	HHLG28g0105
HHLG38g0823	HHLG37g0551
HHLG3g0129	HHLG4g0207
HHLG11g0130	HHLG12g0822
HHLG1g0915	HHLG2g0598
HHLG3g0386	HHLG4g0432
HHLG5g0809	HHLG6g0285
HHLG3g0011	HHLG4g0015
HHLG5g0789	HHLG6g0310
HHLG30g0211	HHLG29g0212
HHLG42g0392	HHLG41g0398
HHLG32g0662	HHLG31g0386
HHLG1g0038	HHLG2g0037
HHLG30g0001	HHLG29g0001
HHLG11g0380	HHLG12g0700
HHLG32g0087	HHLG31g0920
HHLG20g0395	HHLG19g0368
HHLG32g0435	HHLG31g0139
HHLG3g0742	HHLG4g0812
HHLG32g0516	HHLG31g0387
HHLG1g0709	HHLG2g0874
HHLG16g0724	HHLG15g0822
HHLG16g0723	HHLG15g0821
HHLG27g0634	HHLG28g0658
HHLG34g0488	HHLG33g0492
HHLG17g0347	HHLG18g0271
HHLG27g0164	HHLG28g0143
HHLG39g0471	HHLG40g0494
HHLG17g0436	HHLG18g0400
HHLG36g0604	HHLG35g0091
HHLG1g0547	HHLG2g0970
HHLG14g0629	HHLG13g0424
HHLG14g0732	HHLG13g0456
HHLG23g0134	HHLG24g0113
HHLG34g0297	HHLG33g0270
HHLG21g0612	HHLG22g0121
HHLG43g0396	HHLG44g0404
HHLG45g0210	HHLG46g0342
HHLG27g0054	HHLG28g0054
HHLG49g0611	HHLG50g0054
HHLG36g0445	HHLG35g0222
HHLG3g0548	HHLG4g0625
HHLG36g0328	HHLG35g0393
HHLG45g0609	HHLG46g0635
HHLG34g0632	HHLG33g0631
HHLG34g0386	HHLG33g0365
HHLG38g0859	HHLG37g0859
HHLG20g0338	HHLG19g0432
HHLG30g0092	HHLG29g0067
HHLG23g0079	HHLG24g0069
HHLG36g0431	HHLG35g0271
HHLG3g0649	HHLG4g0718
HHLG27g0638	HHLG28g0662
HHLG16g0322	HHLG15g0356
HHLG9g0077	HHLG10g0969
HHLG26g0666	HHLG25g0637
HHLG39g0092	HHLG40g0162
HHLG39g0393	HHLG40g0414
HHLG23g0099	HHLG24g0410
HHLG16g0117	HHLG15g0212
HHLG27g0380	HHLG28g0382
HHLG9g0313	HHLG10g0746
HHLG11g0294	HHLG12g0433
HHLG11g0871	HHLG12g0092
HHLG49g0108	HHLG50g0552
HHLG9g1036	HHLG10g0998
HHLG20g0089	HHLG19g0678
HHLG20g0658	HHLG19g0111
HHLG5g0515	HHLG6g0580
HHLG36g0634	HHLG35g0059
HHLG5g0086	HHLG6g1016
HHLG17g0524	HHLG18g0211
HHLG38g0555	HHLG37g0349
HHLG38g0015	HHLG37g0003
HHLG38g0436	HHLG37g0480
HHLG45g0212	HHLG46g0340
HHLG1g0921	HHLG2g0593
HHLG3g0580	HHLG4g0645
HHLG42g0537	HHLG41g0535
HHLG47g0437	HHLG48g0455
HHLG5g0992	HHLG6g0083
HHLG32g0145	HHLG31g0856
HHLG9g0177	HHLG10g0881
HHLG11g0266	HHLG12g0406
HHLG17g0144	HHLG18g0637
HHLG32g0869	HHLG31g0270
HHLG11g0820	HHLG12g0144
HHLG38g0330	HHLG37g0490
HHLG36g0108	HHLG35g0614
HHLG43g0366	HHLG44g0374
HHLG36g0397	HHLG35g0252
HHLG27g0335	HHLG28g0327
HHLG26g0642	HHLG25g0612
HHLG36g0461	HHLG35g0214
HHLG42g0539	HHLG41g0537
HHLG47g0047	HHLG48g0054
HHLG20g0102	HHLG19g0694
HHLG21g0505	HHLG22g0555
HHLG26g0171	HHLG25g0167
HHLG26g0697	HHLG25g0691
HHLG20g0760	HHLG19g0005
HHLG5g0385	HHLG6g0712
HHLG47g0286	HHLG48g0298
HHLG27g0486	HHLG28g0485
HHLG23g0575	HHLG24g0526
HHLG17g0559	HHLG18g0129
HHLG42g0252	HHLG41g0186
HHLG17g0287	HHLG18g0465
HHLG34g0565	HHLG33g0576
HHLG30g0594	HHLG29g0453
HHLG26g0322	HHLG25g0338
HHLG27g0589	HHLG28g0533
HHLG3g0339	HHLG4g0382
HHLG30g0249	HHLG29g0254
HHLG32g0126	HHLG31g0874
HHLG17g0377	HHLG18g0298
HHLG42g0622	HHLG41g0653
HHLG7g0560	HHLG8g0566
HHLG3g0864	HHLG4g0947
HHLG5g0380	HHLG6g0717
HHLG11g0908	HHLG12g0032
HHLG39g0429	HHLG40g0451
HHLG42g0049	HHLG41g0116
HHLG36g0060	HHLG35g0704
HHLG39g0742	HHLG40g0643
HHLG21g0265	HHLG22g0440
HHLG23g0227	HHLG24g0213
HHLG23g0735	HHLG24g0710
HHLG5g0409	HHLG6g0688
HHLG5g0384	HHLG6g0713
HHLG30g0574	HHLG29g0472
HHLG3g0880	HHLG4g0964
HHLG36g0398	HHLG35g0251
HHLG27g0621	HHLG28g0641
HHLG38g0816	HHLG37g0830
HHLG21g0449	HHLG22g0538
HHLG7g0426	HHLG8g0441
HHLG38g0748	HHLG37g0763
HHLG47g0025	HHLG48g0029
HHLG23g0734	HHLG24g0712
HHLG21g0302	HHLG22g0401
HHLG16g0196	HHLG15g0129
HHLG14g0670	HHLG13g0493
HHLG11g0588	HHLG12g0341
HHLG32g0356	HHLG31g0490
HHLG14g0562	HHLG13g0384
HHLG3g0669	HHLG4g0736
HHLG36g0393	HHLG35g0257
HHLG14g0450	HHLG13g0677
HHLG14g0145	HHLG13g0974
HHLG7g0285	HHLG8g0287
HHLG39g0314	HHLG40g0324
HHLG7g0036	HHLG8g0061
HHLG14g0815	HHLG13g0289
HHLG20g0043	HHLG19g0749
HHLG27g0158	HHLG28g0136
HHLG3g0835	HHLG4g0921
HHLG5g0095	HHLG6g1009
HHLG11g0259	HHLG12g0399
HHLG16g0748	HHLG15g0802
HHLG23g0375	HHLG24g0365
HHLG23g0261	HHLG24g0248
HHLG26g0735	HHLG25g0712
HHLG42g0529	HHLG41g0636
HHLG9g1137	HHLG10g1083
HHLG42g0313	HHLG41g0318
HHLG11g0272	HHLG12g0412
HHLG16g0605	HHLG15g0593
HHLG49g0485	HHLG50g0162
HHLG20g0494	HHLG19g0271
HHLG49g0437	HHLG50g0180
HHLG3g0195	HHLG4g0135
HHLG39g0477	HHLG40g0501
HHLG47g0492	HHLG48g0519
HHLG17g0186	HHLG18g0570
HHLG47g0406	HHLG48g0422
HHLG11g0662	HHLG12g0348
HHLG1g0694	HHLG2g0644
HHLG32g0646	HHLG31g0501
HHLG26g0667	HHLG25g0638
HHLG42g0046	HHLG41g0121
HHLG38g0463	HHLG37g0452
HHLG5g1034	HHLG6g0063
HHLG23g0117	HHLG24g0096
HHLG39g0166	HHLG40g0178
HHLG34g0037	HHLG33g0066
HHLG14g0286	HHLG13g0817
HHLG36g0056	HHLG35g0667
HHLG42g0431	HHLG41g0451
HHLG47g0100	HHLG48g0108
HHLG30g0298	HHLG29g0307
HHLG9g0474	HHLG10g0575
HHLG49g0568	HHLG50g0064
HHLG3g0346	HHLG4g0388
HHLG14g0889	HHLG13g0182
HHLG14g0681	HHLG13g0483
HHLG7g0336	HHLG8g0348
HHLG23g0588	HHLG24g0539
HHLG26g0216	HHLG25g0142
HHLG1g0267	HHLG2g0224
HHLG32g0224	HHLG31g0774
HHLG20g0073	HHLG19g0709
HHLG39g0335	HHLG40g0345
HHLG20g0485	HHLG19g0261
HHLG32g0072	HHLG31g0947
HHLG38g0667	HHLG37g0580
HHLG39g0703	HHLG40g0755
HHLG16g0422	HHLG15g0292
HHLG47g0281	HHLG48g0293
HHLG5g0744	HHLG6g0351
HHLG20g0240	HHLG19g0534
HHLG30g0394	HHLG29g0406
HHLG45g0171	HHLG46g0351
HHLG32g0875	HHLG31g0073
HHLG16g0551	HHLG15g0559
HHLG20g0066	HHLG19g0723
HHLG36g0010	HHLG35g0733
HHLG1g0862	HHLG2g0721
HHLG3g0573	HHLG4g0639
HHLG32g0305	HHLG31g0691
HHLG32g0786	HHLG31g0195
HHLG32g0796	HHLG31g0185
HHLG5g0316	HHLG6g0784
HHLG47g0260	HHLG48g0272
HHLG11g0771	HHLG12g0189
HHLG5g0508	HHLG6g0586
HHLG39g0635	HHLG40g0730
HHLG16g0148	HHLG15g0179
HHLG9g0923	HHLG10g0106
HHLG17g0045	HHLG18g0752
HHLG32g0148	HHLG31g0853
HHLG5g0122	HHLG6g0982
HHLG20g0047	HHLG19g0740
HHLG20g0082	HHLG19g0719
HHLG32g0536	HHLG31g0611
HHLG30g0063	HHLG29g0136
HHLG30g0064	HHLG29g0135
HHLG20g0400	HHLG19g0363
HHLG9g1203	HHLG10g1178
HHLG17g0143	HHLG18g0638
HHLG39g0327	HHLG40g0338
HHLG26g0811	HHLG25g0807
HHLG27g0684	HHLG28g0713
HHLG39g0529	HHLG40g0554
HHLG21g0227	HHLG22g0478
HHLG26g0781	HHLG25g0772
HHLG1g0550	HHLG2g0967
HHLG21g0629	HHLG22g0103
HHLG14g0938	HHLG13g0127
HHLG39g0594	HHLG40g0689
HHLG16g0639	HHLG15g0616
HHLG43g0031	HHLG44g0032
HHLG45g0346	HHLG46g0480
HHLG5g0422	HHLG6g0676
HHLG3g0587	HHLG4g0653
HHLG26g0260	HHLG25g0274
HHLG49g0452	HHLG50g0194
HHLG49g0199	HHLG50g0454
HHLG20g0031	HHLG19g0756
HHLG14g0564	HHLG13g0386
HHLG3g0338	HHLG4g0381
HHLG47g0261	HHLG48g0273
HHLG39g0581	HHLG40g0668
HHLG32g0307	HHLG31g0689
HHLG23g0435	HHLG24g0403
HHLG5g0215	HHLG6g0854
HHLG5g1023	HHLG6g0104
HHLG32g0855	HHLG31g0256
HHLG45g0547	HHLG46g0210
HHLG27g0544	HHLG28g0535
HHLG17g0259	HHLG18g0522
HHLG16g0500	HHLG15g0516
HHLG17g0035	HHLG18g0760
HHLG27g0295	HHLG28g0283
HHLG21g0157	HHLG22g0292
HHLG27g0568	HHLG28g0562
HHLG27g0627	HHLG28g0745
HHLG1g0140	HHLG2g0163
HHLG21g0093	HHLG22g0675
HHLG11g0851	HHLG12g0110
HHLG27g0647	HHLG28g0672
HHLG39g0625	HHLG40g0720
HHLG47g0091	HHLG48g0096
HHLG39g0656	HHLG40g0752
HHLG32g0297	HHLG31g0699
HHLG5g0816	HHLG6g0258
HHLG11g0229	HHLG12g0362
HHLG16g0560	HHLG15g0548
HHLG9g0314	HHLG10g0745
HHLG11g0555	HHLG12g0547
HHLG47g0562	HHLG48g0587
HHLG34g0757	HHLG33g0778
HHLG49g0587	HHLG50g0041
HHLG14g0613	HHLG13g0555
HHLG42g0186	HHLG41g0211
HHLG1g0468	HHLG2g0505
HHLG9g0920	HHLG10g0109
HHLG14g0522	HHLG13g0627
HHLG3g0096	HHLG4g0240
HHLG17g0071	HHLG18g0727
HHLG11g0399	HHLG12g0680
HHLG26g0580	HHLG25g0554
HHLG26g0548	HHLG25g0522
HHLG5g0346	HHLG6g0753
HHLG30g0023	HHLG29g0037
HHLG21g0397	HHLG22g0370
HHLG7g0180	HHLG8g0182
HHLG32g0104	HHLG31g0898
HHLG45g0353	HHLG46g0486
HHLG38g0103	HHLG37g0111
HHLG14g0195	HHLG13g0729
HHLG9g0619	HHLG10g0431
HHLG26g0637	HHLG25g0607
HHLG42g0063	HHLG41g0131
HHLG9g0513	HHLG10g0136
HHLG14g0814	HHLG13g0290
HHLG7g0166	HHLG8g0166
HHLG23g0730	HHLG24g0716
HHLG49g0450	HHLG50g0193
HHLG7g0514	HHLG8g0531
HHLG23g0528	HHLG24g0491
HHLG5g0051	HHLG6g1051
HHLG39g0315	HHLG40g0325
HHLG43g0037	HHLG44g0037
HHLG5g0770	HHLG6g0329
HHLG30g0372	HHLG29g0383
HHLG45g0402	HHLG46g0535
HHLG3g0187	HHLG4g0143
HHLG9g0629	HHLG10g0422
HHLG30g0134	HHLG29g0107
HHLG47g0345	HHLG48g0361
HHLG9g0056	HHLG10g0945
HHLG5g0889	HHLG6g0193
HHLG49g0129	HHLG50g0533
HHLG43g0345	HHLG44g0352
HHLG23g0623	HHLG24g0452
HHLG45g0620	HHLG46g0644
HHLG27g0188	HHLG28g0168
HHLG43g0484	HHLG44g0549
HHLG14g1013	HHLG13g0231
HHLG39g0261	HHLG40g0267
HHLG21g0305	HHLG22g0398
HHLG1g0280	HHLG2g0237
HHLG42g0740	HHLG41g0796
HHLG23g0243	HHLG24g0229
HHLG7g0378	HHLG8g0389
HHLG21g0046	HHLG22g0218
HHLG14g0440	HHLG13g0687
HHLG11g0062	HHLG12g0905
HHLG3g0337	HHLG4g0380
HHLG16g0808	HHLG15g0888
HHLG38g0647	HHLG37g0596
HHLG9g0048	HHLG10g0937
HHLG27g0138	HHLG28g0115
HHLG9g0047	HHLG10g0936
HHLG14g0416	HHLG13g0711
HHLG38g0640	HHLG37g0604
HHLG38g0625	HHLG37g0619
HHLG39g0638	HHLG40g0733
HHLG45g0339	HHLG46g0471
HHLG1g0826	HHLG2g0788
HHLG11g0387	HHLG12g0694
HHLG27g0137	HHLG28g0114
HHLG1g0332	HHLG2g0348
HHLG27g0678	HHLG28g0720
HHLG5g0158	HHLG6g0946
HHLG27g0212	HHLG28g0193
HHLG36g0553	HHLG35g0157
HHLG23g0384	HHLG24g0373
HHLG3g0585	HHLG4g0651
HHLG45g0425	HHLG46g0561
HHLG5g0062	HHLG6g1037
HHLG36g0204	HHLG35g0524
HHLG47g0136	HHLG48g0146
HHLG32g0525	HHLG31g0622
HHLG16g0875	HHLG15g0772
HHLG17g0641	HHLG18g0322
HHLG38g0461	HHLG37g0454
HHLG14g0016	HHLG13g1068
HHLG14g0017	HHLG13g1070
HHLG3g0693	HHLG4g0763
HHLG36g0153	HHLG35g0574
HHLG21g0207	HHLG22g0344
HHLG17g0483	HHLG18g0351
HHLG34g0039	HHLG33g0067
HHLG1g0784	HHLG2g0747
HHLG39g0412	HHLG40g0435
HHLG47g0439	HHLG48g0457
HHLG32g0892	HHLG31g0090
HHLG9g0552	HHLG10g0496
HHLG9g0523	HHLG10g0524
HHLG5g0335	HHLG6g0764
HHLG1g0394	HHLG2g0424
HHLG3g0163	HHLG4g0165
HHLG9g0797	HHLG10g0211
HHLG49g0433	HHLG50g0176
HHLG21g0038	HHLG22g0209
HHLG11g0806	HHLG12g0156
HHLG42g0631	HHLG41g0663
HHLG42g0630	HHLG41g0662
HHLG1g0811	HHLG2g0774
HHLG42g0028	HHLG41g0042
HHLG3g0541	HHLG4g0618
HHLG45g0517	HHLG46g0240
HHLG45g0166	HHLG46g0356
HHLG11g0867	HHLG12g0096
HHLG38g0064	HHLG37g0055
HHLG17g0706	HHLG18g0055
HHLG11g0067	HHLG12g0914
HHLG1g0028	HHLG2g0002
HHLG21g0491	HHLG22g0600
HHLG27g0599	HHLG28g0593
HHLG16g0878	HHLG15g0789
HHLG36g0370	HHLG35g0352
HHLG32g0421	HHLG31g0427
HHLG17g0199	HHLG18g0582
HHLG32g0687	HHLG31g0358
HHLG32g0413	HHLG31g0433
HHLG14g0342	HHLG13g0899
HHLG7g0132	HHLG8g0018
HHLG3g0558	HHLG4g0494
HHLG32g0365	HHLG31g0483
HHLG39g0039	HHLG40g0031
HHLG45g0798	HHLG46g0829
HHLG47g0020	HHLG48g0018
HHLG32g0311	HHLG31g0685
HHLG39g0498	HHLG40g0521
HHLG32g0543	HHLG31g0604
HHLG47g0247	HHLG48g0261
HHLG3g0615	HHLG4g0681
HHLG5g0875	HHLG6g0207
HHLG1g0067	HHLG2g0090
HHLG3g0608	HHLG4g0675
HHLG45g0343	HHLG46g0477
HHLG30g0671	HHLG29g0708
HHLG21g0184	HHLG22g0320
HHLG9g0663	HHLG10g0383
HHLG20g0016	HHLG19g0771
HHLG9g1211	HHLG10g1185
HHLG36g0114	HHLG35g0621
HHLG16g0355	HHLG15g0390
HHLG36g0386	HHLG35g0301
HHLG21g0523	HHLG22g0573
HHLG17g0291	HHLG18g0469
HHLG32g0487	HHLG31g0416
HHLG39g0233	HHLG40g0237
HHLG14g0878	HHLG13g0193
HHLG45g0784	HHLG46g0812
HHLG9g0172	HHLG10g0886
HHLG20g0593	HHLG19g0164
HHLG17g0448	HHLG18g0386
HHLG43g0319	HHLG44g0315
HHLG32g0605	HHLG31g0541
HHLG16g0275	HHLG15g0267
HHLG34g0492	HHLG33g0496
HHLG9g0412	HHLG10g0639
HHLG27g0258	HHLG28g0242
HHLG30g0103	HHLG29g0058
HHLG20g0619	HHLG19g0137
HHLG32g0704	HHLG31g0343
HHLG39g0098	HHLG40g0168
HHLG20g0403	HHLG19g0358
HHLG34g0605	HHLG33g0602
HHLG30g0484	HHLG29g0597
HHLG42g0510	HHLG41g0523
HHLG30g0047	HHLG29g0007
HHLG20g0367	HHLG19g0402
HHLG30g0622	HHLG29g0682
HHLG20g0755	HHLG19g0013
HHLG3g0746	HHLG4g0816
HHLG30g0408	HHLG29g0421
HHLG32g0221	HHLG31g0777
HHLG20g0385	HHLG19g0378
HHLG1g0553	HHLG2g0964
HHLG43g0201	HHLG44g0188
HHLG17g0236	HHLG18g0547
HHLG5g0102	HHLG6g0999
HHLG5g0440	HHLG6g0655
HHLG43g0446	HHLG44g0460
HHLG30g0084	HHLG29g0077
HHLG36g0464	HHLG35g0211
HHLG47g0063	HHLG48g0072
HHLG11g0673	HHLG12g0289
HHLG32g0888	HHLG31g0094
HHLG47g0468	HHLG48g0486
HHLG38g0427	HHLG37g0734
HHLG47g0301	HHLG48g0314
HHLG17g0329	HHLG18g0252
HHLG27g0255	HHLG28g0239
HHLG34g0655	HHLG33g0653
HHLG39g0434	HHLG40g0456
HHLG30g0337	HHLG29g0347
HHLG14g0353	HHLG13g0886
HHLG32g0317	HHLG31g0680
HHLG17g0337	HHLG18g0261
HHLG39g0668	HHLG40g0789
HHLG26g0122	HHLG25g0044
HHLG36g0478	HHLG35g0194
HHLG34g0172	HHLG33g0026
HHLG30g0207	HHLG29g0216
HHLG7g0295	HHLG8g0312
HHLG36g0653	HHLG35g0038
HHLG26g0680	HHLG25g0655
HHLG26g0251	HHLG25g0013
HHLG16g0338	HHLG15g0374
HHLG11g0523	HHLG12g0579
HHLG45g0198	HHLG46g0404
HHLG20g0716	HHLG19g0054
HHLG5g0658	HHLG6g0439
HHLG45g0338	HHLG46g0468
HHLG45g0631	HHLG46g0653
HHLG39g0079	HHLG40g0046
HHLG45g0401	HHLG46g0534
HHLG3g0578	HHLG4g0643
HHLG9g0616	HHLG10g0433
HHLG3g0579	HHLG4g0644
HHLG14g0273	HHLG13g0804
HHLG47g0069	HHLG48g0077
HHLG34g0498	HHLG33g0503
HHLG5g0815	HHLG6g0259
HHLG32g0246	HHLG31g0751
HHLG42g0262	HHLG41g0175
HHLG42g0150	HHLG41g0089
HHLG34g0653	HHLG33g0651
HHLG34g0654	HHLG33g0652
HHLG38g0604	HHLG37g0641
HHLG1g0284	HHLG2g0241
HHLG34g0004	HHLG33g0011
HHLG34g0638	HHLG33g0637
HHLG26g0586	HHLG25g0559
HHLG34g0129	HHLG33g0157
HHLG45g0742	HHLG46g0763
HHLG23g0307	HHLG24g0297
HHLG7g0133	HHLG8g0019
HHLG47g0530	HHLG48g0546
HHLG38g0685	HHLG37g0744
HHLG23g0204	HHLG24g0189
HHLG42g0388	HHLG41g0401
HHLG17g0650	HHLG18g0311
HHLG32g0286	HHLG31g0710
HHLG14g0536	HHLG13g0613
HHLG16g0351	HHLG15g0387
HHLG23g0291	HHLG24g0281
HHLG9g1170	HHLG10g1119
HHLG42g0048	HHLG41g0117
HHLG17g0592	HHLG18g0153
HHLG20g0617	HHLG19g0139
HHLG5g0659	HHLG6g0437
HHLG3g0721	HHLG4g0790
HHLG38g0608	HHLG37g0637
HHLG30g0660	HHLG29g0491
HHLG45g0467	HHLG46g0608
HHLG1g0024	HHLG2g0052
HHLG34g0342	HHLG33g0315
HHLG17g0217	HHLG18g0603
HHLG16g0345	HHLG15g0381
HHLG5g0936	HHLG6g0153
HHLG30g0163	HHLG29g0160
HHLG9g0700	HHLG10g0346
HHLG30g0464	HHLG29g0671
HHLG11g0450	HHLG12g0629
HHLG1g0444	HHLG2g0489
HHLG32g0903	HHLG31g0068
HHLG11g0581	HHLG12g0354
HHLG14g0261	HHLG13g0793
HHLG1g0368	HHLG2g0395
HHLG30g0565	HHLG29g0481
HHLG1g0194	HHLG2g0292
HHLG49g0154	HHLG50g0501
HHLG9g0251	HHLG10g0810
HHLG32g0325	HHLG31g0669
HHLG21g0196	HHLG22g0335
HHLG26g0814	HHLG25g0811
HHLG1g0273	HHLG2g0231
HHLG42g0255	HHLG41g0183
HHLG36g0052	HHLG35g0664
HHLG47g0002	HHLG48g0001
HHLG49g0622	HHLG50g0014
HHLG5g0198	HHLG6g0837
HHLG23g0396	HHLG24g0514
HHLG11g0358	HHLG12g0496
HHLG3g0423	HHLG4g0472
HHLG5g0722	HHLG6g0376
HHLG9g0953	HHLG10g0071
HHLG32g0774	HHLG31g0074
HHLG42g0417	HHLG41g0442
HHLG17g0196	HHLG18g0579
HHLG26g0384	HHLG25g0405
HHLG9g0117	HHLG10g0010
HHLG9g0723	HHLG10g0321
HHLG20g0024	HHLG19g0762
HHLG45g0677	HHLG46g0694
HHLG5g0512	HHLG6g0583
HHLG3g0171	HHLG4g0157
HHLG42g0774	HHLG41g0836
HHLG21g0370	HHLG22g0684
HHLG16g0529	HHLG15g0589
HHLG20g0684	HHLG19g0084
HHLG27g0423	HHLG28g0422
HHLG47g0430	HHLG48g0448
HHLG11g0296	HHLG12g0435
HHLG39g0501	HHLG40g0525
HHLG14g0639	HHLG13g0527
HHLG45g0365	HHLG46g0496
HHLG7g0388	HHLG8g0400
HHLG36g0268	HHLG35g0457
HHLG5g0303	HHLG6g0801
HHLG11g0275	HHLG12g0415
HHLG11g0479	HHLG12g0599
HHLG21g0108	HHLG22g0243
HHLG20g0398	HHLG19g0365
HHLG32g0107	HHLG31g0894
HHLG47g0470	HHLG48g0489
HHLG11g0897	HHLG12g0065
HHLG7g0368	HHLG8g0379
HHLG1g0340	HHLG2g0356
HHLG49g0225	HHLG50g0404
HHLG3g0740	HHLG4g0810
HHLG26g0205	HHLG25g0081
HHLG3g0531	HHLG4g0608
HHLG26g0169	HHLG25g0169
HHLG42g0027	HHLG41g0041
HHLG5g0507	HHLG6g0587
HHLG9g1019	HHLG10g0022
HHLG11g0339	HHLG12g0476
HHLG43g0202	HHLG44g0203
HHLG17g0103	HHLG18g0680
HHLG42g0421	HHLG41g0440
HHLG27g0222	HHLG28g0203
HHLG20g0012	HHLG19g0775
HHLG23g0245	HHLG24g0231
HHLG20g0615	HHLG19g0141
HHLG20g0128	HHLG19g0658
HHLG39g0343	HHLG40g0364
HHLG16g0652	HHLG15g0629
HHLG34g0432	HHLG33g0435
HHLG38g0509	HHLG37g0400
HHLG7g0060	HHLG8g0053
HHLG36g0344	HHLG35g0375
HHLG32g0826	HHLG31g0226
HHLG45g0306	HHLG46g0436
HHLG45g0553	HHLG46g0204
HHLG17g0149	HHLG18g0632
HHLG11g0550	HHLG12g0551
HHLG5g0825	HHLG6g0246
HHLG49g0289	HHLG50g0382
HHLG39g0615	HHLG40g0710
HHLG26g0654	HHLG25g0623
HHLG5g0727	HHLG6g0360
HHLG39g0748	HHLG40g0636
HHLG11g0846	HHLG12g0056
HHLG5g1067	HHLG6g0029
HHLG30g0034	HHLG29g0026
HHLG9g0524	HHLG10g0523
HHLG36g0001	HHLG35g0738
HHLG17g0208	HHLG18g0592
HHLG36g0284	HHLG35g0440
HHLG16g0719	HHLG15g0694
HHLG26g0754	HHLG25g0747
HHLG39g0136	HHLG40g0144
HHLG1g0330	HHLG2g0346
HHLG26g0596	HHLG25g0568
HHLG30g0107	HHLG29g0019
HHLG17g0232	HHLG18g0553
HHLG1g0516	HHLG2g0949
HHLG1g0588	HHLG2g0946
HHLG39g0672	HHLG40g0785
HHLG30g0522	HHLG29g0635
HHLG1g0589	HHLG2g0945
HHLG3g0513	HHLG4g0582
HHLG16g0532	HHLG15g0586
HHLG30g0516	HHLG29g0629
HHLG32g0725	HHLG31g0318
HHLG20g0155	HHLG19g0630
HHLG45g0495	HHLG46g0263
HHLG32g0629	HHLG31g0518
HHLG17g0516	HHLG18g0219
HHLG1g0026	HHLG2g0050
HHLG47g0586	HHLG48g0607
HHLG1g0539	HHLG2g0975
HHLG27g0216	HHLG28g0197
HHLG32g0818	HHLG31g0217
HHLG9g0620	HHLG10g0430
HHLG23g0163	HHLG24g0147
HHLG42g0041	HHLG41g0126
HHLG21g0237	HHLG22g0468
HHLG20g0041	HHLG19g0747
HHLG27g0705	HHLG28g0695
HHLG36g0644	HHLG35g0047
HHLG36g0391	HHLG35g0259
HHLG42g0115	HHLG41g0023
HHLG5g0359	HHLG6g0741
HHLG7g0518	HHLG8g0534
HHLG42g0087	HHLG41g0155
HHLG3g0192	HHLG4g0138
HHLG43g0435	HHLG44g0474
HHLG26g0379	HHLG25g0400
HHLG17g0545	HHLG18g0185
HHLG47g0300	HHLG48g0313
HHLG49g0562	HHLG50g0097
HHLG20g0683	HHLG19g0085
HHLG14g0521	HHLG13g0628
HHLG39g0724	HHLG40g0659
HHLG27g0617	HHLG28g0646
HHLG39g0208	HHLG40g0211
HHLG38g0102	HHLG37g0112
HHLG27g0414	HHLG28g0375
HHLG45g0750	HHLG46g0774
HHLG36g0205	HHLG35g0523
HHLG14g0888	HHLG13g0183
HHLG39g0239	HHLG40g0245
HHLG21g0380	HHLG22g0352
HHLG3g0484	HHLG4g0507
HHLG11g0055	HHLG12g0896
HHLG14g0563	HHLG13g0385
HHLG14g0494	HHLG13g0398
HHLG14g0742	HHLG13g0365
HHLG32g0243	HHLG31g0754
HHLG27g0087	HHLG28g0020
HHLG32g0355	HHLG31g0491
HHLG39g0202	HHLG40g0205
HHLG36g0536	HHLG35g0136
HHLG49g0275	HHLG50g0399
HHLG26g0682	HHLG25g0705
HHLG30g0100	HHLG29g0061
HHLG1g0549	HHLG2g0968
HHLG23g0385	HHLG24g0374
HHLG45g0112	HHLG46g0104
HHLG43g0236	HHLG44g0236
HHLG14g0454	HHLG13g0673
HHLG7g0207	HHLG8g0252
HHLG20g0046	HHLG19g0741
HHLG43g0358	HHLG44g0365
HHLG27g0581	HHLG28g0578
HHLG39g0309	HHLG40g0319
HHLG47g0338	HHLG48g0352
HHLG47g0340	HHLG48g0354
HHLG27g0637	HHLG28g0661
HHLG27g0200	HHLG28g0180
HHLG39g0307	HHLG40g0317
HHLG27g0130	HHLG28g0107
HHLG9g1212	HHLG10g1186
HHLG14g0160	HHLG13g0981
HHLG43g0426	HHLG44g0432
HHLG32g0589	HHLG31g0558
HHLG30g0272	HHLG29g0281
HHLG1g0315	HHLG2g0330
HHLG23g0238	HHLG24g0225
HHLG27g0538	HHLG28g0629
HHLG16g0828	HHLG15g0866
HHLG9g0479	HHLG10g0570
HHLG39g0056	HHLG40g0059
HHLG47g0537	HHLG48g0537
HHLG17g0476	HHLG18g0359
HHLG3g0062	HHLG4g0064
HHLG39g0249	HHLG40g0255
HHLG26g0643	HHLG25g0613
HHLG49g0560	HHLG50g0065
HHLG9g1048	HHLG10g1011
HHLG23g0527	HHLG24g0490
HHLG26g0150	HHLG25g0184
HHLG36g0263	HHLG35g0461
HHLG39g0368	HHLG40g0390
HHLG45g0301	HHLG46g0432
HHLG39g0012	HHLG40g0053
HHLG32g0310	HHLG31g0686
HHLG21g0589	HHLG22g0144
HHLG30g0546	HHLG29g0570
HHLG34g0789	HHLG33g0812
HHLG30g0446	HHLG29g0651
HHLG34g0525	HHLG33g0535
HHLG38g0367	HHLG37g0528
HHLG3g0422	HHLG4g0471
HHLG36g0516	HHLG35g0133
HHLG30g0485	HHLG29g0598
HHLG20g0613	HHLG19g0143
HHLG27g0480	HHLG28g0479
HHLG1g0420	HHLG2g0451
HHLG9g0127	HHLG10g0004
HHLG21g0489	HHLG22g0602
HHLG11g0742	HHLG12g0218
HHLG17g0702	HHLG18g0059
HHLG34g0356	HHLG33g0333
HHLG27g0103	HHLG28g0001
HHLG36g0621	HHLG35g0074
HHLG26g0231	HHLG25g0127
HHLG38g0529	HHLG37g0376
HHLG21g0229	HHLG22g0476
HHLG14g0270	HHLG13g0801
HHLG9g1050	HHLG10g1013
HHLG34g0787	HHLG33g0809
HHLG34g0292	HHLG33g0264
HHLG36g0649	HHLG35g0042
HHLG47g0248	HHLG48g0262
HHLG30g0543	HHLG29g0567
HHLG3g0294	HHLG4g0337
HHLG27g0635	HHLG28g0659
HHLG43g0542	HHLG44g0514
HHLG16g0691	HHLG15g0662
HHLG34g0309	HHLG33g0281
HHLG21g0682	HHLG22g0023
HHLG34g0247	HHLG33g0411
HHLG7g0022	HHLG8g0076
HHLG5g0533	HHLG6g0565
HHLG27g0256	HHLG28g0240
HHLG42g0326	HHLG41g0332
HHLG20g0570	HHLG19g0189
HHLG1g0617	HHLG2g0582
HHLG16g0231	HHLG15g0225
HHLG27g0233	HHLG28g0215
HHLG9g0369	HHLG10g0687
HHLG30g0036	HHLG29g0024
HHLG38g0613	HHLG37g0632
HHLG47g0378	HHLG48g0394
HHLG5g0709	HHLG6g0390
HHLG26g0218	HHLG25g0140
HHLG30g0382	HHLG29g0393
HHLG7g0095	HHLG8g0107
HHLG17g0127	HHLG18g0649
HHLG5g0793	HHLG6g0306
HHLG47g0287	HHLG48g0299
HHLG42g0155	HHLG41g0094
HHLG14g0443	HHLG13g0684
HHLG32g0854	HHLG31g0255
HHLG17g0192	HHLG18g0576
HHLG30g0031	HHLG29g0029
HHLG42g0330	HHLG41g0337
HHLG17g0687	HHLG18g0076
HHLG26g0091	HHLG25g0098
HHLG27g0072	HHLG28g0036
HHLG23g0648	HHLG24g0638
HHLG7g0574	HHLG8g0579
HHLG30g0595	HHLG29g0452
HHLG5g0239	HHLG6g0880
HHLG45g0550	HHLG46g0207
HHLG34g0484	HHLG33g0487
HHLG36g0571	HHLG35g0123
HHLG30g0166	HHLG29g0157
HHLG20g0391	HHLG19g0372
HHLG30g0268	HHLG29g0278
HHLG7g0229	HHLG8g0239
HHLG27g0683	HHLG28g0714
HHLG20g0388	HHLG19g0375
HHLG30g0239	HHLG29g0241
HHLG34g0700	HHLG33g0704
HHLG30g0406	HHLG29g0418
HHLG32g0045	HHLG31g0965
HHLG36g0625	HHLG35g0078
HHLG9g0198	HHLG10g0864
HHLG38g0438	HHLG37g0478
HHLG39g0637	HHLG40g0732
HHLG49g0327	HHLG50g0339
HHLG49g0120	HHLG50g0541
HHLG16g0079	HHLG15g0059
HHLG39g0835	HHLG40g0816
HHLG23g0504	HHLG24g0464
HHLG1g0123	HHLG2g0147
HHLG42g0132	HHLG41g0068
HHLG27g0078	HHLG28g0029
HHLG20g0291	HHLG19g0478
HHLG30g0253	HHLG29g0259
HHLG1g0905	HHLG2g0607
HHLG9g1046	HHLG10g1009
HHLG9g1094	HHLG10g1033
HHLG30g0646	HHLG29g0541
HHLG1g0300	HHLG2g0256
HHLG27g0646	HHLG28g0671
HHLG16g0101	HHLG15g0077
HHLG38g0588	HHLG37g0658
HHLG11g0767	HHLG12g0193
HHLG14g0800	HHLG13g0304
HHLG21g0220	HHLG22g0485
HHLG9g0652	HHLG10g0395
HHLG21g0520	HHLG22g0571
HHLG26g0648	HHLG25g0618
HHLG17g0257	HHLG18g0524
HHLG38g0607	HHLG37g0638
HHLG43g0555	HHLG44g0524
HHLG38g0212	HHLG37g0196
HHLG21g0117	HHLG22g0252
HHLG30g0115	HHLG29g0012
HHLG21g0372	HHLG22g0686
HHLG30g0611	HHLG29g0693
HHLG34g0485	HHLG33g0488
HHLG36g0120	HHLG35g0629
HHLG45g0347	HHLG46g0481
HHLG21g0415	HHLG22g0505
HHLG9g1095	HHLG10g1032
HHLG34g0729	HHLG33g0735
HHLG9g0335	HHLG10g0725
HHLG16g0217	HHLG15g0107
HHLG21g0651	HHLG22g0067
HHLG45g0253	HHLG46g0297
HHLG3g0413	HHLG4g0460
HHLG14g0862	HHLG13g0199
HHLG34g0663	HHLG33g0662
HHLG47g0558	HHLG48g0581
HHLG38g0371	HHLG37g0534
HHLG38g0370	HHLG37g0533
HHLG3g0728	HHLG4g0796
HHLG49g0442	HHLG50g0184
HHLG38g0338	HHLG37g0499
HHLG1g0938	HHLG2g0630
HHLG14g0578	HHLG13g0594
HHLG14g0106	HHLG13g0927
HHLG26g0208	HHLG25g0085
HHLG30g0094	HHLG29g0065
HHLG14g0107	HHLG13g0928
HHLG14g1020	HHLG13g0051
HHLG14g1018	HHLG13g0052
HHLG9g0558	HHLG10g0491
HHLG14g0841	HHLG13g0265
HHLG36g0033	HHLG35g0710
HHLG27g0068	HHLG28g0040
HHLG1g0896	HHLG2g0616
HHLG21g0447	HHLG22g0536
HHLG11g0189	HHLG12g0761
HHLG7g0028	HHLG8g0069
HHLG14g1008	HHLG13g0061
HHLG16g0782	HHLG15g0818
HHLG20g0753	HHLG19g0014
HHLG1g0671	HHLG2g0669
HHLG7g0281	HHLG8g0283
HHLG17g0027	HHLG18g0733
HHLG32g0601	HHLG31g0544
HHLG1g0817	HHLG2g0780
HHLG39g0018	HHLG40g0011
HHLG34g0413	HHLG33g0397
HHLG38g0425	HHLG37g0732
HHLG47g0552	HHLG48g0575
HHLG3g0080	HHLG4g0078
HHLG5g0360	HHLG6g0740
HHLG30g0250	HHLG29g0255
HHLG14g0135	HHLG13g0956
HHLG34g0414	HHLG33g0398
HHLG1g0610	HHLG2g0903
HHLG1g0611	HHLG2g0902
HHLG27g0623	HHLG28g0639
HHLG27g0614	HHLG28g0637
HHLG11g0411	HHLG12g0668
HHLG3g0133	HHLG4g0200
HHLG45g0424	HHLG46g0560
HHLG16g0464	HHLG15g0477
HHLG45g0572	HHLG46g0184
HHLG3g0762	HHLG4g0835
HHLG7g0096	HHLG8g0109
HHLG45g0552	HHLG46g0205
HHLG47g0531	HHLG48g0545
HHLG3g0487	HHLG4g0504
HHLG32g0655	HHLG31g0199
HHLG32g0417	HHLG31g0431
HHLG32g0418	HHLG31g0430
HHLG45g0125	HHLG46g0127
HHLG1g0463	HHLG2g0499
HHLG30g0180	HHLG29g0148
HHLG1g0426	HHLG2g0468
HHLG38g0767	HHLG37g0781
HHLG38g0152	HHLG37g0148
HHLG34g0769	HHLG33g0792
HHLG11g0007	HHLG12g0840
HHLG14g0665	HHLG13g0498
HHLG34g0156	HHLG33g0005
HHLG27g0654	HHLG28g0682
HHLG27g0294	HHLG28g0282
HHLG27g0567	HHLG28g0561
HHLG21g0160	HHLG22g0293
HHLG34g0710	HHLG33g0750
HHLG34g0018	HHLG33g0037
HHLG7g0175	HHLG8g0176
HHLG32g0248	HHLG31g0749
HHLG11g0314	HHLG12g0450
HHLG49g0058	HHLG50g0606
HHLG49g0337	HHLG50g0329
HHLG26g0425	HHLG25g0204
HHLG39g0580	HHLG40g0669
HHLG30g0589	HHLG29g0457
HHLG43g0092	HHLG44g0056
HHLG3g0225	HHLG4g0257
HHLG11g0378	HHLG12g0702
HHLG5g0842	HHLG6g0225
HHLG45g0693	HHLG46g0712
HHLG16g0173	HHLG15g0151
HHLG49g0002	HHLG50g0646
HHLG21g0676	HHLG22g0018
HHLG14g0618	HHLG13g0550
HHLG3g0542	HHLG4g0619
HHLG42g0564	HHLG41g0559
HHLG21g0382	HHLG22g0354
HHLG14g0194	HHLG13g0727
HHLG32g0959	HHLG31g0010
HHLG9g0924	HHLG10g0105
HHLG30g0713	HHLG29g0748
HHLG1g0337	HHLG2g0353
HHLG17g0311	HHLG18g0490
HHLG27g0715	HHLG28g0730
HHLG3g0843	HHLG4g0911
HHLG5g0778	HHLG6g0321
HHLG23g0156	HHLG24g0138
HHLG5g0993	HHLG6g0084
HHLG1g0629	HHLG2g0894
HHLG11g0734	HHLG12g0225
HHLG20g0314	HHLG19g0457
HHLG34g0635	HHLG33g0634
HHLG14g0012	HHLG13g1098
HHLG14g0011	HHLG13g1099
HHLG49g0333	HHLG50g0332
HHLG16g0176	HHLG15g0148
HHLG45g0490	HHLG46g0268
HHLG7g0347	HHLG8g0358
HHLG16g0175	HHLG15g0149
HHLG16g0923	HHLG15g0941
HHLG16g0158	HHLG15g0169
HHLG20g0316	HHLG19g0455
HHLG27g0470	HHLG28g0470
HHLG38g0007	HHLG37g0008
HHLG1g0700	HHLG2g0883
HHLG1g0799	HHLG2g0760
HHLG23g0629	HHLG24g0615
HHLG27g0178	HHLG28g0157
HHLG16g0589	HHLG15g0720
HHLG38g0365	HHLG37g0526
HHLG38g0114	HHLG37g0080
HHLG17g0595	HHLG18g0150
HHLG14g0818	HHLG13g0286
HHLG17g0594	HHLG18g0151
HHLG45g0066	HHLG46g0066
HHLG7g0350	HHLG8g0362
HHLG21g0145	HHLG22g0282
HHLG11g0313	HHLG12g0449
HHLG36g0666	HHLG35g0023
HHLG20g0237	HHLG19g0537
HHLG16g0119	HHLG15g0214
HHLG26g0634	HHLG25g0603
HHLG26g0412	HHLG25g0431
HHLG32g0250	HHLG31g0747
HHLG9g0922	HHLG10g0107
HHLG11g0011	HHLG12g0836
HHLG39g0674	HHLG40g0783
HHLG47g0337	HHLG48g0351
HHLG32g0886	HHLG31g0096
HHLG32g0884	HHLG31g0097
HHLG14g1062	HHLG13g0032
HHLG36g0102	HHLG35g0609
HHLG14g0656	HHLG13g0508
HHLG36g0125	HHLG35g0634
HHLG14g0413	HHLG13g0714
HHLG9g0283	HHLG10g0776
HHLG14g0479	HHLG13g0412
HHLG26g0737	HHLG25g0714
HHLG42g0506	HHLG41g0520
HHLG49g0179	HHLG50g0474
HHLG7g0049	HHLG8g0041
HHLG17g0091	HHLG18g0692
HHLG30g0421	HHLG29g0436
HHLG1g0913	HHLG2g0600
HHLG26g0693	HHLG25g0695
HHLG49g0021	HHLG50g0667
HHLG30g0106	HHLG29g0020
HHLG5g0502	HHLG6g0592
HHLG16g0634	HHLG15g0612
HHLG7g0339	HHLG8g0351
HHLG26g0070	HHLG25g0261
HHLG27g0264	HHLG28g0249
HHLG1g0411	HHLG2g0443
HHLG34g0424	HHLG33g0427
HHLG23g0237	HHLG24g0224
HHLG45g0095	HHLG46g0120
HHLG9g0816	HHLG10g0233
HHLG20g0425	HHLG19g0336
HHLG3g0494	HHLG4g0561
HHLG39g0691	HHLG40g0767
HHLG39g0490	HHLG40g0514
HHLG27g0155	HHLG28g0133
HHLG30g0187	HHLG29g0194
HHLG30g0027	HHLG29g0032
HHLG16g0277	HHLG15g0269
HHLG9g0321	HHLG10g0737
HHLG9g1090	HHLG10g1037
HHLG9g1091	HHLG10g1036
HHLG27g0244	HHLG28g0226
HHLG23g0377	HHLG24g0366
HHLG49g0360	HHLG50g0284
HHLG7g0275	HHLG8g0276
HHLG9g0447	HHLG10g0604
HHLG42g0616	HHLG41g0647
HHLG42g0251	HHLG41g0187
HHLG36g0681	HHLG35g0009
HHLG23g0471	HHLG24g0420
HHLG42g0266	HHLG41g0171
HHLG42g0582	HHLG41g0577
HHLG9g0915	HHLG10g0114
HHLG9g0025	HHLG10g0913
HHLG17g0388	HHLG18g0406
HHLG45g0061	HHLG46g0061
HHLG11g0075	HHLG12g0921
HHLG14g0272	HHLG13g0803
HHLG9g0275	HHLG10g0785
HHLG16g0233	HHLG15g0227
HHLG49g0516	HHLG50g0117
HHLG5g0495	HHLG6g0600
HHLG7g0255	HHLG8g0212
HHLG23g0173	HHLG24g0157
HHLG14g0676	HHLG13g0487
HHLG26g0677	HHLG25g0648
HHLG36g0353	HHLG35g0367
HHLG39g0129	HHLG40g0153
HHLG34g0250	HHLG33g0409
HHLG17g0328	HHLG18g0251
HHLG27g0254	HHLG28g0238
HHLG9g0247	HHLG10g0814
HHLG30g0478	HHLG29g0591
HHLG1g0272	HHLG2g0230
HHLG9g0167	HHLG10g0891
HHLG32g0288	HHLG31g0708
HHLG47g0021	HHLG48g0019
HHLG39g0041	HHLG40g0033
HHLG11g0086	HHLG12g0930
HHLG34g0154	HHLG33g0008
HHLG23g0619	HHLG24g0448
HHLG27g0066	HHLG28g0042
HHLG14g0813	HHLG13g0291
HHLG17g0029	HHLG18g0731
HHLG45g0501	HHLG46g0256
HHLG17g0507	HHLG18g0230
HHLG1g0451	HHLG2g0462
HHLG42g0693	HHLG41g0740
HHLG9g0596	HHLG10g0454
HHLG14g0263	HHLG13g0795
HHLG43g0512	HHLG44g0554
HHLG34g0463	HHLG33g0467
HHLG21g0238	HHLG22g0467
HHLG47g0175	HHLG48g0161
HHLG45g0559	HHLG46g0197
HHLG23g0737	HHLG24g0707
HHLG5g0402	HHLG6g0696
HHLG26g0391	HHLG25g0412
HHLG11g0946	HHLG12g0053
HHLG38g0383	HHLG37g0545
HHLG42g0746	HHLG41g0789
HHLG39g0080	HHLG40g0109
HHLG39g0481	HHLG40g0504
HHLG14g0893	HHLG13g0176
HHLG34g0298	HHLG33g0271
HHLG39g0673	HHLG40g0784
HHLG7g0237	HHLG8g0231
HHLG49g0111	HHLG50g0549
HHLG32g0140	HHLG31g0860
HHLG11g0610	HHLG12g0312
HHLG11g0423	HHLG12g0657
HHLG3g0393	HHLG4g0439
HHLG3g0937	HHLG4g1024
HHLG32g0168	HHLG31g0831
HHLG21g0391	HHLG22g0364
HHLG11g0255	HHLG12g0394
HHLG26g0305	HHLG25g0321
HHLG16g0722	HHLG15g0820
HHLG27g0053	HHLG28g0055
HHLG5g0184	HHLG6g0925
HHLG26g0532	HHLG25g0505
HHLG7g0089	HHLG8g0099
HHLG14g0184	HHLG13g0719
HHLG27g0134	HHLG28g0111
HHLG23g0240	HHLG24g0227
HHLG27g0228	HHLG28g0209
HHLG32g0073	HHLG31g0945
HHLG14g0614	HHLG13g0554
HHLG39g0109	HHLG40g0081
HHLG34g0674	HHLG33g0675
HHLG1g0703	HHLG2g0880
HHLG38g0615	HHLG37g0630
HHLG11g0082	HHLG12g0929
HHLG36g0471	HHLG35g0202
HHLG5g0797	HHLG6g0301
HHLG16g0817	HHLG15g0877
HHLG17g0327	HHLG18g0250
HHLG23g0361	HHLG24g0352
HHLG14g0112	HHLG13g0933
HHLG1g0523	HHLG2g0992
HHLG32g0432	HHLG31g0136
HHLG30g0503	HHLG29g0616
HHLG9g0422	HHLG10g0630
HHLG36g0340	HHLG35g0379
HHLG14g0537	HHLG13g0612
HHLG32g0142	HHLG31g0858
HHLG9g0482	HHLG10g0567
HHLG39g0257	HHLG40g0263
HHLG7g0244	HHLG8g0224
HHLG14g0966	HHLG13g0102
HHLG34g0428	HHLG33g0431
HHLG17g0418	HHLG18g0436
HHLG5g0312	HHLG6g0791
HHLG47g0177	HHLG48g0160
HHLG16g0102	HHLG15g0076
HHLG3g0875	HHLG4g0959
HHLG14g0892	HHLG13g0177
HHLG39g0771	HHLG40g0610
HHLG14g0434	HHLG13g0693
HHLG17g0467	HHLG18g0368
HHLG47g0093	HHLG48g0100
HHLG7g0405	HHLG8g0419
HHLG16g0905	HHLG15g0924
HHLG3g0208	HHLG4g0118
HHLG49g0211	HHLG50g0308
HHLG36g0326	HHLG35g0395
HHLG42g0317	HHLG41g0323
HHLG14g0583	HHLG13g0589
HHLG43g0374	HHLG44g0384
HHLG49g0008	HHLG50g0652
HHLG9g0967	HHLG10g0058
HHLG36g0402	HHLG35g0247
HHLG32g0202	HHLG31g0796
HHLG23g0655	HHLG24g0630
HHLG42g0293	HHLG41g0298
HHLG1g0017	HHLG2g0023
HHLG47g0335	HHLG48g0349
HHLG3g0256	HHLG4g0309
HHLG17g0732	HHLG18g0039
HHLG21g0465	HHLG22g0548
HHLG17g0135	HHLG18g0641
HHLG14g0603	HHLG13g0566
HHLG45g0771	HHLG46g0795
HHLG30g0458	HHLG29g0664
HHLG42g0302	HHLG41g0307
HHLG30g0357	HHLG29g0370
HHLG47g0274	HHLG48g0286
HHLG30g0024	HHLG29g0035
HHLG27g0190	HHLG28g0170
HHLG11g0513	HHLG12g0589
HHLG9g0320	HHLG10g0739
HHLG1g0104	HHLG2g0131
HHLG23g0143	HHLG24g0123
HHLG27g0223	HHLG28g0204
HHLG32g0902	HHLG31g0069
HHLG26g0033	HHLG25g0477
HHLG26g0584	HHLG25g0557
HHLG14g0739	HHLG13g0463
HHLG14g0738	HHLG13g0462
HHLG30g0616	HHLG29g0688
HHLG20g0166	HHLG19g0615
HHLG45g0655	HHLG46g0671
HHLG11g0312	HHLG12g0448
HHLG17g0548	HHLG18g0182
HHLG9g0623	HHLG10g0428
HHLG26g0217	HHLG25g0141
HHLG21g0471	HHLG22g0620
HHLG21g0472	HHLG22g0619
HHLG38g0067	HHLG37g0057
HHLG17g0449	HHLG18g0385
HHLG17g0121	HHLG18g0660
HHLG11g0328	HHLG12g0465
HHLG16g0223	HHLG15g0099
HHLG17g0300	HHLG18g0479
HHLG47g0354	HHLG48g0370
HHLG36g0572	HHLG35g0116
HHLG27g0419	HHLG28g0419
HHLG26g0475	HHLG25g0432
HHLG9g1045	HHLG10g1008
HHLG21g0390	HHLG22g0363
HHLG7g0019	HHLG8g0073
HHLG16g0038	HHLG15g0016
HHLG9g1133	HHLG10g1080
HHLG26g0661	HHLG25g0632
HHLG30g0017	HHLG29g0041
HHLG39g0868	HHLG40g0846
HHLG20g0242	HHLG19g0532
HHLG9g0521	HHLG10g0526
HHLG27g0708	HHLG28g0690
HHLG7g0464	HHLG8g0510
HHLG45g0602	HHLG46g0628
HHLG3g0207	HHLG4g0119
HHLG39g0831	HHLG40g0820
HHLG9g0506	HHLG10g0542
HHLG11g0445	HHLG12g0635
HHLG17g0182	HHLG18g0566
HHLG30g0519	HHLG29g0632
HHLG26g0289	HHLG25g0305
HHLG32g0296	HHLG31g0700
HHLG30g0141	HHLG29g0127
HHLG16g0489	HHLG15g0504
HHLG34g0625	HHLG33g0624
HHLG32g0192	HHLG31g0808
HHLG47g0450	HHLG48g0469
HHLG30g0612	HHLG29g0692
HHLG34g0489	HHLG33g0493
HHLG34g0782	HHLG33g0808
HHLG39g0074	HHLG40g0042
HHLG14g0258	HHLG13g0790
HHLG39g0329	HHLG40g0340
HHLG38g0433	HHLG37g0483
HHLG11g0080	HHLG12g0926
HHLG42g0231	HHLG41g0258
HHLG47g0391	HHLG48g0407
HHLG7g0123	HHLG8g0009
HHLG14g0651	HHLG13g0513
HHLG7g0471	HHLG8g0508
HHLG49g0284	HHLG50g0388
HHLG3g0593	HHLG4g0659
HHLG20g0135	HHLG19g0651
HHLG43g0308	HHLG44g0303
HHLG17g0317	HHLG18g0496
HHLG1g0810	HHLG2g0773
HHLG7g0124	HHLG8g0010
HHLG27g0450	HHLG28g0449
HHLG5g0582	HHLG6g0516
HHLG49g0445	HHLG50g0187
HHLG27g0556	HHLG28g0548
HHLG1g0147	HHLG2g0169
HHLG34g0727	HHLG33g0733
HHLG26g0769	HHLG25g0761
HHLG34g0537	HHLG33g0546
HHLG30g0139	HHLG29g0100
HHLG34g0139	HHLG33g0167
HHLG45g0252	HHLG46g0298
HHLG20g0445	HHLG19g0317
HHLG45g0050	HHLG46g0041
HHLG39g0422	HHLG40g0444
HHLG30g0593	HHLG29g0454
HHLG32g0550	HHLG31g0598
HHLG23g0350	HHLG24g0341
HHLG39g0278	HHLG40g0304
HHLG1g0889	HHLG2g0693
HHLG20g0571	HHLG19g0188
HHLG9g0448	HHLG10g0603
HHLG23g0615	HHLG24g0566
HHLG11g0429	HHLG12g0652
HHLG11g0744	HHLG12g0217
HHLG34g0427	HHLG33g0430
HHLG20g0412	HHLG19g0349
HHLG39g0574	HHLG40g0674
HHLG26g0440	HHLG25g0219
HHLG38g0031	HHLG37g0019
HHLG27g0095	HHLG28g0009
HHLG9g1164	HHLG10g1114
HHLG11g0821	HHLG12g0143
HHLG30g0576	HHLG29g0470
HHLG34g0142	HHLG33g0170
[truncated: 6,293 more rows]
