# Supplementary material for: The allotetraploid origin and asymmetrical genome evolution of the common carp Cyprinus carpio
Source: Nat Commun. 2019 Oct 11;10:4625. doi: 10.1038/s41467-019-12644-1 (PMC6789147; doi:10.1038/s41467-019-12644-1)
Supplement: Supplementary file 10 — Supplementary Data 7 [file 41467_2019_12644_MOESM10_ESM.xlsx]

## Sheet: Supplementary Data 7
Supplementary Data 7. Expression levels of the 8291 homoeologous gene pairs.
Tissue	gene_A	gene_B	FPKM_A	FPKM_B
intestines	HHLG21g0509	HHLG22g0560	0.172061	0.215076
intestines	HHLG9g0173	HHLG10g0885	1.66728	0.497444
intestines	HHLG38g0659	HHLG37g0585	11.7103	9.04357
intestines	HHLG14g0449	HHLG13g0678	0.0815116	0.326046
intestines	HHLG42g0201	HHLG41g0228	9.21067	10.0355
intestines	HHLG9g1098	HHLG10g1030	3.93641	4.283
intestines	HHLG38g0435	HHLG37g0481	0.210147	0.303751
intestines	HHLG21g0531	HHLG22g0581	14.5072	4.226
intestines	HHLG21g0135	HHLG22g0272	3.82352	8.38487
intestines	HHLG34g0461	HHLG33g0465	29.2177	28.0576
intestines	HHLG26g0085	HHLG25g0093	0.345349	0.0276358
intestines	HHLG27g0693	HHLG28g0708	19.9557	32.6339
intestines	HHLG26g0832	HHLG25g0730	0.661446	0.794257
intestines	HHLG38g0811	HHLG37g0835	4.24718	11.0309
intestines	HHLG39g0133	HHLG40g0148	1.28381	5.98423
intestines	HHLG32g0236	HHLG31g0760	0.194919	2.58078
intestines	HHLG43g0400	HHLG44g0415	14.3515	11.7837
intestines	HHLG39g0542	HHLG40g0566	1.01434	2.19774
intestines	HHLG43g0034	HHLG44g0035	6.41433	16.2428
intestines	HHLG3g0980	HHLG4g1044	8.62831	14.2352
intestines	HHLG16g0184	HHLG15g0141	51.542	102.825
intestines	HHLG1g0677	HHLG2g0662	7.28981	12.1723
intestines	HHLG39g0215	HHLG40g0218	4.45071	3.75757
intestines	HHLG9g0636	HHLG10g0414	9.92862	11.6335
intestines	HHLG27g0012	HHLG28g0092	27.218	14.1219
intestines	HHLG47g0102	HHLG48g0110	0.089266	0.0503095
intestines	HHLG49g0258	HHLG50g0437	5.17147	4.44698
intestines	HHLG9g0671	HHLG10g0375	2.25646	1.73656
intestines	HHLG16g0297	HHLG15g0319	2.21385	1.64687
intestines	HHLG7g0555	HHLG8g0519	4.96722	10.0016
intestines	HHLG45g0800	HHLG46g0830	35.4633	10.31
intestines	HHLG45g0254	HHLG46g0296	22.5985	7.16199
intestines	HHLG47g0309	HHLG48g0323	19.5527	16.4458
intestines	HHLG1g0741	HHLG2g0846	18.8782	24.9189
intestines	HHLG20g0616	HHLG19g0140	8.19848	7.32007
intestines	HHLG42g0614	HHLG41g0645	7.07495	14.354
intestines	HHLG1g0471	HHLG2g0509	1.35245	1.74692
intestines	HHLG7g0449	HHLG8g0466	6.68132	3.55759
intestines	HHLG49g0061	HHLG50g0603	0.647564	0.413828
intestines	HHLG5g0899	HHLG6g0187	0.625554	1.37671
intestines	HHLG27g0080	HHLG28g0027	3.18881	2.40788
intestines	HHLG1g0146	HHLG2g0168	4231.94	22.7772
intestines	HHLG20g0493	HHLG19g0270	43.3322	56.4356
intestines	HHLG20g0492	HHLG19g0269	0.195233	0.336235
intestines	HHLG5g0909	HHLG6g0126	1.92746	0.484955
intestines	HHLG27g0196	HHLG28g0176	16.0343	7.69648
intestines	HHLG45g0219	HHLG46g0332	8.53785	9.54268
intestines	HHLG16g0611	HHLG15g0782	3.89325	2.35955
intestines	HHLG26g0699	HHLG25g0689	27.9998	37.5533
intestines	HHLG21g0448	HHLG22g0537	1.12915	8.58153
intestines	HHLG16g0047	HHLG15g0010	25.2574	40.0971
intestines	HHLG11g0862	HHLG12g0101	6.92191	14.562
intestines	HHLG38g0358	HHLG37g0519	0.271807	0.0610412
intestines	HHLG1g0824	HHLG2g0786	0.067472	0.472304
intestines	HHLG5g0885	HHLG6g0197	19.4536	12.6603
intestines	HHLG39g0193	HHLG40g0121	80.0996	75.099
intestines	HHLG20g0607	HHLG19g0150	10.0871	14.29
intestines	HHLG42g0386	HHLG41g0402	3.86107	0.384269
intestines	HHLG5g0561	HHLG6g0537	1.78007	2.37343
intestines	HHLG16g0687	HHLG15g0658	0.34984	0.233227
intestines	HHLG49g0041	HHLG50g0615	50.3819	46.9627
intestines	HHLG45g0426	HHLG46g0562	0.917005	0.205858
intestines	HHLG36g0237	HHLG35g0490	0.178532	0.678122
intestines	HHLG38g0374	HHLG37g0536	2.59474	247.808
intestines	HHLG23g0368	HHLG24g0358	73.1858	9.63732
intestines	HHLG38g0645	HHLG37g0598	14.6385	16.5469
intestines	HHLG36g0313	HHLG35g0409	6.31715	5.45109
intestines	HHLG42g0751	HHLG41g0805	17.1608	13.4918
intestines	HHLG23g0154	HHLG24g0136	16.9356	18.6006
intestines	HHLG17g0084	HHLG18g0697	4.11717	1.51206
intestines	HHLG14g0587	HHLG13g0585	3.63943	3.95395
intestines	HHLG1g0207	HHLG2g0304	11.7745	5.3767
intestines	HHLG47g0382	HHLG48g0398	7.82565	8.94117
intestines	HHLG5g0513	HHLG6g0582	3.51317	4.84392
intestines	HHLG17g0435	HHLG18g0401	0.144359	0.955616
intestines	HHLG14g0096	HHLG13g1093	11.6336	17.733
intestines	HHLG9g1086	HHLG10g1041	3.82775	4.53527
intestines	HHLG49g0614	HHLG50g0007	8.60613	4.24718
intestines	HHLG9g0365	HHLG10g0691	11.7196	7.63818
intestines	HHLG47g0348	HHLG48g0364	5.21596	7.01174
intestines	HHLG39g0009	HHLG40g0055	6.93485	6.09426
intestines	HHLG21g0692	HHLG22g0038	7.00312	12.0902
intestines	HHLG47g0182	HHLG48g0166	1.81497	6.19683
intestines	HHLG42g0141	HHLG41g0078	7.57205	16.1717
intestines	HHLG32g0047	HHLG31g0964	7.09613	0.467806
intestines	HHLG21g0041	HHLG22g0212	5.28164	0.806965
intestines	HHLG38g0483	HHLG37g0428	0.134944	0.226252
intestines	HHLG45g0637	HHLG46g0660	0.224157	0.167189
intestines	HHLG16g0558	HHLG15g0550	0.389115	0.329251
intestines	HHLG36g0522	HHLG35g0127	7.47189	11.5676
intestines	HHLG23g0660	HHLG24g0665	4.06438	3.40198
intestines	HHLG16g0188	HHLG15g0137	18.9514	7.38331
intestines	HHLG42g0583	HHLG41g0578	4.81699	5.62777
intestines	HHLG42g0267	HHLG41g0170	1.03942	1.8998
intestines	HHLG16g0908	HHLG15g0927	26.5862	29.3027
intestines	HHLG47g0593	HHLG48g0615	7.14391	5.4682
intestines	HHLG38g0165	HHLG37g0137	8.87661	6.56832
intestines	HHLG32g0125	HHLG31g0875	0.640448	0.640448
intestines	HHLG47g0597	HHLG48g0618	3.51317	6.04145
intestines	HHLG17g0403	HHLG18g0425	22.1744	20.1741
intestines	HHLG5g0372	HHLG6g0725	66.0968	73.2787
intestines	HHLG26g0346	HHLG25g0366	9.47491	12.8115
intestines	HHLG7g0399	HHLG8g0412	0.0520399	0.0335676
intestines	HHLG30g0065	HHLG29g0140	2.32778	0.441769
intestines	HHLG32g0680	HHLG31g0365	110.342	27.7596
intestines	HHLG38g0142	HHLG37g0130	0.801138	13.811
intestines	HHLG5g0494	HHLG6g0601	0.10618	0.212359
intestines	HHLG16g0170	HHLG15g0155	10.185	12.0655
intestines	HHLG49g0402	HHLG50g0243	7.56529	11.4217
intestines	HHLG32g0904	HHLG31g0067	7.68538	8.6568
intestines	HHLG42g0542	HHLG41g0540	0.0598638	0.618364
intestines	HHLG42g0541	HHLG41g0539	11.97	5.77096
intestines	HHLG42g0236	HHLG41g0263	7.37838	5.76751
intestines	HHLG43g0399	HHLG44g0408	44.395	70.4659
intestines	HHLG14g0654	HHLG13g0510	3.9568	21.095
intestines	HHLG16g0178	HHLG15g0147	20.2133	4.07362
intestines	HHLG14g0653	HHLG13g0511	0.890604	0.528291
intestines	HHLG7g0042	HHLG8g0036	12.5185	7.028
intestines	HHLG7g0559	HHLG8g0567	1.63404	8.10736
intestines	HHLG1g0803	HHLG2g0764	6.85708	6.04199
intestines	HHLG32g0554	HHLG31g0595	73.651	67.3616
intestines	HHLG45g0204	HHLG46g0409	17.8358	17.2361
intestines	HHLG49g0123	HHLG50g0538	5.19043	10.6043
intestines	HHLG32g0363	HHLG31g0485	4.69776	11.8994
intestines	HHLG39g0034	HHLG40g0022	24.719	30.5994
intestines	HHLG32g0362	HHLG31g0486	3.50329	3.30267
intestines	HHLG17g0361	HHLG18g0284	16.347	2.58041
intestines	HHLG20g0723	HHLG19g0049	0.457809	1.98539
intestines	HHLG34g0024	HHLG33g0076	4.29968	4.35881
intestines	HHLG11g0534	HHLG12g0567	6.46036	6.51839
intestines	HHLG16g0910	HHLG15g0929	22.3374	28.3833
intestines	HHLG16g0151	HHLG15g0176	4.35336	1.84519
intestines	HHLG32g0249	HHLG31g0748	5.08591	17.1398
intestines	HHLG14g0556	HHLG13g0378	1.80871	2.92177
intestines	HHLG26g0736	HHLG25g0713	21.1348	34.3273
intestines	HHLG39g0424	HHLG40g0446	4.58385	5.21931
intestines	HHLG30g0433	HHLG29g0550	5.42083	9.41459
intestines	HHLG42g0451	HHLG41g0472	11.4298	8.07652
intestines	HHLG9g1059	HHLG10g1023	0.103812	4.93862
intestines	HHLG26g0687	HHLG25g0700	1.95005	2.0528
intestines	HHLG26g0668	HHLG25g0639	5.19884	3.07353
intestines	HHLG32g0367	HHLG31g0481	3.91461	5.22018
intestines	HHLG7g0038	HHLG8g0060	0.645711	1.6868
intestines	HHLG26g0427	HHLG25g0206	5.96053	7.28723
intestines	HHLG45g0604	HHLG46g0630	23.7297	12.3205
intestines	HHLG45g0010	HHLG46g0006	38.5515	17.9485
intestines	HHLG45g0009	HHLG46g0005	12.5545	8.30153
intestines	HHLG9g0114	HHLG10g0013	7.6698	8.78963
intestines	HHLG38g0446	HHLG37g0470	58.6883	56.6251
intestines	HHLG45g0129	HHLG46g0131	6.16096	4.10954
intestines	HHLG45g0472	HHLG46g0612	0.530898	2.12359
intestines	HHLG34g0057	HHLG33g0089	2.88775	1.05513
intestines	HHLG16g0257	HHLG15g0250	1.2673	2.79149
intestines	HHLG16g0354	HHLG15g0389	11.2007	19.3881
intestines	HHLG27g0288	HHLG28g0276	11.9472	11.4935
intestines	HHLG27g0231	HHLG28g0213	13.6568	15.9493
intestines	HHLG3g0480	HHLG4g0559	8.17273	6.45424
intestines	HHLG3g0493	HHLG4g0498	0.41277	7.79599
intestines	HHLG34g0426	HHLG33g0429	15.8197	33.1432
intestines	HHLG7g0277	HHLG8g0279	3.60879	4.31598
intestines	HHLG9g0194	HHLG10g0868	7.0352	3.70145
intestines	HHLG39g0340	HHLG40g0350	11.9613	20.8194
intestines	HHLG9g0773	HHLG10g0187	11.9316	14.5573
intestines	HHLG3g0166	HHLG4g0162	2.91994	4.05758
intestines	HHLG14g0457	HHLG13g0670	1.1955	10.0497
intestines	HHLG3g0023	HHLG4g0003	10.7555	2.94782
intestines	HHLG20g0459	HHLG19g0302	1.23013	1.71382
intestines	HHLG39g0177	HHLG40g0197	0.026863	0.0679263
intestines	HHLG32g0644	HHLG31g0502	3.01524	1.25292
intestines	HHLG14g0149	HHLG13g0970	0.577673	1.42685
intestines	HHLG34g0323	HHLG33g0294	1.05727	2.03573
intestines	HHLG17g0279	HHLG18g0457	1.77015	2.63934
intestines	HHLG7g0266	HHLG8g0269	0.972247	1.71342
intestines	HHLG16g0272	HHLG15g0264	0.240168	2.2816
intestines	HHLG11g0932	HHLG12g0010	1.68118	2.2816
intestines	HHLG9g0611	HHLG10g0438	6.98842	7.48179
intestines	HHLG43g0322	HHLG44g0318	8.716	24.1894
intestines	HHLG7g0013	HHLG8g0085	123.372	28.6496
intestines	HHLG23g0536	HHLG24g0500	0.109049	7.19725
intestines	HHLG9g0384	HHLG10g0671	0.53345	0.0357064
intestines	HHLG9g1138	HHLG10g1084	76.9431	64.4633
intestines	HHLG39g0785	HHLG40g0596	27.7615	34.4666
intestines	HHLG34g0346	HHLG33g0322	1.50835	3.87625
intestines	HHLG14g0185	HHLG13g0720	0.207981	1.62204
intestines	HHLG7g0090	HHLG8g0100	3.63966	15.9105
intestines	HHLG5g0509	HHLG6g0585	31.7523	58.4172
intestines	HHLG27g0418	HHLG28g0418	23.3793	52.6035
intestines	HHLG49g0330	HHLG50g0335	42.6807	17.5058
intestines	HHLG36g0050	HHLG35g0662	3.41408	2.10679
intestines	HHLG32g0909	HHLG31g0062	5.902	7.291
intestines	HHLG32g0829	HHLG31g0229	13.0478	26.3948
intestines	HHLG14g0346	HHLG13g0895	3.80426	2.87791
intestines	HHLG36g0436	HHLG35g0266	15.6349	9.20444
intestines	HHLG16g0250	HHLG15g0244	0.109941	0.0514646
intestines	HHLG26g0246	HHLG25g0018	0.0938331	0.276358
intestines	HHLG42g0770	HHLG41g0832	1.72306	0.430764
intestines	HHLG30g0026	HHLG29g0033	8.08064	7.17172
intestines	HHLG7g0432	HHLG8g0448	0.164463	0.348832
intestines	HHLG1g0861	HHLG2g0722	1.58511	1.76464
intestines	HHLG9g0125	HHLG10g0005	0.0442415	0.221694
intestines	HHLG38g0541	HHLG37g0365	2.35112	7.43257
intestines	HHLG45g0544	HHLG46g0214	0.533237	1.6451
intestines	HHLG23g0302	HHLG24g0292	10.4048	4.34025
intestines	HHLG47g0342	HHLG48g0356	0.306831	0.685159
intestines	HHLG5g0252	HHLG6g0894	2.441	6.46146
intestines	HHLG11g0547	HHLG12g0554	0.0554234	0.0552716
intestines	HHLG32g0859	HHLG31g0261	1.52372	1.59917
intestines	HHLG17g0694	HHLG18g0068	4.86123	3.29125
intestines	HHLG17g0696	HHLG18g0066	1.98684	1.58673
intestines	HHLG17g0697	HHLG18g0065	1.85084	0.772955
intestines	HHLG45g0542	HHLG46g0216	2.10653	4.78438
intestines	HHLG5g0249	HHLG6g0891	10.3112	13.2724
intestines	HHLG27g0199	HHLG28g0179	4.22766	1.63173
intestines	HHLG38g0545	HHLG37g0361	0.060949	0.792337
intestines	HHLG47g0176	HHLG48g0163	0.636407	0.318204
intestines	HHLG26g0700	HHLG25g0688	2.84715	38.8225
intestines	HHLG38g0536	HHLG37g0369	0.0476929	0.0956119
intestines	HHLG16g0609	HHLG15g0784	14.2319	1.93552
intestines	HHLG27g0010	HHLG28g0091	0.24703	0.545246
intestines	HHLG26g0701	HHLG25g0687	70.4841	85.1935
intestines	HHLG34g0340	HHLG33g0313	0.297773	0.297773
intestines	HHLG23g0028	HHLG24g0023	9.35736	3.72312
intestines	HHLG27g0503	HHLG28g0502	1.26088	0.676984
intestines	HHLG47g0465	HHLG48g0482	11.6249	3.59694
intestines	HHLG23g0638	HHLG24g0625	0.149438	0.228386
intestines	HHLG5g0415	HHLG6g0682	12.6243	47.1975
intestines	HHLG26g0044	HHLG25g0488	187.533	48.6999
intestines	HHLG16g0318	HHLG15g0352	55.6151	30.97
intestines	HHLG14g0100	HHLG13g1031	0.130577	0.261154
intestines	HHLG16g0035	HHLG15g0018	10.3564	2.50684
intestines	HHLG1g0480	HHLG2g0522	0.0702931	5.59786
intestines	HHLG27g0387	HHLG28g0389	0.142071	0.0711609
intestines	HHLG14g0620	HHLG13g0548	59.02	99.3376
intestines	HHLG16g0447	HHLG15g0460	126.454	0.777077
intestines	HHLG11g0117	HHLG12g0850	0.0643512	0.0486123
intestines	HHLG26g0007	HHLG25g0458	0.0519282	0.142272
intestines	HHLG23g0260	HHLG24g0247	0.253444	0.156388
intestines	HHLG26g0059	HHLG25g0074	0.311009	0.166532
intestines	HHLG17g0420	HHLG18g0434	28.2533	31.7256
intestines	HHLG17g0147	HHLG18g0634	24.3771	21.3691
intestines	HHLG38g0368	HHLG37g0531	35.9031	15.5384
intestines	HHLG20g0123	HHLG19g0662	36.8322	9.88589
intestines	HHLG30g0459	HHLG29g0665	18.1193	31.4777
intestines	HHLG39g0053	HHLG40g0056	0.566007	0.49006
intestines	HHLG45g0393	HHLG46g0526	0.815247	1.93908
intestines	HHLG38g0193	HHLG37g0157	0.215535	0.021646
intestines	HHLG38g0382	HHLG37g0544	0.0294083	0.140881
intestines	HHLG32g0277	HHLG31g0721	1.20186	3.17556
intestines	HHLG26g0058	HHLG25g0073	0.54176	0.0774934
intestines	HHLG38g0192	HHLG37g0158	0.0259641	0.0550453
intestines	HHLG26g0684	HHLG25g0703	0.367136	0.125863
intestines	HHLG38g0381	HHLG37g0543	22.4199	7.85596
intestines	HHLG26g0236	HHLG25g0120	16.2725	17.2872
intestines	HHLG38g0322	HHLG37g0554	1.6151	0.763504
intestines	HHLG21g0146	HHLG22g0283	77.0982	147.643
intestines	HHLG23g0215	HHLG24g0200	12.3175	20.9051
intestines	HHLG30g0395	HHLG29g0407	14.0976	73.4046
intestines	HHLG14g0685	HHLG13g0480	0.0528118	0.58093
intestines	HHLG23g0290	HHLG24g0280	21.1136	28.2736
intestines	HHLG26g0093	HHLG25g0100	0.0407558	0.305155
intestines	HHLG49g0278	HHLG50g0395	0.127281	0.135761
intestines	HHLG1g0848	HHLG2g0737	0.256367	0.72966
intestines	HHLG45g0186	HHLG46g0391	2.53232	0.0383538
intestines	HHLG17g0285	HHLG18g0462	20.705	0.715394
intestines	HHLG20g0525	HHLG19g0235	41.2219	2.03336
intestines	HHLG45g0039	HHLG46g0032	33.5268	1.40586
intestines	HHLG14g1049	HHLG13g0096	0.774686	7.7865
intestines	HHLG23g0077	HHLG24g0067	37.4217	23.5514
intestines	HHLG3g0765	HHLG4g0838	0.0237343	0.165168
intestines	HHLG30g0173	HHLG29g0122	0.821699	8.62673
intestines	HHLG32g0156	HHLG31g0844	0.475805	0.0951609
intestines	HHLG7g0220	HHLG8g0247	1.65918	3.98601
intestines	HHLG1g0536	HHLG2g0976	42.6266	15.799
intestines	HHLG14g0674	HHLG13g0489	7.75179	8.92689
intestines	HHLG3g0283	HHLG4g0094	1.66575	1.37551
intestines	HHLG42g0635	HHLG41g0666	1.24021	4.21672
intestines	HHLG16g0319	HHLG15g0353	6.75598	13.512
intestines	HHLG1g0778	HHLG2g0741	0.937184	0.56655
intestines	HHLG9g1177	HHLG10g1127	0.0783461	0.0490854
intestines	HHLG9g0777	HHLG10g0191	25.2532	1.38179
intestines	HHLG49g0294	HHLG50g0377	0.0325915	0.0335676
intestines	HHLG7g0301	HHLG8g0319	2.80386	1.60437
intestines	HHLG32g0215	HHLG31g0783	12.7248	10.468
intestines	HHLG36g0190	HHLG35g0538	1.52161	1.63436
intestines	HHLG11g0397	HHLG12g0683	6.00931	10.6861
intestines	HHLG21g0573	HHLG22g0650	10.1589	7.92736
intestines	HHLG20g0056	HHLG19g0732	148.801	109.942
intestines	HHLG45g0699	HHLG46g0719	5.34528	5.25906
intestines	HHLG43g0589	HHLG44g0600	11.7682	47.3316
intestines	HHLG7g0320	HHLG8g0338	12.1597	9.5804
intestines	HHLG42g0489	HHLG41g0506	10.6339	8.62869
intestines	HHLG26g0650	HHLG25g0620	133.087	573.963
intestines	HHLG20g0725	HHLG19g0046	60.0343	70.3634
intestines	HHLG39g0433	HHLG40g0455	97.5573	80.4715
intestines	HHLG38g0214	HHLG37g0198	10.3694	7.79001
intestines	HHLG3g0375	HHLG4g0422	104.106	58.3855
intestines	HHLG26g0358	HHLG25g0378	48.5635	41.6481
intestines	HHLG34g0423	HHLG33g0426	3.7945	28.5694
intestines	HHLG5g0795	HHLG6g0304	0.219881	0.219881
intestines	HHLG42g0189	HHLG41g0215	0.261516	0.0774438
intestines	HHLG14g0688	HHLG13g0477	18.2218	11.9174
intestines	HHLG7g0472	HHLG8g0509	11.5067	15.8972
intestines	HHLG16g0269	HHLG15g0261	0.675937	0.905571
intestines	HHLG11g0442	HHLG12g0638	2.6047	6.87582
intestines	HHLG5g0790	HHLG6g0309	22.2058	10.9978
intestines	HHLG16g0228	HHLG15g0093	12.6065	19.3749
intestines	HHLG14g0425	HHLG13g0703	0.542315	4.48016
intestines	HHLG21g0036	HHLG22g0205	0.306539	0.0761287
intestines	HHLG17g0648	HHLG18g0313	0.143224	0.0845875
intestines	HHLG38g0506	HHLG37g0403	0.30021	0.60042
intestines	HHLG1g0461	HHLG2g0496	0.0483212	0.341934
intestines	HHLG3g0824	HHLG4g0861	1.20351	0.469165
intestines	HHLG11g0412	HHLG12g0667	22.8329	14.5762
intestines	HHLG20g0069	HHLG19g0721	7.45934	25.0233
intestines	HHLG23g0578	HHLG24g0529	7.22343	6.87534
intestines	HHLG30g0738	HHLG29g0773	5.14788	4.64521
intestines	HHLG34g0135	HHLG33g0161	3.43144	0.604294
intestines	HHLG26g0765	HHLG25g0757	28.3141	34.1427
intestines	HHLG26g0415	HHLG25g0192	4.65754	8.42944
intestines	HHLG42g0620	HHLG41g0651	4.141	12.3168
intestines	HHLG11g0522	HHLG12g0580	10.4053	8.04993
intestines	HHLG26g0364	HHLG25g0384	0.997821	2.35679
intestines	HHLG27g0314	HHLG28g0307	1.37551	2.15855
intestines	HHLG34g0027	HHLG33g0073	2.04665	4.15177
intestines	HHLG26g0681	HHLG25g0706	11.8636	0.477494
intestines	HHLG30g0613	HHLG29g0691	0.484663	3.37239
intestines	HHLG45g0565	HHLG46g0191	1.12446	1.62171
intestines	HHLG30g0714	HHLG29g0750	1.57428	1.16613
intestines	HHLG30g0559	HHLG29g0488	2.43387	2.75102
intestines	HHLG11g0514	HHLG12g0588	0.296678	2.13608
intestines	HHLG9g0869	HHLG10g0164	9.26919	15.9298
intestines	HHLG45g0285	HHLG46g0416	0.917005	0.794738
intestines	HHLG3g0842	HHLG4g0912	2.79835	2.22701
intestines	HHLG3g0801	HHLG4g0872	2.67368	12.9114
intestines	HHLG30g0070	HHLG29g0130	3.95571	5.66177
intestines	HHLG14g0417	HHLG13g0710	0.309419	0.626525
intestines	HHLG17g0313	HHLG18g0492	5.08952	5.56317
intestines	HHLG30g0071	HHLG29g0129	2.17446	2.37343
intestines	HHLG47g0474	HHLG48g0492	0.384269	0.896627
intestines	HHLG27g0711	HHLG28g0733	4.49664	11.7988
intestines	HHLG27g0275	HHLG28g0261	0.281761	6.98335
intestines	HHLG30g0664	HHLG29g0713	3.50024	2.72795
intestines	HHLG38g0295	HHLG37g0285	0.415349	1.0618
intestines	HHLG23g0296	HHLG24g0286	0.16627	0.211802
intestines	HHLG14g0608	HHLG13g0560	1.2174	0.0581387
intestines	HHLG21g0058	HHLG22g0230	0.301106	4.65092
intestines	HHLG7g0020	HHLG8g0074	0.143759	0.239598
intestines	HHLG26g0312	HHLG25g0328	0.472831	4.88592
intestines	HHLG42g0316	HHLG41g0321	0.0490854	0.0488477
intestines	HHLG21g0214	HHLG22g0491	0.103457	0.0539415
intestines	HHLG1g0852	HHLG2g0733	0.211802	0.897801
intestines	HHLG9g0896	HHLG10g0134	0.50122	0.125305
intestines	HHLG36g0275	HHLG35g0450	0.277117	0.997621
intestines	HHLG21g0293	HHLG22g0411	0.714614	0.494733
intestines	HHLG36g0630	HHLG35g0063	3.17022	1.89132
intestines	HHLG17g0681	HHLG18g0087	0.847652	8.08095
intestines	HHLG17g0101	HHLG18g0682	0.944793	1.1671
intestines	HHLG23g0727	HHLG24g0719	0.291533	0.941067
intestines	HHLG47g0117	HHLG48g0125	0.240168	0.530898
intestines	HHLG45g0557	HHLG46g0199	6.85583	1.91064
intestines	HHLG3g0082	HHLG4g0080	0.166728	0.944793
intestines	HHLG36g0076	HHLG35g0689	1.05202	0.742606
intestines	HHLG27g0189	HHLG28g0169	6.74313	0.773802
intestines	HHLG5g0807	HHLG6g0288	6.49558	236.806
intestines	HHLG3g0668	HHLG4g0735	1.35944	0.055884
intestines	HHLG26g0718	HHLG25g0668	0.155985	0.117633
intestines	HHLG21g0263	HHLG22g0442	1.20357	0.343877
intestines	HHLG16g0778	HHLG15g0942	0.511456	0.0568285
intestines	HHLG3g0536	HHLG4g0614	0.0798975	0.559282
intestines	HHLG32g0836	HHLG31g0236	1.57387	1.23418
intestines	HHLG39g0235	HHLG40g0239	0.0423826	0.0873338
intestines	HHLG34g0227	HHLG33g0210	0.134494	0.448314
intestines	HHLG39g0083	HHLG40g0106	0.685528	0.293798
intestines	HHLG11g0224	HHLG12g0725	0.0542315	0.216926
intestines	HHLG16g0465	HHLG15g0478	0.300466	0.0429237
intestines	HHLG45g0137	HHLG46g0137	0.211913	4.99021
intestines	HHLG42g0625	HHLG41g0657	0.563748	0.366802
intestines	HHLG16g0424	HHLG15g0294	0.0519951	0.0519951
intestines	HHLG47g0363	HHLG48g0379	0.0443387	0.0443387
intestines	HHLG27g0075	HHLG28g0032	3.03696	1.85746
intestines	HHLG14g0975	HHLG13g0090	3.06214	3.70889
intestines	HHLG32g0044	HHLG31g0966	0.824319	1.17871
intestines	HHLG1g0378	HHLG2g0405	0.093183	0.0465915
intestines	HHLG43g0535	HHLG44g0507	2.14285	1.31685
intestines	HHLG21g0673	HHLG22g0015	0.0379927	0.602212
intestines	HHLG9g0278	HHLG10g0782	1.52479	0.979886
intestines	HHLG43g0425	HHLG44g0431	0.112705	8.39649
intestines	HHLG42g0075	HHLG41g0141	2.84879	0.81866
intestines	HHLG39g0833	HHLG40g0819	0.121166	0.0605829
intestines	HHLG47g0346	HHLG48g0362	0.0589886	0.117977
intestines	HHLG39g0062	HHLG40g0067	0.506463	0.209275
intestines	HHLG5g0805	HHLG6g0290	8.80918	12.8638
intestines	HHLG43g0122	HHLG44g0107	29.513	4.13828
intestines	HHLG43g0271	HHLG44g0271	10.1979	7.72507
intestines	HHLG20g0083	HHLG19g0720	13.6044	6.1627
intestines	HHLG43g0376	HHLG44g0386	1.56349	5.29571
intestines	HHLG43g0267	HHLG44g0275	0.291533	0.289027
intestines	HHLG14g0832	HHLG13g0273	2.6628	5.5915
intestines	HHLG34g0510	HHLG33g0518	0.189874	0.644382
intestines	HHLG23g0725	HHLG24g0722	0.0489663	0.055884
intestines	HHLG3g0891	HHLG4g0976	0.155985	0.0519951
intestines	HHLG34g0778	HHLG33g0802	7.18395	7.18395
intestines	HHLG38g0734	HHLG37g0561	2.96228	1.10847
intestines	HHLG14g0806	HHLG13g0298	3.98242	2.20081
intestines	HHLG9g0500	HHLG10g0549	1.24697	1.60324
intestines	HHLG47g0493	HHLG48g0520	1.77724	3.03334
intestines	HHLG36g0648	HHLG35g0044	3.98735	3.59914
intestines	HHLG3g0391	HHLG4g0437	0.11302	0.395571
intestines	HHLG27g0039	HHLG28g0071	1.42071	1.67321
intestines	HHLG34g0415	HHLG33g0399	5.29947	5.14706
intestines	HHLG34g0416	HHLG33g0400	1.17392	0.739138
intestines	HHLG45g0684	HHLG46g0702	2.99485	3.88344
intestines	HHLG38g0639	HHLG37g0606	14.4568	3.3079
intestines	HHLG38g0626	HHLG37g0618	2.97272	6.54696
intestines	HHLG34g0015	HHLG33g0018	0.364154	3.62208
intestines	HHLG39g0413	HHLG40g0436	3.12431	2.17214
intestines	HHLG30g0332	HHLG29g0340	37.3331	29.2525
intestines	HHLG9g0024	HHLG10g0912	14.1248	8.92428
intestines	HHLG38g0722	HHLG37g0695	5.39871	0.931113
intestines	HHLG26g0564	HHLG25g0537	5.17675	1.90322
intestines	HHLG3g0713	HHLG4g0782	3.37892	5.09298
intestines	HHLG5g0338	HHLG6g0761	0.96354	4.80619
intestines	HHLG20g0749	HHLG19g0019	0.142071	0.190322
intestines	HHLG39g0858	HHLG40g0841	33.3409	32.3101
intestines	HHLG3g0645	HHLG4g0714	1.77355	1.3655
intestines	HHLG1g0333	HHLG2g0349	2.70875	2.60182
intestines	HHLG32g0007	HHLG31g0989	26.6127	18.3856
intestines	HHLG9g0128	HHLG10g0003	2.16926	5.47832
intestines	HHLG32g0409	HHLG31g0437	3.88123	3.47582
intestines	HHLG45g0308	HHLG46g0438	0.687414	2.60872
intestines	HHLG14g0675	HHLG13g0488	3.0734	1.29909
intestines	HHLG7g0335	HHLG8g0347	1.97003	1.55186
intestines	HHLG9g0712	HHLG10g0333	4.0715	8.22743
intestines	HHLG14g0871	HHLG13g0226	1.63851	2.91859
intestines	HHLG45g0766	HHLG46g0790	2.12861	0.365852
intestines	HHLG11g0560	HHLG12g0542	0.0830211	0.291774
intestines	HHLG11g0076	HHLG12g0922	3.40971	4.46185
intestines	HHLG16g0004	HHLG15g0191	1.49198	3.99552
intestines	HHLG47g0250	HHLG48g0263	6.34981	6.37201
intestines	HHLG32g0410	HHLG31g0436	10.243	14.8518
intestines	HHLG16g0012	HHLG15g0198	28.9089	16.8303
intestines	HHLG32g0369	HHLG31g0478	2.09058	2.21423
intestines	HHLG20g0428	HHLG19g0334	1.97258	1.1138
intestines	HHLG26g0191	HHLG25g0256	19.0533	15.9151
intestines	HHLG32g0512	HHLG31g0392	2.41027	3.28946
intestines	HHLG26g0127	HHLG25g0050	12.3946	8.47138
intestines	HHLG3g0107	HHLG4g0229	3.69481	0.0471909
intestines	HHLG32g0514	HHLG31g0390	6.39006	1.67146
intestines	HHLG5g0342	HHLG6g0757	6.84642	5.11501
intestines	HHLG7g0131	HHLG8g0017	1.75982	2.43525
intestines	HHLG1g0334	HHLG2g0350	3.87525	5.56131
intestines	HHLG17g0207	HHLG18g0591	3.97483	2.37784
intestines	HHLG47g0545	HHLG48g0571	0.136312	0.0908744
intestines	HHLG27g0181	HHLG28g0160	0.0449312	0.0449312
intestines	HHLG47g0544	HHLG48g0570	0.0379927	0.113978
intestines	HHLG11g0077	HHLG12g0923	8.34122	6.7353
intestines	HHLG47g0505	HHLG48g0532	1.39783	0.980328
intestines	HHLG45g0809	HHLG46g0838	1.49438	0.840588
intestines	HHLG16g0073	HHLG15g0052	1.51543	5.23751
intestines	HHLG7g0361	HHLG8g0372	64.6167	218.816
intestines	HHLG21g0385	HHLG22g0357	4.65964	47.6024
intestines	HHLG30g0273	HHLG29g0282	8.68945	2.7091
intestines	HHLG30g0045	HHLG29g0003	0.676076	0.128498
intestines	HHLG16g0168	HHLG15g0157	0.0271157	0.568666
intestines	HHLG5g0782	HHLG6g0318	0.195865	0.946682
intestines	HHLG11g0388	HHLG12g0692	7.49324	1.92635
intestines	HHLG11g0389	HHLG12g0693	3.77086	1.39132
intestines	HHLG43g0416	HHLG44g0424	0.256995	1.35545
intestines	HHLG32g0926	HHLG31g0042	4.21391	8.11179
intestines	HHLG17g0150	HHLG18g0631	0.302234	0.0755585
intestines	HHLG16g0614	HHLG15g0779	0.0365473	0.182737
intestines	HHLG38g0089	HHLG37g0103	1.07801	0.462003
intestines	HHLG17g0271	HHLG18g0511	5.44881	0.0434787
intestines	HHLG7g0445	HHLG8g0461	25.1599	2.21086
intestines	HHLG36g0659	HHLG35g0031	0.0315714	0.0315714
intestines	HHLG21g0325	HHLG22g0379	0.0841757	1.40098
intestines	HHLG11g0234	HHLG12g0369	0.280977	0.646246
intestines	HHLG27g0382	HHLG28g0384	0.381157	1.9393
intestines	HHLG7g0363	HHLG8g0373	0.274478	0.0578884
intestines	HHLG43g0166	HHLG44g0164	4.05675	5.64656
intestines	HHLG45g0119	HHLG46g0112	2.624	5.44701
intestines	HHLG7g0360	HHLG8g0371	8.30355	36.9566
intestines	HHLG45g0719	HHLG46g0739	0.295746	0.938331
intestines	HHLG14g0730	HHLG13g0454	3.6467	3.59644
intestines	HHLG26g0778	HHLG25g0769	0.877135	0.351132
intestines	HHLG23g0721	HHLG24g0725	0.15761	0.551636
intestines	HHLG23g0052	HHLG24g0043	0.222918	2.60677
intestines	HHLG14g0174	HHLG13g0996	2.58361	2.5565
intestines	HHLG14g0541	HHLG13g0606	0.080056	0.401875
intestines	HHLG43g0262	HHLG44g0279	0.361327	1.97671
intestines	HHLG16g0108	HHLG15g0206	0.222304	0.219881
intestines	HHLG34g0206	HHLG33g0194	7.93459	6.33079
intestines	HHLG43g0536	HHLG44g0508	6.56915	9.47681
intestines	HHLG11g0461	HHLG12g0619	0.238545	2.68095
intestines	HHLG20g0106	HHLG19g0690	11.3315	15.5924
intestines	HHLG11g0460	HHLG12g0620	0.146093	0.121694
intestines	HHLG14g0630	HHLG13g0425	6.01745	7.49626
intestines	HHLG26g0067	HHLG25g0257	0.266853	0.0535122
intestines	HHLG21g0563	HHLG22g0641	12.3286	52.5167
intestines	HHLG7g0483	HHLG8g0488	3.46885	0.573128
intestines	HHLG27g0203	HHLG28g0184	5.81946	18.4812
intestines	HHLG49g0525	HHLG50g0108	0.0488477	45.6206
intestines	HHLG42g0714	HHLG41g0760	63.8078	29.6848
intestines	HHLG26g0369	HHLG25g0388	14.577	38.9741
intestines	HHLG26g0284	HHLG25g0300	0.0306132	0.0573128
intestines	HHLG11g0061	HHLG12g0904	6.36861	4.49256
intestines	HHLG49g0616	HHLG50g0005	24.8207	18.7303
intestines	HHLG32g0735	HHLG31g0308	7.97581	15.1694
intestines	HHLG47g0146	HHLG48g0156	4.14221	0.376695
intestines	HHLG47g0343	HHLG48g0358	0.110543	0.519388
intestines	HHLG39g0311	HHLG40g0321	4.62919	2.70491
intestines	HHLG27g0201	HHLG28g0182	4.51056	6.32825
intestines	HHLG20g0384	HHLG19g0379	3.25907	8.98915
intestines	HHLG42g0696	HHLG41g0744	40.2192	128.007
intestines	HHLG43g0316	HHLG44g0312	5.60568	7.17624
intestines	HHLG14g0127	HHLG13g0947	30.6421	24.4581
intestines	HHLG9g0484	HHLG10g0565	1.23547	2.33756
intestines	HHLG11g0931	HHLG12g0011	0.549976	0.774966
intestines	HHLG16g0390	HHLG15g0428	9.0534	5.6983
intestines	HHLG11g0543	HHLG12g0557	1.62818	3.23091
intestines	HHLG30g0125	HHLG29g0095	4.67657	5.0239
intestines	HHLG34g0181	HHLG33g0022	28.588	13.607
intestines	HHLG23g0230	HHLG24g0216	17.7969	17.9325
intestines	HHLG3g0244	HHLG4g0295	13.8509	6.9385
intestines	HHLG34g0578	HHLG33g0589	1.24788	2.49577
intestines	HHLG1g0524	HHLG2g0993	4.6096	3.34686
intestines	HHLG47g0313	HHLG48g0327	16.1995	14.3327
intestines	HHLG21g0468	HHLG22g0551	25.3636	23.7419
intestines	HHLG42g0703	HHLG41g0749	12.9083	26.5325
intestines	HHLG43g0456	HHLG44g0451	10.2846	0.632723
intestines	HHLG3g0570	HHLG4g0636	0.758425	0.118555
intestines	HHLG3g0569	HHLG4g0635	0.210932	0.194413
intestines	HHLG27g0128	HHLG28g0105	1.89951	7.24701
intestines	HHLG38g0823	HHLG37g0551	0.0605829	0.370545
intestines	HHLG3g0129	HHLG4g0207	0.0733604	0.134196
intestines	HHLG11g0130	HHLG12g0822	3.52439	6.40062
intestines	HHLG1g0915	HHLG2g0598	147.962	0.254296
intestines	HHLG3g0386	HHLG4g0432	30.8082	28.8389
intestines	HHLG5g0809	HHLG6g0285	0.260872	0.412559
intestines	HHLG3g0011	HHLG4g0015	16.9844	10.8441
intestines	HHLG5g0789	HHLG6g0310	3.10371	15.3415
intestines	HHLG30g0211	HHLG29g0212	0.524404	0.0634406
intestines	HHLG32g0662	HHLG31g0386	9.08056	0.30722
intestines	HHLG1g0038	HHLG2g0037	6.07834	4.24718
intestines	HHLG30g0001	HHLG29g0001	0.877135	1.79485
intestines	HHLG11g0380	HHLG12g0700	0.763345	1.44814
intestines	HHLG32g0087	HHLG31g0920	0.505758	0.299319
intestines	HHLG20g0395	HHLG19g0368	0.170007	0.344857
intestines	HHLG32g0435	HHLG31g0139	5.94552	5.74225
intestines	HHLG3g0742	HHLG4g0812	0.0487297	6.69066
intestines	HHLG32g0516	HHLG31g0387	4.15604	0.397128
intestines	HHLG1g0709	HHLG2g0874	4.26091	5.75959
intestines	HHLG16g0724	HHLG15g0822	1.87974	0.784731
intestines	HHLG16g0723	HHLG15g0821	173.611	11.9144
intestines	HHLG27g0634	HHLG28g0658	2.98476	3.78037
intestines	HHLG34g0488	HHLG33g0492	0.227956	0.955159
intestines	HHLG17g0347	HHLG18g0271	6.69108	5.73084
intestines	HHLG27g0164	HHLG28g0143	6.91225	14.5764
intestines	HHLG39g0471	HHLG40g0494	0.203436	0.213107
intestines	HHLG36g0604	HHLG35g0091	3.43168	29.0119
intestines	HHLG1g0547	HHLG2g0970	1.85765	1.79149
intestines	HHLG14g0629	HHLG13g0424	0.060949	0.155985
intestines	HHLG14g0732	HHLG13g0456	1.32815	1.70739
intestines	HHLG23g0134	HHLG24g0113	0.29814	0.417396
intestines	HHLG34g0297	HHLG33g0270	8.48533	7.42748
intestines	HHLG21g0612	HHLG22g0121	3.20146	3.13004
intestines	HHLG43g0396	HHLG44g0404	0.987636	0.672471
intestines	HHLG45g0210	HHLG46g0342	7.53734	3.26294
intestines	HHLG27g0054	HHLG28g0054	7.13545	3.92356
intestines	HHLG49g0611	HHLG50g0054	3.02465	3.26785
intestines	HHLG36g0445	HHLG35g0222	17.3154	19.7657
intestines	HHLG3g0548	HHLG4g0625	4.47352	4.27588
intestines	HHLG36g0328	HHLG35g0393	3.37633	3.62471
intestines	HHLG45g0609	HHLG46g0635	2.7593	1.82218
intestines	HHLG34g0632	HHLG33g0631	2.57239	2.94206
intestines	HHLG34g0386	HHLG33g0365	0.120659	0.191678
intestines	HHLG38g0859	HHLG37g0859	0.0341934	0.0340779
intestines	HHLG20g0338	HHLG19g0432	4.53814	3.5725
intestines	HHLG30g0092	HHLG29g0067	6.08805	3.30438
intestines	HHLG23g0079	HHLG24g0069	0.317981	1.47615
intestines	HHLG36g0431	HHLG35g0271	2.10688	22.731
intestines	HHLG3g0649	HHLG4g0718	0.191405	0.116839
intestines	HHLG27g0638	HHLG28g0662	15.587	6.28682
intestines	HHLG16g0322	HHLG15g0356	0.652532	0.325389
intestines	HHLG9g0077	HHLG10g0969	1.27081	1.50492
intestines	HHLG26g0666	HHLG25g0637	0.0856045	0.224781
intestines	HHLG39g0393	HHLG40g0414	19.2753	10.7219
intestines	HHLG23g0099	HHLG24g0410	2.04596	2.3805
intestines	HHLG16g0117	HHLG15g0212	14.5756	1.24887
intestines	HHLG27g0380	HHLG28g0382	0.404638	7.70087
intestines	HHLG9g0313	HHLG10g0746	19.4269	10.3361
intestines	HHLG11g0294	HHLG12g0433	5.19453	6.52337
intestines	HHLG11g0871	HHLG12g0092	5.87457	22.5475
intestines	HHLG49g0108	HHLG50g0552	217.825	152.282
intestines	HHLG9g1036	HHLG10g0998	15.5629	2.34904
intestines	HHLG20g0089	HHLG19g0678	1.1611	14.2684
intestines	HHLG20g0658	HHLG19g0111	5.30065	2.99404
intestines	HHLG5g0515	HHLG6g0580	42.4675	64.1161
intestines	HHLG36g0634	HHLG35g0059	5.31721	13.8157
intestines	HHLG5g0086	HHLG6g1016	162.485	129.733
intestines	HHLG17g0524	HHLG18g0211	54.6863	1.989
intestines	HHLG38g0555	HHLG37g0349	96.6044	27.4981
intestines	HHLG38g0015	HHLG37g0003	19.6501	23.0683
intestines	HHLG38g0436	HHLG37g0480	45.0154	23.7874
intestines	HHLG45g0212	HHLG46g0340	0.296678	0.296678
intestines	HHLG1g0921	HHLG2g0593	5130.75	1155.23
intestines	HHLG3g0580	HHLG4g0645	0.396868	1.1906
intestines	HHLG42g0537	HHLG41g0535	39.1256	158.795
intestines	HHLG47g0437	HHLG48g0455	59.3898	96.8358
intestines	HHLG5g0992	HHLG6g0083	10.5133	44.5393
intestines	HHLG32g0145	HHLG31g0856	44.0372	144.447
intestines	HHLG9g0177	HHLG10g0881	0.802029	0.0611337
intestines	HHLG11g0266	HHLG12g0406	162.861	161.615
intestines	HHLG17g0144	HHLG18g0637	7.87062	30.2159
intestines	HHLG32g0869	HHLG31g0270	4.66289	3.61612
intestines	HHLG11g0820	HHLG12g0144	7.79927	28.0138
intestines	HHLG38g0330	HHLG37g0490	8.94647	8.44498
intestines	HHLG36g0108	HHLG35g0614	16.2824	14.3142
intestines	HHLG43g0366	HHLG44g0374	8.05976	38.0185
intestines	HHLG27g0335	HHLG28g0327	8.21607	4.17396
intestines	HHLG26g0642	HHLG25g0612	0.854835	0.255369
intestines	HHLG36g0461	HHLG35g0214	0.164687	0.25113
intestines	HHLG42g0539	HHLG41g0537	23.7092	15.0283
intestines	HHLG47g0047	HHLG48g0054	6.38946	11.6831
intestines	HHLG20g0102	HHLG19g0694	11.7628	1.97141
intestines	HHLG21g0505	HHLG22g0555	22.0522	17.5526
intestines	HHLG26g0171	HHLG25g0167	15.316	27.9385
intestines	HHLG26g0697	HHLG25g0691	6.30441	4.01906
intestines	HHLG20g0760	HHLG19g0005	29.2536	22.7579
intestines	HHLG5g0385	HHLG6g0712	35.396	21.2812
intestines	HHLG47g0286	HHLG48g0298	2.59976	0.623942
intestines	HHLG27g0486	HHLG28g0485	11.1511	24.7708
intestines	HHLG23g0575	HHLG24g0526	22.8853	15.3897
intestines	HHLG17g0559	HHLG18g0129	8.11054	14.4904
intestines	HHLG42g0252	HHLG41g0186	1.6038	2.67502
intestines	HHLG17g0287	HHLG18g0465	5.49688	6.95902
intestines	HHLG34g0565	HHLG33g0576	5.15397	2.65061
intestines	HHLG30g0594	HHLG29g0453	9.84803	13.198
intestines	HHLG26g0322	HHLG25g0338	2.73388	9.70997
intestines	HHLG27g0589	HHLG28g0533	566.93	408.152
intestines	HHLG3g0339	HHLG4g0382	53.4614	52.3787
intestines	HHLG32g0126	HHLG31g0874	12.4636	7.42774
intestines	HHLG17g0377	HHLG18g0298	26.3671	5.61449
intestines	HHLG42g0622	HHLG41g0653	7.95039	5.56527
intestines	HHLG7g0560	HHLG8g0566	37.9311	74.9324
intestines	HHLG3g0864	HHLG4g0947	88.1597	10.4034
intestines	HHLG5g0380	HHLG6g0717	56.0449	51.0063
intestines	HHLG39g0429	HHLG40g0451	0.506463	0.757713
intestines	HHLG42g0049	HHLG41g0116	1.20304	0.301106
intestines	HHLG36g0060	HHLG35g0704	35.5535	25.7425
intestines	HHLG39g0742	HHLG40g0643	94.4788	64.365
intestines	HHLG21g0265	HHLG22g0440	14.0472	3.1959
intestines	HHLG23g0227	HHLG24g0213	7.08625	18.9449
intestines	HHLG23g0735	HHLG24g0710	0.858473	1.13429
intestines	HHLG5g0409	HHLG6g0688	20.6095	7.92555
intestines	HHLG5g0384	HHLG6g0713	11.7073	18.2926
intestines	HHLG30g0574	HHLG29g0472	1.9876	2.07675
intestines	HHLG3g0880	HHLG4g0964	7.00965	13.079
intestines	HHLG36g0398	HHLG35g0251	9.54017	7.56529
intestines	HHLG27g0621	HHLG28g0641	0.869574	0.425614
intestines	HHLG38g0816	HHLG37g0830	1.51543	2.82815
intestines	HHLG21g0449	HHLG22g0538	17.8463	30.0672
intestines	HHLG7g0426	HHLG8g0441	93.1281	27.5895
intestines	HHLG38g0748	HHLG37g0763	14.0838	10.3484
intestines	HHLG47g0025	HHLG48g0029	6.3196	6.97915
intestines	HHLG23g0734	HHLG24g0712	0.0758425	4.55055
intestines	HHLG21g0302	HHLG22g0401	5.60017	5.0604
intestines	HHLG16g0196	HHLG15g0129	7.47189	15.1573
intestines	HHLG14g0670	HHLG13g0493	17.3193	22.9338
intestines	HHLG11g0588	HHLG12g0341	16.5755	18.2112
intestines	HHLG32g0356	HHLG31g0490	2.14177	1.10543
intestines	HHLG14g0562	HHLG13g0384	12.8079	9.21285
intestines	HHLG3g0669	HHLG4g0736	1.83998	0.595302
intestines	HHLG36g0393	HHLG35g0257	0.29814	24.6462
intestines	HHLG14g0450	HHLG13g0677	1.48339	0.890035
intestines	HHLG14g0145	HHLG13g0974	17.9217	0.551636
intestines	HHLG7g0285	HHLG8g0287	34.793	11.4028
intestines	HHLG39g0314	HHLG40g0324	21.4093	6.17575
intestines	HHLG7g0036	HHLG8g0061	5.16775	18.0505
intestines	HHLG14g0815	HHLG13g0289	1.35024	4.92439
intestines	HHLG20g0043	HHLG19g0749	0.100871	0.403482
intestines	HHLG27g0158	HHLG28g0136	12.5305	22.3275
intestines	HHLG3g0835	HHLG4g0921	60.475	76.1965
intestines	HHLG16g0748	HHLG15g0802	2.09979	7.27143
intestines	HHLG23g0375	HHLG24g0365	13.0965	14.2668
intestines	HHLG23g0261	HHLG24g0248	17.8361	10.1112
intestines	HHLG26g0735	HHLG25g0712	4.21391	5.32447
intestines	HHLG42g0529	HHLG41g0636	7.30442	5.76403
intestines	HHLG9g1137	HHLG10g1083	0.0947142	0.176966
intestines	HHLG42g0313	HHLG41g0318	6.72471	12.5376
intestines	HHLG11g0272	HHLG12g0412	0.0984103	0.262002
intestines	HHLG16g0605	HHLG15g0593	0.130156	0.129321
intestines	HHLG20g0494	HHLG19g0271	0.249834	0.243796
intestines	HHLG49g0437	HHLG50g0180	23.8421	1.83401
intestines	HHLG3g0195	HHLG4g0135	4.73293	3.5497
intestines	HHLG39g0477	HHLG40g0501	22.5072	22.5072
intestines	HHLG47g0492	HHLG48g0519	8.3274	13.1355
intestines	HHLG17g0186	HHLG18g0570	5.55463	5.64092
intestines	HHLG47g0406	HHLG48g0422	8.32732	14.455
intestines	HHLG11g0662	HHLG12g0348	112.483	107.048
intestines	HHLG1g0694	HHLG2g0644	1.78964	10.9413
intestines	HHLG32g0646	HHLG31g0501	23.8964	22.6047
intestines	HHLG26g0667	HHLG25g0638	15.7854	19.3247
intestines	HHLG42g0046	HHLG41g0121	29.8379	27.2582
intestines	HHLG38g0463	HHLG37g0452	14.8701	13.7336
intestines	HHLG5g1034	HHLG6g0063	12.8771	40.472
intestines	HHLG23g0117	HHLG24g0096	13.877	13.6962
intestines	HHLG39g0166	HHLG40g0178	15.2633	36.1078
intestines	HHLG34g0037	HHLG33g0066	12.809	12.7748
intestines	HHLG14g0286	HHLG13g0817	5.24855	11.0776
intestines	HHLG36g0056	HHLG35g0667	0.189725	0.10399
intestines	HHLG42g0431	HHLG41g0451	10.5622	8.17969
intestines	HHLG47g0100	HHLG48g0108	9.08778	14.8148
intestines	HHLG30g0298	HHLG29g0307	1.42485	2.05161
intestines	HHLG9g0474	HHLG10g0575	48.5479	37.4769
intestines	HHLG49g0568	HHLG50g0064	8.5518	3.99463
intestines	HHLG3g0346	HHLG4g0388	10.0374	7.22402
intestines	HHLG14g0889	HHLG13g0182	5.19714	7.15774
intestines	HHLG14g0681	HHLG13g0483	30.7325	15.6491
intestines	HHLG7g0336	HHLG8g0348	25.7987	29.285
intestines	HHLG23g0588	HHLG24g0539	46.3704	29.3005
intestines	HHLG26g0216	HHLG25g0142	5.27724	3.04572
intestines	HHLG1g0267	HHLG2g0224	5.2704	13.3093
intestines	HHLG32g0224	HHLG31g0774	19.536	27.4445
intestines	HHLG39g0335	HHLG40g0345	6.64168	7.12515
intestines	HHLG20g0485	HHLG19g0261	1.81526	1.93903
intestines	HHLG32g0072	HHLG31g0947	0.0764171	2.18355
intestines	HHLG38g0667	HHLG37g0580	2.85192	1.4932
intestines	HHLG39g0703	HHLG40g0755	3.09375	3.03145
intestines	HHLG16g0422	HHLG15g0292	1.89588	1.84727
intestines	HHLG47g0281	HHLG48g0293	1.72745	6.31591
intestines	HHLG5g0744	HHLG6g0351	12.2368	54.0024
intestines	HHLG20g0240	HHLG19g0534	4.15464	3.423
intestines	HHLG30g0394	HHLG29g0406	6.43509	3.00395
intestines	HHLG45g0171	HHLG46g0351	3.12283	4.03806
intestines	HHLG32g0875	HHLG31g0073	0.069486	0.0440483
intestines	HHLG16g0551	HHLG15g0559	0.109049	0.0436197
intestines	HHLG36g0010	HHLG35g0733	5.76403	5.53495
intestines	HHLG1g0862	HHLG2g0721	1.28702	1.50105
intestines	HHLG3g0573	HHLG4g0639	20.5098	61.7718
intestines	HHLG32g0305	HHLG31g0691	6.04762	10.1563
intestines	HHLG32g0786	HHLG31g0195	7.30399	6.35623
intestines	HHLG32g0796	HHLG31g0185	1.48978	0.25817
intestines	HHLG5g0316	HHLG6g0784	7.67022	9.76913
intestines	HHLG47g0260	HHLG48g0272	0.170573	2.54896
intestines	HHLG11g0771	HHLG12g0189	9.62405	10.4427
intestines	HHLG5g0508	HHLG6g0586	9.41019	4.90546
intestines	HHLG39g0635	HHLG40g0730	1.96966	4.99836
intestines	HHLG16g0148	HHLG15g0179	6.26797	3.97759
intestines	HHLG9g0923	HHLG10g0106	15.2196	5.34849
intestines	HHLG17g0045	HHLG18g0752	0.68422	4.3776
intestines	HHLG32g0148	HHLG31g0853	8.79161	0.438008
intestines	HHLG5g0122	HHLG6g0982	4.08113	3.88379
intestines	HHLG20g0047	HHLG19g0740	2.37588	4.32845
intestines	HHLG20g0082	HHLG19g0719	0.211026	2.08624
intestines	HHLG32g0536	HHLG31g0611	0.103192	0.140201
intestines	HHLG30g0063	HHLG29g0136	1.7734	1.18591
intestines	HHLG30g0064	HHLG29g0135	3.33288	3.1415
intestines	HHLG20g0400	HHLG19g0363	0.461611	1.57224
intestines	HHLG9g1203	HHLG10g1178	0.411394	0.0384757
intestines	HHLG17g0143	HHLG18g0638	0.00732373	0.0115316
intestines	HHLG39g0327	HHLG40g0338	26.7969	34.8856
intestines	HHLG26g0811	HHLG25g0807	0.0538839	0.0108463
intestines	HHLG27g0684	HHLG28g0713	0.602742	0.108269
intestines	HHLG39g0529	HHLG40g0554	1.83759	0.202535
intestines	HHLG21g0227	HHLG22g0478	0.0611337	0.986617
intestines	HHLG26g0781	HHLG25g0772	0.273239	0.0910795
intestines	HHLG1g0550	HHLG2g0967	3.60252	29.2688
intestines	HHLG14g0938	HHLG13g0127	11.788	2.34129
intestines	HHLG39g0594	HHLG40g0689	0.66093	0.663737
intestines	HHLG16g0639	HHLG15g0616	0.642911	1.17498
intestines	HHLG43g0031	HHLG44g0032	0.174701	0.0987544
intestines	HHLG5g0422	HHLG6g0676	0.0442415	0.0443387
intestines	HHLG26g0260	HHLG25g0274	0.775928	0.0869574
intestines	HHLG49g0452	HHLG50g0194	0.605829	0.0634406
intestines	HHLG49g0199	HHLG50g0454	8.72042	8.91566
intestines	HHLG20g0031	HHLG19g0756	4.39234	5.64062
intestines	HHLG14g0564	HHLG13g0386	0.152834	8.17663
intestines	HHLG3g0338	HHLG4g0381	0.987544	2.77152
intestines	HHLG47g0261	HHLG48g0273	50.1287	46.4128
intestines	HHLG39g0581	HHLG40g0668	21.7308	15.6177
intestines	HHLG32g0307	HHLG31g0689	13.6335	14.9899
intestines	HHLG23g0435	HHLG24g0403	38.3308	17.2741
intestines	HHLG5g0215	HHLG6g0854	13.8105	25.5264
intestines	HHLG5g1023	HHLG6g0104	2.70257	4.11095
intestines	HHLG32g0855	HHLG31g0256	2.80774	4.05562
intestines	HHLG45g0547	HHLG46g0210	20.1741	12.1243
intestines	HHLG27g0544	HHLG28g0535	0.1075	0.551402
intestines	HHLG17g0259	HHLG18g0522	1.13886	3.00818
intestines	HHLG16g0500	HHLG15g0516	0.0476366	0.0783244
intestines	HHLG17g0035	HHLG18g0760	0.150233	0.0195296
intestines	HHLG27g0295	HHLG28g0283	1.99159	1.51908
intestines	HHLG21g0157	HHLG22g0292	0.390009	0.833202
intestines	HHLG27g0568	HHLG28g0562	9.35891	6.51054
intestines	HHLG27g0627	HHLG28g0745	0.140423	0.0231355
intestines	HHLG1g0140	HHLG2g0163	69.4069	72.3468
intestines	HHLG21g0093	HHLG22g0675	0.707864	0.232153
intestines	HHLG11g0851	HHLG12g0110	0.133456	0.724819
intestines	HHLG27g0647	HHLG28g0672	1.4055	3.11829
intestines	HHLG47g0091	HHLG48g0096	7.8158	3.88737
intestines	HHLG39g0656	HHLG40g0752	6.19769	3.28857
intestines	HHLG32g0297	HHLG31g0699	21.6238	3.55305
intestines	HHLG11g0229	HHLG12g0362	0.181137	0.743257
intestines	HHLG16g0560	HHLG15g0548	3.14402	122.42
intestines	HHLG9g0314	HHLG10g0745	5.08145	9.03551
intestines	HHLG47g0562	HHLG48g0587	3.02612	13.2813
intestines	HHLG34g0757	HHLG33g0778	9.35611	0.0583067
intestines	HHLG49g0587	HHLG50g0041	0.530898	0.105901
intestines	HHLG14g0613	HHLG13g0555	45.2581	17.9379
intestines	HHLG42g0186	HHLG41g0211	1.49438	8.90401
intestines	HHLG1g0468	HHLG2g0505	1.91526	1.42771
intestines	HHLG9g0920	HHLG10g0109	2.61154	2.21981
intestines	HHLG14g0522	HHLG13g0627	18.4012	17.851
intestines	HHLG3g0096	HHLG4g0240	1.02071	8.40588
intestines	HHLG11g0399	HHLG12g0680	3.12293	4.98349
intestines	HHLG26g0580	HHLG25g0554	4.47613	1.41347
intestines	HHLG26g0548	HHLG25g0522	16.1393	6.8236
intestines	HHLG5g0346	HHLG6g0753	3.11369	14.3171
intestines	HHLG30g0023	HHLG29g0037	0.219284	0.067472
intestines	HHLG21g0397	HHLG22g0370	3.4153	14.3986
intestines	HHLG7g0180	HHLG8g0182	5.45525	3.70028
intestines	HHLG32g0104	HHLG31g0898	0.286836	0.311569
intestines	HHLG45g0353	HHLG46g0486	3.83426	0.195233
intestines	HHLG38g0103	HHLG37g0111	0.102929	0.877135
intestines	HHLG14g0195	HHLG13g0729	4.46762	0.643
intestines	HHLG26g0637	HHLG25g0607	44.5627	10.496
intestines	HHLG42g0063	HHLG41g0131	3.72064	6.27936
intestines	HHLG9g0513	HHLG10g0136	27.0577	0.971892
intestines	HHLG14g0814	HHLG13g0290	12.8905	6.63692
intestines	HHLG7g0166	HHLG8g0166	12.3687	4.49664
intestines	HHLG23g0730	HHLG24g0716	13.7716	9.05452
intestines	HHLG49g0450	HHLG50g0193	6.51723	11.6818
intestines	HHLG7g0514	HHLG8g0531	3.21742	5.3044
intestines	HHLG23g0528	HHLG24g0491	13.1278	4.70544
intestines	HHLG5g0051	HHLG6g1051	6.18529	7.82632
intestines	HHLG39g0315	HHLG40g0325	1.13581	0.978798
intestines	HHLG43g0037	HHLG44g0037	2.46471	1.76485
intestines	HHLG5g0770	HHLG6g0329	3.1566	0.856155
intestines	HHLG30g0372	HHLG29g0383	4.95347	5.89569
intestines	HHLG45g0402	HHLG46g0535	6.59003	5.391
intestines	HHLG3g0187	HHLG4g0143	11.4544	10.8804
intestines	HHLG9g0629	HHLG10g0422	15.9351	6.94591
intestines	HHLG30g0134	HHLG29g0107	4.72831	4.66377
intestines	HHLG47g0345	HHLG48g0361	10.2552	9.48729
intestines	HHLG9g0056	HHLG10g0945	9.44661	4.68977
intestines	HHLG49g0129	HHLG50g0533	6.83985	7.11621
intestines	HHLG43g0345	HHLG44g0352	5.34414	14.162
intestines	HHLG23g0623	HHLG24g0452	12.4261	9.15652
intestines	HHLG45g0620	HHLG46g0644	15.4688	35.1135
intestines	HHLG27g0188	HHLG28g0168	0.403482	1.74261
intestines	HHLG39g0261	HHLG40g0267	7.60998	11.6584
intestines	HHLG21g0305	HHLG22g0398	2.35091	1.90836
intestines	HHLG1g0280	HHLG2g0237	0.457348	1.26748
intestines	HHLG42g0740	HHLG41g0796	28.4561	11.8105
intestines	HHLG23g0243	HHLG24g0229	9.69974	6.76939
intestines	HHLG7g0378	HHLG8g0389	2.34517	3.92421
intestines	HHLG21g0046	HHLG22g0218	4.29513	5.448
intestines	HHLG14g0440	HHLG13g0687	1.55972	8.38438
intestines	HHLG11g0062	HHLG12g0905	8.24897	12.4909
intestines	HHLG3g0337	HHLG4g0380	13.5898	7.39465
intestines	HHLG38g0647	HHLG37g0596	2.13968	13.5988
intestines	HHLG9g0048	HHLG10g0937	0.0942716	0.754173
intestines	HHLG14g0416	HHLG13g0711	0.262002	0.304132
intestines	HHLG38g0640	HHLG37g0604	1.76851	0.131001
intestines	HHLG38g0625	HHLG37g0619	4.24042	8.80208
intestines	HHLG39g0638	HHLG40g0733	5.77271	6.5413
intestines	HHLG45g0339	HHLG46g0471	9.11981	4.76717
intestines	HHLG11g0387	HHLG12g0694	16.6008	13.1765
intestines	HHLG1g0332	HHLG2g0348	4.72715	4.95048
intestines	HHLG27g0678	HHLG28g0720	7.8514	8.6912
intestines	HHLG5g0158	HHLG6g0946	3.34817	4.82738
intestines	HHLG27g0212	HHLG28g0193	0.600797	2.54965
intestines	HHLG36g0553	HHLG35g0157	5.90927	4.7375
intestines	HHLG23g0384	HHLG24g0373	8.76373	8.77899
intestines	HHLG3g0585	HHLG4g0651	14.1095	9.28257
intestines	HHLG45g0425	HHLG46g0561	1.2889	3.25027
intestines	HHLG5g0062	HHLG6g1037	8.11431	14.4659
intestines	HHLG36g0204	HHLG35g0524	1.63834	5.78766
intestines	HHLG47g0136	HHLG48g0146	0.386724	0.064454
intestines	HHLG32g0525	HHLG31g0622	1.06947	3.45148
intestines	HHLG16g0875	HHLG15g0772	12.7058	14.286
intestines	HHLG17g0641	HHLG18g0322	0.488083	0.387964
intestines	HHLG38g0461	HHLG37g0454	1.78007	0.646146
intestines	HHLG3g0693	HHLG4g0763	6.8432	11.6603
intestines	HHLG21g0207	HHLG22g0344	0.589025	0.553221
intestines	HHLG17g0483	HHLG18g0351	2.4795	0.676227
intestines	HHLG34g0039	HHLG33g0067	3.65315	0.0498126
intestines	HHLG1g0784	HHLG2g0747	0.800107	2.24157
intestines	HHLG39g0412	HHLG40g0435	0.0469165	0.185937
intestines	HHLG32g0892	HHLG31g0090	3.16269	3.83812
intestines	HHLG9g0552	HHLG10g0496	2.10296	2.87694
intestines	HHLG9g0523	HHLG10g0524	1.61219	2.92503
intestines	HHLG5g0335	HHLG6g0764	2.27605	2.39796
intestines	HHLG1g0394	HHLG2g0424	8.64605	8.24089
intestines	HHLG3g0163	HHLG4g0165	1.91769	1.76428
intestines	HHLG9g0797	HHLG10g0211	42.0827	59.7752
intestines	HHLG49g0433	HHLG50g0176	8.86079	24.727
intestines	HHLG21g0038	HHLG22g0209	3.93773	3.99167
intestines	HHLG11g0806	HHLG12g0156	0.697509	1.28178
intestines	HHLG42g0631	HHLG41g0663	9.10063	10.9205
intestines	HHLG42g0630	HHLG41g0662	11.8763	8.15014
intestines	HHLG1g0811	HHLG2g0774	6.17575	5.44933
intestines	HHLG42g0028	HHLG41g0042	6.80401	9.17442
intestines	HHLG3g0541	HHLG4g0618	1.0618	5.34021
intestines	HHLG45g0517	HHLG46g0240	8.66539	2.60601
intestines	HHLG38g0064	HHLG37g0055	6.45256	8.96275
intestines	HHLG11g0067	HHLG12g0914	0.0898624	0.411717
intestines	HHLG1g0028	HHLG2g0002	0.288202	0.373595
intestines	HHLG21g0491	HHLG22g0600	10.4569	14.2622
intestines	HHLG27g0599	HHLG28g0593	24.7232	16.4235
intestines	HHLG16g0878	HHLG15g0789	0.864605	0.621478
intestines	HHLG36g0370	HHLG35g0352	20.0203	31.5847
intestines	HHLG32g0421	HHLG31g0427	2.62515	2.88693
intestines	HHLG17g0199	HHLG18g0582	1.3758	1.70923
intestines	HHLG32g0687	HHLG31g0358	2.28247	2.44221
intestines	HHLG32g0413	HHLG31g0433	1.66662	1.92756
intestines	HHLG14g0342	HHLG13g0899	1.22855	5.45744
intestines	HHLG7g0132	HHLG8g0018	3.65752	1.99227
intestines	HHLG3g0558	HHLG4g0494	4.11717	4.53579
intestines	HHLG32g0365	HHLG31g0483	2.83417	3.38802
intestines	HHLG39g0039	HHLG40g0031	2.28833	4.10905
intestines	HHLG45g0798	HHLG46g0829	0.0479765	0.192823
intestines	HHLG47g0020	HHLG48g0018	16.0043	20.2383
intestines	HHLG32g0311	HHLG31g0685	6.45891	5.34669
intestines	HHLG39g0498	HHLG40g0521	2.75549	2.29149
intestines	HHLG32g0543	HHLG31g0604	3.82966	2.67616
intestines	HHLG47g0247	HHLG48g0261	10.1366	13.1932
intestines	HHLG3g0615	HHLG4g0681	0.204237	5.74538
intestines	HHLG5g0875	HHLG6g0207	6.15841	24.0854
intestines	HHLG1g0067	HHLG2g0090	3.27502	3.72619
intestines	HHLG45g0343	HHLG46g0477	1.19211	2.14422
intestines	HHLG30g0671	HHLG29g0708	8.21908	6.21668
intestines	HHLG21g0184	HHLG22g0320	0.0829073	0.0549703
intestines	HHLG9g0663	HHLG10g0383	30.9864	37.2558
intestines	HHLG20g0016	HHLG19g0771	37.8102	44.318
intestines	HHLG9g1211	HHLG10g1185	3.34686	16.8118
intestines	HHLG36g0114	HHLG35g0621	0.709642	2.04295
intestines	HHLG16g0355	HHLG15g0390	32.0741	43.2302
intestines	HHLG21g0523	HHLG22g0573	86.0367	43.2161
intestines	HHLG17g0291	HHLG18g0469	29.19	20.8882
intestines	HHLG32g0487	HHLG31g0416	19.8966	11.0367
intestines	HHLG39g0233	HHLG40g0237	7.47712	19.4878
intestines	HHLG14g0878	HHLG13g0193	6.91922	6.16894
intestines	HHLG45g0784	HHLG46g0812	22.3551	10.729
intestines	HHLG9g0172	HHLG10g0886	14.8842	10.9384
intestines	HHLG20g0593	HHLG19g0164	15.1076	22.2611
intestines	HHLG17g0448	HHLG18g0386	1.03837	0.815865
intestines	HHLG32g0605	HHLG31g0541	0.031061	2.39287
intestines	HHLG16g0275	HHLG15g0267	11.7634	9.53261
intestines	HHLG34g0492	HHLG33g0496	9.4244	70.0746
intestines	HHLG9g0412	HHLG10g0639	0.0255773	0.132955
intestines	HHLG27g0258	HHLG28g0242	0.760184	2.58041
intestines	HHLG30g0103	HHLG29g0058	4.18613	7.77727
intestines	HHLG20g0619	HHLG19g0137	0.354297	0.0993799
intestines	HHLG32g0704	HHLG31g0343	0.244239	0.644382
intestines	HHLG39g0098	HHLG40g0168	9.52873	11.9109
intestines	HHLG20g0403	HHLG19g0358	0.919327	1.33129
intestines	HHLG34g0605	HHLG33g0602	1.63173	0.815865
intestines	HHLG30g0484	HHLG29g0597	0.121531	0.0770004
intestines	HHLG42g0510	HHLG41g0523	0.778422	0.247535
intestines	HHLG30g0047	HHLG29g0007	0.631852	0.144445
intestines	HHLG20g0367	HHLG19g0402	10.3845	5.08409
intestines	HHLG30g0622	HHLG29g0682	0.596279	5.59373
intestines	HHLG20g0755	HHLG19g0013	32.9675	17.9498
intestines	HHLG3g0746	HHLG4g0816	6.43233	13.5684
intestines	HHLG30g0408	HHLG29g0421	2.30298	4.16438
intestines	HHLG20g0385	HHLG19g0378	1.49013	1.33719
intestines	HHLG17g0236	HHLG18g0547	2.96678	5.25288
intestines	HHLG5g0102	HHLG6g0999	1.59795	8.6588
intestines	HHLG5g0440	HHLG6g0655	1.01434	6.56412
intestines	HHLG43g0446	HHLG44g0460	0.259381	0.115943
intestines	HHLG30g0084	HHLG29g0077	6.67437	2.75652
intestines	HHLG36g0464	HHLG35g0211	0.226358	0.168351
intestines	HHLG47g0063	HHLG48g0072	5.71384	3.73184
intestines	HHLG11g0673	HHLG12g0289	42.7571	38.0958
intestines	HHLG32g0888	HHLG31g0094	99.0655	63.8139
intestines	HHLG47g0468	HHLG48g0486	27.9835	13.2325
intestines	HHLG38g0427	HHLG37g0734	28.9289	43.1026
intestines	HHLG17g0329	HHLG18g0252	27.6908	32.3474
intestines	HHLG27g0255	HHLG28g0239	0.437616	4.85754
intestines	HHLG34g0655	HHLG33g0653	0.787081	2.24157
intestines	HHLG39g0434	HHLG40g0456	21.5751	63.6693
intestines	HHLG30g0337	HHLG29g0347	8.18084	3.00608
intestines	HHLG14g0353	HHLG13g0886	8.21578	3.07618
intestines	HHLG32g0317	HHLG31g0680	39.7322	7.47998
intestines	HHLG17g0337	HHLG18g0261	4.13674	2.82197
intestines	HHLG39g0668	HHLG40g0789	1.06482	1.29137
intestines	HHLG26g0122	HHLG25g0044	0.162258	0.212359
intestines	HHLG36g0478	HHLG35g0194	0.729813	0.187448
intestines	HHLG34g0172	HHLG33g0026	0.96322	2.52176
intestines	HHLG30g0207	HHLG29g0216	0.191224	0.284142
intestines	HHLG7g0295	HHLG8g0312	0.159269	8.28201
intestines	HHLG36g0653	HHLG35g0038	31.7122	18.4868
intestines	HHLG26g0680	HHLG25g0655	0.335281	0.0628151
intestines	HHLG26g0251	HHLG25g0013	0.0316209	0.0156753
intestines	HHLG16g0338	HHLG15g0374	9.94476	6.33058
intestines	HHLG11g0523	HHLG12g0579	3.89138	2.07789
intestines	HHLG45g0198	HHLG46g0404	8.54594	16.9599
intestines	HHLG20g0716	HHLG19g0054	0.141628	0.28935
intestines	HHLG5g0658	HHLG6g0439	0.133603	0.241245
intestines	HHLG45g0338	HHLG46g0468	1.92418	3.25353
intestines	HHLG45g0631	HHLG46g0653	0.0556988	2.89308
intestines	HHLG39g0079	HHLG40g0046	5.64478	31.4738
intestines	HHLG45g0401	HHLG46g0534	1.60669	5.36215
intestines	HHLG3g0578	HHLG4g0643	16.9721	12.3905
intestines	HHLG9g0616	HHLG10g0433	19.6251	11.8879
intestines	HHLG3g0579	HHLG4g0644	1.22207	0.0341934
intestines	HHLG14g0273	HHLG13g0804	5.8961	3.09086
intestines	HHLG47g0069	HHLG48g0077	0.149993	0.16953
intestines	HHLG34g0498	HHLG33g0503	0.0123717	0.0227493
intestines	HHLG5g0815	HHLG6g0259	9.69799	7.9407
intestines	HHLG32g0246	HHLG31g0751	7.30317	3.65159
intestines	HHLG42g0262	HHLG41g0175	4.80336	3.02612
intestines	HHLG42g0150	HHLG41g0089	45.8503	27.7517
intestines	HHLG34g0654	HHLG33g0652	8.14619	7.59874
intestines	HHLG38g0604	HHLG37g0641	4.24718	4.60579
intestines	HHLG1g0284	HHLG2g0241	6.00116	0.108463
intestines	HHLG34g0004	HHLG33g0011	7.72367	1.74184
intestines	HHLG34g0638	HHLG33g0637	3.99847	8.57596
intestines	HHLG26g0586	HHLG25g0559	5.60875	5.69771
intestines	HHLG34g0129	HHLG33g0157	4.51263	17.2686
intestines	HHLG45g0742	HHLG46g0763	9.48032	7.72006
intestines	HHLG23g0307	HHLG24g0297	31.5655	20.705
intestines	HHLG7g0133	HHLG8g0019	12.4548	11.0277
intestines	HHLG47g0530	HHLG48g0546	0.0115611	0.0346238
intestines	HHLG38g0685	HHLG37g0744	6.0004	7.23637
intestines	HHLG23g0204	HHLG24g0189	15.3236	23.9389
intestines	HHLG42g0388	HHLG41g0401	4.90963	6.37372
intestines	HHLG17g0650	HHLG18g0311	29.3773	17.8071
intestines	HHLG32g0286	HHLG31g0710	0.256761	1.32049
intestines	HHLG14g0536	HHLG13g0613	11.7363	1.31049
intestines	HHLG16g0351	HHLG15g0387	22.8515	10.1222
intestines	HHLG23g0291	HHLG24g0281	10.1774	4.3102
intestines	HHLG9g1170	HHLG10g1119	0.729918	0.705987
intestines	HHLG42g0048	HHLG41g0117	2.99267	10.0871
intestines	HHLG17g0592	HHLG18g0153	1.51497	0.357543
intestines	HHLG20g0617	HHLG19g0139	1.19242	3.78673
intestines	HHLG5g0659	HHLG6g0437	3.21616	6.20539
intestines	HHLG3g0721	HHLG4g0790	2.22339	2.59677
intestines	HHLG38g0608	HHLG37g0637	17.0179	15.5038
intestines	HHLG30g0660	HHLG29g0491	12.1483	8.00838
intestines	HHLG45g0467	HHLG46g0608	0.0469165	9.90244
intestines	HHLG1g0024	HHLG2g0052	19.5069	10.618
intestines	HHLG34g0342	HHLG33g0315	4.67038	4.81482
intestines	HHLG17g0217	HHLG18g0603	7.208	12.3309
intestines	HHLG16g0345	HHLG15g0381	1.89606	0.911824
intestines	HHLG5g0936	HHLG6g0153	2.2704	2.69638
intestines	HHLG30g0163	HHLG29g0160	5.32995	8.69856
intestines	HHLG9g0700	HHLG10g0346	4.52888	4.69357
intestines	HHLG30g0464	HHLG29g0671	1.12078	2.44171
intestines	HHLG11g0450	HHLG12g0629	0.0777922	0.635205
intestines	HHLG1g0444	HHLG2g0489	0.915519	1.97013
intestines	HHLG32g0903	HHLG31g0068	4.36874	3.51221
intestines	HHLG11g0581	HHLG12g0354	7.99291	6.33664
intestines	HHLG14g0261	HHLG13g0793	2.38192	1.92134
intestines	HHLG1g0368	HHLG2g0395	3.83616	4.88754
intestines	HHLG30g0565	HHLG29g0481	6.87754	5.19636
intestines	HHLG1g0194	HHLG2g0292	4.47471	6.90167
intestines	HHLG9g0251	HHLG10g0810	3.76053	3.8696
intestines	HHLG32g0325	HHLG31g0669	7.82948	9.89492
intestines	HHLG21g0196	HHLG22g0335	0.714831	0.688586
intestines	HHLG26g0814	HHLG25g0811	3.97773	3.56691
intestines	HHLG1g0273	HHLG2g0231	9.62506	8.2968
intestines	HHLG42g0255	HHLG41g0183	7.78579	10.6452
intestines	HHLG36g0052	HHLG35g0664	3.5185	10.9813
intestines	HHLG47g0002	HHLG48g0001	38.4333	9.80467
intestines	HHLG49g0622	HHLG50g0014	16.6847	21.5948
intestines	HHLG5g0198	HHLG6g0837	8.89567	13.2912
intestines	HHLG23g0396	HHLG24g0514	7.07161	6.29774
intestines	HHLG11g0358	HHLG12g0496	7.33604	16.318
intestines	HHLG3g0423	HHLG4g0472	10.4056	8.47117
intestines	HHLG5g0722	HHLG6g0376	12.1653	6.45913
intestines	HHLG9g0953	HHLG10g0071	3.46919	2.37564
intestines	HHLG32g0774	HHLG31g0074	1.83602	1.69231
intestines	HHLG17g0196	HHLG18g0579	0.0632417	25.1166
intestines	HHLG26g0384	HHLG25g0405	0.0641466	2.98876
intestines	HHLG9g0117	HHLG10g0010	0.023903	8.10311
intestines	HHLG9g0723	HHLG10g0321	3.30812	4.16463
intestines	HHLG20g0024	HHLG19g0762	3.07069	8.3826
intestines	HHLG45g0677	HHLG46g0694	26.2882	19.8763
intestines	HHLG5g0512	HHLG6g0583	21.2003	14.8719
intestines	HHLG3g0171	HHLG4g0157	57.8292	76.7302
intestines	HHLG42g0774	HHLG41g0836	56.1137	49.5979
intestines	HHLG21g0370	HHLG22g0684	53.1367	67.561
intestines	HHLG16g0529	HHLG15g0589	3.94767	6.25187
intestines	HHLG20g0684	HHLG19g0084	7.45565	2.60311
intestines	HHLG27g0423	HHLG28g0422	6.37628	6.03318
intestines	HHLG47g0430	HHLG48g0448	0.550203	0.726995
intestines	HHLG39g0501	HHLG40g0525	13.1227	10.2972
intestines	HHLG14g0639	HHLG13g0527	4.05377	2.81803
intestines	HHLG45g0365	HHLG46g0496	10.8192	8.37877
intestines	HHLG7g0388	HHLG8g0400	0.931736	3.68324
intestines	HHLG36g0268	HHLG35g0457	0.262977	1.73785
intestines	HHLG5g0303	HHLG6g0801	7.74686	7.15509
intestines	HHLG11g0275	HHLG12g0415	4.49256	8.42906
intestines	HHLG11g0479	HHLG12g0599	2.85932	6.46065
intestines	HHLG21g0108	HHLG22g0243	0.694365	2.38558
intestines	HHLG20g0398	HHLG19g0365	3.22593	5.31823
intestines	HHLG32g0107	HHLG31g0894	8.98229	13.7376
intestines	HHLG47g0470	HHLG48g0489	3.3869	5.00672
intestines	HHLG11g0897	HHLG12g0065	0.536546	1.4344
intestines	HHLG7g0368	HHLG8g0379	2.94475	9.7205
intestines	HHLG1g0340	HHLG2g0356	8.25791	14.4812
intestines	HHLG49g0225	HHLG50g0404	8.63034	0.688675
intestines	HHLG3g0740	HHLG4g0810	7.9586	0.293798
intestines	HHLG3g0531	HHLG4g0608	0.196342	2.26531
intestines	HHLG26g0169	HHLG25g0169	1.14095	0.518615
intestines	HHLG42g0027	HHLG41g0041	1.72342	3.44683
intestines	HHLG9g1019	HHLG10g0022	4.75533	0.0379927
intestines	HHLG43g0202	HHLG44g0203	0.71143	10.1399
intestines	HHLG17g0103	HHLG18g0680	0.26859	2.52641
intestines	HHLG42g0421	HHLG41g0440	0.0321244	0.96237
intestines	HHLG27g0222	HHLG28g0203	0.154789	0.301857
intestines	HHLG20g0012	HHLG19g0775	25.2522	0.327502
intestines	HHLG20g0615	HHLG19g0141	0.102407	0.409627
intestines	HHLG20g0128	HHLG19g0658	0.0328034	0.0406736
intestines	HHLG39g0343	HHLG40g0364	1.40826	1.41628
intestines	HHLG16g0652	HHLG15g0629	0.386107	0.482634
intestines	HHLG34g0432	HHLG33g0435	1.6282	3.69846
intestines	HHLG38g0509	HHLG37g0400	1.14665	0.167978
intestines	HHLG7g0060	HHLG8g0053	2.30159	5.36681
intestines	HHLG36g0344	HHLG35g0375	11.1404	27.0633
intestines	HHLG32g0826	HHLG31g0226	2.57026	4.98247
intestines	HHLG45g0306	HHLG46g0436	7.89836	19.4405
intestines	HHLG45g0553	HHLG46g0204	9.59391	10.4942
intestines	HHLG17g0149	HHLG18g0632	16.3677	6.09915
intestines	HHLG11g0550	HHLG12g0551	10.1703	4.57997
intestines	HHLG5g0825	HHLG6g0246	12.5292	14.2382
intestines	HHLG49g0289	HHLG50g0382	2.90129	4.42912
intestines	HHLG39g0615	HHLG40g0710	7.2728	13.0464
intestines	HHLG26g0654	HHLG25g0623	22.7377	31.4872
intestines	HHLG39g0748	HHLG40g0636	2.9835	2.70023
intestines	HHLG11g0846	HHLG12g0056	2.65977	2.6681
intestines	HHLG5g1067	HHLG6g0029	27.5818	60.5223
intestines	HHLG30g0034	HHLG29g0026	4.39436	6.46463
intestines	HHLG9g0524	HHLG10g0523	6.82195	12.5498
intestines	HHLG17g0208	HHLG18g0592	8.88263	1.81086
intestines	HHLG16g0719	HHLG15g0694	17.8825	0.41942
intestines	HHLG26g0754	HHLG25g0747	0.0469165	2.28386
intestines	HHLG39g0136	HHLG40g0144	7.16592	3.67638
intestines	HHLG1g0330	HHLG2g0346	2.55279	1.74458
intestines	HHLG30g0107	HHLG29g0019	7.18778	8.5544
intestines	HHLG17g0232	HHLG18g0553	6.46606	25.4323
intestines	HHLG1g0516	HHLG2g0949	7.16181	23.0709
intestines	HHLG39g0672	HHLG40g0785	6.59757	5.61993
intestines	HHLG30g0522	HHLG29g0635	2.87122	19.5741
intestines	HHLG1g0589	HHLG2g0945	2.69426	3.00778
intestines	HHLG3g0513	HHLG4g0582	48.179	118.775
intestines	HHLG16g0532	HHLG15g0586	1.65576	12.1045
intestines	HHLG30g0516	HHLG29g0629	38.0823	0.949051
intestines	HHLG32g0725	HHLG31g0318	0.0689124	0.034843
intestines	HHLG20g0155	HHLG19g0630	30.7612	36.5438
intestines	HHLG45g0495	HHLG46g0263	11.0663	7.99712
intestines	HHLG32g0629	HHLG31g0518	1.25726	14.7123
intestines	HHLG17g0516	HHLG18g0219	19.631	33.9441
intestines	HHLG1g0026	HHLG2g0050	0.537499	0.103457
intestines	HHLG47g0586	HHLG48g0607	7.42385	10.3845
intestines	HHLG1g0539	HHLG2g0975	17.6865	71.471
intestines	HHLG27g0216	HHLG28g0197	23.674	18.7347
intestines	HHLG32g0818	HHLG31g0217	27.6067	3.30122
intestines	HHLG9g0620	HHLG10g0430	1.09791	0.960672
intestines	HHLG23g0163	HHLG24g0147	10.7189	18.1883
intestines	HHLG21g0237	HHLG22g0468	4.76415	6.05812
intestines	HHLG20g0041	HHLG19g0747	10.5371	9.58403
intestines	HHLG27g0705	HHLG28g0695	3.54481	7.8918
intestines	HHLG36g0644	HHLG35g0047	26.2819	12.524
intestines	HHLG36g0391	HHLG35g0259	0.737435	0.368718
intestines	HHLG42g0115	HHLG41g0023	0.294513	0.687196
intestines	HHLG5g0359	HHLG6g0741	42.5208	15.2004
intestines	HHLG7g0518	HHLG8g0534	0.607987	3.14479
intestines	HHLG3g0192	HHLG4g0138	1.70856	1.4457
intestines	HHLG43g0435	HHLG44g0474	2.86106	4.13462
intestines	HHLG26g0379	HHLG25g0400	3.99735	5.38389
intestines	HHLG17g0545	HHLG18g0185	5.21165	4.14036
intestines	HHLG47g0300	HHLG48g0313	33.3011	25.8009
intestines	HHLG49g0562	HHLG50g0097	1.16229	8.34512
intestines	HHLG20g0683	HHLG19g0085	42.0461	74.9039
intestines	HHLG14g0521	HHLG13g0628	13.3848	5.14052
intestines	HHLG39g0724	HHLG40g0659	40.9246	95.779
intestines	HHLG27g0617	HHLG28g0646	2.38344	2.28214
intestines	HHLG39g0208	HHLG40g0211	8.48027	10.5334
intestines	HHLG38g0102	HHLG37g0112	6.78422	5.55519
intestines	HHLG27g0414	HHLG28g0375	0.154591	229.337
intestines	HHLG45g0750	HHLG46g0774	0.0284543	0.268338
intestines	HHLG36g0205	HHLG35g0523	6.11337	1.03605
intestines	HHLG14g0888	HHLG13g0183	0.0255692	0.308394
intestines	HHLG39g0239	HHLG40g0245	9.18643	11.0822
intestines	HHLG21g0380	HHLG22g0352	0.127684	0.0906702
intestines	HHLG3g0484	HHLG4g0507	1.21806	1.92859
intestines	HHLG11g0055	HHLG12g0896	0.126246	0.0324865
intestines	HHLG14g0563	HHLG13g0385	0.121972	0.0244239
intestines	HHLG14g0742	HHLG13g0365	2.19434	0.0552283
intestines	HHLG32g0243	HHLG31g0754	0.0652884	0.159881
intestines	HHLG27g0087	HHLG28g0020	0.0382357	0.0139388
intestines	HHLG32g0355	HHLG31g0491	159.502	21.9754
intestines	HHLG39g0202	HHLG40g0205	3.84873	33.3698
intestines	HHLG36g0536	HHLG35g0136	0.469165	1.47968
intestines	HHLG49g0275	HHLG50g0399	0.259307	0.619154
intestines	HHLG26g0682	HHLG25g0705	0.090178	0.0918198
intestines	HHLG30g0100	HHLG29g0061	3.59086	3.74857
intestines	HHLG1g0549	HHLG2g0968	29.205	57.4082
intestines	HHLG23g0385	HHLG24g0374	1.61185	2.17818
intestines	HHLG45g0112	HHLG46g0104	8.78075	9.13428
intestines	HHLG43g0236	HHLG44g0236	0.844105	0.604642
intestines	HHLG14g0454	HHLG13g0673	0.17906	0.318016
intestines	HHLG7g0207	HHLG8g0252	12.6925	12.279
intestines	HHLG20g0046	HHLG19g0741	8.5035	18.4784
intestines	HHLG43g0358	HHLG44g0365	0.392493	1.9944
intestines	HHLG27g0581	HHLG28g0578	25.4336	20.3635
intestines	HHLG39g0309	HHLG40g0319	16.685	13.8766
intestines	HHLG47g0338	HHLG48g0352	11.2697	18.1521
intestines	HHLG47g0340	HHLG48g0354	16.5912	8.72505
intestines	HHLG27g0637	HHLG28g0661	4.1208	3.13427
intestines	HHLG27g0200	HHLG28g0180	28.7253	27.7606
intestines	HHLG39g0307	HHLG40g0317	14.4249	11.7658
intestines	HHLG27g0130	HHLG28g0107	1.63133	2.58919
intestines	HHLG9g1212	HHLG10g1186	4.42759	11.0877
intestines	HHLG14g0160	HHLG13g0981	10.6359	23.6973
intestines	HHLG30g0272	HHLG29g0281	0.0182077	0.0182241
intestines	HHLG1g0315	HHLG2g0330	15.016	11.3074
intestines	HHLG16g0828	HHLG15g0866	0.0567486	0.0778923
intestines	HHLG9g0479	HHLG10g0570	0.636659	1.15851
intestines	HHLG39g0056	HHLG40g0059	5.113	2.74766
intestines	HHLG47g0537	HHLG48g0537	1.37821	1.32756
intestines	HHLG17g0476	HHLG18g0359	3.54965	4.64058
intestines	HHLG3g0062	HHLG4g0064	8.75962	11.5132
intestines	HHLG39g0249	HHLG40g0255	5.31081	7.88614
intestines	HHLG26g0643	HHLG25g0613	0.157919	0.300807
intestines	HHLG49g0560	HHLG50g0065	3.0155	4.89201
intestines	HHLG9g1048	HHLG10g1011	0.0633742	0.0845875
intestines	HHLG23g0527	HHLG24g0490	4.84179	6.90762
intestines	HHLG26g0150	HHLG25g0184	3.65633	4.89181
intestines	HHLG36g0263	HHLG35g0461	1.3845	1.05313
intestines	HHLG39g0368	HHLG40g0390	5.52295	7.41474
intestines	HHLG45g0301	HHLG46g0432	0.285513	1.67638
intestines	HHLG39g0012	HHLG40g0053	5.85748	6.36921
intestines	HHLG32g0310	HHLG31g0686	2.41085	3.90371
intestines	HHLG21g0589	HHLG22g0144	0.736954	5.09588
intestines	HHLG30g0546	HHLG29g0570	0.0296243	1.67636
intestines	HHLG34g0789	HHLG33g0812	12.7552	13.9109
intestines	HHLG30g0446	HHLG29g0651	9.4766	4.73982
intestines	HHLG34g0525	HHLG33g0535	8.87661	6.28929
intestines	HHLG38g0367	HHLG37g0528	0.32614	30.284
intestines	HHLG3g0422	HHLG4g0471	36.6282	39.5413
intestines	HHLG36g0516	HHLG35g0133	0.646606	25.2411
intestines	HHLG27g0480	HHLG28g0479	2.90436	2.1665
intestines	HHLG1g0420	HHLG2g0451	20.4854	12.64
intestines	HHLG9g0127	HHLG10g0004	18.9761	11.1013
intestines	HHLG21g0489	HHLG22g0602	2.76193	0.0687363
intestines	HHLG11g0742	HHLG12g0218	42.0502	37.4191
intestines	HHLG17g0702	HHLG18g0059	46.4275	67.3226
intestines	HHLG27g0103	HHLG28g0001	22.8157	18.9535
intestines	HHLG36g0621	HHLG35g0074	1.93676	0.119931
intestines	HHLG26g0231	HHLG25g0127	0.132341	0.338084
intestines	HHLG38g0529	HHLG37g0376	1.19155	1.67146
intestines	HHLG21g0229	HHLG22g0476	0.834791	0.139132
intestines	HHLG14g0270	HHLG13g0801	18.0956	8.77268
intestines	HHLG9g1050	HHLG10g1013	0.247535	0.0537976
intestines	HHLG34g0787	HHLG33g0809	0.631428	0.0616945
intestines	HHLG34g0292	HHLG33g0264	0.60674	1.83401
intestines	HHLG36g0649	HHLG35g0042	7.99944	9.20265
intestines	HHLG47g0248	HHLG48g0262	2.21288	2.02439
intestines	HHLG30g0543	HHLG29g0567	9.37049	8.73902
intestines	HHLG3g0294	HHLG4g0337	5.75458	6.31444
intestines	HHLG27g0635	HHLG28g0659	410.571	763.227
intestines	HHLG43g0542	HHLG44g0514	9.27794	15.2654
intestines	HHLG16g0691	HHLG15g0662	41.3569	18.9053
intestines	HHLG34g0309	HHLG33g0281	0.0545246	1.62694
intestines	HHLG21g0682	HHLG22g0023	11.5127	18.8183
intestines	HHLG34g0247	HHLG33g0411	5.191	24.8574
intestines	HHLG7g0022	HHLG8g0076	12.6649	14.8755
intestines	HHLG5g0533	HHLG6g0565	6.61263	24.5402
intestines	HHLG27g0256	HHLG28g0240	17.6647	10.7529
intestines	HHLG42g0326	HHLG41g0332	1.86391	1.0416
intestines	HHLG20g0570	HHLG19g0189	2.98434	3.87964
intestines	HHLG1g0617	HHLG2g0582	4.55171	4.39489
intestines	HHLG16g0231	HHLG15g0225	3.93002	7.12801
intestines	HHLG27g0233	HHLG28g0215	4.39605	5.72509
intestines	HHLG9g0369	HHLG10g0687	0.623942	0.141988
intestines	HHLG30g0036	HHLG29g0024	0.15761	0.111459
intestines	HHLG38g0613	HHLG37g0632	3.90822	42.8528
intestines	HHLG47g0378	HHLG48g0394	0.120948	0.229774
intestines	HHLG5g0709	HHLG6g0390	15.1626	9.47767
intestines	HHLG26g0218	HHLG25g0140	14.5012	20.4952
intestines	HHLG30g0382	HHLG29g0393	0.794853	0.274211
intestines	HHLG7g0095	HHLG8g0107	6.13378	9.22651
intestines	HHLG17g0127	HHLG18g0649	5.07784	4.65826
intestines	HHLG5g0793	HHLG6g0306	0.550203	0.73864
intestines	HHLG47g0287	HHLG48g0299	9.4502	15.5018
intestines	HHLG42g0155	HHLG41g0094	1.29723	2.31886
intestines	HHLG14g0443	HHLG13g0684	13.5167	10.5177
intestines	HHLG30g0031	HHLG29g0029	1.78007	6.84642
intestines	HHLG42g0330	HHLG41g0337	0.0707864	0.353106
intestines	HHLG17g0687	HHLG18g0076	0.0448812	0.0225409
intestines	HHLG26g0091	HHLG25g0098	3.68442	5.01205
intestines	HHLG27g0072	HHLG28g0036	0.164208	0.0568285
intestines	HHLG23g0648	HHLG24g0638	0.0473571	0.0236508
intestines	HHLG7g0574	HHLG8g0579	18.4519	12.9574
intestines	HHLG30g0595	HHLG29g0452	20.1741	43.8752
intestines	HHLG5g0239	HHLG6g0880	11.3338	13.8149
intestines	HHLG45g0550	HHLG46g0207	36.1502	28.4478
intestines	HHLG34g0484	HHLG33g0487	13.4494	16.835
intestines	HHLG36g0571	HHLG35g0123	0.135397	0.143418
intestines	HHLG30g0166	HHLG29g0157	2.24157	3.89606
intestines	HHLG20g0391	HHLG19g0372	173.569	176.824
intestines	HHLG30g0268	HHLG29g0278	1.24148	6.61748
intestines	HHLG7g0229	HHLG8g0239	11.0658	6.07221
intestines	HHLG27g0683	HHLG28g0714	28.1603	13.2206
intestines	HHLG20g0388	HHLG19g0375	4.95577	9.07117
intestines	HHLG30g0239	HHLG29g0241	0.652281	0.049507
intestines	HHLG34g0700	HHLG33g0704	1.75639	0.243943
intestines	HHLG32g0045	HHLG31g0965	4.15536	6.59413
intestines	HHLG36g0625	HHLG35g0078	0.147976	1.26088
intestines	HHLG9g0198	HHLG10g0864	5.00382	10.4048
intestines	HHLG38g0438	HHLG37g0478	9.30219	9.85517
intestines	HHLG39g0637	HHLG40g0732	3.26629	5.05954
intestines	HHLG49g0327	HHLG50g0339	2.94017	5.74632
intestines	HHLG49g0120	HHLG50g0541	10.9579	14.7021
intestines	HHLG16g0079	HHLG15g0059	11.0593	15.7382
intestines	HHLG39g0835	HHLG40g0816	19.6231	14.649
intestines	HHLG23g0504	HHLG24g0464	3.88676	18.5084
intestines	HHLG1g0123	HHLG2g0147	3.36235	5.54454
intestines	HHLG27g0078	HHLG28g0029	5.30898	8.39963
intestines	HHLG20g0291	HHLG19g0478	7.27452	5.59917
intestines	HHLG30g0253	HHLG29g0259	40.3007	27.5491
intestines	HHLG1g0905	HHLG2g0607	3.30768	5.13435
intestines	HHLG9g1046	HHLG10g1009	0.0501844	7.39052
intestines	HHLG9g1094	HHLG10g1033	1.82332	0.235267
intestines	HHLG30g0646	HHLG29g0541	4.9406	3.48773
intestines	HHLG1g0300	HHLG2g0256	6.49904	3.6433
intestines	HHLG27g0646	HHLG28g0671	13.5024	17.7819
intestines	HHLG16g0101	HHLG15g0077	2.75671	5.30458
intestines	HHLG11g0767	HHLG12g0193	10.1603	2.52773
intestines	HHLG14g0800	HHLG13g0304	15.5007	10.7111
intestines	HHLG21g0220	HHLG22g0485	2.33497	10.0404
intestines	HHLG9g0652	HHLG10g0395	5.4417	4.24718
intestines	HHLG21g0520	HHLG22g0571	2.61516	8.96627
intestines	HHLG26g0648	HHLG25g0618	6.86832	5.58507
intestines	HHLG17g0257	HHLG18g0524	4.46619	9.25099
intestines	HHLG38g0607	HHLG37g0638	16.9463	10.3956
intestines	HHLG43g0555	HHLG44g0524	15.0206	18.7286
intestines	HHLG38g0212	HHLG37g0196	9.19598	27.5166
intestines	HHLG21g0117	HHLG22g0252	7.00785	6.58223
intestines	HHLG30g0115	HHLG29g0012	10.1847	8.07619
intestines	HHLG21g0372	HHLG22g0686	13.1461	10.6212
intestines	HHLG30g0611	HHLG29g0693	11.7704	14.501
intestines	HHLG34g0485	HHLG33g0488	10.401	11.383
intestines	HHLG36g0120	HHLG35g0629	4.42977	7.2689
intestines	HHLG9g0335	HHLG10g0725	6.15756	4.12652
intestines	HHLG16g0217	HHLG15g0107	0.350346	3.65682
intestines	HHLG45g0253	HHLG46g0297	5.99328	3.19913
intestines	HHLG3g0413	HHLG4g0460	21.8483	1.07309
intestines	HHLG34g0663	HHLG33g0662	5.3338	1.47556
intestines	HHLG47g0558	HHLG48g0581	6.68395	11.0856
intestines	HHLG38g0371	HHLG37g0534	1.94237	4.97914
intestines	HHLG38g0370	HHLG37g0533	2.66055	4.30494
intestines	HHLG3g0728	HHLG4g0796	0.0423826	0.739138
intestines	HHLG49g0442	HHLG50g0184	0.311569	0.308002
intestines	HHLG38g0338	HHLG37g0499	31.4971	78.0651
intestines	HHLG1g0938	HHLG2g0630	26.345	20.0798
intestines	HHLG14g0578	HHLG13g0594	102.295	70.8863
intestines	HHLG14g0106	HHLG13g0927	15.6511	15.7699
intestines	HHLG14g0107	HHLG13g0928	46.9645	17.9217
intestines	HHLG14g1020	HHLG13g0051	0.411717	8.33726
intestines	HHLG14g1018	HHLG13g0052	10.8342	2.64235
intestines	HHLG9g0558	HHLG10g0491	3.17976	3.25992
intestines	HHLG14g0841	HHLG13g0265	28.3954	21.1755
intestines	HHLG36g0033	HHLG35g0710	8.31153	9.76075
intestines	HHLG27g0068	HHLG28g0040	2.84927	6.39492
intestines	HHLG1g0896	HHLG2g0616	1.52178	4.15741
intestines	HHLG21g0447	HHLG22g0536	3.84643	3.00985
intestines	HHLG11g0189	HHLG12g0761	4.56043	3.08922
intestines	HHLG7g0028	HHLG8g0069	7.21598	4.04734
intestines	HHLG14g1008	HHLG13g0061	5.44848	5.81444
intestines	HHLG16g0782	HHLG15g0818	8.11333	3.93605
intestines	HHLG20g0753	HHLG19g0014	16.968	5.5507
intestines	HHLG1g0671	HHLG2g0669	1.97133	3.05668
intestines	HHLG7g0281	HHLG8g0283	0.0246627	0.396089
intestines	HHLG17g0027	HHLG18g0733	0.077074	0.269502
intestines	HHLG32g0601	HHLG31g0544	0.0470259	0.0470259
intestines	HHLG1g0817	HHLG2g0780	1.24834	4.32462
intestines	HHLG39g0018	HHLG40g0011	0.156997	0.234583
intestines	HHLG38g0425	HHLG37g0732	7.3991	7.22569
intestines	HHLG3g0080	HHLG4g0078	0.233497	0.486123
intestines	HHLG5g0360	HHLG6g0740	9.58059	2.63687
intestines	HHLG14g0135	HHLG13g0956	1.39132	0.0791142
intestines	HHLG34g0414	HHLG33g0398	0.064454	4.67053
intestines	HHLG1g0610	HHLG2g0903	1.07205	2.02228
intestines	HHLG1g0611	HHLG2g0902	0.0289858	0.0306598
intestines	HHLG27g0623	HHLG28g0639	0.0727432	0.0241606
intestines	HHLG11g0411	HHLG12g0668	0.198434	22.9973
intestines	HHLG3g0133	HHLG4g0200	37.2274	8.72394
intestines	HHLG16g0464	HHLG15g0477	0.204606	0.284142
intestines	HHLG45g0572	HHLG46g0184	8.40112	4.00053
intestines	HHLG3g0762	HHLG4g0835	5.26281	4.38568
intestines	HHLG7g0096	HHLG8g0109	4.99503	10.5214
intestines	HHLG45g0552	HHLG46g0205	2.04665	5.75828
intestines	HHLG32g0655	HHLG31g0199	3.89072	5.15792
intestines	HHLG32g0417	HHLG31g0431	1.35579	1.98786
intestines	HHLG32g0418	HHLG31g0430	0.783461	2.08513
intestines	HHLG45g0125	HHLG46g0127	1.02077	4.53455
intestines	HHLG1g0463	HHLG2g0499	4.31222	4.79673
intestines	HHLG30g0180	HHLG29g0148	2.99216	3.59984
intestines	HHLG1g0426	HHLG2g0468	2.28181	3.97369
intestines	HHLG38g0767	HHLG37g0781	95.5183	64.3101
intestines	HHLG38g0152	HHLG37g0148	2.25138	3.83439
intestines	HHLG34g0769	HHLG33g0792	4.12538	4.72909
intestines	HHLG11g0007	HHLG12g0840	4.71259	0.0537976
intestines	HHLG14g0665	HHLG13g0498	0.244042	0.122267
intestines	HHLG34g0156	HHLG33g0005	1.70717	0.652093
intestines	HHLG27g0654	HHLG28g0682	1.54154	1.89
intestines	HHLG27g0294	HHLG28g0282	6.02485	1.79325
intestines	HHLG27g0567	HHLG28g0561	10.1847	8.08711
intestines	HHLG21g0160	HHLG22g0293	0.924678	0.269948
intestines	HHLG34g0710	HHLG33g0750	7.57033	14.4788
intestines	HHLG34g0018	HHLG33g0037	9.93703	1.17251
intestines	HHLG7g0175	HHLG8g0176	0.108172	0.216926
intestines	HHLG32g0248	HHLG31g0749	0.230561	0.170967
intestines	HHLG11g0314	HHLG12g0450	0.0385002	0.0381363
intestines	HHLG49g0058	HHLG50g0606	0.552716	0.0921193
intestines	HHLG39g0580	HHLG40g0669	0.171938	0.0573128
intestines	HHLG30g0589	HHLG29g0457	9.9226	6.8623
intestines	HHLG43g0092	HHLG44g0056	17.5056	0.450818
intestines	HHLG11g0378	HHLG12g0702	1.09859	1.54801
intestines	HHLG5g0842	HHLG6g0225	0.212359	0.269707
intestines	HHLG45g0693	HHLG46g0712	1.72647	0.602686
intestines	HHLG16g0173	HHLG15g0151	8.31892	2.43588
intestines	HHLG14g0618	HHLG13g0550	1.10811	0.32227
intestines	HHLG3g0542	HHLG4g0619	2.02057	1.64171
intestines	HHLG42g0564	HHLG41g0559	5.06699	7.90101
intestines	HHLG21g0382	HHLG22g0354	1.60762	10.2681
intestines	HHLG9g0924	HHLG10g0105	6.2176	2.03408
intestines	HHLG30g0713	HHLG29g0748	0.511456	1.10783
intestines	HHLG17g0311	HHLG18g0490	0.88483	0.707864
intestines	HHLG27g0715	HHLG28g0730	2.00027	1.77166
intestines	HHLG3g0843	HHLG4g0911	19.0019	5.56954
intestines	HHLG5g0778	HHLG6g0321	4.22811	8.63742
intestines	HHLG23g0156	HHLG24g0138	0.547714	0.278648
intestines	HHLG5g0993	HHLG6g0084	0.0554234	0.0555761
intestines	HHLG1g0629	HHLG2g0894	2.27862	0.0586457
intestines	HHLG11g0734	HHLG12g0225	8.17724	6.07913
intestines	HHLG20g0314	HHLG19g0457	7.17127	12.8452
intestines	HHLG34g0635	HHLG33g0634	0.0583067	4.25639
intestines	HHLG14g0012	HHLG13g1098	17.9813	8.35379
intestines	HHLG14g0011	HHLG13g1099	6.55837	38.8283
intestines	HHLG49g0333	HHLG50g0332	0.627704	0.423335
intestines	HHLG16g0176	HHLG15g0148	0.464258	0.791142
intestines	HHLG45g0490	HHLG46g0268	0.339239	0.424049
intestines	HHLG7g0347	HHLG8g0358	0.296522	3.87597
intestines	HHLG16g0175	HHLG15g0149	0.459198	0.703748
intestines	HHLG16g0923	HHLG15g0941	20.1552	17.8102
intestines	HHLG16g0158	HHLG15g0169	1.96821	4.94998
intestines	HHLG20g0316	HHLG19g0455	39.6357	33.8462
intestines	HHLG27g0470	HHLG28g0470	1.72639	1.13391
intestines	HHLG38g0007	HHLG37g0008	23.9468	29.8603
intestines	HHLG1g0700	HHLG2g0883	0.315837	0.0394797
intestines	HHLG1g0799	HHLG2g0760	16.1059	11.8711
intestines	HHLG23g0629	HHLG24g0615	64.3198	34.3469
intestines	HHLG27g0178	HHLG28g0157	60.628	43.1546
intestines	HHLG16g0589	HHLG15g0720	20.7815	16.7901
intestines	HHLG38g0365	HHLG37g0526	182.042	118.997
intestines	HHLG38g0114	HHLG37g0080	0.0413404	0.0409211
intestines	HHLG17g0595	HHLG18g0150	22.6762	32.9068
intestines	HHLG14g0818	HHLG13g0286	2.44168	7.14474
intestines	HHLG17g0594	HHLG18g0151	32.0224	34.2124
intestines	HHLG45g0066	HHLG46g0066	1.63844	1.87695
intestines	HHLG7g0350	HHLG8g0362	0.113686	0.201071
intestines	HHLG21g0145	HHLG22g0282	82.7034	145.984
intestines	HHLG11g0313	HHLG12g0449	0.111932	0.0328676
intestines	HHLG36g0666	HHLG35g0023	4.75939	13.0791
intestines	HHLG20g0237	HHLG19g0537	26.3569	40.8007
intestines	HHLG16g0119	HHLG15g0214	8.99953	13.2906
intestines	HHLG26g0634	HHLG25g0603	6.33268	4.55334
intestines	HHLG26g0412	HHLG25g0431	0.376328	3.71409
intestines	HHLG32g0250	HHLG31g0747	19.4898	26.3543
intestines	HHLG9g0922	HHLG10g0107	19.8763	18.319
intestines	HHLG11g0011	HHLG12g0836	12.0077	0.851229
intestines	HHLG39g0674	HHLG40g0783	1.71695	4.4443
intestines	HHLG47g0337	HHLG48g0351	0.0648685	0.172983
intestines	HHLG32g0886	HHLG31g0096	0.33984	0.0904669
intestines	HHLG32g0884	HHLG31g0097	5.52387	0.779258
intestines	HHLG14g1062	HHLG13g0032	0.0162432	0.0122045
intestines	HHLG36g0102	HHLG35g0609	0.0194731	0.00873212
intestines	HHLG14g0656	HHLG13g0508	0.0140244	0.0453642
intestines	HHLG36g0125	HHLG35g0634	4.69366	0.0386107
intestines	HHLG14g0413	HHLG13g0714	17.8877	0.550485
intestines	HHLG9g0283	HHLG10g0776	0.00871452	0.064103
intestines	HHLG14g0479	HHLG13g0412	12.8571	0.0477777
intestines	HHLG42g0506	HHLG41g0520	0.856287	5.00071
intestines	HHLG49g0179	HHLG50g0474	8.01385	6.63276
intestines	HHLG7g0049	HHLG8g0041	7.36412	7.17721
intestines	HHLG17g0091	HHLG18g0692	0.0320297	0.0941006
intestines	HHLG30g0421	HHLG29g0436	2.91455	10.4543
intestines	HHLG26g0693	HHLG25g0695	0.0648685	0.194606
intestines	HHLG49g0021	HHLG50g0667	0.142573	0.426214
intestines	HHLG30g0106	HHLG29g0020	1.57851	0.731504
intestines	HHLG5g0502	HHLG6g0592	2.56295	2.85586
intestines	HHLG16g0634	HHLG15g0612	0.415961	1.94449
intestines	HHLG7g0339	HHLG8g0351	4.52136	5.98842
intestines	HHLG26g0070	HHLG25g0261	7.12572	14.2324
intestines	HHLG27g0264	HHLG28g0249	3.16634	3.02234
intestines	HHLG1g0411	HHLG2g0443	2.5722	6.26965
intestines	HHLG34g0424	HHLG33g0427	30.2289	108.326
intestines	HHLG9g0816	HHLG10g0233	5.20213	14.9407
intestines	HHLG20g0425	HHLG19g0336	3.03334	0.480336
intestines	HHLG3g0494	HHLG4g0561	23.6467	25.0631
intestines	HHLG39g0490	HHLG40g0514	37.7354	59.7797
intestines	HHLG27g0155	HHLG28g0133	6.9816	4.55817
intestines	HHLG30g0187	HHLG29g0194	2.55369	3.27723
intestines	HHLG30g0027	HHLG29g0032	8.3946	2.6977
intestines	HHLG16g0277	HHLG15g0269	11.7682	6.98088
intestines	HHLG9g0321	HHLG10g0737	2.07579	3.86048
intestines	HHLG9g1090	HHLG10g1037	14.5215	2.36185
intestines	HHLG27g0244	HHLG28g0226	0.613195	2.59171
intestines	HHLG23g0377	HHLG24g0366	0.167466	1.11589
intestines	HHLG49g0360	HHLG50g0284	14.3425	21.5926
intestines	HHLG9g0447	HHLG10g0604	28.3829	17.3706
intestines	HHLG42g0616	HHLG41g0647	7.17302	29.6318
intestines	HHLG42g0251	HHLG41g0187	0.533855	5.90665
intestines	HHLG36g0681	HHLG35g0009	28.808	36.6879
intestines	HHLG23g0471	HHLG24g0420	13.7184	10.463
intestines	HHLG42g0266	HHLG41g0171	6.25076	2.48502
intestines	HHLG9g0915	HHLG10g0114	28.7703	19.1593
intestines	HHLG9g0025	HHLG10g0913	9.20992	6.97676
intestines	HHLG17g0388	HHLG18g0406	10.8663	13.6818
intestines	HHLG45g0061	HHLG46g0061	0.839859	2.0876
intestines	HHLG11g0075	HHLG12g0921	28.6553	14.6048
intestines	HHLG14g0272	HHLG13g0803	11.8458	12.6756
intestines	HHLG9g0275	HHLG10g0785	12.3625	7.47813
intestines	HHLG16g0233	HHLG15g0227	0.0947142	0.14075
intestines	HHLG49g0516	HHLG50g0117	0.152066	5.40014
intestines	HHLG5g0495	HHLG6g0600	0.212359	0.172428
intestines	HHLG23g0173	HHLG24g0157	1.89132	0.0984103
intestines	HHLG26g0677	HHLG25g0648	2.49891	1.35654
intestines	HHLG39g0129	HHLG40g0153	4.43831	7.68851
intestines	HHLG34g0250	HHLG33g0409	12.4983	2.19774
intestines	HHLG17g0328	HHLG18g0251	1.02184	0.938331
intestines	HHLG27g0254	HHLG28g0238	3.93716	4.02903
intestines	HHLG9g0247	HHLG10g0814	1.32808	1.45997
intestines	HHLG30g0478	HHLG29g0591	0.255222	2.47386
intestines	HHLG1g0272	HHLG2g0230	14.9151	16.3673
intestines	HHLG9g0167	HHLG10g0891	13.345	9.91838
intestines	HHLG32g0288	HHLG31g0708	0.773639	1.24605
intestines	HHLG47g0021	HHLG48g0019	2.64044	2.37529
intestines	HHLG39g0041	HHLG40g0033	24.912	6.04607
intestines	HHLG11g0086	HHLG12g0930	3.36235	3.19797
intestines	HHLG34g0154	HHLG33g0008	1.71503	1.85371
intestines	HHLG23g0619	HHLG24g0448	0.316457	3.75556
intestines	HHLG27g0066	HHLG28g0042	14.6327	9.44415
intestines	HHLG14g0813	HHLG13g0291	27.6318	38.1167
intestines	HHLG17g0029	HHLG18g0731	4.31292	8.07848
intestines	HHLG45g0501	HHLG46g0256	2.36185	1.99776
intestines	HHLG1g0451	HHLG2g0462	8.59616	11.2986
intestines	HHLG42g0693	HHLG41g0740	6.93322	8.83113
intestines	HHLG9g0596	HHLG10g0454	7.17478	19.6537
intestines	HHLG14g0263	HHLG13g0795	29.5717	27.6321
intestines	HHLG43g0512	HHLG44g0554	17.2589	18.333
intestines	HHLG34g0463	HHLG33g0467	6.39667	5.59382
intestines	HHLG21g0238	HHLG22g0467	10.7714	3.26886
intestines	HHLG47g0175	HHLG48g0161	2.98795	2.93148
intestines	HHLG45g0559	HHLG46g0197	9.05701	13.1765
intestines	HHLG23g0737	HHLG24g0707	1.83908	8.79935
intestines	HHLG5g0402	HHLG6g0696	4.36485	1.92134
intestines	HHLG26g0391	HHLG25g0412	9.67024	12.6397
intestines	HHLG11g0946	HHLG12g0053	15.2384	9.38582
intestines	HHLG38g0383	HHLG37g0545	2.83553	6.45208
intestines	HHLG39g0080	HHLG40g0109	0.334378	0.262489
intestines	HHLG39g0481	HHLG40g0504	0.364154	2.97303
intestines	HHLG14g0893	HHLG13g0176	5.03491	4.88669
intestines	HHLG34g0298	HHLG33g0271	2.98577	7.70651
intestines	HHLG39g0673	HHLG40g0784	0.216538	0.250833
intestines	HHLG7g0237	HHLG8g0231	0.922475	1.42406
intestines	HHLG49g0111	HHLG50g0549	4.79423	5.05317
intestines	HHLG32g0140	HHLG31g0860	0.164911	0.13799
intestines	HHLG11g0610	HHLG12g0312	2.35907	4.79115
intestines	HHLG11g0423	HHLG12g0657	0.682583	0.668017
intestines	HHLG3g0393	HHLG4g0439	4.99387	6.74524
intestines	HHLG3g0937	HHLG4g1024	18.5528	23.6744
intestines	HHLG32g0168	HHLG31g0831	10.9378	2.5231
intestines	HHLG21g0391	HHLG22g0364	3.88399	5.55438
intestines	HHLG11g0255	HHLG12g0394	2.77045	3.48665
intestines	HHLG26g0305	HHLG25g0321	17.3793	28.5284
intestines	HHLG16g0722	HHLG15g0820	72.8334	66.9757
intestines	HHLG27g0053	HHLG28g0055	1.30245	0.233564
intestines	HHLG5g0184	HHLG6g0925	2.56549	13.5998
intestines	HHLG26g0532	HHLG25g0505	3.64704	6.74864
intestines	HHLG7g0089	HHLG8g0099	4.02685	2.16027
intestines	HHLG14g0184	HHLG13g0719	10.5492	6.79884
intestines	HHLG27g0134	HHLG28g0111	0.390107	5.05656
intestines	HHLG23g0240	HHLG24g0227	3.2728	5.37325
intestines	HHLG27g0228	HHLG28g0209	6.77077	1.86541
intestines	HHLG32g0073	HHLG31g0945	0.458503	1.27565
intestines	HHLG14g0614	HHLG13g0554	2.41772	1.85865
intestines	HHLG39g0109	HHLG40g0081	1.51102	2.79521
intestines	HHLG1g0703	HHLG2g0880	1.89555	1.15087
intestines	HHLG38g0615	HHLG37g0630	1.48569	1.48569
intestines	HHLG11g0082	HHLG12g0929	10.0228	10.6238
intestines	HHLG36g0471	HHLG35g0202	1.37494	3.34558
intestines	HHLG5g0797	HHLG6g0301	29.5985	21.3838
intestines	HHLG16g0817	HHLG15g0877	12.1263	9.0687
intestines	HHLG23g0361	HHLG24g0352	3.78509	6.3605
intestines	HHLG14g0112	HHLG13g0933	2.78264	2.79439
intestines	HHLG1g0523	HHLG2g0992	11.5046	1.26088
intestines	HHLG32g0432	HHLG31g0136	0.717806	0.558453
intestines	HHLG30g0503	HHLG29g0616	0.686454	0.274745
intestines	HHLG9g0422	HHLG10g0630	1.75325	1.1836
intestines	HHLG36g0340	HHLG35g0379	0.0430152	3.5725
intestines	HHLG14g0537	HHLG13g0612	4.27441	3.88996
intestines	HHLG32g0142	HHLG31g0858	5.24579	3.54481
intestines	HHLG9g0482	HHLG10g0567	9.96487	8.98739
intestines	HHLG39g0257	HHLG40g0263	6.4924	4.40163
intestines	HHLG7g0244	HHLG8g0224	20.4225	10.3192
intestines	HHLG14g0966	HHLG13g0102	4.45707	6.07037
intestines	HHLG34g0428	HHLG33g0431	22.6252	13.6373
intestines	HHLG17g0418	HHLG18g0436	0.0425614	0.133603
intestines	HHLG5g0312	HHLG6g0791	2.64082	0.339775
intestines	HHLG16g0102	HHLG15g0076	2.05767	7.27432
intestines	HHLG3g0875	HHLG4g0959	12.8024	12.6679
intestines	HHLG14g0892	HHLG13g0177	8.73614	8.3999
intestines	HHLG39g0771	HHLG40g0610	1.47466	2.4367
intestines	HHLG14g0434	HHLG13g0693	9.61072	11.612
intestines	HHLG17g0467	HHLG18g0368	15.0374	27.1675
intestines	HHLG47g0093	HHLG48g0100	1.04757	10.1831
intestines	HHLG7g0405	HHLG8g0419	4.05755	8.41385
intestines	HHLG16g0905	HHLG15g0924	16.9373	8.90366
intestines	HHLG3g0208	HHLG4g0118	9.51572	10.8991
intestines	HHLG49g0211	HHLG50g0308	0.0639433	1.57016
intestines	HHLG36g0326	HHLG35g0395	2.60393	9.17874
intestines	HHLG42g0317	HHLG41g0323	1.29295	7.61059
intestines	HHLG14g0583	HHLG13g0589	0.263906	3.54629
intestines	HHLG43g0374	HHLG44g0384	0.055884	0.510737
intestines	HHLG49g0008	HHLG50g0652	2.34362	2.31195
intestines	HHLG9g0967	HHLG10g0058	4.03482	5.83762
intestines	HHLG23g0655	HHLG24g0630	2.98746	2.38438
intestines	HHLG42g0293	HHLG41g0298	4.66731	6.08848
intestines	HHLG1g0017	HHLG2g0023	24.7739	30.5684
intestines	HHLG47g0335	HHLG48g0349	4.30254	8.56265
intestines	HHLG3g0256	HHLG4g0309	5.79249	7.89723
intestines	HHLG17g0732	HHLG18g0039	7.84549	2.53617
intestines	HHLG21g0465	HHLG22g0548	3.17226	8.39699
intestines	HHLG17g0135	HHLG18g0641	4.33133	4.83724
intestines	HHLG14g0603	HHLG13g0566	3.25921	3.03918
intestines	HHLG45g0771	HHLG46g0795	3.25951	2.84608
intestines	HHLG30g0458	HHLG29g0664	3.23269	5.15667
intestines	HHLG42g0302	HHLG41g0307	20.3739	19.6415
intestines	HHLG30g0357	HHLG29g0370	24.7004	20.2388
intestines	HHLG47g0274	HHLG48g0286	16.7402	14.0217
intestines	HHLG30g0024	HHLG29g0035	15.776	16.6715
intestines	HHLG27g0190	HHLG28g0170	5.44668	2.34545
intestines	HHLG11g0513	HHLG12g0589	19.0714	26.9845
intestines	HHLG9g0320	HHLG10g0739	1.30758	1.37409
intestines	HHLG27g0223	HHLG28g0204	5.15868	5.51205
intestines	HHLG32g0902	HHLG31g0069	7.70284	14.484
intestines	HHLG26g0033	HHLG25g0477	23.4317	11.8301
intestines	HHLG26g0584	HHLG25g0557	1.45702	1.5047
intestines	HHLG14g0739	HHLG13g0463	0.0517949	0.0743518
intestines	HHLG14g0738	HHLG13g0462	0.161781	0.0501428
intestines	HHLG30g0616	HHLG29g0688	0.0551456	0.0834407
intestines	HHLG20g0166	HHLG19g0615	19.8712	15.0076
intestines	HHLG45g0655	HHLG46g0671	0.78771	0.134794
intestines	HHLG11g0312	HHLG12g0448	0.0781942	0.387964
intestines	HHLG17g0548	HHLG18g0182	2.81585	2.77039
intestines	HHLG9g0623	HHLG10g0428	1.42307	1.04302
intestines	HHLG26g0217	HHLG25g0141	6.07714	3.43707
intestines	HHLG21g0471	HHLG22g0620	0.196183	6.76497
intestines	HHLG21g0472	HHLG22g0619	22.4505	11.7634
intestines	HHLG38g0067	HHLG37g0057	2.78359	1.45254
intestines	HHLG17g0449	HHLG18g0385	2.45293	4.55545
intestines	HHLG17g0121	HHLG18g0660	68.9808	51.2866
intestines	HHLG11g0328	HHLG12g0465	1.48569	21.9318
intestines	HHLG16g0223	HHLG15g0099	3.36235	14.0045
intestines	HHLG17g0300	HHLG18g0479	0.0413404	11.102
intestines	HHLG47g0354	HHLG48g0370	1.86044	2.11644
intestines	HHLG36g0572	HHLG35g0116	7.98334	5.85354
intestines	HHLG27g0419	HHLG28g0419	0.178138	0.199524
intestines	HHLG26g0475	HHLG25g0432	0.305668	0.514536
intestines	HHLG9g1045	HHLG10g1008	3.56927	1.62147
intestines	HHLG21g0390	HHLG22g0363	0.248382	9.31537
intestines	HHLG7g0019	HHLG8g0073	27.4495	15.9299
intestines	HHLG16g0038	HHLG15g0016	9.46673	18.516
intestines	HHLG9g1133	HHLG10g1080	2.35246	4.32813
intestines	HHLG26g0661	HHLG25g0632	6.59075	17.9247
intestines	HHLG30g0017	HHLG29g0041	13.8828	22.719
intestines	HHLG39g0868	HHLG40g0846	0.0281368	0.169057
intestines	HHLG20g0242	HHLG19g0532	10.3112	23.1168
intestines	HHLG9g0521	HHLG10g0526	17.0092	11.8708
intestines	HHLG27g0708	HHLG28g0690	12.5666	9.56547
intestines	HHLG7g0464	HHLG8g0510	6.86194	7.09318
intestines	HHLG45g0602	HHLG46g0628	21.2249	34.254
intestines	HHLG3g0207	HHLG4g0119	17.269	41.2113
intestines	HHLG39g0831	HHLG40g0820	0.476554	34.3491
intestines	HHLG9g0506	HHLG10g0542	9.93131	13.3484
intestines	HHLG11g0445	HHLG12g0635	0.452888	0.415961
intestines	HHLG17g0182	HHLG18g0566	29.6613	43.223
intestines	HHLG30g0519	HHLG29g0632	7.93793	16.2985
intestines	HHLG26g0289	HHLG25g0305	20.6047	12.9332
intestines	HHLG32g0296	HHLG31g0700	0.0772955	0.166728
intestines	HHLG30g0141	HHLG29g0127	1.38535	1.18671
intestines	HHLG16g0489	HHLG15g0504	29.785	44.5909
intestines	HHLG47g0450	HHLG48g0469	0.0778923	0.16075
intestines	HHLG30g0612	HHLG29g0692	6.6668	12.2912
intestines	HHLG34g0489	HHLG33g0493	0.495347	8.95868
intestines	HHLG34g0782	HHLG33g0808	5.42124	0.933164
intestines	HHLG39g0074	HHLG40g0042	1.26213	3.25957
intestines	HHLG14g0258	HHLG13g0790	3.74423	7.9136
intestines	HHLG39g0329	HHLG40g0340	1.60392	3.03271
intestines	HHLG38g0433	HHLG37g0483	0.940319	1.49438
intestines	HHLG11g0080	HHLG12g0926	5.33718	5.45987
intestines	HHLG42g0231	HHLG41g0258	5.90127	6.02422
intestines	HHLG47g0391	HHLG48g0407	6.9049	9.5754
intestines	HHLG7g0123	HHLG8g0009	12.5687	10.2659
intestines	HHLG14g0651	HHLG13g0513	3.78016	5.01438
intestines	HHLG7g0471	HHLG8g0508	4.5459	2.22298
intestines	HHLG49g0284	HHLG50g0388	0.954806	0.856045
intestines	HHLG3g0593	HHLG4g0659	1.29935	16.1792
intestines	HHLG20g0135	HHLG19g0651	10.5125	11.5335
intestines	HHLG43g0308	HHLG44g0303	17.0576	23.7543
intestines	HHLG17g0317	HHLG18g0496	4.78954	4.87352
intestines	HHLG1g0810	HHLG2g0773	6.84809	8.04883
intestines	HHLG7g0124	HHLG8g0010	1.95689	0.638813
intestines	HHLG27g0450	HHLG28g0449	0.154169	2.39019
intestines	HHLG5g0582	HHLG6g0516	1.4924	2.69166
intestines	HHLG49g0445	HHLG50g0187	4.26155	6.86999
intestines	HHLG27g0556	HHLG28g0548	5.19547	6.78227
intestines	HHLG1g0147	HHLG2g0169	3.78064	2.94549
intestines	HHLG34g0727	HHLG33g0733	0.0724819	0.0241317
intestines	HHLG26g0769	HHLG25g0761	0.355805	0.0468077
intestines	HHLG34g0537	HHLG33g0546	3.43329	5.63806
intestines	HHLG30g0139	HHLG29g0100	4.55657	1.95899
intestines	HHLG34g0139	HHLG33g0167	10.4417	14.7111
intestines	HHLG45g0252	HHLG46g0298	7.22816	7.44393
intestines	HHLG20g0445	HHLG19g0317	0.0836233	0.061072
intestines	HHLG39g0422	HHLG40g0444	3.17635	1.98293
intestines	HHLG30g0593	HHLG29g0454	2.51195	2.01741
intestines	HHLG32g0550	HHLG31g0598	47.5983	60.2071
intestines	HHLG23g0350	HHLG24g0341	2.74211	16.1589
intestines	HHLG39g0278	HHLG40g0304	3.46604	4.08815
intestines	HHLG1g0889	HHLG2g0693	6.07282	4.01424
intestines	HHLG20g0571	HHLG19g0188	24.0168	8.64605
intestines	HHLG9g0448	HHLG10g0603	1.76145	2.95703
intestines	HHLG23g0615	HHLG24g0566	0.0878409	0.0312777
intestines	HHLG11g0429	HHLG12g0652	7.54832	12.9187
intestines	HHLG11g0744	HHLG12g0217	36.1173	143.709
intestines	HHLG34g0427	HHLG33g0430	101.084	11.255
intestines	HHLG20g0412	HHLG19g0349	12.9905	22.2756
intestines	HHLG39g0574	HHLG40g0674	6.91684	7.77885
intestines	HHLG26g0440	HHLG25g0219	2.83649	7.30391
intestines	HHLG38g0031	HHLG37g0019	4.0107	2.94334
intestines	HHLG27g0095	HHLG28g0009	7.20281	7.95781
intestines	HHLG9g1164	HHLG10g1114	24.7653	7.42063
intestines	HHLG30g0576	HHLG29g0470	0.689178	0.438568
intestines	HHLG34g0142	HHLG33g0170	6.86361	10.4307
intestines	HHLG26g0733	HHLG25g0710	1.36247	0.33744
intestines	HHLG39g0376	HHLG40g0397	1.84218	11.6821
intestines	HHLG36g0652	HHLG35g0039	0.17133	0.0845875
intestines	HHLG36g0566	HHLG35g0172	1.13479	0.0950115
intestines	HHLG9g0597	HHLG10g0453	3.02495	0.15018
intestines	HHLG43g0398	HHLG44g0406	4.011	4.80525
intestines	HHLG36g0385	HHLG35g0302	4.64819	1.55912
intestines	HHLG32g0648	HHLG31g0499	9.59581	6.28804
intestines	HHLG32g0138	HHLG31g0862	2.29705	0.199744
intestines	HHLG39g0495	HHLG40g0519	0.0508164	0.0508164
intestines	HHLG45g0273	HHLG46g0277	3.12557	5.11456
intestines	HHLG45g0290	HHLG46g0421	36.8189	23.6164
intestines	HHLG47g0316	HHLG48g0330	42.1862	44.0599
intestines	HHLG21g0200	HHLG22g0338	3.73031	0.532901
intestines	HHLG14g0985	HHLG13g0085	25.6678	22.8854
intestines	HHLG16g0190	HHLG15g0135	24.2256	14.5586
intestines	HHLG7g0510	HHLG8g0527	4.25785	5.35507
intestines	HHLG5g0819	HHLG6g0255	9.78707	46.8945
intestines	HHLG36g0240	HHLG35g0487	7.65369	5.07473
intestines	HHLG38g0833	HHLG37g0839	0.271401	0.337172
intestines	HHLG14g0597	HHLG13g0574	13.0082	7.16893
intestines	HHLG17g0609	HHLG18g0103	9.9919	6.6016
intestines	HHLG5g0268	HHLG6g0913	6.71855	7.85541
intestines	HHLG21g0228	HHLG22g0477	13.5084	3.81516
intestines	HHLG38g0587	HHLG37g0659	52.6978	62.4256
intestines	HHLG42g0287	HHLG41g0291	23.2887	45.0909
intestines	HHLG20g0184	HHLG19g0594	10.8226	13.0935
intestines	HHLG1g0452	HHLG2g0461	2.09628	2.5529
intestines	HHLG14g0293	HHLG13g0824	1.803	5.63194
intestines	HHLG36g0083	HHLG35g0591	1.94449	0.437511
intestines	HHLG30g0082	HHLG29g0078	43.5068	5.50203
intestines	HHLG39g0168	HHLG40g0176	32.5999	14.2763
intestines	HHLG17g0416	HHLG18g0438	1.01596	1.79003
intestines	HHLG14g0410	HHLG13g0716	7.35944	69.4544
intestines	HHLG26g0315	HHLG25g0331	0.176966	5.2996
intestines	HHLG16g0234	HHLG15g0228	0.0344268	10.0045
intestines	HHLG26g0844	HHLG25g0742	13.4494	27.9172
intestines	HHLG14g0375	HHLG13g0863	2.77488	2.48674
intestines	HHLG7g0341	HHLG8g0353	5.64682	11.268
intestines	HHLG17g0179	HHLG18g0563	2.7185	7.06094
intestines	HHLG43g0013	HHLG44g0019	12.2323	11.6767
intestines	HHLG7g0214	HHLG8g0258	1.49962	3.89033
intestines	HHLG9g1041	HHLG10g1003	6.08304	5.02583
intestines	HHLG49g0197	HHLG50g0456	0.0390215	10.1963
intestines	HHLG27g0144	HHLG28g0123	0.781392	3.2923
intestines	HHLG36g0463	HHLG35g0212	6.20742	5.33075
intestines	HHLG39g0602	HHLG40g0697	11.0312	20.9692
intestines	HHLG39g0603	HHLG40g0698	1.98434	4.13404
intestines	HHLG47g0142	HHLG48g0152	519.325	243.831
intestines	HHLG14g0701	HHLG13g0531	33.7407	86.0018
intestines	HHLG16g0539	HHLG15g0579	337.862	680.372
intestines	HHLG39g0216	HHLG40g0219	76.378	146.44
intestines	HHLG5g0862	HHLG6g0221	11.2425	15.1774
intestines	HHLG20g0065	HHLG19g0724	0.372445	3.91067
intestines	HHLG9g0780	HHLG10g0194	6.81037	14.6487
intestines	HHLG43g0494	HHLG44g0578	10.1889	65.7527
intestines	HHLG1g0313	HHLG2g0328	10.894	13.4494
intestines	HHLG9g0035	HHLG10g0924	34.5517	19.2267
intestines	HHLG27g0274	HHLG28g0260	21.5411	26.2546
intestines	HHLG9g0980	HHLG10g0054	0.628655	1.76666
intestines	HHLG49g0214	HHLG50g0305	4.86961	3.81123
intestines	HHLG1g0807	HHLG2g0768	5.05534	6.02078
intestines	HHLG14g0534	HHLG13g0615	10.4727	11.1752
intestines	HHLG34g0465	HHLG33g0469	98.9409	153.499
intestines	HHLG32g0807	HHLG31g0119	3.74662	0.938331
intestines	HHLG21g0424	HHLG22g0512	32.5288	33.7799
intestines	HHLG9g0935	HHLG10g0091	0.0910795	0.749039
intestines	HHLG32g0149	HHLG31g0852	3.2589	1.14763
intestines	HHLG32g0319	HHLG31g0678	0.170485	0.966084
intestines	HHLG14g0821	HHLG13g0283	0.430381	3.42579
intestines	HHLG7g0201	HHLG8g0202	19.4922	24.5623
intestines	HHLG34g0476	HHLG33g0479	15.6805	10.1595
intestines	HHLG1g0314	HHLG2g0329	5.55627	10.3294
intestines	HHLG26g0523	HHLG25g0496	4.48755	5.42229
intestines	HHLG30g0419	HHLG29g0433	0.432583	1.02195
intestines	HHLG17g0268	HHLG18g0513	13.2148	65.407
intestines	HHLG43g0229	HHLG44g0230	0.210147	0.420294
intestines	HHLG32g0602	HHLG31g0543	69.4414	125.204
intestines	HHLG38g0223	HHLG37g0207	3.61612	22.7893
intestines	HHLG34g0187	HHLG33g0056	1.82865	0.58635
intestines	HHLG32g0100	HHLG31g0901	13.364	1.79796
intestines	HHLG5g0377	HHLG6g0720	5.02375	3.40438
intestines	HHLG17g0289	HHLG18g0467	4.04547	5.46974
intestines	HHLG45g0779	HHLG46g0806	12.9184	11.1157
intestines	HHLG36g0459	HHLG35g0288	0.0860042	0.1369
intestines	HHLG23g0652	HHLG24g0634	2.0014	2.23959
intestines	HHLG14g0243	HHLG13g0778	4.35382	11.0314
intestines	HHLG27g0430	HHLG28g0429	11.0143	2.09354
intestines	HHLG1g0381	HHLG2g0408	7.89422	14.82
intestines	HHLG1g0849	HHLG2g0736	2.88926	6.91684
intestines	HHLG23g0014	HHLG24g0012	0.127041	2.78264
intestines	HHLG23g0235	HHLG24g0220	1.61035	24.2895
intestines	HHLG7g0470	HHLG8g0507	8.89105	4.45812
intestines	HHLG42g0633	HHLG41g0664	0.0755585	0.222509
intestines	HHLG1g0431	HHLG2g0476	13.4688	13.8171
intestines	HHLG14g0401	HHLG13g0833	6.44936	1.27081
intestines	HHLG42g0246	HHLG41g0191	320.565	100.033
intestines	HHLG27g0407	HHLG28g0411	11.4455	16.7151
intestines	HHLG36g0620	HHLG35g0073	39.1991	4.81866
intestines	HHLG14g0883	HHLG13g0188	8.685	9.26919
intestines	HHLG36g0150	HHLG35g0577	0.442062	31.1051
intestines	HHLG23g0426	HHLG24g0394	0.131001	0.843784
intestines	HHLG14g0393	HHLG13g0842	3.80092	1.38074
intestines	HHLG34g0717	HHLG33g0743	1.78149	4.91112
intestines	HHLG14g0366	HHLG13g0872	5.47821	7.21178
intestines	HHLG3g0841	HHLG4g0913	12.8826	12.8507
intestines	HHLG34g0470	HHLG33g0474	0.0851229	0.0851229
intestines	HHLG14g0648	HHLG13g0517	1.26422	1.75272
intestines	HHLG1g0304	HHLG2g0262	0.140796	0.129321
intestines	HHLG7g0443	HHLG8g0459	2.43522	4.59632
intestines	HHLG14g0327	HHLG13g0916	2.35281	2.26393
intestines	HHLG14g0535	HHLG13g0614	29.973	44.2579
intestines	HHLG27g0368	HHLG28g0361	7.38307	23.8336
intestines	HHLG36g0543	HHLG35g0147	17.5123	13.7925
intestines	HHLG14g0551	HHLG13g0372	5.00672	5.00672
intestines	HHLG27g0031	HHLG28g0078	270.468	53.8907
intestines	HHLG42g0129	HHLG41g0064	250.66	241.005
intestines	HHLG42g0130	HHLG41g0065	31.1449	43.2128
intestines	HHLG43g0269	HHLG44g0273	13.1317	6.74199
intestines	HHLG38g0487	HHLG37g0424	0.258643	36.623
intestines	HHLG26g0842	HHLG25g0740	15.9648	0.914408
intestines	HHLG36g0650	HHLG35g0041	0.126881	0.0536546
intestines	HHLG38g0486	HHLG37g0425	8.57239	8.99895
intestines	HHLG45g0100	HHLG46g0092	10.877	8.65476
intestines	HHLG5g0985	HHLG6g0179	0.344017	0.578658
intestines	HHLG34g0025	HHLG33g0075	0.980982	1.67099
intestines	HHLG38g0336	HHLG37g0497	5.95651	5.84451
intestines	HHLG5g0823	HHLG6g0249	28.375	16.2496
intestines	HHLG45g0754	HHLG46g0780	9.40779	15.4173
intestines	HHLG26g0424	HHLG25g0203	5.80032	240.725
intestines	HHLG36g0349	HHLG35g0371	10.258	77.4118
intestines	HHLG9g0361	HHLG10g0694	6.64038	9.36424
intestines	HHLG9g0362	HHLG10g0693	4.56583	20.1942
intestines	HHLG21g0495	HHLG22g0596	12.7185	15.1251
intestines	HHLG36g0612	HHLG35g0081	4.48953	3.54646
intestines	HHLG21g0291	HHLG22g0413	12.0076	0.902357
intestines	HHLG14g0239	HHLG13g0774	6.27338	4.71778
intestines	HHLG34g0266	HHLG33g0235	5.7406	4.91744
intestines	HHLG34g0010	HHLG33g0047	8.23197	5.56527
intestines	HHLG43g0028	HHLG44g0030	125.31	1.17977
intestines	HHLG34g0453	HHLG33g0458	8.99853	5.09842
intestines	HHLG42g0744	HHLG41g0791	11.17	7.60256
intestines	HHLG11g0372	HHLG12g0711	5.48594	4.65751
intestines	HHLG16g0914	HHLG15g0933	6.47641	9.03016
intestines	HHLG42g0480	HHLG41g0496	1.59269	3.45084
intestines	HHLG3g0144	HHLG4g0188	76.3108	77.1879
intestines	HHLG34g0406	HHLG33g0388	4.31888	6.2631
intestines	HHLG36g0200	HHLG35g0528	6.65407	4.339
intestines	HHLG14g0831	HHLG13g0274	0.72734	0.650778
intestines	HHLG3g0603	HHLG4g0669	0.524977	53.5477
intestines	HHLG16g0557	HHLG15g0551	20.6959	10.5399
intestines	HHLG43g0194	HHLG44g0196	5.08388	5.2205
intestines	HHLG27g0308	HHLG28g0301	20.5744	21.1348
intestines	HHLG45g0269	HHLG46g0281	125.537	639.384
intestines	HHLG7g0338	HHLG8g0350	8.3027	14.0058
intestines	HHLG36g0178	HHLG35g0550	1.88064	6.99766
intestines	HHLG9g0753	HHLG10g0286	3.89727	1.49013
intestines	HHLG26g0296	HHLG25g0312	9.8477	3.21418
intestines	HHLG26g0265	HHLG25g0281	68.3389	18.8341
intestines	HHLG7g0223	HHLG8g0244	8.26121	17.6807
intestines	HHLG7g0130	HHLG8g0016	0.110543	0.110543
intestines	HHLG11g0424	HHLG12g0656	0.0830211	0.0830211
intestines	HHLG9g0772	HHLG10g0186	67.8739	78.3652
intestines	HHLG7g0249	HHLG8g0218	2.40486	5.60825
intestines	HHLG45g0560	HHLG46g0196	21.5001	1.23128
intestines	HHLG21g0350	HHLG22g0714	14.4664	6.15251
intestines	HHLG34g0475	HHLG33g0478	4.24231	4.70485
intestines	HHLG45g0030	HHLG46g0021	8.04275	19.6787
intestines	HHLG47g0543	HHLG48g0568	11.3825	32.5335
intestines	HHLG16g0832	HHLG15g0860	16.1101	19.3462
intestines	HHLG20g0130	HHLG19g0656	2.72623	1.87428
intestines	HHLG34g0455	HHLG33g0460	0.519505	1.95565
intestines	HHLG39g0628	HHLG40g0723	5.35232	65.8747
intestines	HHLG1g0698	HHLG2g0886	1.24757	0.812381
intestines	HHLG27g0508	HHLG28g0507	2.53307	7.24199
intestines	HHLG34g0123	HHLG33g0151	24.845	20.1247
intestines	HHLG26g0604	HHLG25g0578	9.12879	11.1966
intestines	HHLG11g0310	HHLG12g0445	0.313587	13.3769
intestines	HHLG39g0494	HHLG40g0518	16.9562	33.1697
intestines	HHLG23g0425	HHLG24g0393	4.65846	4.62249
intestines	HHLG17g0206	HHLG18g0590	11.6871	22.493
intestines	HHLG47g0205	HHLG48g0212	9.50613	23.5719
intestines	HHLG20g0062	HHLG19g0728	4.47278	12.1797
intestines	HHLG26g0155	HHLG25g0189	0.355573	11.8671
intestines	HHLG3g0049	HHLG4g0051	39.4516	6.36605
intestines	HHLG47g0580	HHLG48g0601	9.61317	5.86719
intestines	HHLG11g0153	HHLG12g0800	2.66127	1.71695
intestines	HHLG5g0660	HHLG6g0436	9.1944	6.21774
intestines	HHLG14g0254	HHLG13g0786	9.40827	2.07111
intestines	HHLG14g0811	HHLG13g0293	1127	1352.96
intestines	HHLG26g0777	HHLG25g0768	1.07965	1.43747
intestines	HHLG14g1045	HHLG13g0014	1.70301	4.50399
intestines	HHLG11g0454	HHLG12g0625	1.46594	2.87225
intestines	HHLG26g0416	HHLG25g0193	10.4541	6.37077
intestines	HHLG20g0241	HHLG19g0533	14.7229	20.006
intestines	HHLG26g0660	HHLG25g0630	9.28009	45.7952
intestines	HHLG16g0294	HHLG15g0287	2.23427	2.29998
intestines	HHLG34g0193	HHLG33g0180	5.18494	5.62155
intestines	HHLG14g0318	HHLG13g1021	1.05486	68.389
intestines	HHLG45g0128	HHLG46g0130	0.271053	3.85002
intestines	HHLG11g0589	HHLG12g0340	0.0416821	0.0416821
intestines	HHLG38g0757	HHLG37g0772	0.184407	3.54061
intestines	HHLG7g0082	HHLG8g0136	0.135853	1.20224
intestines	HHLG7g0248	HHLG8g0219	0.159858	0.127887
intestines	HHLG16g0528	HHLG15g0590	0.21793	1.676
intestines	HHLG16g0181	HHLG15g0144	0.637413	0.954611
intestines	HHLG38g0342	HHLG37g0502	3.91954	4.37933
intestines	HHLG30g0472	HHLG29g0679	76.1511	268.137
intestines	HHLG14g0209	HHLG13g0740	44.9649	32.2294
intestines	HHLG9g0883	HHLG10g0150	0.567458	0.57527
intestines	HHLG34g0459	HHLG33g0464	19.2069	6.16359
intestines	HHLG21g0107	HHLG22g0242	8.3361	8.87198
intestines	HHLG34g0577	HHLG33g0588	3.51822	0.712552
intestines	HHLG1g0725	HHLG2g0980	133.349	243.5
intestines	HHLG26g0235	HHLG25g0121	29.6173	28.703
intestines	HHLG38g0825	HHLG37g0851	6.49441	2.90176
intestines	HHLG17g0487	HHLG18g0503	3.30195	4.75159
intestines	HHLG26g0613	HHLG25g0584	2.25222	23.4468
intestines	HHLG36g0450	HHLG35g0296	9.49553	19.114
intestines	HHLG38g0762	HHLG37g0776	7.31459	11.2136
intestines	HHLG36g0140	HHLG35g0536	6.287	7.73059
intestines	HHLG47g0264	HHLG48g0276	0.0771477	0.0386477
intestines	HHLG9g0519	HHLG10g0528	0.126616	5.67518
intestines	HHLG3g0766	HHLG4g0839	1.55186	0.0397912
intestines	HHLG36g0541	HHLG35g0142	0.1357	0.364318
intestines	HHLG11g0741	HHLG12g0219	1.14776	5.25322
intestines	HHLG42g0460	HHLG41g0424	0.835367	0.0835367
intestines	HHLG21g0537	HHLG22g0585	1.80183	0.0321756
intestines	HHLG1g0866	HHLG2g0716	0.0390215	0.164017
intestines	HHLG17g0245	HHLG18g0538	3.9381	5.95188
intestines	HHLG3g0408	HHLG4g0455	4.04182	3.93343
intestines	HHLG34g0213	HHLG33g0201	13.7871	0.182985
intestines	HHLG14g0204	HHLG13g0736	0.989553	0.791142
intestines	HHLG34g0212	HHLG33g0200	2.27433	2.73761
intestines	HHLG34g0622	HHLG33g0621	0.960672	0.950613
intestines	HHLG34g0741	HHLG33g0760	6.13195	5.46444
intestines	HHLG14g0250	HHLG13g0783	45.0647	13.2239
intestines	HHLG14g0842	HHLG13g0264	25.2119	9.28831
intestines	HHLG27g0455	HHLG28g0454	3.68643	15.9989
intestines	HHLG32g0623	HHLG31g0525	4.17547	7.13582
intestines	HHLG16g0750	HHLG15g0805	11.8857	20.99
intestines	HHLG23g0560	HHLG24g0577	3.49116	0.309074
intestines	HHLG9g0759	HHLG10g0281	7.27114	11.8144
intestines	HHLG32g0190	HHLG31g0810	0.188936	0.0648685
intestines	HHLG16g0352	HHLG15g0388	12.1284	1.78274
intestines	HHLG9g1075	HHLG10g1058	0.0744432	0.853931
[truncated: 83,435 more rows]
