# Supplementary material for: The allotetraploid origin and asymmetrical genome evolution of the common carp Cyprinus carpio
Source: Nat Commun. 2019 Oct 11;10:4625. doi: 10.1038/s41467-019-12644-1 (PMC6789147; doi:10.1038/s41467-019-12644-1)
Supplement: Supplementary file 11 — Supplementary Data 8 [file 41467_2019_12644_MOESM11_ESM.xlsx]

## Sheet: B dominant genes in muscle
Annotation of the B dominant genes in muscle in C. carpio.
gene_A	A_Swissport_annotation	A_NCBI_annotation	A_Pfam_annotation	gene_B	B_Swissport_annotation	B_NCBI_annotation	B_Pfam_annotation
HHLG47g0102	Serine/threonine-protein kinase SBK1	Protein kinase domain	PREDICTED: serine/threonine-protein kinase SBK1-like	HHLG48g0110	Serine/threonine-protein kinase SBK1	Protein kinase domain	PREDICTED: serine/threonine-protein kinase SBK1-like
HHLG1g0824	ADP/ATP translocase 1	Mitochondrial carrier protein	PREDICTED: ADP/ATP translocase 1	HHLG2g0786	ADP/ATP translocase 1	Mitochondrial carrier protein	PREDICTED: ADP/ATP translocase 1
HHLG20g0607	Centrin-3	EF-hand domain pair	centrin-3	HHLG19g0150	Centrin-3	EF-hand domain pair	centrin-3
HHLG21g0692	Cyclin-dependent kinase 4	Protein kinase domain	cyclin-dependent kinase 4	HHLG22g0038	Cyclin-dependent kinase 4	Protein kinase domain	cyclin-dependent kinase 4
HHLG47g0182	Cyclin-dependent-like kinase 5	Protein kinase domain	unnamed protein product	HHLG48g0166	Cyclin-dependent-like kinase 5	Protein kinase domain	cyclin-dependent kinase 5
HHLG14g0654	Receptor-type tyrosine-protein phosphatase eta	Fibronectin type III domain	receptor-type tyrosine-protein phosphatase eta precursor	HHLG13g0510	Receptor-type tyrosine-protein phosphatase eta	Fibronectin type III domain	PREDICTED: receptor-type tyrosine-protein phosphatase eta isoform X1
HHLG14g0653	Tyrosine-protein phosphatase non-receptor type 5	Protein-tyrosine phosphatase	PREDICTED: tyrosine-protein phosphatase non-receptor type 5 isoform X1	HHLG13g0511	Tyrosine-protein phosphatase non-receptor type 5	Protein-tyrosine phosphatase	PREDICTED: tyrosine-protein phosphatase non-receptor type 5 isoform X1
HHLG9g1059	Merlin	FERM N-terminal domain	merlin	HHLG10g1023	Merlin	FERM N-terminal domain	merlin
HHLG32g0367	Protein 4.1	FERM C-terminal PH-like domain	erythrocyte membrane protein band 4.1b (elliptocytosis 1, RH-linked)	HHLG31g0481	Protein 4.1	FERM adjacent (FA)	erythrocyte membrane protein band 4.1b (elliptocytosis 1, RH-linked)
HHLG3g0493	Trimethylguanosine synthase	-	PREDICTED: trimethylguanosine synthase	HHLG4g0498	Tyrosine-protein kinase Lyn	SH2 domain	PREDICTED: trimethylguanosine synthase
HHLG43g0322	DNA-binding protein RFXANK	Ankyrin repeats (3 copies)	DNA-binding protein RFXANK	HHLG44g0318	DNA-binding protein RFXANK	Ankyrin repeats (3 copies)	DNA-binding protein RFXANK
HHLG23g0536	Ankyrin repeat domain-containing protein 22	Ankyrin repeats (3 copies)	ankyrin repeat domain-containing protein 22	HHLG24g0500	Ankyrin repeat domain-containing protein 22	Ankyrin repeats (3 copies)	ankyrin repeat domain-containing protein 22
HHLG16g0249	Acyl-CoA-binding domain-containing protein 6	Ankyrin repeats (3 copies)	acyl-CoA-binding domain-containing protein 6	HHLG15g0243	Acyl-CoA-binding domain-containing protein 6	Ankyrin repeats (3 copies)	acyl-CoA-binding domain-containing protein 6
HHLG32g0909	LIM domain-containing protein 1	LIM domain	PREDICTED: LIM domain-containing protein 1-like	HHLG31g0062	LIM domain-containing protein 1	LIM domain	PREDICTED: LIM domain-containing protein 1-like
HHLG17g0244	Short stature homeobox protein	OAR domain	short stature homeobox protein isoform 1	HHLG18g0539	Short stature homeobox protein	Homeobox domain	PREDICTED: short stature homeobox protein isoform X1
HHLG45g0542	Homeobox protein Hox-C8a	Homeobox domain	homeobox protein Hox-C8a	HHLG46g0216	Homeobox protein Hox-C8a	Homeobox domain	homeobox protein Hox-C8a
HHLG5g0249	Homeobox protein Hox-B7a	Homeobox domain	homeobox protein Hox-B7a	HHLG6g0891	Homeobox protein Hox-B7a	Homeobox domain	homeobox protein Hox-B7a
HHLG34g0486	Cochlin	LCCL domain	Coagulation factor C homolog, cochlin (Limulus polyphemus)	HHLG33g0489	Cochlin	LCCL domain	Coagulation factor C homolog, cochlin (Limulus polyphemus)
HHLG21g0146	Collagen alpha-2(VI) chain	Collagen triple helix repeat (20 copies)	PREDICTED: collagen alpha-2(VI) chain isoform X1	HHLG22g0283	Collagen alpha-2(VI) chain	Collagen triple helix repeat (20 copies)	PREDICTED: collagen alpha-2(VI) chain isoform X1
HHLG1g0778	Neurotrypsin	Kringle domain	PREDICTED: neurotrypsin	HHLG2g0741	Neurotrypsin	Kringle domain	PREDICTED: neurotrypsin
HHLG34g0423	Polyadenylate-binding protein 4	Poly-adenylate binding protein, unique domain	polyadenylate-binding protein 4	HHLG33g0426	Polyadenylate-binding protein 4	Poly-adenylate binding protein, unique domain	polyadenylate-binding protein 4
HHLG27g0275	Proteinase-activated receptor 4	7 transmembrane receptor (rhodopsin family)	PREDICTED: proteinase-activated receptor 4	HHLG28g0261	Proteinase-activated receptor 4	7 transmembrane receptor (rhodopsin family)	PREDICTED: proteinase-activated receptor 4
HHLG36g0076	P2Y purinoceptor 3	7 transmembrane receptor (rhodopsin family)	PREDICTED: P2Y purinoceptor 6	HHLG35g0689	P2Y purinoceptor 3	7 transmembrane receptor (rhodopsin family)	PREDICTED: P2Y purinoceptor 6
HHLG5g0807	Eukaryotic translation initiation factor 3 subunit G	RNA recognition motif. (a.k.a. RRM, RBD, or RNP domain)	PREDICTED: eukaryotic translation initiation factor 3 subunit G-like	HHLG6g0288	Eukaryotic translation initiation factor 3 subunit G	RNA recognition motif. (a.k.a. RRM, RBD, or RNP domain)	eukaryotic translation initiation factor 3 subunit 4
HHLG45g0137	5-hydroxytryptamine receptor 6	7 transmembrane receptor (rhodopsin family)	PREDICTED: 5-hydroxytryptamine receptor 6	HHLG46g0137	5-hydroxytryptamine receptor 6	7 transmembrane receptor (rhodopsin family)	PREDICTED: 5-hydroxytryptamine receptor 6
HHLG27g0075	5-hydroxytryptamine receptor 4	7 transmembrane receptor (rhodopsin family)	PREDICTED: 5-hydroxytryptamine receptor 4	HHLG28g0032	5-hydroxytryptamine receptor 4	7 transmembrane receptor (rhodopsin family)	PREDICTED: 5-hydroxytryptamine receptor 4
HHLG14g0975	Adenosine receptor A2b	7 transmembrane receptor (rhodopsin family)	Zgc:162592 protein	HHLG13g0090	Cytochrome b5	Cytochrome b5-like Heme/Steroid binding domain	Zgc:162592 protein
HHLG43g0425	Lysophosphatidic acid receptor 3	7 transmembrane receptor (rhodopsin family)	lysophosphatidic acid receptor 3	HHLG44g0431	Lysophosphatidic acid receptor 3	7 transmembrane receptor (rhodopsin family)	lysophosphatidic acid receptor 3
HHLG23g0725	Bone morphogenetic protein 2	TGF-beta propeptide	unnamed protein product	HHLG24g0722	Derriere protein	TGF-beta propeptide	unnamed protein product
HHLG34g0015	Zinc finger and BTB domain-containing protein 18.2	BTB/POZ domain	PREDICTED: zinc finger and BTB domain-containing protein 18.2-like	HHLG33g0018	Zinc finger and BTB domain-containing protein 18.2	C2H2-type zinc finger	PREDICTED: zinc finger and BTB domain-containing protein 18.2-like
HHLG26g0564	Protein odd-skipped-related 1	Zinc-finger double domain	protein odd-skipped-related 1	HHLG25g0537	Protein odd-skipped-related 1	Zinc-finger double domain	protein odd-skipped-related 1
HHLG14g0871	Zinc finger protein PLAG1	C2H2-type zinc finger	zinc finger protein PLAG1	HHLG13g0226	Zinc finger protein PLAG1	C2H2-type zinc finger	zinc finger protein PLAG1
HHLG1g0334	Zinc finger protein 239	Zinc finger, C2H2 type	zinc finger protein-like	HHLG2g0350	Zinc finger protein 239	C2H2-type zinc finger	zinc finger protein-like
HHLG16g0073	Platelet glycoprotein Ib beta chain	Leucine rich repeat N-terminal domain	platelet glycoprotein Ib beta chain precursor	HHLG15g0052	Platelet glycoprotein Ib beta chain	Leucine rich repeat N-terminal domain	platelet glycoprotein Ib beta chain precursor
HHLG11g0388	Leucine-rich repeat-containing protein 15	Leucine rich repeat	leucine-rich repeat-containing protein 15 precursor	HHLG12g0692	Leucine-rich repeat-containing protein 15	Leucine Rich Repeat	leucine-rich repeat-containing protein 15 precursor
HHLG27g0382	Relaxin receptor 1	Low-density lipoprotein receptor domain class A	PREDICTED: relaxin receptor 1 isoform X1	HHLG28g0384	Relaxin receptor 1	Low-density lipoprotein receptor domain class A	PREDICTED: relaxin receptor 1 isoform X1
HHLG7g0359	Keratocan	Leucine rich repeat N-terminal domain	keratocan	HHLG8g0370	Keratocan	Leucine rich repeat N-terminal domain	keratocan
HHLG23g0721	Leucine-rich repeat-containing protein 18	-	PREDICTED: leucine-rich repeat-containing protein 18	HHLG24g0725	Leucine-rich repeat-containing protein 18	Leucine rich repeat	PREDICTED: leucine-rich repeat-containing protein 18
HHLG23g0052	Leucine-rich repeat-containing protein 20	Leucine rich repeat	PREDICTED: leucine-rich repeat-containing protein 20 isoform X1	HHLG24g0043	Leucine-rich repeat-containing protein 20	Leucine rich repeat	PREDICTED: leucine-rich repeat-containing protein 20 isoform X2
HHLG7g0483	Protein lin-7 homolog A	L27 domain	PREDICTED: protein lin-7 homolog A	HHLG8g0488	Protein lin-7 homolog A	PDZ domain (Also known as DHR or GLGF)	Protein lin-7 A, partial
HHLG27g0203	PDZ domain-containing protein 11	PDZ domain (Also known as DHR or GLGF)	PREDICTED: PDZ domain-containing protein 11-like isoform 1	HHLG28g0184	PDZ domain-containing protein 11	PDZ domain (Also known as DHR or GLGF)	PDZ domain-containing protein 11
HHLG42g0696	55 kDa erythrocyte membrane protein	Variant SH3 domain	55 kDa erythrocyte membrane protein	HHLG41g0744	55 kDa erythrocyte membrane protein	PDZ domain (Also known as DHR or GLGF)	55 kDa erythrocyte membrane protein
HHLG34g0578	Dynein light chain 1, axonemal	Leucine Rich repeats (2 copies)	dynein light chain 1, axonemal	HHLG33g0589	Dynein light chain 1, axonemal	Leucine Rich repeats (2 copies)	dynein light chain 1, axonemal
HHLG27g0128	Fibrinogen-like protein 1	Fibrinogen beta and gamma chains, C-terminal globular domain	PREDICTED: fibrinogen-like protein 1	HHLG28g0105	Fibrinogen-like protein 1	Fibrinogen beta and gamma chains, C-terminal globular domain	PREDICTED: fibrinogen-like protein 1
HHLG3g0129	Angiopoietin-related protein 3	Fibrinogen beta and gamma chains, C-terminal globular domain	PREDICTED: angiopoietin-related protein 3-like	HHLG4g0207	Angiopoietin-related protein 3	Fibrinogen beta and gamma chains, C-terminal globular domain	unnamed protein product
HHLG5g0789	Hemicentin-1	Immunoglobulin domain	PREDICTED: immunoglobulin superfamily member 10-like	HHLG6g0310	Hemicentin-1	Immunoglobulin domain	PREDICTED: immunoglobulin superfamily member 10-like
HHLG32g0662	Carcinoembryonic antigen-related cell adhesion molecule 5	Immunoglobulin V-set domain	novel protein similar to vertebrate titin (TTN)	HHLG31g0386	Carcinoembryonic antigen-related cell adhesion molecule 5	Immunoglobulin V-set domain	novel protein similar to vertebrate titin (TTN)
HHLG32g0087	IgLON family member 5	Immunoglobulin V-set domain	igLON family member 5 precursor	HHLG31g0920	IgLON family member 5	Immunoglobulin V-set domain	igLON family member 5 precursor
HHLG3g0742	Cell adhesion molecule 3	CD80-like C2-set immunoglobulin domain	cell adhesion molecule 3	HHLG4g0812	Cell adhesion molecule 3	Immunoglobulin V-set domain	cell adhesion molecule 3
HHLG27g0164	PHD finger protein 6	PHD-like zinc-binding domain	PREDICTED: PHD finger protein 6 isoform X1	HHLG28g0143	PHD finger protein 6	PHD-like zinc-binding domain	PREDICTED: PHD finger protein 6 isoform X1
HHLG14g0629	Kinesin-like protein KIF9	Kinesin motor domain	PREDICTED: kinesin-like protein KIF9	HHLG13g0424	Kinesin-like protein KIF9	Kinesin motor domain	PREDICTED: kinesin-like protein KIF9
HHLG36g0431	Zinc finger protein RFP	B-box zinc finger	PREDICTED: E3 ubiquitin/ISG15 ligase TRIM25	HHLG35g0271	Zinc finger protein RFP	B-box zinc finger	PREDICTED: E3 ubiquitin/ISG15 ligase TRIM25
HHLG27g0380	Peptidyl-prolyl cis-trans isomerase D	TPR repeat	peptidyl-prolyl cis-trans isomerase D	HHLG28g0382	Peptidyl-prolyl cis-trans isomerase D	Tetratricopeptide repeat	peptidyl-prolyl cis-trans isomerase D
HHLG11g0294	Peptidyl-prolyl cis-trans isomerase-like 1	Cyclophilin type peptidyl-prolyl cis-trans isomerase/CLD	peptidyl-prolyl cis-trans isomerase-like 1	HHLG12g0433	Peptidyl-prolyl cis-trans isomerase-like 1	Cyclophilin type peptidyl-prolyl cis-trans isomerase/CLD	peptidyl-prolyl cis-trans isomerase-like 1
HHLG11g0871	Peptidyl-prolyl cis-trans isomerase G	Cyclophilin type peptidyl-prolyl cis-trans isomerase/CLD	peptidyl-prolyl cis-trans isomerase G	HHLG12g0092	Peptidyl-prolyl cis-trans isomerase G	Cyclophilin type peptidyl-prolyl cis-trans isomerase/CLD	peptidyl-prolyl cis-trans isomerase G
HHLG20g0089	Peptidyl-prolyl cis-trans isomerase CWC27 homolog	-	PREDICTED: peptidyl-prolyl cis-trans isomerase CWC27 homolog isoform X1	HHLG19g0678	Peptidyl-prolyl cis-trans isomerase CWC27 homolog	Cyclophilin type peptidyl-prolyl cis-trans isomerase/CLD	PREDICTED: peptidyl-prolyl cis-trans isomerase CWC27 homolog isoform X1
HHLG38g0436	Fatty acid-binding protein, heart	Lipocalin / cytosolic fatty-acid binding protein family	fatty-acid binding protein 3a	HHLG37g0480	Fatty acid-binding protein, heart	Lipocalin / cytosolic fatty-acid binding protein family	fatty-acid binding protein 3b
HHLG1g0921	Fatty acid-binding protein, intestinal	Lipocalin / cytosolic fatty-acid binding protein family	fatty acid-binding protein 2a	HHLG2g0593	Fatty acid-binding protein, intestinal	Lipocalin / cytosolic fatty-acid binding protein family	fatty acid-binding protein 2b
HHLG5g0992	RNA-binding protein with serine-rich domain 1	RNA recognition motif. (a.k.a. RRM, RBD, or RNP domain)	PREDICTED: RNA-binding protein with serine-rich domain 1-like	HHLG6g0083	RNA-binding protein with serine-rich domain 1	RNA recognition motif. (a.k.a. RRM, RBD, or RNP domain)	PREDICTED: RNA-binding protein with serine-rich domain 1-like
HHLG32g0145	RNA-binding protein 8A	RNA recognition motif. (a.k.a. RRM, RBD, or RNP domain)	RNA-binding protein 8A	HHLG31g0856	RNA-binding protein 8A	RNA recognition motif. (a.k.a. RRM, RBD, or RNP domain)	RNA-binding protein 8A
HHLG17g0144	Peptidyl-prolyl cis-trans isomerase FKBP7	EF-hand domain pair	peptidyl-prolyl cis-trans isomerase FKBP7 precursor	HHLG18g0637	Peptidyl-prolyl cis-trans isomerase FKBP7	EF-hand domain pair	peptidyl-prolyl cis-trans isomerase FKBP7 precursor
HHLG26g0322	Ras-related protein Rab-4A	Ras family	Rab4a protein, partial	HHLG25g0338	Ras-related protein Rab-4A	Ras family	Rab4a protein, partial
HHLG16g0196	GTPase NRas	Ras family	Neuroblastoma RAS viral (v-ras) oncogene homolog	HHLG15g0129	GTPase NRas	Ras family	PREDICTED: GTPase NRas
HHLG39g0166	Glutaredoxin-related protein 5, mitochondrial	Glutaredoxin	glutaredoxin-related protein 5, mitochondrial	HHLG40g0178	Glutaredoxin-related protein 5, mitochondrial	Glutaredoxin	glutaredoxin-related protein 5, mitochondrial
HHLG32g0305	Serine/threonine-protein kinase 40	Protein kinase domain	PREDICTED: serine/threonine-protein kinase 40	HHLG31g0691	Serine/threonine-protein kinase 40	Protein kinase domain	PREDICTED: serine/threonine-protein kinase 40
HHLG39g0635	Lymphokine-activated killer T-cell-originated protein kinase homolog	Protein kinase domain	lymphokine-activated killer T-cell-originated protein kinase homolog	HHLG40g0730	Lymphokine-activated killer T-cell-originated protein kinase homolog	Protein kinase domain	lymphokine-activated killer T-cell-originated protein kinase homolog
HHLG17g0045	Mitogen-activated protein kinase kinase kinase 13	Protein tyrosine kinase	PREDICTED: mitogen-activated protein kinase kinase kinase 13	HHLG18g0752	Mitogen-activated protein kinase kinase kinase 13	Protein tyrosine kinase	PREDICTED: mitogen-activated protein kinase kinase kinase 13
HHLG17g0143	Titin	Protein kinase domain	PREDICTED: titin isoform X1	HHLG18g0638	Titin	Protein kinase domain	PREDICTED: titin isoform X6
HHLG27g0684	Myotilin	Immunoglobulin I-set domain	PREDICTED: myotilin-like isoform X1	HHLG28g0713	Myotilin	Immunoglobulin I-set domain	PREDICTED: myotilin-like isoform X2
HHLG1g0550	Vitamin K-dependent protein S	Vitamin K-dependent carboxylation/gamma-carboxyglutamic (GLA) domain	vitamin K-dependent protein S precursor	HHLG2g0967	Vitamin K-dependent protein S	Vitamin K-dependent carboxylation/gamma-carboxyglutamic (GLA) domain	vitamin K-dependent protein S precursor
HHLG21g0629	EGF, latrophilin seven transmembrane domain-containing protein 1	Cytochrome b(C-terminal)/b6/petD	EGF, latrophilin and seven transmembrane domain-containing protein 1 precursor	HHLG22g0103	EGF, latrophilin seven transmembrane domain-containing protein 1	EGF domain	EGF, latrophilin and seven transmembrane domain-containing protein 1 precursor
HHLG32g0855	Chromobox protein homolog 3	Chromo (CHRromatin Organisation MOdifier) domain	PREDICTED: chromobox protein homolog 3	HHLG31g0256	Chromobox protein homolog 3	Chromo (CHRromatin Organisation MOdifier) domain	PREDICTED: chromobox protein homolog 3
HHLG27g0544	Coagulation factor VIII	Multicopper oxidase	PREDICTED: coagulation factor VIII	HHLG28g0535	Coagulation factor VIII	Multicopper oxidase	PREDICTED: coagulation factor VIII
HHLG21g0157	Protocadherin-17	Cadherin-like	protocadherin-17 precursor	HHLG22g0292	Protocadherin-17	Cadherin-like	protocadherin-17 precursor
HHLG11g0229	Microphthalmia-associated transcription factor	Helix-loop-helix DNA-binding domain	Zgc:113054	HHLG12g0362	3-oxoacyl-[acyl-carrier-protein] reductase FabG	short chain dehydrogenase	Zgc:113054
HHLG47g0562	D-beta-hydroxybutyrate dehydrogenase, mitochondrial	short chain dehydrogenase	D-beta-hydroxybutyrate dehydrogenase, mitochondrial	HHLG48g0587	D-beta-hydroxybutyrate dehydrogenase, mitochondrial	short chain dehydrogenase	D-beta-hydroxybutyrate dehydrogenase, mitochondrial
HHLG14g0522	Retinol dehydrogenase 11	short chain dehydrogenase	retinol dehydrogenase 13-like protein	HHLG13g0627	Retinol dehydrogenase 11	short chain dehydrogenase	retinol dehydrogenase 13-like protein
HHLG3g0096	3-ketodihydrosphingosine reductase	short chain dehydrogenase	PREDICTED: 3-ketodihydrosphingosine reductase	HHLG4g0240	3-ketodihydrosphingosine reductase	short chain dehydrogenase	PREDICTED: 3-ketodihydrosphingosine reductase-like
HHLG26g0548	Dehydrogenase/reductase SDR family member 7	short chain dehydrogenase	dehydrogenase/reductase SDR family member 7	HHLG25g0522	Dehydrogenase/reductase SDR family member 7	short chain dehydrogenase	dehydrogenase/reductase SDR family member 7
HHLG5g0346	Dehydrogenase/reductase SDR family member 7B	short chain dehydrogenase	PREDICTED: dehydrogenase/reductase SDR family member 7B isoform X1	HHLG6g0753	Dehydrogenase/reductase SDR family member 7B	short chain dehydrogenase	PREDICTED: dehydrogenase/reductase SDR family member 7B isoform X1
HHLG7g0514	Ubiquitin carboxyl-terminal hydrolase 44	Zn-finger in ubiquitin-hydrolases and other protein	ubiquitin carboxyl-terminal hydrolase 44	HHLG8g0531	Ubiquitin carboxyl-terminal hydrolase 44	Zn-finger in ubiquitin-hydrolases and other protein	ubiquitin carboxyl-terminal hydrolase 44
HHLG39g0638	Hairy/enhancer-of-split related with YRPW motif protein 2	Hairy Orange	Zgc:136746	HHLG40g0733	Hairy/enhancer-of-split related with YRPW motif protein 2	Hairy Orange	Zgc:136746
HHLG45g0339	Transcription factor HES-4-B	Helix-loop-helix DNA-binding domain	transcription factor HES-4	HHLG46g0471	Transcription factor HES-4-B	Helix-loop-helix DNA-binding domain	transcription factor HES-4
HHLG5g0158	Transcription factor E4F1	C2H2-type zinc finger	transcription factor E4F1	HHLG6g0946	Transcription factor E4F1	C2H2-type zinc finger	transcription factor E4F1
HHLG32g0525	Kelch-like protein 32	BTB And C-terminal Kelch	PREDICTED: kelch-like protein 32	HHLG31g0622	Kelch-like protein 32	BTB And C-terminal Kelch	PREDICTED: kelch-like protein 32
HHLG14g0342	-	-	TERF1-interacting nuclear factor 2	HHLG13g0899	-	-	TERF1-interacting nuclear factor 2
HHLG3g0615	Polyhomeotic-like protein 3	SAM domain (Sterile alpha motif)	PREDICTED: polyhomeotic-like protein 3 isoform X1	HHLG4g0681	Polyhomeotic-like protein 3	SAM domain (Sterile alpha motif)	PREDICTED: polyhomeotic-like protein 3 isoform X1
HHLG3g0608	Sterile alpha motif domain-containing protein 7	SAM domain (Sterile alpha motif)	PREDICTED: sterile alpha motif domain-containing protein 7 isoform X2	HHLG4g0675	Sterile alpha motif domain-containing protein 7	SAM domain (Sterile alpha motif)	PREDICTED: sterile alpha motif domain-containing protein 7 isoform X2
HHLG27g0258	Platelet-derived growth factor C	PDGF/VEGF domain	PREDICTED: platelet-derived growth factor C	HHLG28g0242	Platelet-derived growth factor C	PDGF/VEGF domain	PREDICTED: platelet-derived growth factor C
HHLG20g0403	Fasciculation and elongation protein zeta-1	FEZ-like protein	fasciculation and elongation protein zeta-1	HHLG19g0358	Fasciculation and elongation protein zeta-1	FEZ-like protein	fasciculation and elongation protein zeta-1
HHLG30g0047	Immunoglobulin superfamily member 11	Immunoglobulin domain	immunoglobulin superfamily member 11 precursor	HHLG29g0007	Immunoglobulin superfamily member 11	Immunoglobulin domain	immunoglobulin superfamily member 11 precursor
HHLG30g0408	Sodium channel subunit beta-3	Immunoglobulin V-set domain	PREDICTED: sodium channel subunit beta-3 isoform X1	HHLG29g0421	Sodium channel subunit beta-3	Immunoglobulin V-set domain	PREDICTED: sodium channel subunit beta-3 isoform X1
HHLG1g0553	Protein-lysine methyltransferase METTL21C	Lysine methyltransferase	PREDICTED: uncharacterized protein LOC100149425 isoform X2	HHLG2g0964	Protein-lysine methyltransferase METTL21C	Lysine methyltransferase	PREDICTED: uncharacterized protein LOC100149425 isoform X2
HHLG17g0236	Protein-lysine methyltransferase METTL21C	Lysine methyltransferase	Zgc:172067 protein	HHLG18g0547	Protein-lysine methyltransferase METTL21C	Lysine methyltransferase	Zgc:172067 protein
HHLG27g0255	Sushi repeat-containing protein SRPX2	HYR domain	PREDICTED: sushi repeat-containing protein SRPX2	HHLG28g0239	Sushi repeat-containing protein SRPX2	HYR domain	PREDICTED: sushi repeat-containing protein SRPX2
HHLG30g0207	von Willebrand factor D and EGF domain-containing protein	Human growth factor-like EGF	von Willebrand factor D and EGF domains precursor	HHLG29g0216	von Willebrand factor D and EGF domain-containing protein	Human growth factor-like EGF	Vwde, partial
HHLG45g0631	Laminin subunit alpha-5	Laminin B (Domain IV)	PREDICTED: laminin subunit alpha-5 isoform X1	HHLG46g0653	Laminin subunit alpha-5	Laminin B (Domain IV)	PREDICTED: laminin subunit alpha-5 isoform X1
HHLG3g0578	Laminin subunit gamma-1	Laminin B (Domain IV)	RecName: Full=Laminin subunit gamma-1; Flags: Precursor	HHLG4g0643	Laminin subunit gamma-1	Laminin B (Domain IV)	RecName: Full=Laminin subunit gamma-1; Flags: Precursor
HHLG14g0273	Netrin-1	TLR4 regulator and MIR-interacting MSAP	PREDICTED: netrin-1-like isoform X1	HHLG13g0804	Netrin-1	Laminin N-terminal (Domain VI)	PREDICTED: netrin-1-like isoform X1
HHLG34g0129	Complement component C1q receptor	Calcium-binding EGF domain	C-type lectin domain family 14 member A precursor	HHLG33g0157	Complement component C1q receptor	Lectin C-type domain	C-type lectin domain family 14 member A precursor
HHLG9g1170	Unconventional myosin-XIX	IQ calmodulin-binding motif	PREDICTED: unconventional myosin-XIX	HHLG10g1119	Unconventional myosin-XIX	IQ calmodulin-binding motif	PREDICTED: unconventional myosin-XIX
HHLG17g0217	Zinc finger protein Helios	Zinc-finger double domain	zinc finger protein Helios	HHLG18g0603	Zinc finger protein Helios	Zinc-finger double domain	zinc finger protein Helios
HHLG1g0444	Progesterone-induced-blocking factor 1	-	progesterone-induced-blocking factor 1	HHLG2g0489	Progesterone-induced-blocking factor 1	-	progesterone-induced-blocking factor 1
HHLG32g0325	Regulator of chromosome condensation	Regulator of chromosome condensation (RCC1) repeat	regulator of chromosome condensation	HHLG31g0669	Regulator of chromosome condensation	Regulator of chromosome condensation (RCC1) repeat	regulator of chromosome condensation
HHLG36g0052	E3 ubiquitin-protein ligase NEDD4	C2 domain	unnamed protein product	HHLG35g0664	E3 ubiquitin-protein ligase NEDD4	WW domain	PREDICTED: E3 ubiquitin-protein ligase NEDD4 isoform X1
HHLG42g0417	Probable ATP-dependent RNA helicase DDX10	Helicase conserved C-terminal domain	PREDICTED: probable ATP-dependent RNA helicase DDX10	HHLG41g0442	Probable ATP-dependent RNA helicase DDX10	Domain of unknown function (DUF4217)	PREDICTED: probable ATP-dependent RNA helicase DDX10
HHLG9g0117	ATP-dependent RNA helicase DDX54	Helicase conserved C-terminal domain	ATP-dependent RNA helicase DDX54	HHLG10g0010	ATP-dependent RNA helicase DDX54	DBP10CT (NUC160) domain	ATP-dependent RNA helicase DDX54
HHLG7g0388	Phenylalanine-4-hydroxylase	ACT domain	phenylalanine-4-hydroxylase	HHLG8g0400	Phenylalanine-4-hydroxylase	ACT domain	phenylalanine-4-hydroxylase
HHLG7g0368	Plakophilin-2	Armadillo/beta-catenin-like repeat	plakophilin-2	HHLG8g0379	Plakophilin-2	Armadillo/beta-catenin-like repeat	plakophilin-2
HHLG16g0652	Beta-crystallin B2	Beta/Gamma crystallin	beta-crystallin B2	HHLG15g0629	Beta-crystallin B2	Beta/Gamma crystallin	beta-crystallin B2
HHLG34g0432	Absent in melanoma 1 protein	Beta/Gamma crystallin	PREDICTED: absent in melanoma 1 protein isoform X2	HHLG33g0435	Absent in melanoma 1 protein	Ricin-type beta-trefoil lectin domain	PREDICTED: absent in melanoma 1 protein isoform X2
HHLG26g0754	Ammonium transporter Rh type A	Ammonium Transporter Family	Rh blood group, D antigen	HHLG25g0747	Ammonium transporter Rh type B-B	Ammonium Transporter Family	Rh blood group, D antigen
HHLG26g0596	Doublecortin domain-containing protein 2	Doublecortin	doublecortin domain-containing protein 2B	HHLG25g0568	Doublecortin domain-containing protein 2	Doublecortin	doublecortin domain-containing protein 2B
HHLG30g0107	CD276 antigen	Immunoglobulin V-set domain	cluster of Differentiation 80/86 precursor	HHLG29g0019	T-lymphocyte activation antigen CD80	Immunoglobulin V-set domain	cluster of Differentiation 80/86 precursor
HHLG30g0522	-	-	PREDICTED: uncharacterized protein si:ch211-24o10.6	HHLG29g0635	-	-	PREDICTED: uncharacterized protein si:ch211-24o10.6
HHLG20g0041	CMP-N-acetylneuraminate-poly-alpha-2,8-sialyltransferase	Glycosyltransferase family 29 (sialyltransferase)	CMP-N-acetylneuraminate-poly-alpha-2,8-sialyltransferase precursor	HHLG19g0747	CMP-N-acetylneuraminate-poly-alpha-2,8-sialyltransferase	Glycosyltransferase family 29 (sialyltransferase)	CMP-N-acetylneuraminate-poly-alpha-2,8-sialyltransferase precursor
HHLG5g0359	Alpha-2,8-sialyltransferase 8F	Glycosyltransferase family 29 (sialyltransferase)	PREDICTED: alpha-2,8-sialyltransferase 8F	HHLG6g0741	Alpha-2,8-sialyltransferase 8F	Glycosyltransferase family 29 (sialyltransferase)	PREDICTED: alpha-2,8-sialyltransferase 8F
HHLG9g1048	Kinase suppressor of Ras 2	SAM like domain present in kinase suppressor RAS 1	PREDICTED: kinase suppressor of Ras 2 isoform X4	HHLG10g1011	Kinase suppressor of Ras 2	SAM like domain present in kinase suppressor RAS 1	PREDICTED: kinase suppressor of Ras 2 isoform X4
HHLG30g0546	Serine/threonine-protein kinase Nek8	Protein kinase domain	NIMA (never in mitosis gene a)-related kinase 8	HHLG29g0570	Serine/threonine-protein kinase Nek8	Regulator of chromosome condensation (RCC1) repeat	NIMA (never in mitosis gene a)-related kinase 8
HHLG38g0367	Probable acyl-CoA dehydrogenase 6	Acyl-CoA dehydrogenase, middle domain	novel protein containing an Acyl-CoA dehydrogenase, N-terminal and C-terminal domain, partial	HHLG37g0528	Probable acyl-CoA dehydrogenase 6	Acyl-CoA dehydrogenase, middle domain	novel protein containing an Acyl-CoA dehydrogenase, N-terminal and C-terminal domain, partial
HHLG36g0516	Long-chain specific acyl-CoA dehydrogenase, mitochondrial	Acyl-CoA dehydrogenase, C-terminal domain	Acyl-Coenzyme A dehydrogenase, long chain	HHLG35g0133	Long-chain specific acyl-CoA dehydrogenase, mitochondrial	Acyl-CoA dehydrogenase, middle domain	Acyl-Coenzyme A dehydrogenase, long chain
HHLG20g0613	Short-chain specific acyl-CoA dehydrogenase, mitochondrial	Acyl-CoA dehydrogenase, middle domain	short-chain specific acyl-CoA dehydrogenase, mitochondrial	HHLG19g0143	Short-chain specific acyl-CoA dehydrogenase, mitochondrial	Acyl-CoA dehydrogenase, middle domain	short-chain specific acyl-CoA dehydrogenase, mitochondrial
HHLG27g0480	PH and SEC7 domain-containing protein 2	Pleckstrin homology domain	PREDICTED: PH and SEC7 domain-containing protein 2 isoform X1	HHLG28g0479	PH and SEC7 domain-containing protein 2	Pleckstrin homology domain	PREDICTED: PH and SEC7 domain-containing protein 2 isoform X1
HHLG38g0529	WAS/WASL-interacting protein family member 3	WH2 motif	PREDICTED: WAS/WASL-interacting protein family member 3	HHLG37g0376	WAS/WASL-interacting protein family member 3	WH2 motif	PREDICTED: WAS/WASL-interacting protein family member 3
HHLG34g0247	Serine/threonine/tyrosine-interacting protein A	Dual specificity phosphatase, catalytic domain	serine/threonine/tyrosine-interacting protein	HHLG33g0411	Serine/threonine/tyrosine-interacting protein A	Dual specificity phosphatase, catalytic domain	serine/threonine/tyrosine-interacting protein
HHLG20g0570	Transmembrane protein 120B	TMPIT-like protein	PREDICTED: transmembrane protein 120B isoform X1	HHLG19g0189	Transmembrane protein 120B	TMPIT-like protein	PREDICTED: transmembrane protein 120B isoform X1
HHLG7g0095	cGMP-inhibited 3',5'-cyclic phosphodiesterase A	3'5'-cyclic nucleotide phosphodiesterase	PREDICTED: cGMP-inhibited 3',5'-cyclic phosphodiesterase A isoform X3	HHLG8g0107	cGMP-inhibited 3',5'-cyclic phosphodiesterase A	3'5'-cyclic nucleotide phosphodiesterase	PREDICTED: cGMP-inhibited 3',5'-cyclic phosphodiesterase A isoform X3
HHLG30g0268	Heat shock 70 kDa protein 13	Hsp70 protein	heat shock 70 kDa protein 13 precursor	HHLG29g0278	Heat shock 70 kDa protein 13	Hsp70 protein	heat shock 70 kDa protein 13 precursor
HHLG9g1046	WD repeat and SOCS box-containing protein 2	SOCS box	WD repeat and SOCS box-containing protein 2	HHLG10g1009	WD repeat and SOCS box-containing protein 2	SOCS box	WD repeat and SOCS box-containing protein 2
HHLG17g0257	DDB1- and CUL4-associated factor 6	WD domain, G-beta repeat	PREDICTED: DDB1- and CUL4-associated factor 6 isoform X5	HHLG18g0524	DDB1- and CUL4-associated factor 6	WD domain, G-beta repeat	PREDICTED: DDB1- and CUL4-associated factor 6 isoform X5
HHLG38g0212	NAD(P)H-hydrate epimerase	YjeF-related protein N-terminus	NAD(P)H-hydrate epimerase precursor	HHLG37g0196	NAD(P)H-hydrate epimerase	YjeF-related protein N-terminus	NAD(P)H-hydrate epimerase precursor
HHLG14g1020	Leucine-rich repeat-containing protein C10orf11 homolog	-	PREDICTED: leucine-rich repeat-containing protein 72-like	HHLG13g0051	Leucine-rich repeat-containing protein C10orf11 homolog	-	PREDICTED: leucine-rich repeat-containing protein 72-like
HHLG1g0896	Slit homolog 2 protein	Human growth factor-like EGF	slit homolog 2 protein precursor	HHLG2g0616	Slit homolog 2 protein	Human growth factor-like EGF	slit homolog 2 protein precursor
HHLG34g0414	Gap junction beta-3 protein	-	gap junction beta-3 protein	HHLG33g0398	Gap junction beta-3 protein	-	gap junction beta-3 protein
HHLG45g0552	Cysteine sulfinic acid decarboxylase	Pyridoxal-dependent decarboxylase conserved domain	cysteine sulfinate decarboxylase	HHLG46g0205	Cysteine sulfinic acid decarboxylase	Pyridoxal-dependent decarboxylase conserved domain	cysteine sulfinate decarboxylase
HHLG45g0125	Sal-like protein 4	C2H2-type zinc finger	sal-like protein 4	HHLG46g0127	Sal-like protein 4	C2H2-type zinc finger	sal-like protein 4
HHLG27g0294	Protein diaphanous homolog 2	Formin Homology 2 Domain	PREDICTED: protein diaphanous homolog 2	HHLG28g0282	Protein diaphanous homolog 2	Formin Homology 2 Domain	PREDICTED: protein diaphanous homolog 2
HHLG49g0337	Muscarinic acetylcholine receptor M3	7 transmembrane receptor (rhodopsin family)	PREDICTED: 5-hydroxytryptamine receptor 2A-like isoform X1	HHLG50g0329	Opsin-VA	7 transmembrane receptor (rhodopsin family)	PREDICTED: 5-hydroxytryptamine receptor 2A-like isoform X1
HHLG39g0580	Opsin-5	7 transmembrane receptor (rhodopsin family)	opsin-5	HHLG40g0669	Opsin-5	7 transmembrane receptor (rhodopsin family)	opsin-5
HHLG3g0542	Sodium- and chloride-dependent glycine transporter 1	Sodium:neurotransmitter symporter family	PREDICTED: sodium- and chloride-dependent glycine transporter 1 isoform X1	HHLG4g0619	Sodium- and chloride-dependent glycine transporter 1	Sodium:neurotransmitter symporter family	PREDICTED: sodium- and chloride-dependent glycine transporter 1 isoform X1
HHLG14g0011	CD48 antigen	Immunoglobulin V-set domain	PREDICTED: SLAM family member 5-like	HHLG13g1099	SLAM family member 5	Immunoglobulin V-set domain	PREDICTED: SLAM family member 5-like
HHLG16g0158	Plexin-B3	Plexin repeat	PREDICTED: plexin-B3	HHLG15g0169	Plexin-B3	Plexin repeat	PREDICTED: plexin-B3
HHLG21g0145	Collagen alpha-1(VI) chain	Collagen triple helix repeat (20 copies)	PREDICTED: collagen alpha-1(VI) chain	HHLG22g0282	Collagen alpha-1(VI) chain	Collagen triple helix repeat (20 copies)	PREDICTED: collagen alpha-1(VI) chain
HHLG26g0412	Bile salt-activated lipase	-	PREDICTED: transforming acidic coiled-coil-containing protein 2 isoform X1	HHLG25g0431	Transforming acidic coiled-coil-containing protein 2	Transforming acidic coiled-coil-containing protein (TACC)	PREDICTED: transforming acidic coiled-coil-containing protein 2 isoform X1
HHLG42g0506	Bardet-Biedl syndrome 1 protein	Ciliary BBSome complex subunit 1	Bardet-Biedl syndrome 1	HHLG41g0520	Bardet-Biedl syndrome 1 protein	Ciliary BBSome complex subunit 1	Bardet-Biedl syndrome 1
HHLG5g0502	Frizzled-2	Fz domain	frizzled-2 precursor	HHLG6g0592	Frizzled-2	Fz domain	frizzled-2 precursor
HHLG23g0377	Actin-binding LIM protein 2	LIM domain	PREDICTED: actin-binding LIM protein 2 isoform X2	HHLG24g0366	Actin-binding LIM protein 3	Villin headpiece domain	PREDICTED: actin-binding LIM protein 2 isoform X2
HHLG45g0061	Rho GTPase-activating protein SYDE2	RhoGAP domain	PREDICTED: rho GTPase-activating protein SYDE2 isoform X1	HHLG46g0061	Rho GTPase-activating protein SYDE2	RhoGAP domain	PREDICTED: rho GTPase-activating protein SYDE2 isoform X2
HHLG47g0021	Rho GTPase-activating protein 28	RhoGAP domain	PREDICTED: rho GTPase-activating protein 28	HHLG48g0019	Rho GTPase-activating protein 28	RhoGAP domain	rho GTPase-activating protein 28
HHLG17g0507	Rac GTPase-activating protein 1	-	PREDICTED: rac GTPase-activating protein 1	HHLG18g0230	Rac GTPase-activating protein 1	RhoGAP domain	LOC553480 protein, partial
HHLG43g0512	Arf-GAP with coiled-coil, ANK repeat and PH domain-containing protein 2	PH domain	PREDICTED: arf-GAP with coiled-coil, ANK repeat and PH domain-containing protein 2	HHLG44g0554	Arf-GAP with coiled-coil, ANK repeat and PH domain-containing protein 2	PH domain	PREDICTED: arf-GAP with coiled-coil, ANK repeat and PH domain-containing protein 2
HHLG34g0463	Arf-GAP with SH3 domain, ANK repeat and PH domain-containing protein 2	SH3 domain	PREDICTED: arf-GAP with SH3 domain, ANK repeat and PH domain-containing protein 3	HHLG33g0467	Arf-GAP with SH3 domain, ANK repeat and PH domain-containing protein 2	PH domain	unnamed protein product
HHLG42g0746	Arf-GAP with Rho-GAP domain, ANK repeat and PH domain-containing protein 1	Putative GTPase activating protein for Arf	PREDICTED: arf-GAP with Rho-GAP domain, ANK repeat and PH domain-containing protein 1-like	HHLG41g0789	Arf-GAP with Rho-GAP domain, ANK repeat and PH domain-containing protein 1	Putative GTPase activating protein for Arf	PREDICTED: arf-GAP with Rho-GAP domain, ANK repeat and PH domain-containing protein 1-like
HHLG39g0481	Solute carrier family 22 member 16	Sugar (and other) transporter	solute carrier family 22 member 16	HHLG40g0504	Solute carrier family 22 member 16	Sugar (and other) transporter	solute carrier family 22 member 16
HHLG5g0184	Ankyrin repeat domain-containing protein 54	-	ankyrin repeat domain-containing protein 54	HHLG6g0925	Ankyrin repeat domain-containing protein 54	Ankyrin repeats (3 copies)	ankyrin repeat domain-containing protein 54
HHLG26g0532	Caskin-1	DHHC palmitoyltransferase	PREDICTED: palmitoyltransferase akr1-like isoform X1	HHLG25g0505	Probable protein S-acyltransferase 23	Ankyrin repeats (3 copies)	PREDICTED: palmitoyltransferase akr1-like isoform X1
HHLG5g0797	KN motif and ankyrin repeat domain-containing protein 2	Ankyrin repeat	si:ch73-108m21.1	HHLG6g0301	KN motif and ankyrin repeat domain-containing protein 2	Ankyrin repeat	si:ch73-108m21.1
HHLG17g0418	Ankyrin repeat and SOCS box protein 18	SOCS box	PREDICTED: ankyrin repeat and SOCS box protein 18 isoform X1	HHLG18g0436	Ankyrin repeat and SOCS box protein 18	SOCS box	PREDICTED: ankyrin repeat and SOCS box protein 18 isoform X2
HHLG42g0317	Ankycorbin	Ankyrin repeats (3 copies)	LOC794796 protein	HHLG41g0323	Ankycorbin	Ankyrin repeat	LOC794796 protein
HHLG32g0202	Ankyrin repeat domain-containing protein 34A	Ankyrin repeats (3 copies)	PREDICTED: ankyrin repeat domain-containing protein 34A	HHLG31g0796	Ankyrin repeat domain-containing protein 34A	Ankyrin repeats (3 copies)	PREDICTED: ankyrin repeat domain-containing protein 34A
HHLG47g0335	Spermatogenesis-associated protein 13	Variant SH3 domain	PREDICTED: spermatogenesis-associated protein 13 isoform X1	HHLG48g0349	Spermatogenesis-associated protein 13	Variant SH3 domain	PREDICTED: spermatogenesis-associated protein 13 isoform X1
HHLG14g0603	Pleckstrin homology domain-containing family G member 4B	Divergent CRAL/TRIO domain	PREDICTED: puratrophin-1 isoform X2	HHLG13g0566	Pleckstrin homology domain-containing family G member 4B	Divergent CRAL/TRIO domain	PREDICTED: puratrophin-1 isoform X1
HHLG9g0623	Tubulin polyglutamylase TTLL11	Tubulin-tyrosine ligase family	tubulin polyglutamylase TTLL11	HHLG10g0428	Tubulin polyglutamylase TTLL11	Tubulin-tyrosine ligase family	tubulin polyglutamylase TTLL11
HHLG21g0472	Lymphocyte antigen 75	Fibronectin type II domain	PREDICTED: lymphocyte antigen 75	HHLG22g0619	Lymphocyte antigen 75	Fibronectin type II domain	PREDICTED: lymphocyte antigen 75
HHLG17g0300	Integrin beta-like protein 1	EGF-like domain	PREDICTED: integrin beta-like protein 1-like	HHLG18g0479	Integrin beta-like protein 1	EGF-like domain	PREDICTED: integrin beta-like protein 1
HHLG21g0390	Inhibitor of nuclear factor kappa-B kinase subunit epsilon	Protein kinase domain	inhibitor of nuclear factor kappa-B kinase subunit epsilon	HHLG22g0363	Inhibitor of nuclear factor kappa-B kinase subunit epsilon	Protein kinase domain	inhibitor of nuclear factor kappa-B kinase subunit epsilon
HHLG34g0625	Mitochondrial 2-oxodicarboxylate carrier	Mitochondrial carrier protein	PREDICTED: mitochondrial 2-oxodicarboxylate carrier isoform X1	HHLG33g0624	Mitochondrial 2-oxodicarboxylate carrier	Mitochondrial carrier protein	mitochondrial 2-oxodicarboxylate carrier
HHLG32g0192	Solute carrier family 25 member 40	Mitochondrial carrier protein	solute carrier family 25 member 40	HHLG31g0808	Solute carrier family 25 member 40	Mitochondrial carrier protein	solute carrier family 25 member 40
HHLG14g0258	Sorting nexin-15	PX domain	sorting nexin-15	HHLG13g0790	Sorting nexin-15	PX domain	sorting nexin-15
HHLG27g0450	TBC1 domain family member 2A	Rab-GTPase-TBC domain	PREDICTED: TBC1 domain family member 2A	HHLG28g0449	TBC1 domain family member 2A	Rab-GTPase-TBC domain	PREDICTED: TBC1 domain family member 2A
HHLG23g0350	Rho-related GTP-binding protein RhoQ	Ras family	rho-related GTP-binding protein RhoQ	HHLG24g0341	Rho-related GTP-binding protein RhoQ	Ras family	rho-related GTP-binding protein RhoQ
HHLG39g0376	Protein-glutamate O-methyltransferase	Protein of unknown function DUF89	protein-glutamate O-methyltransferase	HHLG40g0397	Protein-glutamate O-methyltransferase	Protein of unknown function DUF89	protein-glutamate O-methyltransferase
HHLG20g0184	Stomatin-like protein 2, mitochondrial	SPFH domain / Band 7 family	stomatin-like protein 2, mitochondrial	HHLG19g0594	Stomatin-like protein 2, mitochondrial	SPFH domain / Band 7 family	stomatin-like protein 2, mitochondrial
HHLG14g0410	Plasminogen activator inhibitor 1	Serpin (serine protease inhibitor)	PREDICTED: plasminogen activator inhibitor 1 isoform X1	HHLG13g0716	Plasminogen activator inhibitor 1	Serpin (serine protease inhibitor)	PREDICTED: plasminogen activator inhibitor 1 isoform X1
HHLG26g0315	Angiotensinogen	Serpin (serine protease inhibitor)	angiotensinogen precursor	HHLG25g0331	Angiotensinogen	Serpin (serine protease inhibitor)	angiotensinogen precursor
HHLG16g0234	Plasma protease C1 inhibitor	Serpin (serine protease inhibitor)	plasma protease C1 inhibitor precursor	HHLG15g0228	Plasma protease C1 inhibitor	Immunoglobulin domain	plasma protease C1 inhibitor precursor
HHLG17g0179	Ras guanine nucleotide exchange factor F	Kelch motif	PREDICTED: ras guanine nucleotide exchange factor F	HHLG18g0563	Ras guanine nucleotide exchange factor F	Kelch motif	PREDICTED: ras guanine nucleotide exchange factor F
HHLG49g0197	Kelch domain-containing protein 4	-	kelch domain-containing protein 4	HHLG50g0456	Kelch domain-containing protein 4	Kelch motif	kelch domain-containing protein 4
HHLG39g0602	Cyclic AMP-dependent transcription factor ATF-3	bZIP transcription factor	cyclic AMP-dependent transcription factor ATF-3	HHLG40g0697	Cyclic AMP-dependent transcription factor ATF-3	bZIP transcription factor	cyclic AMP-dependent transcription factor ATF-3
HHLG39g0603	Basic leucine zipper transcriptional factor ATF-like 3	bZIP transcription factor	basic leucine zipper transcriptional factor ATF-like 3	HHLG40g0698	Basic leucine zipper transcriptional factor ATF-like 3	bZIP transcription factor	basic leucine zipper transcriptional factor ATF-like 3
HHLG20g0065	Lipid phosphate phosphatase-related protein type 1	PAP2 superfamily	PREDICTED: lipid phosphate phosphatase-related protein type 1-like isoform X3	HHLG19g0724	Lipid phosphate phosphatase-related protein type 1	PAP2 superfamily	PREDICTED: lipid phosphate phosphatase-related protein type 1-like isoform X3
HHLG43g0494	E3 ubiquitin-protein ligase RNF13	PA domain	Ring finger protein 13	HHLG44g0578	E3 ubiquitin-protein ligase RNF13	PA domain	Ring finger protein 13
HHLG1g0313	RING finger protein 24	Ring finger domain	RING finger protein 24	HHLG2g0328	RING finger protein 24	Ring finger domain	RING finger protein 24
HHLG9g0980	RING finger protein 215	-	PREDICTED: RING finger protein 215	HHLG10g0054	RING finger protein 215	Ring finger domain	PREDICTED: RING finger protein 215
HHLG17g0268	Amine oxidase [flavin-containing]	Flavin containing amine oxidoreductase	monoamine oxidase	HHLG18g0513	Amine oxidase [flavin-containing]	Flavin containing amine oxidoreductase	monoamine oxidase
HHLG14g0243	Mitochondrial inner membrane protein OXA1L	60Kd inner membrane protein	Zgc:163091 protein	HHLG13g0778	Mitochondrial inner membrane protein OXA1L	60Kd inner membrane protein	Zgc:163091 protein
HHLG1g0381	Carboxypeptidase Z	Carboxypeptidase regulatory-like domain	PREDICTED: carboxypeptidase Z isoform X2	HHLG2g0408	Carboxypeptidase Z	Carboxypeptidase regulatory-like domain	PREDICTED: carboxypeptidase Z isoform X1
HHLG1g0849	Carboxypeptidase E	Zinc carboxypeptidase	carboxypeptidase E precursor	HHLG2g0736	Carboxypeptidase E	Carboxypeptidase regulatory-like domain	carboxypeptidase E precursor
HHLG36g0078	Cholinesterase	Acetylcholinesterase tetramerisation domain	PREDICTED: cholinesterase-like	HHLG35g0585	Cholinesterase	Acetylcholinesterase tetramerisation domain	PREDICTED: cholinesterase-like
HHLG36g0150	Arylsulfatase A	C-terminal region of aryl-sulfatase	arylsulfatase A precursor	HHLG35g0577	Arylsulfatase A	C-terminal region of aryl-sulfatase	novel protein similar to vertebrate arylsulfatase A (ARSA)
HHLG34g0717	STAGA complex 65 subunit gamma	Bromodomain associated	STAGA complex 65 subunit gamma	HHLG33g0743	STAGA complex 65 subunit gamma	Bromodomain associated	STAGA complex 65 subunit gamma
HHLG36g0543	G2/mitotic-specific cyclin-B2	Cyclin, C-terminal domain	cyclin N-terminal domain-containing protein 2	HHLG35g0147	Cyclin N-terminal domain-containing protein 2	Cyclin, N-terminal domain	cyclin N-terminal domain-containing protein 2
HHLG38g0487	Zinc transporter 8	Cation efflux family	PREDICTED: LOW QUALITY PROTEIN: uncharacterized protein LOC560642	HHLG37g0424	Zinc transporter 8	Cation efflux family	solute carrier family 30 member 8
HHLG27g0308	Tetraspanin-7	Tetraspanin family	tetraspanin-6	HHLG28g0301	Tetraspanin-7	Tetraspanin family	tetraspanin-6
HHLG7g0249	Tetraspanin-12	Tetraspanin family	tetraspanin-12	HHLG8g0218	Tetraspanin-12	Tetraspanin family	PREDICTED: tetraspanin-12 isoform X1
HHLG47g0543	Procollagen-lysine,2-oxoglutarate 5-dioxygenase 2	Scramblase	procollagen-lysine,2-oxoglutarate 5-dioxygenase 2 isoform 2 precursor	HHLG48g0568	Procollagen-lysine,2-oxoglutarate 5-dioxygenase 2	-	procollagen-lysine,2-oxoglutarate 5-dioxygenase 2 isoform 2 precursor
HHLG16g0832	Procollagen-lysine,2-oxoglutarate 5-dioxygenase 1	2OG-Fe(II) oxygenase superfamily	procollagen-lysine,2-oxoglutarate 5-dioxygenase 1 precursor	HHLG15g0860	Procollagen-lysine,2-oxoglutarate 5-dioxygenase 1	2OG-Fe(II) oxygenase superfamily	procollagen-lysine,2-oxoglutarate 5-dioxygenase 1 precursor
HHLG27g0508	Nanos homolog 1	Nanos RNA binding domain	nanos homolog 1	HHLG28g0507	Nanos homolog 1	Nanos RNA binding domain	nanos homolog 1
HHLG39g0494	Sorting nexin-3	PX domain	sorting nexin-3	HHLG40g0518	Sorting nexin-3	PX domain	sorting nexin-3
HHLG26g0155	Uncharacterized protein C20orf194	-	uncharacterized protein C20orf194 homolog	HHLG25g0189	Uncharacterized protein C20orf194	-	uncharacterized protein C20orf194 homolog
HHLG47g0580	Tubulin beta-5 chain	Tubulin C-terminal domain	PREDICTED: tubulin beta-5 chain	HHLG48g0601	Tubulin beta-5 chain	Tubulin C-terminal domain	PREDICTED: tubulin beta-5 chain
HHLG26g0660	ATP synthase subunit s, mitochondrial	-	ATP synthase subunit s, mitochondrial	HHLG25g0630	ATP synthase subunit s, mitochondrial	-	ATP synthase subunit s, mitochondrial
HHLG11g0201	Potassium voltage-gated channel subfamily B member 1	BTB/POZ domain	PREDICTED: potassium voltage-gated channel subfamily B member 1	HHLG12g0746	Potassium voltage-gated channel subfamily B member 1	BTB/POZ domain	PREDICTED: potassium voltage-gated channel subfamily B member 1
HHLG16g0181	Potassium voltage-gated channel subfamily D member 1	Shal-type voltage-gated potassium channels, N-terminal	potassium voltage-gated channel subfamily D member 1	HHLG15g0144	Potassium voltage-gated channel subfamily D member 1	Shal-type voltage-gated potassium channels, N-terminal	potassium voltage-gated channel subfamily D member 1
HHLG9g0883	Connector enhancer of kinase suppressor of ras 2	PDZ domain (Also known as DHR or GLGF)	PREDICTED: connector enhancer of kinase suppressor of ras 2 isoform X1	HHLG10g0150	Connector enhancer of kinase suppressor of ras 2	PDZ domain (Also known as DHR or GLGF)	PREDICTED: connector enhancer of kinase suppressor of ras 2 isoform X1
HHLG26g0613	O-acetyl-ADP-ribose deacetylase MACROD2	Macro domain	Zgc:65960 protein	HHLG25g0584	O-acetyl-ADP-ribose deacetylase MACROD2	Macro domain	O-acetyl-ADP-ribose deacetylase MACROD2
HHLG9g0519	Acetylcholine receptor subunit gamma	Neurotransmitter-gated ion-channel ligand binding domain	PREDICTED: acetylcholine receptor subunit gamma isoform X1	HHLG10g0528	Acetylcholine receptor subunit gamma	Neurotransmitter-gated ion-channel transmembrane region	PREDICTED: acetylcholine receptor subunit gamma isoform X1
HHLG11g0741	Acetylcholine receptor subunit alpha	Neurotransmitter-gated ion-channel transmembrane region	acetylcholine receptor subunit alpha precursor	HHLG12g0219	Acetylcholine receptor subunit alpha	Neurotransmitter-gated ion-channel transmembrane region	acetylcholine receptor subunit alpha precursor
HHLG34g0543	Centrosomal protein C10orf90	ALMS motif	PREDICTED: uncharacterized protein DDB_G0271670-like	HHLG33g0553	Centrosomal protein C10orf90	ALMS motif	PREDICTED: uncharacterized protein DDB_G0271670-like
HHLG9g1075	A disintegrin and metalloproteinase with thrombospondin motifs 12	Reprolysin (M12B) family zinc metalloprotease	PREDICTED: A disintegrin and metalloproteinase with thrombospondin motifs 12 isoform X1	HHLG10g1058	A disintegrin and metalloproteinase with thrombospondin motifs 12	Reprolysin family propeptide	PREDICTED: A disintegrin and metalloproteinase with thrombospondin motifs 12 isoform X1
HHLG1g0528	A disintegrin and metalloproteinase with thrombospondin motifs 1	Reprolysin family propeptide	PREDICTED: A disintegrin and metalloproteinase with thrombospondin motifs 1	HHLG2g0953	A disintegrin and metalloproteinase with thrombospondin motifs 1	Reprolysin family propeptide	PREDICTED: A disintegrin and metalloproteinase with thrombospondin motifs 1
HHLG16g0735	A disintegrin and metalloproteinase with thrombospondin motifs 13	Thrombospondin type 1 domain	PREDICTED: A disintegrin and metalloproteinase with thrombospondin motifs 13	HHLG15g0830	A disintegrin and metalloproteinase with thrombospondin motifs 13	Reprolysin (M12B) family zinc metalloprotease	unnamed protein product
HHLG9g0332	ADAMTS-like protein 2	PLAC (protease and lacunin) domain	PREDICTED: ADAMTS-like protein 2	HHLG10g0727	ADAMTS-like protein 2	PLAC (protease and lacunin) domain	PREDICTED: ADAMTS-like protein 2
HHLG14g0858	Semaphorin-4F	Sema domain	PREDICTED: semaphorin-4F isoform X2	HHLG13g0247	Semaphorin-4F	Sema domain	PREDICTED: semaphorin-4F isoform X2
HHLG7g0495	Semaphorin-3C	Immunoglobulin I-set domain	PREDICTED: semaphorin-3C	HHLG8g0497	Semaphorin-3C	Immunoglobulin I-set domain	PREDICTED: semaphorin-3C
HHLG39g0571	Sodium-dependent multivitamin transporter	Sodium:solute symporter family	sodium-dependent multivitamin transporter	HHLG40g0677	Sodium-dependent multivitamin transporter	Sodium:solute symporter family	sodium-dependent multivitamin transporter
HHLG42g0745	Protein Red	RED-like protein N-terminal region	protein Red	HHLG41g0790	Protein Red	RED-like protein C-terminal region	protein Red
HHLG47g0049	Protein ITFG3	-	PREDICTED: protein ITFG3	HHLG48g0056	Protein ITFG3	-	PREDICTED: protein ITFG3
HHLG43g0603	REST corepressor 3	ELM2 domain	unnamed protein product	HHLG44g0616	REST corepressor 3	ELM2 domain	unnamed protein product
HHLG11g0407	Doublesex- and mab-3-related transcription factor 2	DM DNA binding domain	dsx and mab-3 related transcription factor 2b	HHLG12g0672	Doublesex- and mab-3-related transcription factor 2	DM DNA binding domain	dsx and mab-3 related transcription factor 2b
HHLG9g0886	Neuronal PAS domain-containing protein 2	Helix-loop-helix DNA-binding domain	PAS domain-containing protein 1	HHLG10g0147	Neuronal PAS domain-containing protein 2	Helix-loop-helix DNA-binding domain	PAS domain-containing protein 1
HHLG39g0266	E3 ubiquitin-protein ligase RNF19B	IBR domain, a half RING-finger domain	PREDICTED: E3 ubiquitin-protein ligase RNF19B isoform X1	HHLG40g0272	E3 ubiquitin-protein ligase RNF19B	IBR domain, a half RING-finger domain	PREDICTED: E3 ubiquitin-protein ligase RNF19B isoform X1
HHLG34g0399	CAAX prenyl protease 1 homolog	Peptidase family M48	novel protein (zgc:55655)	HHLG33g0379	CAAX prenyl protease 1 homolog	Peptidase family M48	novel protein (zgc:55655)
HHLG43g0577	Methylcrotonoyl-CoA carboxylase subunit alpha, mitochondrial	Carbamoyl-phosphate synthase L chain, ATP binding domain	PREDICTED: lysosome-associated membrane glycoprotein 3	HHLG44g0545	Lysosome-associated membrane glycoprotein 3	Lysosome-associated membrane glycoprotein (Lamp)	PREDICTED: lysosome-associated membrane glycoprotein 3
HHLG20g0174	Smoothelin-like protein 1	Calponin homology (CH) domain	PREDICTED: smoothelin isoform X1	HHLG19g0607	Smoothelin-like protein 1	Calponin homology (CH) domain	PREDICTED: smoothelin isoform X1
HHLG47g0238	Tumor necrosis factor ligand superfamily member 10	TNF(Tumour Necrosis Factor) family	TNF-related apoptosis inducing ligand TRAIL	HHLG48g0251	Tumor necrosis factor ligand superfamily member 10	TNF(Tumour Necrosis Factor) family	TNF-related apoptosis inducing ligand TRAIL
HHLG26g0657	Rho guanine nucleotide exchange factor 10	RhoGEF domain	PREDICTED: uncharacterized protein LOC100538248 isoform X2	HHLG25g0627	Rho guanine nucleotide exchange factor 10	RhoGEF domain	PREDICTED: uncharacterized protein LOC100538248 isoform X2
HHLG16g0571	Beta-ureidopropionase	Carbon-nitrogen hydrolase	beta-ureidopropionase	HHLG15g0700	Beta-ureidopropionase	Carbon-nitrogen hydrolase	beta-ureidopropionase
HHLG3g0690	D-2-hydroxyglutarate dehydrogenase, mitochondrial	FAD linked oxidases, C-terminal domain	PREDICTED: D-2-hydroxyglutarate dehydrogenase, mitochondrial isoform X1	HHLG4g0760	D-2-hydroxyglutarate dehydrogenase, mitochondrial	FAD binding domain	PREDICTED: D-2-hydroxyglutarate dehydrogenase, mitochondrial isoform X1
HHLG3g0214	5-methylcytosine rRNA methyltransferase NSUN4	16S rRNA methyltransferase RsmB/F	PREDICTED: 5-methylcytosine rRNA methyltransferase NSUN4 isoform X1	HHLG4g0259	5-methylcytosine rRNA methyltransferase NSUN4	16S rRNA methyltransferase RsmB/F	PREDICTED: 5-methylcytosine rRNA methyltransferase NSUN4 isoform X1
HHLG47g0090	Rab11 family-interacting protein 3	EF-hand domain pair	PREDICTED: rab11 family-interacting protein 3 isoform X2	HHLG48g0095	Rab11 family-interacting protein 3	EF-hand domain pair	PREDICTED: rab11 family-interacting protein 3 isoform X1
HHLG3g0688	Otolith matrix protein 1	Transferrin	otolith matrix protein 1 precursor	HHLG4g0758	Otolith matrix protein 1	Transferrin	otolith matrix protein 1 precursor
HHLG3g0787	Exocyst complex component 3	Exocyst complex component Sec6	exocyst complex component 3	HHLG4g0886	Exocyst complex component 3	Exocyst complex component Sec6	exocyst complex component 3
HHLG11g0452	Tetratricopeptide repeat protein 4	TPR repeat	tetratricopeptide repeat protein 4 isoform 2	HHLG12g0627	Tetratricopeptide repeat protein 4	Tetratricopeptide repeat	tetratricopeptide repeat protein 4 isoform 2
HHLG30g0392	Ethanolamine-phosphate phospho-lyase	Aminotransferase class-III	LOC553338 protein, partial	HHLG29g0404	5-phosphohydroxy-L-lysine phospho-lyase	Aminotransferase class-III	5-phosphohydroxy-L-lysine phospho-lyase
HHLG16g0812	Rho guanine nucleotide exchange factor 16	Variant SH3 domain	PREDICTED: rho guanine nucleotide exchange factor 16 isoform X1	HHLG15g0881	Rho guanine nucleotide exchange factor 16	PH domain	PREDICTED: rho guanine nucleotide exchange factor 16 isoform X1
HHLG14g0947	Synaptic vesicle membrane protein VAT-1 homolog-like	Zinc-binding dehydrogenase	PREDICTED: synaptic vesicle membrane protein VAT-1 homolog-like	HHLG13g0119	Synaptic vesicle membrane protein VAT-1 homolog-like	Alcohol dehydrogenase GroES-like domain	PREDICTED: synaptic vesicle membrane protein VAT-1 homolog-like
HHLG34g0624	Pleckstrin homology domain-containing family H member 1	FERM central domain	pleckstrin homology domain-containing family H member 1	HHLG33g0623	Pleckstrin homology domain-containing family H member 1	FERM central domain	pleckstrin homology domain-containing family H member 1
HHLG26g0147	Pleckstrin homology domain-containing family H member 2	FERM central domain	PREDICTED: pleckstrin homology domain-containing family H member 2	HHLG25g0011	Pleckstrin homology domain-containing family H member 2	FERM central domain	PREDICTED: pleckstrin homology domain-containing family H member 2
HHLG26g0659	L-2-hydroxyglutarate dehydrogenase, mitochondrial	FAD dependent oxidoreductase	L-2-hydroxyglutarate dehydrogenase, mitochondrial	HHLG25g0629	L-2-hydroxyglutarate dehydrogenase, mitochondrial	FAD dependent oxidoreductase	L-2-hydroxyglutarate dehydrogenase, mitochondrial
HHLG39g0063	Sorting nexin-14	Regulator of G protein signaling domain	PREDICTED: sorting nexin-14 isoform X2	HHLG40g0068	Sorting nexin-14	Regulator of G protein signaling domain	Sorting nexin 14
HHLG7g0029	Monocarboxylate transporter 2	Major Facilitator Superfamily	PREDICTED: monocarboxylate transporter 2	HHLG8g0068	Monocarboxylate transporter 2	Major Facilitator Superfamily	PREDICTED: monocarboxylate transporter 2
HHLG16g0451	Monocarboxylate transporter 5	Major Facilitator Superfamily	monocarboxylate transporter 5	HHLG15g0465	Monocarboxylate transporter 5	Major Facilitator Superfamily	monocarboxylate transporter 5
HHLG39g0014	Monocarboxylate transporter 10	Major Facilitator Superfamily	monocarboxylate transporter 10	HHLG40g0019	Monocarboxylate transporter 10	Major Facilitator Superfamily	monocarboxylate transporter 10
HHLG34g0281	Uncharacterized aarF domain-containing protein kinase 1	ABC1 family	uncharacterized aarF domain-containing protein kinase 1	HHLG33g0251	Uncharacterized aarF domain-containing protein kinase 1	ABC1 family	uncharacterized aarF domain-containing protein kinase 1
HHLG17g0521	Peroxisomal bifunctional enzyme	3-hydroxyacyl-CoA dehydrogenase, NAD binding domain	peroxisomal bifunctional enzyme	HHLG18g0214	Peroxisomal bifunctional enzyme	3-hydroxyacyl-CoA dehydrogenase, C-terminal domain	peroxisomal bifunctional enzyme
HHLG39g0185	Enoyl-CoA hydratase domain-containing protein 2, mitochondrial	Enoyl-CoA hydratase/isomerase	enoyl-CoA hydratase domain-containing protein 2, mitochondrial	HHLG40g0113	Enoyl-CoA hydratase domain-containing protein 2, mitochondrial	Enoyl-CoA hydratase/isomerase	enoyl-CoA hydratase domain-containing protein 2, mitochondrial
HHLG47g0566	Enoyl-CoA delta isomerase 2, mitochondrial	Enoyl-CoA hydratase/isomerase	enoyl-CoA delta isomerase 2, mitochondrial	HHLG48g0591	Enoyl-CoA delta isomerase 2, mitochondrial	Acyl CoA binding protein	endozepine
HHLG17g0173	3-hydroxyisobutyryl-CoA hydrolase, mitochondrial	-	3-hydroxyisobutyryl-CoA hydrolase, mitochondrial	HHLG18g0608	3-hydroxyisobutyryl-CoA hydrolase, mitochondrial	-	3-hydroxyisobutyryl-CoA hydrolase, mitochondrial
HHLG32g0539	Lysophospholipid acyltransferase 7	MBOAT, membrane-bound O-acyltransferase family	lysophospholipid acyltransferase 7	HHLG31g0608	Lysophospholipid acyltransferase 7	MBOAT, membrane-bound O-acyltransferase family	lysophospholipid acyltransferase 7
HHLG38g0606	Syncoilin	Intermediate filament protein	PREDICTED: syncoilin isoform X2	HHLG37g0639	Syncoilin	-	PREDICTED: syncoilin isoform X2
HHLG34g0291	Serine/threonine-protein kinase VRK1	Protein kinase domain	Vaccinia related kinase 1	HHLG33g0263	Serine/threonine-protein kinase VRK1	Protein kinase domain	Vaccinia related kinase 1
HHLG14g0388	Dysferlin	FerA (NUC095) domain	PREDICTED: dysferlin isoform X2	HHLG13g0847	Dysferlin	FerA (NUC095) domain	PREDICTED: dysferlin isoform X2
HHLG26g0578	Arginase, non-hepatic 2	Arginase family	putative arginase 2C precursor	HHLG25g0552	Arginase, non-hepatic 2	Arginase family	putative mitochondrial arginase 2A precursor
HHLG34g0184	DNA polymerase epsilon subunit 2	DNA polymerase alpha/epsilon subunit B	Polymerase (DNA directed), epsilon 2	HHLG33g0020	DNA polymerase epsilon subunit 2	DNA polymerases epsilon N terminal	Polymerase (DNA directed), epsilon 2
HHLG32g0278	t-SNARE domain-containing protein 1	SNARE domain	PREDICTED: t-SNARE domain-containing protein 1	HHLG31g0719	t-SNARE domain-containing protein 1	SNARE domain	PREDICTED: t-SNARE domain-containing protein 1
HHLG14g0844	RELT-like protein 1	Tumour necrosis factor receptor superfamily member 19	RELT-like protein 1	HHLG13g0262	RELT-like protein 1	Tumour necrosis factor receptor superfamily member 19	RELT-like protein 1
HHLG36g0073	Tumor necrosis factor receptor superfamily member 19L	Tumour necrosis factor receptor superfamily member 19	tumor necrosis factor receptor superfamily member 19L precursor	HHLG35g0669	Tumor necrosis factor receptor superfamily member 19L	Tumour necrosis factor receptor superfamily member 19	tumor necrosis factor receptor superfamily member 19L precursor
HHLG34g0698	Receptor expression-enhancing protein 2	TB2/DP1, HVA22 family	PREDICTED: receptor expression-enhancing protein 1	HHLG33g0702	Receptor expression-enhancing protein 2	TB2/DP1, HVA22 family	PREDICTED: receptor expression-enhancing protein 1
HHLG34g0640	Bifunctional glutamate/proline--tRNA ligase	Glutathione S-transferase, C-terminal domain	bifunctional glutamate/proline--tRNA ligase	HHLG33g0639	Bifunctional glutamate/proline--tRNA ligase	Glutathione S-transferase, C-terminal domain	bifunctional glutamate/proline--tRNA ligase
HHLG26g0674	WD repeat-containing protein 89	WD domain, G-beta repeat	WD repeat-containing protein 89	HHLG25g0645	WD repeat-containing protein 89	WD domain, G-beta repeat	Unknown (protein for IMAGE:7441300)
HHLG45g0514	Carbohydrate sulfotransferase 11	Sulfotransferase family	PREDICTED: carbohydrate sulfotransferase 11	HHLG46g0242	Carbohydrate sulfotransferase 11	Sulfotransferase family	PREDICTED: carbohydrate sulfotransferase 11
HHLG47g0096	Histone H5	linker histone H1 and H5 family	H1 histone family, member 0	HHLG48g0104	Histone H1.0	linker histone H1 and H5 family	H1 histone family, member 0
HHLG20g0119	GTP:AMP phosphotransferase AK3, mitochondrial	Adenylate kinase, active site lid	GTP:AMP phosphotransferase AK3, mitochondrial	HHLG19g0666	GTP:AMP phosphotransferase AK3, mitochondrial	Adenylate kinase, active site lid	GTP:AMP phosphotransferase AK3, mitochondrial
HHLG26g0581	Zinc finger FYVE domain-containing protein 26	FYVE zinc finger	zinc finger FYVE domain-containing protein 26	HHLG25g0555	Zinc finger FYVE domain-containing protein 26	FYVE zinc finger	PREDICTED: zinc finger FYVE domain-containing protein 26 isoform X1
HHLG9g0068	Aldehyde dehydrogenase, mitochondrial	Aldehyde dehydrogenase family	PREDICTED: aldehyde dehydrogenase, mitochondrial-like, partial	HHLG10g0958	Aldehyde dehydrogenase, mitochondrial	Aldehyde dehydrogenase family	aldehyde dehydrogenase 2 family (mitochondrial), tandem duplicate 2
HHLG23g0379	Zinc finger CCHC domain-containing protein 4	GRF zinc finger	zinc finger CCHC domain-containing protein 4	HHLG24g0368	Zinc finger CCHC domain-containing protein 4	Probable N6-adenine methyltransferase	zinc finger CCHC domain-containing protein 4
HHLG43g0365	RNA polymerase II elongation factor ELL	Occludin homology domain	RNA polymerase II elongation factor ELL	HHLG44g0373	RNA polymerase II elongation factor ELL	Occludin homology domain	RNA polymerase II elongation factor ELL
HHLG34g0137	Mitogen-activated protein kinase-binding protein 1	WD domain, G-beta repeat	PREDICTED: mitogen-activated protein kinase-binding protein 1 isoform X4	HHLG33g0164	Mitogen-activated protein kinase-binding protein 1	WD domain, G-beta repeat	PREDICTED: mitogen-activated protein kinase-binding protein 1 isoform X4
HHLG20g0039	Interleukin-6 receptor subunit beta	Fibronectin type III domain	PREDICTED: interleukin-6 receptor subunit beta isoform X1	HHLG19g0745	Interleukin-6 receptor subunit beta	Ig-like C2-type domain	PREDICTED: interleukin-6 receptor subunit beta isoform X1
HHLG3g0488	E3 ubiquitin-protein ligase rnf152	Zinc finger, C3HC4 type (RING finger)	PREDICTED: E3 ubiquitin-protein ligase rnf152	HHLG4g0503	E3 ubiquitin-protein ligase rnf152	Zinc finger, C3HC4 type (RING finger)	PREDICTED: E3 ubiquitin-protein ligase rnf152
HHLG27g0303	Membrane transport protein XK	XK-related protein	XK-related protein 2	HHLG28g0295	Membrane transport protein XK	XK-related protein	XK-related protein 2
HHLG45g0580	Ankyrin repeat domain-containing protein SOWAHA	Ankyrin repeats (3 copies)	PREDICTED: ankyrin repeat domain-containing protein SOWAHB-like	HHLG46g0172	Ankyrin repeat domain-containing protein SOWAHC	Ankyrin repeats (3 copies)	PREDICTED: ankyrin repeat domain-containing protein SOWAHB-like
HHLG39g0038	Transmembrane protein 200A	Uncharacterised conserved protein (DUF2371)	transmembrane protein 200A	HHLG40g0030	Transmembrane protein 200A	Uncharacterised conserved protein (DUF2371)	transmembrane protein 200A
HHLG26g0649	Phosphofurin acidic cluster sorting protein 2	PACS-1 cytosolic sorting protein	PREDICTED: phosphofurin acidic cluster sorting protein 2 isoform X1	HHLG25g0619	Phosphofurin acidic cluster sorting protein 2	PACS-1 cytosolic sorting protein	PREDICTED: phosphofurin acidic cluster sorting protein 2 isoform X4
HHLG43g0473	Sentrin-specific protease 7	Ulp1 protease family, C-terminal catalytic domain	sentrin-specific protease 7	HHLG44g0490	Sentrin-specific protease 7	Ulp1 protease family, C-terminal catalytic domain	sentrin-specific protease 7
HHLG43g0472	Interphotoreceptor matrix proteoglycan 2	SEA domain	PREDICTED: uncharacterized protein impg2b isoform X1	HHLG44g0491	Interphotoreceptor matrix proteoglycan 2	SEA domain	PREDICTED: uncharacterized protein impg2b isoform X2
HHLG34g0121	Egl nine homolog 1 (Fragment)	2OG-Fe(II) oxygenase superfamily	PREDICTED: egl nine homolog 3 isoform X2	HHLG33g0149	Egl nine homolog 1 (Fragment)	2OG-Fe(II) oxygenase superfamily	PREDICTED: egl nine homolog 3 isoform X2
HHLG26g0571	Decaprenyl-diphosphate synthase subunit 2	Polyprenyl synthetase	decaprenyl-diphosphate synthase subunit 2	HHLG25g0545	Decaprenyl-diphosphate synthase subunit 2	Polyprenyl synthetase	decaprenyl-diphosphate synthase subunit 2
HHLG1g0136	T-complex protein 1 subunit delta	TCP-1/cpn60 chaperonin family	PREDICTED: T-complex protein 1 subunit delta-like	HHLG2g0159	T-complex protein 1 subunit delta	TCP-1/cpn60 chaperonin family	PREDICTED: T-complex protein 1 subunit delta-like
HHLG11g0446	Leptin receptor	Ig-like C2-type domain	leptin receptor long isoform	HHLG12g0633	Leptin receptor	Fibronectin type III domain	leptin receptor long isoform
HHLG26g0631	1-acyl-sn-glycerol-3-phosphate acyltransferase delta	Acyltransferase	1-acyl-sn-glycerol-3-phosphate acyltransferase delta	HHLG25g0600	1-acyl-sn-glycerol-3-phosphate acyltransferase delta	Acyltransferase	1-acyl-sn-glycerol-3-phosphate acyltransferase delta
HHLG45g0080	OTU domain-containing protein 4	OTU-like cysteine protease	PREDICTED: OTU domain-containing protein 4 isoform X2	HHLG46g0082	OTU domain-containing protein 4	OTU-like cysteine protease	PREDICTED: OTU domain-containing protein 4 isoform X2
HHLG26g0616	Isthmin-1	Thrombospondin type 1 domain	isthmin-1 precursor	HHLG25g0587	Isthmin-1	Thrombospondin type 1 domain	isthmin-1 precursor
HHLG17g0441	Sterol 26-hydroxylase, mitochondrial	Cytochrome P450	sterol 26-hydroxylase, mitochondrial	HHLG18g0395	Sterol 26-hydroxylase, mitochondrial	Cytochrome P450	sterol 26-hydroxylase, mitochondrial
HHLG11g0051	1,25-dihydroxyvitamin D(3) 24-hydroxylase, mitochondrial	Cytochrome P450	1,25-dihydroxyvitamin D(3) 24-hydroxylase, mitochondrial	HHLG12g0892	1,25-dihydroxyvitamin D(3) 24-hydroxylase, mitochondrial	Cytochrome P450	1,25-dihydroxyvitamin D(3) 24-hydroxylase, mitochondrial
HHLG32g0870	Pleckstrin homology domain-containing family A member 8	PH domain	pleckstrin homology domain-containing family A member 8	HHLG31g0271	Pleckstrin homology domain-containing family A member 8	PH domain	pleckstrin homology domain-containing family A member 8
HHLG11g0099	WW domain-binding protein 4	-	PREDICTED: WW domain-binding protein 4-like	HHLG12g0939	WW domain-binding protein 4	-	WW domain-binding protein 4
HHLG14g0205	Uncharacterized protein C11orf95	-	PREDICTED: uncharacterized protein LOC101884625	HHLG13g0737	Uncharacterized protein C11orf95 homolog	-	PREDICTED: uncharacterized protein LOC101884625
HHLG26g0761	Oligodendrocyte transcription factor 3	Helix-loop-helix DNA-binding domain	oligodendrocyte transcription factor 4	HHLG25g0753	Oligodendrocyte transcription factor 3	Helix-loop-helix DNA-binding domain	oligodendrocyte transcription factor 4
HHLG34g0750	Polypeptide N-acetylgalactosaminyltransferase 16	N-terminal domain of galactosyltransferase	PREDICTED: polypeptide N-acetylgalactosaminyltransferase 16	HHLG33g0770	Polypeptide N-acetylgalactosaminyltransferase 16	N-terminal domain of galactosyltransferase	PREDICTED: polypeptide N-acetylgalactosaminyltransferase 16
HHLG39g0609	Polypeptide N-acetylgalactosaminyltransferase 14	Ricin-type beta-trefoil lectin domain	polypeptide N-acetylgalactosaminyltransferase 14	HHLG40g0704	Polypeptide N-acetylgalactosaminyltransferase 14	Ricin-type beta-trefoil lectin domain	polypeptide N-acetylgalactosaminyltransferase 14
HHLG9g1033	Protein phosphatase 1F	Protein phosphatase 2C	protein phosphatase 1F	HHLG10g0995	Protein phosphatase 1F	Protein phosphatase 2C	protein phosphatase 1F
HHLG30g0049	Protein IWS1 homolog	-	PREDICTED: protein IWS1 homolog isoform X4	HHLG29g0008	Protein IWS1 homolog	TFIIS helical bundle-like domain	PREDICTED: protein IWS1 homolog isoform X4
HHLG16g0837	Tumor protein p73	SAM domain (Sterile alpha motif)	p73	HHLG15g0853	Tumor protein p73	SAM domain (Sterile alpha motif)	PREDICTED: tumor protein p73 isoform X2
HHLG34g0469	Cathepsin L	Cathepsin propeptide inhibitor domain (I29)	cathepsin L.1 precursor	HHLG33g0473	Cathepsin L	Cathepsin propeptide inhibitor domain (I29)	cathepsin L.1 precursor
HHLG11g0528	Allantoinase, mitochondrial	-	PREDICTED: uncharacterized protein LOC494056 isoform X1	HHLG12g0573	Allantoinase, mitochondrial	Amidohydrolase family	PREDICTED: uncharacterized protein LOC494056 isoform X1
HHLG14g0477	Transcriptional repressor NF-X1	-	PREDICTED: transcriptional repressor NF-X1	HHLG13g0414	Transcriptional repressor NF-X1	-	PREDICTED: transcriptional repressor NF-X1
HHLG32g0137	-	-	rapunzel 2	HHLG31g0863	-	-	rapunzel 2
HHLG32g0131	-	-	rapunzel 4	HHLG31g0869	-	-	rapunzel 4
HHLG11g0044	Deoxynucleotidyltransferase terminal-interacting protein 1	-	PREDICTED: deoxynucleotidyltransferase terminal-interacting protein 1, partial	HHLG12g0886	Deoxynucleotidyltransferase terminal-interacting protein 1	-	PREDICTED: deoxynucleotidyltransferase terminal-interacting protein 1, partial
HHLG39g0205	Methyltransferase-like protein 13	Spermine/spermidine synthase	methyltransferase-like protein 13	HHLG40g0208	Methyltransferase-like protein 13	Spermine/spermidine synthase	methyltransferase-like protein 13
HHLG32g0966	Threonylcarbamoyladenosine tRNA methylthiotransferase	-	CDK5 regulatory subunit-associated protein 1-like 1, partial	HHLG31g0002	Threonylcarbamoyladenosine tRNA methylthiotransferase	TRAM domain	PREDICTED: threonylcarbamoyladenosine tRNA methylthiotransferase
HHLG14g0544	Protein FAM189A1	CD20-like family	PREDICTED: protein FAM189A1	HHLG13g0602	Protein FAM189A1	CD20-like family	PREDICTED: protein FAM189A1
HHLG38g0791	Connective tissue growth factor	von Willebrand factor type C domain	connective tissue growth factor b	HHLG37g0802	Connective tissue growth factor	Thrombospondin type 1 domain	connective tissue growth factor b
HHLG36g0595	Acetolactate synthase-like protein	Thiamine pyrophosphate enzyme, central domain	PREDICTED: acetolactate synthase-like protein isoform X1	HHLG35g0100	Acetolactate synthase-like protein	Thiamine pyrophosphate enzyme, central domain	PREDICTED: acetolactate synthase-like protein isoform X1
HHLG32g0342	Rhomboid-related protein 2	Rhomboid family	rhomboid-related protein 2	HHLG31g0642	Rhomboid-related protein 2	Rhomboid family	rhomboid-related protein 2
HHLG11g0425	Protein O-linked-mannose beta-1,2-N-acetylglucosaminyltransferase 1	GNT-I family	Protein O-Mannose beta-1,2-N-acetylglucosaminyltransferase 1	HHLG12g0655	Protein O-linked-mannose beta-1,2-N-acetylglucosaminyltransferase 1	GNT-I family	Protein O-Mannose beta-1,2-N-acetylglucosaminyltransferase 1
HHLG9g0375	DNA mismatch repair protein Msh3	MutS domain III	PREDICTED: DNA mismatch repair protein Msh3 isoform X2	HHLG10g0680	DNA mismatch repair protein Msh3	MutS family domain IV	PREDICTED: DNA mismatch repair protein Msh3 isoform X2
HHLG49g0415	Protein AMN1 homolog	-	protein AMN1 homolog	HHLG50g0228	Protein AMN1 homolog	Leucine Rich repeat	protein AMN1 homolog
HHLG11g0141	Oxidative stress-induced growth inhibitor 2	Pyridine nucleotide-disulphide oxidoreductase	oxidative stress-induced growth inhibitor 1	HHLG12g0811	Oxidative stress-induced growth inhibitor 2	Pyridine nucleotide-disulphide oxidoreductase	oxidative stress-induced growth inhibitor 1
HHLG39g0582	Tumor necrosis factor receptor superfamily member 21	Death domain	death receptor 6	HHLG40g0667	Tumor necrosis factor receptor superfamily member 21	Death domain	tumor necrosis factor receptor superfamily member 21 precursor
HHLG27g0695	Vesicle-associated membrane protein 7	Regulated-SNARE-like domain	PREDICTED: vesicle-associated membrane protein 7 isoform X1	HHLG28g0707	Vesicle-associated membrane protein 7	Regulated-SNARE-like domain	PREDICTED: vesicle-associated membrane protein 7 isoform X1
HHLG14g0601	FH1/FH2 domain-containing protein 3	Formin Homology 2 Domain	PREDICTED: FH1/FH2 domain-containing protein 1-like isoform X1	HHLG13g0569	FH1/FH2 domain-containing protein 3	Formin Homology 2 Domain	PREDICTED: FH1/FH2 domain-containing protein 3-like
HHLG49g0547	L-lactate dehydrogenase A chain	lactate/malate dehydrogenase, alpha/beta C-terminal domain	RecName: Full=L-lactate dehydrogenase A chain; Short=LDH-A	HHLG50g0078	L-lactate dehydrogenase A chain	lactate/malate dehydrogenase, alpha/beta C-terminal domain	L-lactate dehydrogenase A chain
HHLG36g0611	Multidrug resistance-associated protein 5	ABC transporter transmembrane region	multidrug resistance-associated protein 5	HHLG35g0082	Multidrug resistance-associated protein 5	ABC transporter transmembrane region	multidrug resistance-associated protein 5
HHLG16g0373	Carnitine O-palmitoyltransferase 2, mitochondrial	Choline/Carnitine o-acyltransferase	RecName: Full=Carnitine O-palmitoyltransferase 2, mitochondrial; AltName: Full=Carnitine palmitoyltransferase II; Short=CPT II; Flags: Precursor	HHLG15g0408	Carnitine O-palmitoyltransferase 2, mitochondrial	Choline/Carnitine o-acyltransferase	RecName: Full=Carnitine O-palmitoyltransferase 2, mitochondrial; AltName: Full=Carnitine palmitoyltransferase II; Short=CPT II; Flags: Precursor
HHLG32g0185	39S ribosomal protein L32, mitochondrial	Ribosomal L32p protein family	39S ribosomal protein L32, mitochondrial	HHLG31g0815	39S ribosomal protein L32, mitochondrial	Ribosomal L32p protein family	39S ribosomal protein L32, mitochondrial
HHLG17g0480	Popeye domain-containing protein 2	Popeye protein conserved region	popeye domain-containing protein 2 isoform 1	HHLG18g0354	Popeye domain-containing protein 2	Popeye protein conserved region	popeye domain-containing protein 2 isoform 1
HHLG38g0568	tRNA (cytosine(34)-C(5))-methyltransferase	16S rRNA methyltransferase RsmB/F	PREDICTED: tRNA (cytosine(34)-C(5))-methyltransferase isoform X1	HHLG37g0678	tRNA (cytosine(34)-C(5))-methyltransferase	16S rRNA methyltransferase RsmB/F	PREDICTED: tRNA (cytosine(34)-C(5))-methyltransferase isoform X1
HHLG14g0672	SPRY domain-containing SOCS box protein 3	SPRY domain	PREDICTED: SPRY domain-containing SOCS box protein 3-like	HHLG13g0491	SPRY domain-containing SOCS box protein 3	SPRY domain	PREDICTED: SPRY domain-containing SOCS box protein 3-like
HHLG5g0286	Corticotropin-releasing factor receptor 1	Hormone receptor domain	corticotropin-releasing factor receptor type 1	HHLG6g0819	Corticotropin-releasing factor receptor 1	Hormone receptor domain	corticotropin-releasing factor receptor type 1 isoform 2
HHLG47g0232	Vasoactive intestinal polypeptide receptor 2	Hormone receptor domain	vasoactive intestinal polypeptide receptor 2 precursor	HHLG48g0245	Vasoactive intestinal polypeptide receptor 2	Hormone receptor domain	vasoactive intestinal polypeptide receptor 2 precursor
HHLG3g0057	Corticotropin-releasing factor receptor 2	Hormone receptor domain	corticotropin releasing factor receptor type 2.2	HHLG4g0059	Corticotropin-releasing factor receptor 2	Hormone receptor domain	corticotropin releasing factor receptor type 2.1
HHLG43g0156	Pyruvate dehydrogenase E1 component subunit beta, mitochondrial	Transketolase, C-terminal domain	pyruvate dehydrogenase E1 component subunit beta, mitochondrial	HHLG44g0155	Pyruvate dehydrogenase E1 component subunit beta, mitochondrial	Transketolase, C-terminal domain	pyruvate dehydrogenase E1 component subunit beta, mitochondrial
HHLG32g0671	Prolyl 3-hydroxylase 3	2OG-Fe(II) oxygenase superfamily	PREDICTED: prolyl 3-hydroxylase 3	HHLG31g0375	Prolyl 3-hydroxylase 3	2OG-Fe(II) oxygenase superfamily	PREDICTED: prolyl 3-hydroxylase 3
HHLG42g0185	Nucleolar protein 56	NOP5NT (NUC127) domain	nucleolar protein 56 isoform 1	HHLG41g0210	Nucleolar protein 56	NOP5NT (NUC127) domain	nucleolar protein 56 isoform 1
HHLG32g0954	Iroquois-class homeodomain protein irx-2	Homeobox KN domain	Iroquois 2a protein	HHLG31g0014	Iroquois-class homeodomain protein irx-2	Homeobox KN domain	Iroquois 2a protein
HHLG17g0164	Solute carrier family 40 member 1	Ferroportin1 (FPN1)	Solute carrier family 40 (iron-regulated transporter), member 1	HHLG18g0616	Solute carrier family 40 member 1	Ferroportin1 (FPN1)	Solute carrier family 40 (iron-regulated transporter), member 1
HHLG1g0576	Transcription elongation factor A N-terminal and central domain-containing protein	Transcription factor S-II (TFIIS), central domain	PREDICTED: transcription elongation factor A N-terminal and central domain-containing protein	HHLG2g0570	Transcription elongation factor A N-terminal and central domain-containing protein	TFIIS helical bundle-like domain	PREDICTED: transcription elongation factor A N-terminal and central domain-containing protein
HHLG14g0129	Transmembrane channel-like protein 3	TMC domain	PREDICTED: transmembrane channel-like protein 3	HHLG13g0949	Transmembrane channel-like protein 3	TMC domain	PREDICTED: transmembrane channel-like protein 3
HHLG32g0284	Selenium-binding protein 1	56kDa selenium binding protein (SBP56)	PREDICTED: selenium-binding protein 1 isoform X1	HHLG31g0712	Selenium-binding protein 1	56kDa selenium binding protein (SBP56)	PREDICTED: selenium-binding protein 1 isoform X1
HHLG32g0074	Tubulin polymerization-promoting protein	p25-alpha	PREDICTED: tubulin polymerization-promoting protein	HHLG31g0944	Tubulin polymerization-promoting protein	p25-alpha	PREDICTED: tubulin polymerization-promoting protein
HHLG32g0925	Replication protein A 32 kDa subunit	OB-fold nucleic acid binding domain	replication protein A 32 kDa subunit	HHLG31g0044	Replication protein A 32 kDa subunit	OB-fold nucleic acid binding domain	replication protein A 32 kDa subunit
HHLG21g0323	Plasma membrane calcium-transporting ATPase 3	Cation transporter/ATPase, N-terminus	plasma membrane calcium ATPase 4	HHLG22g0381	Plasma membrane calcium-transporting ATPase 3	Cation transporter/ATPase, N-terminus	plasma membrane calcium ATPase 4
HHLG5g0576	Heat shock protein 30	Hsp20/alpha crystallin family	heat shock protein, alpha-crystallin-related, 9	HHLG6g0523	Heat shock protein 30	Hsp20/alpha crystallin family	heat shock protein, alpha-crystallin-related, 9
HHLG21g0592	Guanine nucleotide-binding protein-like 3	50S ribosome-binding GTPase	Gnl3 protein	HHLG22g0141	Guanine nucleotide-binding protein-like 3	50S ribosome-binding GTPase	Gnl3 protein
HHLG21g0690	Probable Bax inhibitor 1	Inhibitor of apoptosis-promoting Bax1	PREDICTED: bax inhibitor 1	HHLG22g0034	Probable Bax inhibitor 1	Inhibitor of apoptosis-promoting Bax1	PREDICTED: bax inhibitor 1
HHLG32g0482	Otoancorin	Pre-pro-megakaryocyte potentiating factor precursor (Mesothelin)	PREDICTED: otoancorin isoform X1	HHLG31g0210	Otoancorin	Pre-pro-megakaryocyte potentiating factor precursor (Mesothelin)	PREDICTED: otoancorin isoform X1
HHLG14g0547	Stereocilin	-	PREDICTED: stereocilin-like	HHLG13g0598	Stereocilin	-	PREDICTED: stereocilin-like
HHLG32g0806	Centrosomal protein of 76 kDa	CEP76 C2 domain	centrosomal protein of 76 kDa	HHLG31g0120	Centrosomal protein of 76 kDa	CEP76 C2 domain	centrosomal protein of 76 kDa
HHLG30g0202	Isoprenoid synthase domain-containing protein	2-C-methyl-D-erythritol 4-phosphate cytidylyltransferase	PREDICTED: isoprenoid synthase domain-containing protein isoform X1	HHLG29g0177	Isoprenoid synthase domain-containing protein	2-C-methyl-D-erythritol 4-phosphate cytidylyltransferase	PREDICTED: isoprenoid synthase domain-containing protein isoform X1
HHLG14g0451	Tripartite motif-containing protein 66	B-box zinc finger	PREDICTED: tripartite motif-containing protein 66-like isoform X1	HHLG13g0676	Tripartite motif-containing protein 66	B-box zinc finger	PREDICTED: tripartite motif-containing protein 66-like isoform X1
HHLG16g0855	Bcl-2-related ovarian killer protein homolog A	Apoptosis regulator proteins, Bcl-2 family	BCL2-like 16	HHLG15g0750	Apoptosis regulator Bcl-2	Apoptosis regulator proteins, Bcl-2 family	BCL2-like 16
HHLG45g0163	Zinc finger protein 385A	Zinc-finger of C2H2 type	PREDICTED: zinc finger protein 385A isoform X1	HHLG46g0361	Zinc finger protein 385A	Zinc-finger of C2H2 type	PREDICTED: zinc finger protein 385A isoform X1
HHLG39g0050	Protein THEMIS	Cell-cycle sustaining, positive selection,	PREDICTED: protein THEMIS	HHLG40g0051	Protein THEMIS	Cell-cycle sustaining, positive selection,	PREDICTED: protein THEMIS
HHLG42g0138	Deoxycytidine kinase	Deoxynucleoside kinase	deoxycytidine kinase	HHLG41g0075	Deoxycytidine kinase	Deoxynucleoside kinase	deoxycytidine kinase
HHLG20g0040	Peptidyl-glycine alpha-amidating monooxygenase	NHL repeat	PREDICTED: peptidyl-glycine alpha-amidating monooxygenase isoform X1	HHLG19g0746	Peptidyl-glycine alpha-amidating monooxygenase	NHL repeat	PREDICTED: peptidyl-glycine alpha-amidating monooxygenase isoform X1
HHLG16g0314	Protein FAM150-like	FAM150 family	PREDICTED: protein FAM150-like isoform X1	HHLG15g0348	Protein FAM150-like	FAM150 family	PREDICTED: protein FAM150-like isoform X2
HHLG20g0129	Sarcosine dehydrogenase, mitochondrial	Glycine cleavage T-protein C-terminal barrel domain	PREDICTED: sarcosine dehydrogenase, mitochondrial isoform X1	HHLG19g0657	Sarcosine dehydrogenase, mitochondrial	Glycine cleavage T-protein C-terminal barrel domain	PREDICTED: sarcosine dehydrogenase, mitochondrial isoform X1
HHLG9g0798	Transmembrane protein 2	G8 domain	PREDICTED: transmembrane protein 2 isoform X1	HHLG10g0213	Transmembrane protein 2	G8 domain	PREDICTED: transmembrane protein 2 isoform X1
HHLG30g0572	Mid1-interacting protein 1-B	Thyroid hormone-inducible hepatic protein Spot 14	PREDICTED: mid1-interacting protein 1-B-like	HHLG29g0474	Mid1-interacting protein 1-B	Thyroid hormone-inducible hepatic protein Spot 14	PREDICTED: mid1-interacting protein 1-B-like
HHLG1g0565	Cysteine--tRNA ligase, mitochondrial	tRNA synthetases class I (C) catalytic domain	PREDICTED: probable cysteine--tRNA ligase, mitochondrial isoform X1	HHLG2g0559	Probable cysteine--tRNA ligase, mitochondrial	tRNA synthetases class I (C) catalytic domain	PREDICTED: probable cysteine--tRNA ligase, mitochondrial isoform X1
HHLG1g0892	Protein FAM184B	-	PREDICTED: protein FAM184B isoform X1	HHLG2g0620	Protein FAM184B	-	PREDICTED: protein FAM184B isoform X1
HHLG20g0188	-	-	PREDICTED: uncharacterized protein si:dkey-106l3.7 isoform X1	HHLG19g0589	-	-	PREDICTED: uncharacterized protein si:dkey-106l3.7 isoform X1
HHLG27g0037	Copper-transporting ATPase 1	E1-E2 ATPase	copper-transporting ATPase 1	HHLG28g0073	Copper-transporting ATPase 1	E1-E2 ATPase	copper-transporting ATPase 1
HHLG39g0128	Ectonucleotide pyrophosphatase/phosphodiesterase family member 1	Somatomedin B domain	PREDICTED: ectonucleotide pyrophosphatase/phosphodiesterase family member 1 isoform X1	HHLG40g0154	Ectonucleotide pyrophosphatase/phosphodiesterase family member 1	Somatomedin B domain	PREDICTED: ectonucleotide pyrophosphatase/phosphodiesterase family member 1 isoform X1
HHLG23g0328	Acyl-CoA synthetase family member 2, mitochondrial	AMP-binding enzyme C-terminal domain	acyl-CoA synthetase family member 2, mitochondrial precursor	HHLG24g0318	Acyl-CoA synthetase family member 2, mitochondrial	AMP-binding enzyme C-terminal domain	acyl-CoA synthetase family member 2, mitochondrial precursor
HHLG14g0887	Acyl-CoA synthetase family member 3, mitochondrial	AMP-binding enzyme C-terminal domain	PREDICTED: acyl-CoA synthetase family member 3, mitochondrial	HHLG13g0184	Acyl-CoA synthetase family member 3, mitochondrial	AMP-binding enzyme C-terminal domain	PREDICTED: acyl-CoA synthetase family member 3, mitochondrial
HHLG49g0440	Long-chain-fatty-acid--CoA ligase ACSBG1	AMP-binding enzyme	PREDICTED: long-chain-fatty-acid--CoA ligase ACSBG1 isoform X1	HHLG50g0182	Long-chain-fatty-acid--CoA ligase ACSBG1	AMP-binding enzyme	PREDICTED: long-chain-fatty-acid--CoA ligase ACSBG1 isoform X1
HHLG9g0348	Long-chain-fatty-acid--CoA ligase ACSBG2	AMP-binding enzyme	PREDICTED: long-chain-fatty-acid--CoA ligase ACSBG2-like isoform X2	HHLG10g0709	Long-chain-fatty-acid--CoA ligase ACSBG2	AMP-binding enzyme	PREDICTED: long-chain-fatty-acid--CoA ligase ACSBG2-like isoform X1
HHLG17g0715	Activin receptor type-1C	Transforming growth factor beta type I GS-motif	PREDICTED: activin receptor type-1C isoform X3	HHLG18g0028	Activin receptor type-1C	Transforming growth factor beta type I GS-motif	PREDICTED: activin receptor type-1C-like, partial
HHLG17g0716	Activin receptor type-1	Transforming growth factor beta type I GS-motif	unnamed protein product	HHLG18g0027	Activin receptor type-1	Transforming growth factor beta type I GS-motif	PREDICTED: activin receptor type-1 isoform X2
HHLG49g0109	Sorting nexin-24	PX domain	fish sorting nexin from oocyte	HHLG50g0551	Sorting nexin-22	PX domain	sorting nexin 22-like
HHLG11g0475	Homocysteine S-methyltransferase YbgG	Homocysteine S-methyltransferase	homocysteine S-methyltransferase-like isoform 1	HHLG12g0603	Homocysteine S-methyltransferase YbgG	Homocysteine S-methyltransferase	homocysteine S-methyltransferase-like isoform 1
HHLG11g0620	Serine/threonine-protein kinase 11-interacting protein	-	PREDICTED: serine/threonine-protein kinase 11-interacting protein isoform X1	HHLG12g0326	Serine/threonine-protein kinase 11-interacting protein	-	PREDICTED: serine/threonine-protein kinase 11-interacting protein isoform X1
HHLG27g0622	Matrix-remodeling-associated protein 5	Leucine rich repeat	PREDICTED: matrix-remodeling-associated protein 5	HHLG28g0640	Matrix-remodeling-associated protein 5	Leucine rich repeat	PREDICTED: matrix-remodeling-associated protein 5
HHLG20g0081	Ras association domain-containing protein 6	Ras association (RalGDS/AF-6) domain	ras association domain-containing protein 6	HHLG19g0718	Ras association domain-containing protein 6	Ras association (RalGDS/AF-6) domain	ras association domain-containing protein 6
HHLG26g0113	Adipocyte plasma membrane-associated protein	Strictosidine synthase	PREDICTED: adipocyte plasma membrane-associated protein	HHLG25g0034	Adipocyte plasma membrane-associated protein	Strictosidine synthase	PREDICTED: adipocyte plasma membrane-associated protein
HHLG42g0007	Ribosome biogenesis protein BRX1 homolog	-	PREDICTED: ribosome biogenesis protein BRX1 homolog	HHLG41g0013	Ribosome biogenesis protein BRX1 homolog	Brix domain	ribosome biogenesis protein BRX1 homolog
HHLG1g0595	Small integral membrane protein 11	FAM165 family	PREDICTED: small integral membrane protein 11	HHLG2g0940	Small integral membrane protein 11	FAM165 family	PREDICTED: small integral membrane protein 11
HHLG9g0094	Transforming growth factor beta receptor type 3	-	unnamed protein product	HHLG10g0976	Transforming growth factor beta receptor type 3	-	PREDICTED: uncharacterized protein LOC103355416
HHLG20g0621	Scavenger receptor class B member 1	CD36 family	PREDICTED: scavenger receptor class B member 1 isoform X2	HHLG19g0135	Scavenger receptor class B member 1	CD36 family	PREDICTED: scavenger receptor class B member 1 isoform X1
HHLG47g0466	Importin-4	Importin-beta N-terminal domain	PREDICTED: importin-4	HHLG48g0483	Importin-4	Importin-beta N-terminal domain	PREDICTED: importin-4
HHLG42g0079	CBP80/20-dependent translation initiation factor	MIF4G domain	PREDICTED: CBP80/20-dependent translation initiation factor isoform X2	HHLG41g0145	CBP80/20-dependent translation initiation factor	MIF4G domain	PREDICTED: CBP80/20-dependent translation initiation factor isoform X1
HHLG49g0358	Bisphosphoglycerate mutase	Histidine phosphatase superfamily (branch 1)	bisphosphoglycerate mutase	HHLG50g0286	Bisphosphoglycerate mutase	Histidine phosphatase superfamily (branch 1)	bisphosphoglycerate mutase
HHLG30g0130	2-phosphoxylose phosphatase 1	Histidine phosphatase superfamily (branch 2)	PREDICTED: acid phosphatase-like protein 2 isoform X1	HHLG29g0111	2-phosphoxylose phosphatase 1	Histidine phosphatase superfamily (branch 2)	PREDICTED: acid phosphatase-like protein 2 isoform X1
HHLG42g0156	Corticotropin-releasing factor-binding protein	Corticotropin-releasing factor binding protein (CRF-BP)	putative corticotropin releasing hormone binding protein 1	HHLG41g0097	Corticotropin-releasing factor-binding protein	Corticotropin-releasing factor binding protein (CRF-BP)	putative corticotropin releasing hormone binding protein 2
HHLG38g0388	Interleukin enhancer-binding factor 2 homolog	DZF domain	interleukin enhancer binding factor 2	HHLG37g0730	Interleukin enhancer-binding factor 2 homolog	DZF domain	interleukin enhancer binding factor 2
HHLG42g0241	Mitotic-spindle organizing protein 2	Mitotic-spindle organizing gamma-tubulin ring associated	PREDICTED: mitotic-spindle organizing protein 2 isoform X1	HHLG41g0269	Mitotic-spindle organizing protein 2	Mitotic-spindle organizing gamma-tubulin ring associated	PREDICTED: mitotic-spindle organizing protein 2 isoform X1
HHLG11g0783	Vacuolar protein sorting-associated protein 16 homolog	Vps16, C-terminal region	vacuolar protein sorting-associated protein 16 homolog	HHLG12g0180	Vacuolar protein sorting-associated protein 16 homolog	Vps16, C-terminal region	vacuolar protein sorting-associated protein 16 homolog
HHLG26g0706	MORN repeat-containing protein 4	MORN repeat	MORN repeat-containing protein 4	HHLG25g0680	MORN repeat-containing protein 4	MORN repeat	MORN repeat-containing protein 4
HHLG3g0556	Zinc finger SWIM domain-containing protein 5	-	zinc finger SWIM domain-containing protein 5	HHLG4g0496	Zinc finger SWIM domain-containing protein 5	-	zinc finger SWIM domain-containing protein 5
HHLG11g0595	28S ribosomal protein S9, mitochondrial	Ribosomal protein S9/S16	28S ribosomal protein S9, mitochondrial	HHLG12g0297	28S ribosomal protein S9, mitochondrial	Ribosomal protein S9/S16	28S ribosomal protein S9, mitochondrial
HHLG30g0548	Group 3 secretory phospholipase A2	Phospholipase A2	PREDICTED: protein PROCA1	HHLG29g0573	Group 3 secretory phospholipase A2	Phospholipase A2	PREDICTED: protein PROCA1
HHLG42g0739	Voltage-dependent anion-selective channel protein 1	Eukaryotic porin	mitochondrial voltage-dependent anino channel protein 1	HHLG41g0797	Voltage-dependent anion-selective channel protein 1	Eukaryotic porin	mitochondrial voltage-dependent anino channel protein 1
HHLG9g1194	Argininosuccinate synthase	Arginosuccinate synthase	argininosuccinate synthase	HHLG10g1168	Argininosuccinate synthase	Arginosuccinate synthase	argininosuccinate synthase
HHLG21g0577	AT-rich interactive domain-containing protein 3A	ARID/BRIGHT DNA binding domain	PREDICTED: AT-rich interactive domain-containing protein 3A	HHLG22g0654	AT-rich interactive domain-containing protein 3A	ARID/BRIGHT DNA binding domain	PREDICTED: AT-rich interactive domain-containing protein 3A
HHLG42g0617	AT-rich interactive domain-containing protein 5B	ARID/BRIGHT DNA binding domain	uncharacterized protein LOC337153	HHLG41g0648	AT-rich interactive domain-containing protein 5B	ARID/BRIGHT DNA binding domain	uncharacterized protein LOC337153
HHLG9g1014	Hexokinase-2	Hexokinase	hexokinase 2	HHLG10g0025	Hexokinase-2	Hexokinase	hexokinase 2
HHLG42g0050	WD repeat-containing protein 91	WD domain, G-beta repeat	RecName: Full=WD repeat-containing protein 91	HHLG41g0115	WD repeat-containing protein 91	WD domain, G-beta repeat	WD repeat-containing protein 91
HHLG9g0240	Ras GTPase-activating protein 4	BTK motif	PREDICTED: ras GTPase-activating protein 4 isoform X1	HHLG10g0822	Ras GTPase-activating protein 4	PH domain	PREDICTED: ras GTPase-activating protein 4 isoform X1
HHLG17g0351	Rho GTPase-activating protein 20	Ras association (RalGDS/AF-6) domain	PREDICTED: rho GTPase-activating protein 20	HHLG18g0275	Rho GTPase-activating protein 20	Ras association (RalGDS/AF-6) domain	PREDICTED: rho GTPase-activating protein 20
HHLG5g0868	Potassium channel subfamily T member 2	Ion channel	PREDICTED: potassium channel subfamily T member 2-like	HHLG6g0215	Potassium channel subfamily T member 2	Ion channel	PREDICTED: potassium channel subfamily T member 2-like
HHLG3g0507	Protein FAM134B	-	PREDICTED: protein FAM134B isoform X1	HHLG4g0576	Protein FAM134B	-	PREDICTED: protein FAM134B isoform X2
HHLG1g0573	Gem-associated protein 8	Gemini of Cajal bodies-associated protein 8	Zgc:92177 protein	HHLG2g0567	Gem-associated protein 8	Gemini of Cajal bodies-associated protein 8	PREDICTED: gem-associated protein 8 isoform X1
HHLG16g0581	Prostaglandin E synthase 2	Glutathione S-transferase, N-terminal domain	Prostaglandin E synthase 2-like	HHLG15g0711	Prostaglandin E synthase 2	Glutathione S-transferase, N-terminal domain	prostaglandin E synthase 2
HHLG9g0648	Immediate early response gene 5-like protein	Immediate early response protein (IER)	Immediate early response 5-like	HHLG10g0401	Immediate early response gene 5-like protein	Immediate early response protein (IER)	Immediate early response 5-like
HHLG45g0289	Alpha-tocopherol transfer protein-like	CRAL/TRIO, N-terminal domain	Tocopherol (alpha) transfer protein-like	HHLG46g0420	Alpha-tocopherol transfer protein-like	CRAL/TRIO, N-terminal domain	alpha-tocopherol transfer protein-like
HHLG9g0100	Nuclear pore complex protein Nup214	-	PREDICTED: nuclear pore complex protein Nup214	HHLG10g0982	Nuclear pore complex protein Nup214	-	PREDICTED: nuclear pore complex protein Nup214
HHLG11g0347	Signal transducer and activator of transcription 1-alpha/beta	SH2 domain	STAT2	HHLG12g0485	Signal transducer and activator of transcription 3	SH2 domain	STAT2
HHLG17g0466	AF4/FMR2 family member 3	AF-4 proto-oncoprotein	PREDICTED: AF4/FMR2 family member 3	HHLG18g0369	AF4/FMR2 family member 3	AF-4 proto-oncoprotein	PREDICTED: AF4/FMR2 family member 3
HHLG36g0367	Partitioning defective 6 homolog alpha	PB1 domain	novel protein similar to vertebrate par-6 partitioning defective 6 homolog (C.elegans) family, partial	HHLG35g0349	Partitioning defective 6 homolog alpha	PB1 domain	novel protein similar to vertebrate par-6 partitioning defective 6 homolog (C.elegans) family, partial
HHLG36g0345	Pyroglutamyl-peptidase 1	-	PREDICTED: pyroglutamyl-peptidase 1-like protein	HHLG35g0374	Pyroglutamyl-peptidase 1	Pyroglutamyl peptidase	PREDICTED: pyroglutamyl-peptidase 1-like protein
HHLG36g0335	Acylglycerol kinase, mitochondrial	-	acylglycerol kinase, mitochondrial precursor	HHLG35g0385	Acylglycerol kinase, mitochondrial	Diacylglycerol kinase catalytic domain	acylglycerol kinase, mitochondrial precursor
HHLG17g0130	Ceramide kinase-like protein	Diacylglycerol kinase catalytic domain	ceramide kinase-like protein	HHLG18g0646	Ceramide kinase-like protein	Diacylglycerol kinase catalytic domain	ceramide kinase-like protein
HHLG36g0308	von Willebrand factor A domain-containing protein 9	von Willebrand factor type A domain	PREDICTED: von Willebrand factor A domain-containing protein 9 isoform X1	HHLG35g0414	von Willebrand factor A domain-containing protein 9	-	PREDICTED: von Willebrand factor A domain-containing protein 9 isoform X1
HHLG27g0388	Alpha-1,3-mannosyl-glycoprotein 4-beta-N-acetylglucosaminyltransferase B	N-Acetylglucosaminyltransferase-IV (GnT-IV) conserved region	Zgc:154054	HHLG28g0392	Alpha-1,3-mannosyl-glycoprotein 4-beta-N-acetylglucosaminyltransferase B	N-Acetylglucosaminyltransferase-IV (GnT-IV) conserved region	Zgc:154054
HHLG49g0618	Carbohydrate sulfotransferase 6	Sulfotransferase domain	PREDICTED: uncharacterized protein LOC100170782 isoform X1	HHLG50g0018	Carbohydrate sulfotransferase 6	Sulfotransferase domain	PREDICTED: uncharacterized protein LOC100170782 isoform X1
HHLG36g0217	Peptide deformylase, mitochondrial	Polypeptide deformylase	peptide deformylase, mitochondrial	HHLG35g0511	Peptide deformylase, mitochondrial	Polypeptide deformylase	peptide deformylase, mitochondrial
HHLG14g0486	Alanine aminotransferase 2	Aminotransferase class I and II	Im:7150662 protein	HHLG13g0405	Alanine aminotransferase 2	Aminotransferase class I and II	Im:7150662 protein
HHLG36g0186	Nuclear pore complex protein Nup205	Nuclear pore complex scaffold, nucleoporins 186/192/205	PREDICTED: nuclear pore complex protein Nup205 isoform X2	HHLG35g0541	Nuclear pore complex protein Nup205	Nuclear pore complex scaffold, nucleoporins 186/192/205	PREDICTED: nuclear pore complex protein Nup205 isoform X2
HHLG47g0216	Protein arginine N-methyltransferase 6	Ribosomal protein L11 methyltransferase (PrmA)	Prmt6 protein, partial	HHLG48g0222	Protein arginine N-methyltransferase 6	Ribosomal protein L11 methyltransferase (PrmA)	RecName: Full=Protein arginine N-methyltransferase 6; AltName: Full=Histone-arginine N-methyltransferase PRMT6
HHLG20g0053	Histone-arginine methyltransferase CARM1	Ribosomal protein L11 methyltransferase (PrmA)	PREDICTED: histone-arginine methyltransferase CARM1 isoform X1	HHLG19g0735	Histone-arginine methyltransferase CARM1	PRMT5 arginine-N-methyltransferase	PREDICTED: histone-arginine methyltransferase CARM1 isoform X1
HHLG36g0177	Tetratricopeptide repeat protein 38	-	PREDICTED: tetratricopeptide repeat protein 38 isoform X1	HHLG35g0551	Tetratricopeptide repeat protein 38	-	PREDICTED: tetratricopeptide repeat protein 38 isoform X1
HHLG36g0081	Zinc finger B-box domain-containing protein 1	-	PREDICTED: zinc finger B-box domain-containing protein 1 isoform X1	HHLG35g0588	-	-	PREDICTED: zinc finger B-box domain-containing protein 1 isoform X2
HHLG36g0092	60S ribosome subunit biogenesis protein NIP7 homolog	Uncharacterised protein family (UPF0113)	60S ribosome subunit biogenesis protein NIP7 homolog	HHLG35g0600	60S ribosome subunit biogenesis protein NIP7 homolog	Uncharacterised protein family (UPF0113)	60S ribosome subunit biogenesis protein NIP7 homolog
HHLG30g0311	Fanconi anemia group J protein	DEAD_2	Fanconi anemia group J protein	HHLG29g0321	Fanconi anemia group J protein	DEAD_2	Fanconi anemia group J protein
HHLG42g0366	Chordin-like protein 2	von Willebrand factor type C domain	chordin-like protein 2 precursor	HHLG41g0418	Chordin-like protein 2	von Willebrand factor type C domain	chordin-like protein 2 precursor
HHLG3g0544	von Willebrand factor C domain-containing protein 2-like	von Willebrand factor type C domain	Zgc:113531	HHLG4g0621	von Willebrand factor C domain-containing protein 2-like	von Willebrand factor type C domain	Zgc:113531
HHLG36g0128	Calcyphosin-2	-	PREDICTED: calcyphosin-2	HHLG35g0637	Calcyphosin-2	-	PREDICTED: calcyphosin-2
HHLG36g0136	-	-	Si:dkey-238c7.16 protein	HHLG35g0647	-	-	Si:dkey-238c7.16 protein
HHLG36g0066	Mth938 domain-containing protein	Protein of unknown function (DUF498/DUF598)	mth938 domain-containing protein	HHLG35g0676	Mth938 domain-containing protein	Protein of unknown function (DUF498/DUF598)	mth938 domain-containing protein
HHLG45g0037	PC4 and SFRS1-interacting protein	PWWP domain	LOC402866 protein, partial	HHLG46g0030	PC4 and SFRS1-interacting protein	PWWP domain	Wu:fc32f04 protein
HHLG7g0460	Probable Dol-P-Man:Man(7)GlcNAc(2)-PP-Dol alpha-1,6-mannosyltransferase	-	dol-P-Man:Man(7)GlcNAc(2)-PP-Dol alpha-1,6-mannosyltransferase precursor	HHLG8g0563	Dol-P-Man:Man(7)GlcNAc(2)-PP-Dol alpha-1,6-mannosyltransferase	Alg9-like mannosyltransferase family	dol-P-Man:Man(7)GlcNAc(2)-PP-Dol alpha-1,6-mannosyltransferase precursor
HHLG11g0478	Dermatopontin	Dermatopontin	dermatopontin	HHLG12g0600	Dermatopontin	Dermatopontin	dermatopontin
HHLG39g0318	DCN1-like protein 4	Cullin binding	DCN1-like protein 4	HHLG40g0329	DCN1-like protein 4	Cullin binding	DCN1-like protein 4
HHLG5g0605	Nicotinamide riboside kinase 1	-	nicotinamide riboside kinase 1	HHLG6g0494	Nicotinamide riboside kinase 1	-	nicotinamide riboside kinase 1
HHLG32g0263	Glycerol-3-phosphate dehydrogenase 1-like protein	NAD-dependent glycerol-3-phosphate dehydrogenase N-terminus	glycerol-3-phosphate dehydrogenase 1-like protein	HHLG31g0735	Glycerol-3-phosphate dehydrogenase 1-like protein	NAD-dependent glycerol-3-phosphate dehydrogenase N-terminus	glycerol-3-phosphate dehydrogenase 1-like protein
HHLG36g0380	Heat shock factor protein 4	Vertebrate heat shock transcription factor	PREDICTED: heat shock factor protein 4 isoform X1	HHLG35g0309	Heat shock factor protein 4	Vertebrate heat shock transcription factor	PREDICTED: heat shock factor protein 4 isoform X1
HHLG20g0436	Heat shock factor protein 1	HSF-type DNA-binding	PREDICTED: heat shock factor protein 1-like	HHLG19g0326	Heat shock factor protein 1	HSF-type DNA-binding	PREDICTED: heat shock factor protein 1-like
HHLG38g0216	Protein AF1q	Putative WW-binding domain and destruction box	protein AF1q	HHLG37g0200	Protein AF1q	Putative WW-binding domain and destruction box	protein AF1q
HHLG38g0221	LIX1-like protein	Limb expression 1	PREDICTED: LIX1-like protein isoform X1	HHLG37g0205	LIX1-like protein	Limb expression 1	PREDICTED: LIX1-like protein isoform X1
HHLG38g0397	F-box/LRR-repeat protein 6	-	F-box/LRR-repeat protein 6	HHLG37g0320	F-box/LRR-repeat protein 6	F-box-like	F-box/LRR-repeat protein 6
HHLG38g0412	Thioredoxin-like protein 4A	Mitosis protein DIM1	thioredoxin-like protein 4A	HHLG37g0335	Thioredoxin-like protein 4A	Mitosis protein DIM1	thioredoxin-like protein 4A
HHLG38g0553	Protein FAM221A	Domain of unknown function (DUF4475)	protein FAM221A	HHLG37g0351	Protein FAM221A	Domain of unknown function (DUF4475)	protein FAM221A
HHLG14g0694	Rhophilin-2	Hr1 repeat	rhophilin-2	HHLG13g0471	Rhophilin-2	Hr1 repeat	rhophilin-2
HHLG38g0504	Uncharacterized protein C1orf109 homolog	Casein Kinase 2 substrate	FLJ20508-like protein	HHLG37g0405	Uncharacterized protein C1orf109 homolog	Casein Kinase 2 substrate	C1orf109 protein
HHLG11g0114	Syndecan-4	Syndecan domain	Sdc4 protein	HHLG12g0853	Syndecan-4	Syndecan domain	Sdc4 protein
HHLG47g0497	Elongation factor 1-alpha	Elongation factor Tu domain 2	Wu:fi12b10 protein	HHLG48g0505	Elongation factor 1-alpha	Elongation factor Tu domain 2	eukaryotic translation elongation factor 1 alpha
HHLG20g0417	DNA repair protein RAD51 homolog 3	-	DNA repair protein RAD51 homolog 3	HHLG19g0344	DNA repair protein RAD51 homolog 3	Rad51	DNA repair protein RAD51 homolog 3
HHLG38g0451	CD164 sialomucin-like 2 protein	Multi-glycosylated core protein 24 (MGC-24), sialomucin	Si:ch211-199g17.1	HHLG37g0465	CD164 sialomucin-like 2 protein	Multi-glycosylated core protein 24 (MGC-24), sialomucin	PREDICTED: uncharacterized protein si:ch211-199g17.2 isoform X1
HHLG38g0649	Lysosomal-associated transmembrane protein 4B	Golgi 4-transmembrane spanning transporter	lysosomal-associated transmembrane protein 4B	HHLG37g0594	Lysosomal-associated transmembrane protein 4B	Golgi 4-transmembrane spanning transporter	lysosomal-associated transmembrane protein 4B
HHLG38g0439	Sodium/potassium-transporting ATPase subunit beta-1-interacting protein 1	Na,K-Atpase Interacting protein	PREDICTED: sodium/potassium-transporting ATPase subunit beta-1-interacting protein 1	HHLG37g0477	Sodium/potassium-transporting ATPase subunit beta-1-interacting protein 1	Na,K-Atpase Interacting protein	PREDICTED: sodium/potassium-transporting ATPase subunit beta-1-interacting protein 1
HHLG38g0344	-	-	uncharacterized protein LOC100000125	HHLG37g0505	-	-	uncharacterized protein LOC100000125
HHLG38g0363	Epsilon-sarcoglycan	Sarcoglycan alpha/epsilon	PREDICTED: epsilon-sarcoglycan isoform X4	HHLG37g0524	Epsilon-sarcoglycan	Sarcoglycan alpha/epsilon	PREDICTED: epsilon-sarcoglycan isoform X4
HHLG38g0378	-	-	PREDICTED: uncharacterized protein LOC104968167	HHLG37g0540	-	-	PREDICTED: uncharacterized protein LOC104968167
HHLG38g0670	UPF0711 protein C18orf21 homolog	-	UPF0711 protein C18orf21 homolog	HHLG37g0576	UPF0711 protein C18orf21 homolog	-	UPF0711 protein C18orf21 homolog
HHLG38g0651	Ribonucleoside-diphosphate reductase subunit M2 B	Ribonucleotide reductase, small chain	ribonucleotide reductase small subunit p53R2ii	HHLG37g0592	Ribonucleoside-diphosphate reductase subunit M2	Ribonucleotide reductase, small chain	ribonucleotide reductase small subunit p53R2ii
HHLG38g0582	Serum response factor-binding protein 1	BUD22	serum response factor-binding protein 1	HHLG37g0664	Serum response factor-binding protein 1	-	serum response factor-binding protein 1
HHLG38g0697	UBAP1-MVB12-associated (UMA)-domain containing protein 1	-	uncharacterized protein LOC100148025	HHLG37g0722	UBAP1-MVB12-associated (UMA)-domain containing protein 1	-	uncharacterized protein LOC100148025
HHLG9g0368	Metaxin-3	Outer mitochondrial membrane transport complex protein	RecName: Full=Metaxin-3; Short=zMTX3	HHLG10g0688	Metaxin-3	Outer mitochondrial membrane transport complex protein	RecName: Full=Metaxin-3; Short=zMTX3
HHLG47g0321	cAMP-dependent protein kinase inhibitor alpha	cAMP-dependent protein kinase inhibitor	cAMP-dependent protein kinase inhibitor alpha	HHLG48g0335	cAMP-dependent protein kinase inhibitor alpha	cAMP-dependent protein kinase inhibitor	cAMP-dependent protein kinase inhibitor alpha
HHLG45g0288	cAMP-dependent protein kinase inhibitor gamma	cAMP-dependent protein kinase inhibitor	PREDICTED: cAMP-dependent protein kinase inhibitor gamma	HHLG46g0419	cAMP-dependent protein kinase inhibitor gamma	cAMP-dependent protein kinase inhibitor	cAMP-dependent protein kinase inhibitor gamma
HHLG17g0260	Probable UDP-sugar transporter protein SLC35A5	Nucleotide-sugar transporter	RecName: Full=Probable UDP-sugar transporter protein SLC35A5; AltName: Full=Solute carrier family 35 member A5	HHLG18g0521	Probable UDP-sugar transporter protein SLC35A5	Nucleotide-sugar transporter	PREDICTED: probable UDP-sugar transporter protein SLC35A5 isoform X1
HHLG5g0187	2-amino-3-ketobutyrate coenzyme A ligase, mitochondrial	Aminotransferase class I and II	PREDICTED: 2-amino-3-ketobutyrate coenzyme A ligase, mitochondrial	HHLG6g0921	2-amino-3-ketobutyrate coenzyme A ligase, mitochondrial	Aminotransferase class I and II	PREDICTED: 2-amino-3-ketobutyrate coenzyme A ligase, mitochondrial
HHLG21g0684	5-aminolevulinate synthase, nonspecific, mitochondrial	5-aminolevulinate synthase presequence	5-aminolevulinate synthase, nonspecific, mitochondrial	HHLG22g0025	5-aminolevulinate synthase, nonspecific, mitochondrial	5-aminolevulinate synthase presequence	5-aminolevulinate synthase, nonspecific, mitochondrial
HHLG39g0116	SNW domain-containing protein 1	SKIP/SNW domain	SNW domain-containing protein 1	HHLG40g0090	SNW domain-containing protein 1	SKIP/SNW domain	SNW domain-containing protein 1
HHLG39g0085	Dermatan-sulfate epimerase	-	dermatan-sulfate epimerase precursor	HHLG40g0104	Dermatan-sulfate epimerase	-	dermatan-sulfate epimerase precursor
HHLG39g0084	E3 UFM1-protein ligase 1	Uncharacterized conserved protein (DUF2042)	E3 UFM1-protein ligase 1	HHLG40g0105	E3 UFM1-protein ligase 1	Uncharacterized conserved protein (DUF2042)	E3 UFM1-protein ligase 1
HHLG26g0470	Thioredoxin-dependent peroxide reductase, mitochondrial	C-terminal domain of 1-Cys peroxiredoxin	thioredoxin-dependent peroxide reductase, mitochondrial	HHLG25g0248	Thioredoxin-dependent peroxide reductase, mitochondrial	C-terminal domain of 1-Cys peroxiredoxin	Peroxiredoxin 3
HHLG39g0214	FYN-binding protein	Variant SH3 domain	PREDICTED: titin isoform X1	HHLG40g0217	-	Variant SH3 domain	PREDICTED: titin isoform X1
HHLG5g0933	Transmembrane protein 205	Domain of unknown function (DUF4149)	transmembrane protein 205	HHLG6g0149	Transmembrane protein 205	Domain of unknown function (DUF4149)	transmembrane protein 205
HHLG39g0293	Transcription factor IIIB 90 kDa subunit	Transcription factor TFIIB repeat	transcription factor IIIB 90 kDa subunit	HHLG40g0288	Transcription factor IIIB 90 kDa subunit	TFIIB zinc-binding	transcription factor IIIB 90 kDa subunit
HHLG39g0316	Beta-sarcoglycan	Sarcoglycan complex subunit protein	beta-sarcoglycan	HHLG40g0327	Beta-sarcoglycan	Sarcoglycan complex subunit protein	beta-sarcoglycan
HHLG39g0341
HHLG39g0347	Phosphoribosylformylglycinamidine synthase	AIR synthase related protein, N-terminal domain	phosphoribosylformylglycinamidine synthase	HHLG40g0369	Phosphoribosylformylglycinamidine synthase	AIR synthase related protein, N-terminal domain	phosphoribosylformylglycinamidine synthase
HHLG39g0354	Amidophosphoribosyltransferase	Phosphoribosyl transferase domain	Phosphoribosyl pyrophosphate amidotransferase	HHLG40g0375	Amidophosphoribosyltransferase	Phosphoribosyl transferase domain	Phosphoribosyl pyrophosphate amidotransferase
HHLG39g0356	Uncharacterized protein KIAA1211 homolog	Domain of unknown function (DUF4592)	PREDICTED: uncharacterized protein KIAA1211 homolog isoform X1	HHLG40g0378	Uncharacterized protein KIAA1211 homolog	Domain of unknown function (DUF4592)	PREDICTED: uncharacterized protein KIAA1211 homolog isoform X1
HHLG39g0445	Neuroendocrine protein 7B2	Neuroendocrine protein 7B2 precursor (Secretogranin V)	neuroendocrine protein 7B2 precursor	HHLG40g0469	Neuroendocrine protein 7B2	Neuroendocrine protein 7B2 precursor (Secretogranin V)	neuroendocrine protein 7B2 precursor
HHLG39g0489	Centrosomal protein cep57l1	Centrosome microtubule-binding domain of Cep57	centrosomal protein CEP57L1	HHLG40g0513	Centrosomal protein of 57 kDa	Centrosome microtubule-binding domain of Cep57	centrosomal protein CEP57L1
HHLG39g0507	Dynein regulatory complex protein 1	Sperm tail C-terminal domain	RecName: Full=Dynein regulatory complex protein 1; AltName: Full=Coiled-coil domain-containing protein 164	HHLG40g0531	Dynein regulatory complex protein 1	Sperm tail C-terminal domain	dynein regulatory complex protein 1
HHLG39g0532	TRMT1-like protein	N2,N2-dimethylguanosine tRNA methyltransferase	PREDICTED: TRMT1-like protein	HHLG40g0557	TRMT1-like protein	N2,N2-dimethylguanosine tRNA methyltransferase	PREDICTED: TRMT1-like protein
HHLG39g0541	Elongator complex protein 3	Acetyltransferase (GNAT) family	PREDICTED: elongator complex protein 3	HHLG40g0565	Elongator complex protein 3	Acetyltransferase (GNAT) family	PREDICTED: elongator complex protein 3
HHLG11g0703	DNA replication licensing factor MCM6	MCM N-terminal domain	zygotic Mcm6 protein	HHLG12g0260	DNA replication licensing factor MCM6	MCM N-terminal domain	zygotic Mcm6 protein
HHLG16g0048	Synaptosomal-associated protein 29	-	synaptosomal-associated protein 29	HHLG15g0009	Synaptosomal-associated protein 29	SNARE domain	synaptosomal-associated protein 29
HHLG39g0566	Platelet-activating factor acetylhydrolase	Platelet-activating factor acetylhydrolase, isoform II	platelet-activating factor acetylhydrolase	HHLG40g0590	Platelet-activating factor acetylhydrolase	Platelet-activating factor acetylhydrolase, isoform II	platelet-activating factor acetylhydrolase
HHLG39g0772	Bifunctional lysine-specific demethylase and histidyl-hydroxylase NO66	Cupin superfamily protein	bifunctional lysine-specific demethylase and histidyl-hydroxylase NO66	HHLG40g0609	Bifunctional lysine-specific demethylase and histidyl-hydroxylase NO66	Cupin superfamily protein	bifunctional lysine-specific demethylase and histidyl-hydroxylase NO66
HHLG39g0764	N-alpha-acetyltransferase 20	Acetyltransferase (GNAT) family	N(alpha)-acetyltransferase 20, NatB catalytic subunit	HHLG40g0618	N-alpha-acetyltransferase 20	Acetyltransferase (GNAT) family	N(alpha)-acetyltransferase 20, NatB catalytic subunit
HHLG39g0616	Zinc finger protein 512	Zinc finger, C2H2 type	PREDICTED: zinc finger protein 512 isoform X2	HHLG40g0711	Zinc finger protein 512	Zinc finger, C2H2 type	PREDICTED: zinc finger protein 512 isoform X2
HHLG39g0617	General transcription factor 3C polypeptide 2	WD domain, G-beta repeat	Si:ch211-245h14.3 protein	HHLG40g0712	General transcription factor 3C polypeptide 2	WD domain, G-beta repeat	Si:ch211-245h14.3 protein
HHLG39g0639	HD domain-containing protein 2	HD domain	Zgc:112330	HHLG40g0734	HD domain-containing protein 2	HD domain	HD domain-containing protein 2
HHLG45g0437	NSFL1 cofactor p47	UBA-like domain	PREDICTED: NSFL1 cofactor p47 isoform X2	HHLG46g0574	NSFL1 cofactor p47	UBA-like domain	PREDICTED: NSFL1 cofactor p47 isoform X2
HHLG39g0698	Methylmalonyl-CoA mutase, mitochondrial	B12 binding domain	methylmalonyl-CoA mutase, mitochondrial	HHLG40g0760	Methylmalonyl-CoA mutase, mitochondrial	B12 binding domain	methylmalonyl-CoA mutase, mitochondrial
HHLG32g0227	Centrosomal protein of 85 kDa	-	PREDICTED: centrosomal protein of 85 kDa isoform X1	HHLG31g0771	Centrosomal protein of 85 kDa	-	PREDICTED: centrosomal protein of 85 kDa isoform X1
HHLG42g0004	Bone morphogenetic protein 5	Transforming growth factor beta like domain	gonadal soma derived factor variant 2	HHLG41g0004	-	Transforming growth factor beta like domain	gonadal soma derived factor variant 2
HHLG49g0345	Apoptosis-enhancing nuclease	Exonuclease	PREDICTED: apoptosis-enhancing nuclease	HHLG50g0318	Apoptosis-enhancing nuclease	Exonuclease	PREDICTED: apoptosis-enhancing nuclease
HHLG42g0098	Phytanoyl-CoA dioxygenase domain-containing protein 1	Phytanoyl-CoA dioxygenase (PhyH)	phytanoyl-CoA dioxygenase domain-containing protein 1	HHLG41g0165	Phytanoyl-CoA dioxygenase domain-containing protein 1	Phytanoyl-CoA dioxygenase (PhyH)	phytanoyl-CoA dioxygenase domain-containing protein 1
HHLG26g0691	Zinc finger matrin-type protein 4	Zinc-finger double-stranded RNA-binding	PREDICTED: uncharacterized protein LOC796610 isoform X1	HHLG25g0696	Zinc finger matrin-type protein 4	Zinc-finger double-stranded RNA-binding	PREDICTED: uncharacterized protein LOC796610 isoform X1
HHLG42g0178	Rho-related BTB domain-containing protein 3	BTB/POZ domain	PREDICTED: rho-related BTB domain-containing protein 3	HHLG41g0203	Rho-related BTB domain-containing protein 3	BTB/POZ domain	PREDICTED: rho-related BTB domain-containing protein 3
HHLG42g0180	Bis(5'-nucleosyl)-tetraphosphatase [asymmetrical]	NUDIX domain	bis(5'-nucleosyl)-tetraphosphatase	HHLG41g0205	Bis(5'-nucleosyl)-tetraphosphatase [asymmetrical]	NUDIX domain	bis(5'-nucleosyl)-tetraphosphatase
HHLG42g0187	Tubulin polyglutamylase complex subunit 2	-	tubulin polyglutamylase complex subunit 2	HHLG41g0213	Tubulin polyglutamylase complex subunit 2	-	PREDICTED: tubulin polyglutamylase complex subunit 2 isoform X1
HHLG43g0121	Nicalin-1	Peptidase family M28	nicalin-1 precursor	HHLG44g0106	Nicalin-1	Peptidase family M28	nicalin-1 precursor
HHLG42g0213	AT-hook-containing transcription factor	-	PREDICTED: AT-hook-containing transcription factor isoform X1	HHLG41g0240	AT-hook-containing transcription factor	-	PREDICTED: AT-hook-containing transcription factor isoform X1
HHLG27g0501	Ancient ubiquitous protein 1	CUE domain	PREDICTED: ancient ubiquitous protein 1 isoform X1	HHLG28g0500	Ancient ubiquitous protein 1	CUE domain	PREDICTED: ancient ubiquitous protein 1 isoform X1
HHLG16g0484	Protein phosphatase 1 regulatory subunit 3A	Carbohydrate/starch-binding module (family 21)	PREDICTED: uncharacterized protein LOC571155 isoform X1	HHLG15g0499	Protein phosphatase 1 regulatory subunit 3A	Carbohydrate/starch-binding module (family 21)	PREDICTED: uncharacterized protein LOC571155 isoform X1
HHLG7g0177	Protein phosphatase 1 regulatory subunit 3A	Carbohydrate/starch-binding module (family 21)	PREDICTED: uncharacterized protein ppp1r3aa isoform X2	HHLG8g0178	Protein phosphatase 1 regulatory subunit 3A	Carbohydrate/starch-binding module (family 21)	PREDICTED: uncharacterized protein ppp1r3aa isoform X2
HHLG42g0373	WD repeat-containing protein 73	WD domain, G-beta repeat	WD repeat-containing protein 73	HHLG41g0414	WD repeat-containing protein 73	WD domain, G-beta repeat	WD repeat-containing protein 73
HHLG11g0383	Transmembrane protein 45B	Family of unknown function (DUF716)	transmembrane protein 45A	HHLG12g0697	Transmembrane protein 45B	Family of unknown function (DUF716)	transmembrane protein 45A
HHLG20g0446	Replication factor C subunit 3	DNA polymerase III, delta subunit	Replication factor C (activator 1) 3	HHLG19g0316	Replication factor C subunit 3	DNA polymerase III, delta subunit	Replication factor C (activator 1) 3
HHLG45g0153	Spermidine synthase	Spermine/spermidine synthase	PREDICTED: spermidine synthase	HHLG46g0370	Spermidine synthase	Spermine/spermidine synthase	spermidine synthase
HHLG9g1031	Stromal cell-derived factor 2-like protein 1	MIR domain	stromal cell-derived factor 2-like 1	HHLG10g0993	Stromal cell-derived factor 2-like protein 1	MIR domain	stromal cell-derived factor 2-like 1
HHLG14g0605	Epithelial splicing regulatory protein 2	-	RecName: Full=Epithelial splicing regulatory protein 2; AltName: Full=RNA-binding motif protein 35B; AltName: Full=RNA-binding protein 35B	HHLG13g0563	Epithelial splicing regulatory protein 2	-	PREDICTED: epithelial splicing regulatory protein 2 isoform X1
HHLG42g0535	Proline-rich basic protein 1	Domain of unknown function (DUF4585)	PREDICTED: proline-rich basic protein 1	HHLG41g0533	Proline-rich basic protein 1	Domain of unknown function (DUF4585)	PREDICTED: proline-rich basic protein 1
HHLG42g0572	DNA-directed RNA polymerase III subunit RPC9	RNA polymerase Rpb4	DNA-directed RNA polymerase III subunit RPC9	HHLG41g0568	DNA-directed RNA polymerase III subunit RPC9	RNA polymerase Rpb4	DNA-directed RNA polymerase III subunit RPC9
HHLG42g0573	Argininosuccinate lyase	Argininosuccinate lyase C-terminal	PREDICTED: argininosuccinate lyase isoform X1	HHLG41g0569	Argininosuccinate lyase	Argininosuccinate lyase C-terminal	PREDICTED: argininosuccinate lyase isoform X1
HHLG23g0267	Pro-neuregulin-3, membrane-bound isoform	-	PREDICTED: pro-neuregulin-3, membrane-bound isoform-like	HHLG24g0253	Pro-neuregulin-3, membrane-bound isoform	-	PREDICTED: pro-neuregulin-3, membrane-bound isoform-like
HHLG42g0528	-	-	PREDICTED: cell wall protein DAN4	HHLG41g0635	Endothelial cell-specific chemotaxis regulator	-	PREDICTED: cell wall protein DAN4
HHLG42g0638	Phosphoglycerate kinase 1	Phosphoglycerate kinase	Pgk1 protein	HHLG41g0669	Phosphoglycerate kinase 1	Phosphoglycerate kinase	Pgk1 protein
HHLG42g0683	DNA repair protein RAD50	Putative exonuclease SbcCD, C subunit	PREDICTED: DNA repair protein RAD50	HHLG41g0729	DNA repair protein RAD50	Rad50 zinc hook motif	PREDICTED: DNA repair protein RAD50
HHLG42g0752	SH3 and PX domain-containing protein 2B	PX domain	PREDICTED: SH3 and PX domain-containing protein 2B isoform X1	HHLG41g0806	SH3 and PX domain-containing protein 2B	PX domain	PREDICTED: SH3 and PX domain-containing protein 2B isoform X1
HHLG43g0127	Coiled-coil domain-containing protein 51	-	coiled-coil domain-containing protein 51	HHLG44g0078	Coiled-coil domain-containing protein 51	-	coiled-coil domain-containing protein 51
HHLG43g0128	Translation machinery-associated protein 7	Translation machinery associated TMA7	Putative Coiled-coil domain-containing protein 72	HHLG44g0079	Translation machinery-associated protein 7	Translation machinery associated TMA7	Coiled-coil domain-containing protein 72
HHLG45g0239	Ethanolaminephosphotransferase 1	CDP-alcohol phosphatidyltransferase	PREDICTED: ethanolaminephosphotransferase 1	HHLG46g0311	Ethanolaminephosphotransferase 1	CDP-alcohol phosphatidyltransferase	PREDICTED: ethanolaminephosphotransferase 1
HHLG43g0154	Hydroxyacyl-thioester dehydratase type 2, mitochondrial	MaoC like domain	PREDICTED: hydroxyacyl-thioester dehydratase type 2, mitochondrial-like	HHLG44g0153	Hydroxyacyl-thioester dehydratase type 2, mitochondrial	MaoC like domain	PREDICTED: hydroxyacyl-thioester dehydratase type 2, mitochondrial-like
HHLG43g0161	Coiled-coil domain-containing glutamate-rich protein 1	Coiled-coil domain-containing glutamate-rich protein family 1	PREDICTED: coiled-coil domain-containing glutamate-rich protein 1	HHLG44g0160	Coiled-coil domain-containing glutamate-rich protein 1	Coiled-coil domain-containing glutamate-rich protein family 1	PREDICTED: coiled-coil domain-containing glutamate-rich protein 1
HHLG21g0286	Protein shisa-4	Wnt and FGF inhibitory regulator	protein shisa-4 precursor	HHLG22g0419	Protein shisa-4	Wnt and FGF inhibitory regulator	protein shisa-4 precursor
HHLG27g0160	Glypican-4	Glypican	glypican Knypek	HHLG28g0139	Glypican-4	Glypican	glypican Knypek
HHLG43g0270	Diphthine methyl ester synthase	Tetrapyrrole (Corrin/Porphyrin) Methylases	diphthine synthase	HHLG44g0272	Diphthine methyl ester synthase	Tetrapyrrole (Corrin/Porphyrin) Methylases	DPH5 homolog (S. cerevisiae)
HHLG43g0256	Pleckstrin homology domain-containing family B member 2	PH domain	pleckstrin homology domain-containing family B member 2	HHLG44g0287	Pleckstrin homology domain-containing family B member 2	PH domain	novel protein (zgc:55604)
HHLG20g0497	Pleckstrin homology domain-containing family B member 2	-	PREDICTED: pleckstrin homology domain-containing family B member 1 isoform X1	HHLG19g0274	Pleckstrin homology domain-containing family B member 1	-	PREDICTED: pleckstrin homology domain-containing family B member 1 isoform X1
HHLG9g0614	Ribosome-releasing factor 2, mitochondrial	Elongation Factor G, domain II	RecName: Full=Ribosome-releasing factor 2, mitochondrial; Short=RRF2mt; AltName: Full=Elongation factor G 2, mitochondrial; Short=EF-G2mt; Short=mEF-G 2; Flags: Precursor	HHLG10g0435	Ribosome-releasing factor 2, mitochondrial	Elongation factor G, domain IV	RecName: Full=Ribosome-releasing factor 2, mitochondrial; Short=RRF2mt; AltName: Full=Elongation factor G 2, mitochondrial; Short=EF-G2mt; Short=mEF-G 2; Flags: Precursor
HHLG9g0476	Elongation factor 2	Elongation factor Tu domain 2	PREDICTED: elongation factor 2	HHLG10g0573	Elongation factor 2	Elongation factor Tu domain 2	PREDICTED: elongation factor 2
HHLG43g0368	Transmembrane protein 59	Brain specific membrane anchored protein	transmembrane protein 59-like precursor	HHLG44g0377	Transmembrane protein 59	Brain specific membrane anchored protein	transmembrane protein 59-like precursor
HHLG43g0436	Glycerophosphodiester phosphodiesterase 1	Glycerophosphoryl diester phosphodiesterase family	Zgc:56068 protein	HHLG44g0472	Glycerophosphodiester phosphodiesterase 1	Glycerophosphoryl diester phosphodiesterase family	glycerophosphodiester phosphodiesterase 1
HHLG43g0432	Xaa-Pro aminopeptidase 1	Creatinase/Prolidase N-terminal domain	PREDICTED: xaa-Pro aminopeptidase 1 isoform X1	HHLG44g0478	Xaa-Pro aminopeptidase 1	Creatinase/Prolidase N-terminal domain	PREDICTED: xaa-Pro aminopeptidase 1 isoform X1
HHLG43g0431	Cell surface Cu-only superoxide dismutase 5	Copper/zinc superoxide dismutase (SODC)	PREDICTED: uncharacterized protein si:dkey-16m19.2	HHLG44g0479	Cell surface Cu-only superoxide dismutase 5	Copper/zinc superoxide dismutase (SODC)	PREDICTED: uncharacterized protein si:dkey-16m19.2
HHLG43g0511	Protein phosphatase inhibitor 2	Protein phosphatase inhibitor 2 (IPP-2)	protein phosphatase inhibitor 2	HHLG44g0556	Protein phosphatase inhibitor 2	Protein phosphatase inhibitor 2 (IPP-2)	protein phosphatase inhibitor 2
HHLG16g0336	N-acetylneuraminate lyase	Dihydrodipicolinate synthetase family	Npl protein	HHLG15g0371	N-acetylneuraminate lyase	Dihydrodipicolinate synthetase family	Npl protein
HHLG17g0062	Interferon-induced helicase C domain-containing protein 1	Helicase conserved C-terminal domain	MDA5	HHLG18g0712	Interferon-induced helicase C domain-containing protein 1	Helicase conserved C-terminal domain	MDA5
HHLG26g0457	ATP-binding cassette sub-family G member 8	ABC transporter	PREDICTED: ATP-binding cassette sub-family G member 8 isoform X1	HHLG25g0237	ATP-binding cassette sub-family G member 8	ABC transporter	PREDICTED: ATP-binding cassette sub-family G member 8 isoform X1
HHLG45g0083	Beta-catenin-like protein 1	Catenin-beta-like, Arm-motif containing nuclear	beta-catenin-like protein 1	HHLG46g0089	Beta-catenin-like protein 1	Catenin-beta-like, Arm-motif containing nuclear	beta-catenin-like protein 1
HHLG45g0099	TELO2-interacting protein 1 homolog	-	PREDICTED: TELO2-interacting protein 1 homolog	HHLG46g0091	TELO2-interacting protein 1 homolog	-	PREDICTED: TELO2-interacting protein 1 homolog
HHLG7g0556	6-phosphofructo-2-kinase/fructose-2,6-bisphosphatase 3	Histidine phosphatase superfamily (branch 1)	6-phosphofructo-2-kinase/fructose-2,6-bisphosphatase 3	HHLG8g0520	6-phosphofructo-2-kinase/fructose-2,6-bisphosphatase 3	Histidine phosphatase superfamily (branch 1)	6-phosphofructo-2-kinase/fructose-2,6-bisphosphatase 3
HHLG32g0934	Microtubule cross-linking factor 1	Domain of unknown function (DUF4482)	PREDICTED: uncharacterized protein KIAA0408 homolog isoform X1	HHLG31g0034	Microtubule cross-linking factor 1	Domain of unknown function (DUF4482)	PREDICTED: uncharacterized protein KIAA0408 homolog isoform X1
HHLG45g0569	von Willebrand factor A domain-containing protein 5B1	von Willebrand factor type A domain	PREDICTED: von Willebrand factor A domain-containing protein 5B1	HHLG46g0186	von Willebrand factor A domain-containing protein 5B1	Vault protein inter-alpha-trypsin domain	PREDICTED: von Willebrand factor A domain-containing protein 5B1
HHLG45g0521	Testis development-related protein	-	PREDICTED: testis development-related protein	HHLG46g0236	Testis development-related protein	-	PREDICTED: testis development-related protein
HHLG45g0266	Trafficking protein particle complex subunit 6B	Transport protein particle (TRAPP) component	trafficking protein particle complex subunit 6B	HHLG46g0284	Trafficking protein particle complex subunit 6B	Transport protein particle (TRAPP) component	trafficking protein particle complex subunit 6B
HHLG45g0257	Transcriptional activator Myb	LMSTEN motif	Cmyb protein	HHLG46g0293	Transcriptional activator Myb	LMSTEN motif	transcriptional activator Myb isoform 2
HHLG45g0801	Transcriptional activator Myb	Myb-like DNA-binding domain	PREDICTED: myb-related protein B isoform X2	HHLG46g0831	Transcriptional activator Myb	Myb-like DNA-binding domain	PREDICTED: myb-related protein B isoform X2
HHLG45g0220	Aurora kinase A-interacting protein	Mitochondrial domain of unknown function (DUF1713)	aurora kinase A-interacting protein	HHLG46g0331	Aurora kinase A-interacting protein	Mitochondrial domain of unknown function (DUF1713)	aurora kinase A-interacting protein
HHLG45g0155	RIB43A-like with coiled-coils protein 1	RIB43A	RIB43A-like with coiled-coils protein 1	HHLG46g0369	RIB43A-like with coiled-coils protein 1	RIB43A	RIB43A-like with coiled-coils protein 1
HHLG9g0486	Probable E3 ubiquitin-protein ligase DTX3	Ring finger domain	uncharacterized protein LOC100144568	HHLG10g0563	Probable E3 ubiquitin-protein ligase DTX3	Ring finger domain	uncharacterized protein LOC100144568
HHLG17g0170	PMS1 protein homolog 1	HMG (high mobility group) box	PMS1 protein homolog 1	HHLG18g0611	PMS1 protein homolog 1	HMG (high mobility group) box	PMS1 protein homolog 1
HHLG26g0725	DNA mismatch repair protein Mlh1	Histidine kinase-, DNA gyrase B-, and HSP90-like ATPase	DNA mismatch repair protein Mlh1	HHLG25g0660	DNA mismatch repair protein Mlh1	Histidine kinase-, DNA gyrase B-, and HSP90-like ATPase	DNA mismatch repair protein Mlh1
HHLG45g0340	PGC-1 and ERR-induced regulator in muscle protein 1	-	PREDICTED: uncharacterized protein si:dkey-98j1.5	HHLG46g0472	PGC-1 and ERR-induced regulator in muscle protein 1	-	PREDICTED: uncharacterized protein si:dkey-98j1.5
HHLG14g0512	Vacuolar protein sorting-associated protein 13C	N-terminal region of Chorein or VPS13	PREDICTED: vacuolar protein sorting-associated protein 13C isoform X2	HHLG13g0639	Vacuolar protein sorting-associated protein 13C	N-terminal region of Chorein or VPS13	PREDICTED: vacuolar protein sorting-associated protein 13C isoform X3
HHLG45g0386	Ubiquitin carboxyl-terminal hydrolase 21	Ubiquitin carboxyl-terminal hydrolase	PREDICTED: coiled-coil domain-containing protein 30 isoform X3	HHLG46g0518	Ubiquitin carboxyl-terminal hydrolase 21	Ubiquitin carboxyl-terminal hydrolase	PREDICTED: coiled-coil domain-containing protein 30 isoform X1
HHLG11g0001	Ubiquitin-like modifier-activating enzyme 1	7 transmembrane receptor (rhodopsin family)	PREDICTED: ubiquitin-like modifier-activating enzyme 1	HHLG12g0846	Ubiquitin-like modifier-activating enzyme 1	Ubiquitin-activating enzyme active site	PREDICTED: ubiquitin-like modifier-activating enzyme 1
HHLG45g0392	Dolichol-phosphate mannosyltransferase subunit 1	Glycosyl transferase family 2	dolichol-phosphate mannosyltransferase subunit 1	HHLG46g0525	Dolichol-phosphate mannosyltransferase subunit 1	Glycosyl transferase family 2	dolichol-phosphate mannosyltransferase subunit 1
HHLG45g0394	Solute carrier family 35 member C2	Triose-phosphate Transporter family	PREDICTED: solute carrier family 35 member C2 isoform X1	HHLG46g0527	Solute carrier family 35 member C2	Triose-phosphate Transporter family	solute carrier family 35 member C2
HHLG16g0909	Solute carrier family 35 member E2B	EamA-like transporter family	solute carrier family 35 member E2-like isoform X2	HHLG15g0928	Solute carrier family 35 member E2	EamA-like transporter family	PREDICTED: solute carrier family 35 member E2B
HHLG45g0456	Lamina-associated polypeptide 2, isoforms beta/delta/epsilon/gamma	LEM domain	PREDICTED: uncharacterized protein LOC436879 isoform X1	HHLG46g0593	Lamina-associated polypeptide 2, isoforms beta/delta/epsilon/gamma	LEM domain	PREDICTED: uncharacterized protein LOC436879 isoform X1
HHLG45g0441	U8 snoRNA-decapping enzyme	NUDIX domain	PREDICTED: U8 snoRNA-decapping enzyme isoform X1	HHLG46g0578	U8 snoRNA-decapping enzyme	NUDIX domain	PREDICTED: U8 snoRNA-decapping enzyme isoform X1
HHLG7g0030	Protein FAM19A2	TAFA family	PREDICTED: protein FAM19A2	HHLG8g0066	Protein FAM19A2	TAFA family	PREDICTED: protein FAM19A2
HHLG45g0470
HHLG45g0608	GDP-fucose protein O-fucosyltransferase 1	GDP-fucose protein O-fucosyltransferase	GDP-fucose protein O-fucosyltransferase 1 precursor	HHLG46g0634	GDP-fucose protein O-fucosyltransferase 1	GDP-fucose protein O-fucosyltransferase	GDP-fucose protein O-fucosyltransferase 1 precursor
HHLG45g0658	Synaptonemal complex protein 2	-	PREDICTED: synaptonemal complex protein 2	HHLG46g0674	Synaptonemal complex protein 2	-	PREDICTED: synaptonemal complex protein 2
HHLG49g0585	Sorting nexin-20	PX domain	PREDICTED: sorting nexin-20 isoform X1	HHLG50g0043	Sorting nexin-20	PX domain	PREDICTED: sorting nexin-20 isoform X1
HHLG49g0084	Patatin-like phospholipase domain-containing protein 2	Patatin-like phospholipase	PREDICTED: patatin-like phospholipase domain-containing protein 2-like	HHLG50g0575	Patatin-like phospholipase domain-containing protein 2	Patatin-like phospholipase	PREDICTED: patatin-like phospholipase domain-containing protein 2-like
HHLG47g0045	Amiloride-sensitive amine oxidase [copper-containing]	Copper amine oxidase, N2 domain	amiloride-sensitive amine oxidase	HHLG48g0049	Amiloride-sensitive amine oxidase [copper-containing]	Copper amine oxidase, N2 domain	amiloride-sensitive amine oxidase
HHLG5g1075	Sterol regulatory element-binding protein 2	-	PREDICTED: TRIO and F-actin-binding protein isoform X1	HHLG6g0017	TRIO and F-actin-binding protein	-	PREDICTED: TRIO and F-actin-binding protein isoform X1
HHLG47g0273	Protein CIP2A homolog	-	protein CIP2A	HHLG48g0285	Protein CIP2A homolog	-	protein CIP2A
HHLG47g0304	Homogentisate 1,2-dioxygenase	homogentisate 1,2-dioxygenase	homogentisate 1,2-dioxygenase	HHLG48g0318	Homogentisate 1,2-dioxygenase	homogentisate 1,2-dioxygenase	homogentisate 1,2-dioxygenase
HHLG47g0320	Peroxisome biogenesis factor 2	Zinc finger, C3HC4 type (RING finger)	PREDICTED: peroxisome biogenesis factor 2	HHLG48g0334	Peroxisome biogenesis factor 2	Zinc finger, C3HC4 type (RING finger)	PREDICTED: peroxisome biogenesis factor 2
HHLG9g0884	MICOS complex subunit MIC27	Apolipoprotein O	Zgc:110800 protein, partial	HHLG10g0149	MICOS complex subunit MIC27	Apolipoprotein O	Zgc:110800 protein, partial
HHLG5g0867	Queuine tRNA-ribosyltransferase	Queuine tRNA-ribosyltransferase	queuine tRNA-ribosyltransferase	HHLG6g0216	Queuine tRNA-ribosyltransferase	Queuine tRNA-ribosyltransferase	queuine tRNA-ribosyltransferase
HHLG47g0366	Protein FAM162B	Protein of unknown function (DUF1075)	PREDICTED: protein FAM162B isoform X1	HHLG48g0382	Protein FAM162B	Protein of unknown function (DUF1075)	PREDICTED: protein FAM162B isoform X1
HHLG47g0454	Double-stranded RNA-binding protein Staufen homolog 2	Double-stranded RNA binding motif	PREDICTED: double-stranded RNA-binding protein Staufen homolog 2 isoform X1	HHLG48g0472	Double-stranded RNA-binding protein Staufen homolog 2	Double-stranded RNA binding motif	double-stranded RNA-binding protein Staufen homolog 2
HHLG11g0197	RISC-loading complex subunit tarbp2	Double-stranded RNA binding motif	RISC-loading complex subunit tarbp2	HHLG12g0750	RISC-loading complex subunit tarbp2	Double-stranded RNA binding motif	RISC-loading complex subunit tarbp2
HHLG47g0482	Yae1 domain-containing protein 1	Essential protein Yae1, N terminal	yae1 domain-containing protein 1	HHLG48g0500	Yae1 domain-containing protein 1	Essential protein Yae1, N terminal	yae1 domain-containing protein 1
HHLG47g0569	Phenylalanine--tRNA ligase, mitochondrial	Ferredoxin-fold anticodon binding domain	Zgc:173439 protein	HHLG48g0594	Phenylalanine--tRNA ligase, mitochondrial	Ferredoxin-fold anticodon binding domain	Zgc:173439 protein
HHLG49g0542	Protein SPT2 homolog	SPT2 chromatin protein	PREDICTED: protein SPT2 homolog isoform X1	HHLG50g0084	Protein SPT2 homolog	SPT2 chromatin protein	PREDICTED: protein SPT2 homolog isoform X1
HHLG49g0537	39S ribosomal protein L23, mitochondrial	Ribosomal protein L23	39S ribosomal protein L23, mitochondrial	HHLG50g0089	39S ribosomal protein L23, mitochondrial	Ribosomal protein L23	39S ribosomal protein L23, mitochondrial
HHLG49g0563	-	-	PREDICTED: uncharacterized protein LOC103022905	HHLG50g0099	-	-	PREDICTED: uncharacterized protein LOC103022905
HHLG49g0457	Electron transfer flavoprotein subunit alpha, mitochondrial	Electron transfer flavoprotein FAD-binding domain	electron transfer flavoprotein subunit alpha, mitochondrial	HHLG50g0159	Electron transfer flavoprotein subunit alpha, mitochondrial	Electron transfer flavoprotein domain	electron transfer flavoprotein subunit alpha, mitochondrial
HHLG49g0484	Serine beta-lactamase-like protein LACTB, mitochondrial	Beta-lactamase	PREDICTED: serine beta-lactamase-like protein LACTB, mitochondrial	HHLG50g0163	Serine beta-lactamase-like protein LACTB, mitochondrial	Beta-lactamase	PREDICTED: serine beta-lactamase-like protein LACTB, mitochondrial isoform X1
HHLG49g0478	Little elongation complex subunit 2	NMDA receptor-regulated gene protein 2 C-terminus	PREDICTED: NMDA receptor-regulated protein 2 isoform X1	HHLG50g0169	Little elongation complex subunit 2	NMDA receptor-regulated gene protein 2 C-terminus	PREDICTED: NMDA receptor-regulated protein 2 isoform X1
HHLG49g0425	Calcium-dependent secretion activator 2	Domain of Unknown Function (DUF1041)	PREDICTED: calcium-dependent secretion activator 2	HHLG50g0214	Calcium-dependent secretion activator 2	Domain of Unknown Function (DUF1041)	PREDICTED: calcium-dependent secretion activator 2 isoform X11
HHLG9g0467	Alpha-ketoglutarate-dependent dioxygenase alkB homolog 2	2OG-Fe(II) oxygenase superfamily	alpha-ketoglutarate-dependent dioxygenase alkB homolog 2	HHLG10g0582	Alpha-ketoglutarate-dependent dioxygenase alkB homolog 2	2OG-Fe(II) oxygenase superfamily	alpha-ketoglutarate-dependent dioxygenase alkB homolog 2
HHLG21g0054	ERC protein 2	RIM-binding protein of the cytomatrix active zone	PREDICTED: ERC protein 2-like isoform X6	HHLG22g0226	ERC protein 2	RIM-binding protein of the cytomatrix active zone	PREDICTED: ERC protein 2-like isoform X6
HHLG49g0377	DNA repair protein RAD52 homolog	Rad52/22 family double-strand break repair protein	Rad52 long isoform	HHLG50g0267	DNA repair protein RAD52 homolog	Rad52/22 family double-strand break repair protein	Rad52 long isoform
HHLG11g0145	Endoplasmic reticulum-Golgi intermediate compartment protein 3	Endoplasmic Reticulum-Golgi Intermediate Compartment (ERGIC)	endoplasmic reticulum-Golgi intermediate compartment protein 3 isoform 2	HHLG12g0808	Endoplasmic reticulum-Golgi intermediate compartment protein 3	Endoplasmic Reticulum-Golgi Intermediate Compartment (ERGIC)	endoplasmic reticulum-Golgi intermediate compartment protein 3 isoform 2
HHLG1g0825	EF-hand calcium-binding domain-containing protein 6	EF-hand domain pair	PREDICTED: EF-hand calcium-binding domain-containing protein 6 isoform X2	HHLG2g0787	EF-hand calcium-binding domain-containing protein 6	EF-hand domain pair	PREDICTED: EF-hand calcium-binding domain-containing protein 6 isoform X2
HHLG49g0279	Fatty acyl-CoA reductase 1	Male sterility protein	PREDICTED: fatty acyl CoA reductase 1 isoform X2	HHLG50g0394	Fatty acyl-CoA reductase 1	Male sterility protein	PREDICTED: fatty acyl CoA reductase 1 isoform X2
HHLG49g0238	Ubiquinone biosynthesis protein COQ9, mitochondrial	COQ9	ubiquinone biosynthesis protein COQ9, mitochondrial	HHLG50g0416	Ubiquinone biosynthesis protein COQ9, mitochondrial	COQ9	ubiquinone biosynthesis protein COQ9, mitochondrial
HHLG49g0249	UPF0705 protein C11orf49 homolog	-	UPF0705 protein C11orf49 homolog	HHLG50g0427	UPF0705 protein C11orf49 homolog	-	UPF0705 protein C11orf49 homolog
HHLG49g0254	Coiled-coil domain-containing protein 113	Domain of unknown function (DUF4201)	coiled-coil domain-containing protein 113	HHLG50g0433	Coiled-coil domain-containing protein 113	Domain of unknown function (DUF4201)	coiled-coil domain-containing protein 113
HHLG49g0193	DET1 homolog	De-etiolated protein 1 Det1	DET1 homolog	HHLG50g0460	DET1 homolog	De-etiolated protein 1 Det1	DET1 homolog
HHLG49g0174	26S proteasome non-ATPase regulatory subunit 13	PCI domain	proteasome 26S subunit, non-ATPase, 13	HHLG50g0480	26S proteasome non-ATPase regulatory subunit 13	PCI domain	proteasome 26S subunit, non-ATPase, 13
HHLG49g0156	Protein saal1	-	protein saal1	HHLG50g0499	Protein saal1	-	protein saal1
HHLG49g0152	Probable 2-oxoglutarate dehydrogenase E1 component DHKTD1, mitochondrial	Transketolase, pyrimidine binding domain	probable 2-oxoglutarate dehydrogenase E1 component DHKTD1, mitochondrial	HHLG50g0503	Probable 2-oxoglutarate dehydrogenase E1 component DHKTD1, mitochondrial	Dehydrogenase E1 component	probable 2-oxoglutarate dehydrogenase E1 component DHKTD1, mitochondrial
HHLG49g0137	L-fucose kinase	GHMP kinases N terminal domain	PREDICTED: L-fucose kinase	HHLG50g0525	L-fucose kinase	GHMP kinases N terminal domain	PREDICTED: L-fucose kinase
HHLG49g0024	Transmembrane protein 117	TMEM117 protein family	PREDICTED: transmembrane protein 117 isoform X3	HHLG50g0670	Transmembrane protein 117	TMEM117 protein family	PREDICTED: transmembrane protein 117 isoform X3
HHLG16g0243	Nudix hydrolase 24, chloroplastic	NUDIX domain	Si:dkey-6n6.2	HHLG15g0237	Nudix hydrolase 24, chloroplastic	NUDIX domain	Si:dkey-6n6.2
HHLG9g0774	U3 small nucleolar ribonucleoprotein protein IMP4	Brix domain	U3 small nucleolar ribonucleoprotein protein IMP4	HHLG10g0188	U3 small nucleolar ribonucleoprotein protein IMP4	Brix domain	U3 small nucleolar ribonucleoprotein protein IMP4
HHLG16g0160	Pre-rRNA-processing protein TSR2 homolog	Pre-rRNA-processing protein TSR2	hypothetical protein DT1P1A10	HHLG15g0167	Pre-rRNA-processing protein TSR2 homolog	Pre-rRNA-processing protein TSR2	RecName: Full=Pre-rRNA-processing protein TSR2 homolog
HHLG27g0502	Kazal-type serine protease inhibitor domain-containing protein 1	Insulin-like growth factor binding protein	Kazal-type serine peptidase inhibitor domain 2	HHLG28g0501	Kazal-type serine protease inhibitor domain-containing protein 1	Insulin-like growth factor binding protein	Kazal-type serine peptidase inhibitor domain 2
HHLG16g0860	Trans-Golgi network integral membrane protein 2	-	PREDICTED: trans-Golgi network integral membrane protein 2	HHLG15g0755	Trans-Golgi network integral membrane protein 2	-	PREDICTED: trans-Golgi network integral membrane protein 2 isoform X1
HHLG16g0707	DNA polymerase delta subunit 2	DNA polymerase alpha/epsilon subunit B	Pold2 protein	HHLG15g0682	DNA polymerase delta subunit 2	DNA polymerase alpha/epsilon subunit B	Pold2 protein
HHLG34g0501	GREB1-like protein	-	PREDICTED: protein GREB1	HHLG33g0508	GREB1-like protein	-	PREDICTED: protein GREB1
HHLG34g0556	Centromere protein F	Rb-binding domain of kinetochore protein Cenp-F/LEK1	PREDICTED: centromere protein F	HHLG33g0567	Centromere protein F	Rb-binding domain of kinetochore protein Cenp-F/LEK1	PREDICTED: centromere protein F
HHLG26g0560	SERTA domain-containing protein 4	SERTA motif	PREDICTED: SERTA domain-containing protein 4 isoform X2	HHLG25g0534	SERTA domain-containing protein 4	SERTA motif	PREDICTED: SERTA domain-containing protein 4 isoform X2
HHLG30g0331	Diphthamide biosynthesis protein 1	Putative diphthamide synthesis protein	PREDICTED: diphthamide biosynthesis protein 1 isoform X2	HHLG29g0339	Diphthamide biosynthesis protein 1	Putative diphthamide synthesis protein	PREDICTED: diphthamide biosynthesis protein 1 isoform X2
HHLG11g0885	Putative hydroxypyruvate isomerase	-	putative hydroxypyruvate isomerase	HHLG12g0080	Putative hydroxypyruvate isomerase	Xylose isomerase-like TIM barrel	RecName: Full=Putative hydroxypyruvate isomerase
HHLG11g0420	Transmembrane protein 69	Protein of unknown function (DUF3429)	transmembrane protein 69	HHLG12g0660	Transmembrane protein 69	Protein of unknown function (DUF3429)	transmembrane protein 69
HHLG20g0173	Solute carrier family 35 member E4	EamA-like transporter family	solute carrier family 35 member E4	HHLG19g0608	Solute carrier family 35 member E4	EamA-like transporter family	solute carrier family 35 member E4
HHLG3g0258	Crystallin J1C	ADP-ribosylglycohydrolase	selenoprotein J	HHLG4g0311	Crystallin J1A	ADP-ribosylglycohydrolase	selenoprotein J
HHLG7g0391	ATP-dependent DNA helicase Q1	RQC domain	PREDICTED: ATP-dependent DNA helicase Q1 isoform X1	HHLG8g0404	ATP-dependent DNA helicase Q1	RQC domain	PREDICTED: ATP-dependent DNA helicase Q1 isoform X1
HHLG36g0405	Bloom syndrome protein homolog	BDHCT (NUC031) domain	PREDICTED: Bloom syndrome protein, partial	HHLG35g0244	Bloom syndrome protein homolog	BDHCT (NUC031) domain	PREDICTED: Bloom syndrome protein, partial
HHLG23g0098	39S ribosomal protein L38, mitochondrial	Phosphatidylethanolamine-binding protein	mitochondrial 39S ribosomal protein l38	HHLG24g0411	39S ribosomal protein L38, mitochondrial	Phosphatidylethanolamine-binding protein	PREDICTED: 39S ribosomal protein L38, mitochondrial isoform X1
HHLG23g0210	Uncharacterized protein C17orf62 homolog	Domain of unknown function (DUF4564)	Zgc:91940	HHLG24g0195	Uncharacterized protein C17orf62 homolog	Domain of unknown function (DUF4564)	Zgc:91940
HHLG23g0323	Hexosaminidase D	-	hexosaminidase D	HHLG24g0314	Hexosaminidase D	Glycosyl hydrolase family 20, catalytic domain	Zgc:152869
HHLG5g0716	ATP synthase subunit f, mitochondrial	Mitochondrial F1F0-ATP synthase, subunit f	mitochondrial ATP synthase subunit f	HHLG6g0383	ATP synthase subunit f, mitochondrial	Mitochondrial F1F0-ATP synthase, subunit f	mitochondrial ATP synthase subunit f
HHLG1g0217	-	-	uncharacterized protein LOC100151507 precursor	HHLG2g0315	-	-	uncharacterized protein LOC100151507 precursor
HHLG20g0113	COP9 signalosome complex subunit 4	PCI domain	PREDICTED: COP9 signalosome complex subunit 4	HHLG19g0674	COP9 signalosome complex subunit 4	PCI domain	PREDICTED: COP9 signalosome complex subunit 4
HHLG11g0648	Transcription elongation factor, mitochondrial	Helix-hairpin-helix motif	transcription elongation factor, mitochondrial	HHLG12g0515	Transcription elongation factor, mitochondrial	Helix-hairpin-helix motif	RecName: Full=Transcription elongation factor, mitochondrial; Flags: Precursor
HHLG30g0380	Cdc42 effector protein 2	P21-Rho-binding domain	Zgc:154093	HHLG29g0391	Cdc42 effector protein 2	P21-Rho-binding domain	Zgc:154093
HHLG11g0654	Uncharacterized protein C17orf67 homolog	Domain of unknown function (DUF4543)	uncharacterized protein LOC100535653 precursor	HHLG12g0507	Uncharacterized protein C17orf67 homolog	Domain of unknown function (DUF4543)	uncharacterized protein LOC100535653 precursor
HHLG27g0261	Protein FAM198B	FAM198 protein	PREDICTED: protein FAM198B	HHLG28g0245	Protein FAM198B	FAM198 protein	PREDICTED: protein FAM198B
HHLG32g0399	Putative ribosome-binding factor A, mitochondrial	-	PREDICTED: putative ribosome-binding factor A, mitochondrial isoform X1	HHLG31g0447	Putative ribosome-binding factor A, mitochondrial	Ribosome-binding factor A	PREDICTED: putative ribosome-binding factor A, mitochondrial isoform X1
HHLG32g0183	Telethonin	Telethonin protein	PREDICTED: telethonin-like	HHLG31g0816	Telethonin	Telethonin protein	PREDICTED: telethonin-like
HHLG5g0290	Telethonin	Telethonin protein	telethonin	HHLG6g0814	Telethonin	Telethonin protein	telethonin
HHLG32g0740	Uridine phosphorylase 1	Phosphorylase superfamily	PREDICTED: uridine phosphorylase 1 isoform X2	HHLG31g0303	Uridine phosphorylase 1	Phosphorylase superfamily	PREDICTED: uridine phosphorylase 1 isoform X2
HHLG32g0193	RUN domain-containing protein 3B	RUN domain	PREDICTED: RUN domain-containing protein 3B isoform X1	HHLG31g0807	RUN domain-containing protein 3B	RUN domain	PREDICTED: RUN domain-containing protein 3B isoform X1
HHLG9g0453	Protein RUFY3	RUN domain	PREDICTED: protein RUFY3 isoform X3	HHLG10g0597	Protein RUFY3	RUN domain	PREDICTED: protein RUFY3 isoform X3
HHLG17g0193	MKI67 FHA domain-interacting nucleolar phosphoprotein	RNA recognition motif. (a.k.a. RRM, RBD, or RNP domain)	MKI67 FHA domain-interacting nucleolar phosphoprotein	HHLG18g0577	MKI67 FHA domain-interacting nucleolar phosphoprotein	RNA recognition motif. (a.k.a. RRM, RBD, or RNP domain)	MKI67 FHA domain-interacting nucleolar phosphoprotein
HHLG17g0203	Leishmanolysin-like peptidase	Leishmanolysin	PREDICTED: leishmanolysin-like peptidase isoform X1	HHLG18g0587	Leishmanolysin-like peptidase	Leishmanolysin	PREDICTED: leishmanolysin-like peptidase isoform X1
HHLG17g0378	TBCC domain-containing protein 1	Tubulin binding cofactor C	RecName: Full=TBCC domain-containing protein 1	HHLG18g0299	TBCC domain-containing protein 1	Tubulin binding cofactor C	TBCC domain-containing protein 1 isoform 2
HHLG17g0220	BRCA1-associated RING domain protein 1	Ankyrin repeats (3 copies)	PREDICTED: BRCA1-associated RING domain protein 1	HHLG18g0605	BRCA1-associated RING domain protein 1	Ankyrin repeat	PREDICTED: BRCA1-associated RING domain protein 1
HHLG11g0608	IQ and AAA domain-containing protein 1	-	IQ and AAA domain-containing protein 1	HHLG12g0310	IQ and AAA domain-containing protein 1	IQ calmodulin-binding motif	IQ and AAA domain-containing protein 1
HHLG21g0648	SOSS complex subunit B1-B	OB-fold nucleic acid binding domain	PREDICTED: SOSS complex subunit B1-B-like	HHLG22g0070	SOSS complex subunit B1-B	OB-fold nucleic acid binding domain	PREDICTED: SOSS complex subunit B1-B-like
HHLG17g0402	UPF0565 protein C2orf69 homolog	Uncharacterised protein family UPF0565	UPF0565 protein C2orf69 homolog	HHLG18g0424	UPF0565 protein C2orf69 homolog	Uncharacterised protein family UPF0565	UPF0565 protein C2orf69 homolog
HHLG1g0627	Bifunctional purine biosynthesis protein PURH	MGS-like domain	bifunctional purine biosynthesis protein PURH	HHLG2g0896	Bifunctional purine biosynthesis protein PURH	MGS-like domain	bifunctional purine biosynthesis protein PURH
HHLG17g0427	NADH dehydrogenase [ubiquinone] 1 alpha subcomplex subunit 10, mitochondrial	Deoxynucleoside kinase	NADH dehydrogenase (ubiquinone) 1 alpha subcomplex, 10	HHLG18g0446	NADH dehydrogenase [ubiquinone] 1 alpha subcomplex subunit 10, mitochondrial	Deoxynucleoside kinase	NADH dehydrogenase (ubiquinone) 1 alpha subcomplex, 10
HHLG11g0693	DBF4-type zinc finger-containing protein 2	DBF zinc finger	PREDICTED: DBF4-type zinc finger-containing protein 2	HHLG12g0270	DBF4-type zinc finger-containing protein 2	DBF zinc finger	PREDICTED: DBF4-type zinc finger-containing protein 2
HHLG5g0450	Eukaryotic translation initiation factor 3 subunit D	Eukaryotic translation initiation factor 3 subunit 7 (eIF-3)	RecName: Full=Eukaryotic translation initiation factor 3 subunit D; Short=eIF3d; AltName: Full=Eukaryotic translation initiation factor 3 subunit 7	HHLG6g0646	Eukaryotic translation initiation factor 3 subunit D	Eukaryotic translation initiation factor 3 subunit 7 (eIF-3)	RecName: Full=Eukaryotic translation initiation factor 3 subunit D; Short=eIF3d; AltName: Full=Eukaryotic translation initiation factor 3 subunit 7
HHLG23g0433	X-ray repair cross-complementing protein 5	SAP domain	Xrcc6 protein	HHLG24g0401	X-ray repair cross-complementing protein 5	SAP domain	Xrcc6 protein
HHLG11g0870	Probable phosphatase phospho2	Putative Phosphatase	pyridoxal phosphate phosphatase PHOSPHO2	HHLG12g0093	Probable phosphatase phospho2	Putative Phosphatase	pyridoxal phosphate phosphatase PHOSPHO2
HHLG23g0733	Mediator of RNA polymerase II transcription subunit 9	RNA polymerase II transcription mediator complex subunit 9	PREDICTED: mediator of RNA polymerase II transcription subunit 9	HHLG24g0713	Mediator of RNA polymerase II transcription subunit 9	RNA polymerase II transcription mediator complex subunit 9	PREDICTED: mediator of RNA polymerase II transcription subunit 9
HHLG23g0732	5'(3')-deoxyribonucleotidase, mitochondrial	5' nucleotidase, deoxy (Pyrimidine), cytosolic type C protein (NT5C)	PREDICTED: 5'(3')-deoxyribonucleotidase, mitochondrial	HHLG24g0714	5'(3')-deoxyribonucleotidase, mitochondrial	5' nucleotidase, deoxy (Pyrimidine), cytosolic type C protein (NT5C)	PREDICTED: 5'(3')-deoxyribonucleotidase, mitochondrial
HHLG30g0717	Major facilitator superfamily domain-containing protein 1	Major Facilitator Superfamily	major facilitator superfamily domain-containing protein 1	HHLG29g0754	Major facilitator superfamily domain-containing protein 1	Major Facilitator Superfamily	major facilitator superfamily domain-containing protein 1
HHLG5g0351	28S ribosomal protein S34, mitochondrial	-	Mitochondrial ribosomal protein S34	HHLG6g0748	28S ribosomal protein S34, mitochondrial	-	Mitochondrial ribosomal protein S34
HHLG1g0100	-	-	PREDICTED: lysine-rich nucleolar protein 1	HHLG2g0126	Lysine-rich nucleolar protein 1	Small acidic protein family	PREDICTED: lysine-rich nucleolar protein 1
HHLG5g0715	Cleavage and polyadenylation specificity factor subunit 4	Zinc knuckle	cleavage and polyadenylation specificity factor subunit 4	HHLG6g0384	Cleavage and polyadenylation specificity factor subunit 4	Zinc knuckle	PREDICTED: cleavage and polyadenylation specificity factor subunit 4
HHLG23g0505	Meiosis-specific with OB domain-containing protein	-	PREDICTED: meiosis-specific with OB domain-containing protein	HHLG24g0465	Meiosis-specific with OB domain-containing protein	-	PREDICTED: meiosis-specific with OB domain-containing protein
HHLG5g0702	Coiled-coil domain-containing protein 97	Coiled-coil domain containing protein (DUF2052)	PREDICTED: coiled-coil domain-containing protein 97	HHLG6g0397	Coiled-coil domain-containing protein 97	Coiled-coil domain containing protein (DUF2052)	PREDICTED: coiled-coil domain-containing protein 97
HHLG1g0690	Uncharacterized protein C7orf26 homolog	Domain of unknown function (DUF4507)	Zgc:56409 protein	HHLG2g0648	Uncharacterized protein C7orf26 homolog	Domain of unknown function (DUF4507)	Zgc:56409 protein
HHLG5g0647	RNA polymerase I-specific transcription initiation factor RRN3	RNA polymerase I specific transcription initiation factor RRN3	PREDICTED: RNA polymerase I-specific transcription initiation factor RRN3	HHLG6g0451	RNA polymerase I-specific transcription initiation factor RRN3	RNA polymerase I specific transcription initiation factor RRN3	PREDICTED: RNA polymerase I-specific transcription initiation factor RRN3
HHLG5g0799	DNA-3-methyladenine glycosylase	Methylpurine-DNA glycosylase (MPG)	DNA-3-methyladenine glycosylase	HHLG6g0297	DNA-3-methyladenine glycosylase	Methylpurine-DNA glycosylase (MPG)	PREDICTED: DNA-3-methyladenine glycosylase isoform X1
HHLG5g0153	NADH dehydrogenase [ubiquinone] 1 beta subcomplex subunit 10	NADH-ubiquinone oxidoreductase subunit 10	NADH dehydrogenase 1 beta subcomplex subunit 10	HHLG6g0951	NADH dehydrogenase [ubiquinone] 1 beta subcomplex subunit 10	NADH-ubiquinone oxidoreductase subunit 10	NADH dehydrogenase 1 beta subcomplex subunit 10
HHLG17g0632	DnaJ homolog subfamily C member 15	DnaJ domain	dnaJ homolog subfamily C member 15	HHLG18g0329	DnaJ homolog subfamily C member 15	DnaJ domain	dnaJ homolog subfamily C member 15
HHLG16g0831	Mitofusin-2	Dynamin family	mitofusin-2	HHLG15g0861	Mitofusin-2	Dynamin family	mitofusin-2
HHLG5g0341	Prohibitin	SPFH domain / Band 7 family	PREDICTED: prohibitin	HHLG6g0758	Prohibitin	SPFH domain / Band 7 family	PREDICTED: prohibitin
HHLG30g0705	60S ribosomal export protein NMD3	NMD3 family	PREDICTED: 60S ribosomal export protein NMD3	HHLG29g0737	60S ribosomal export protein NMD3	NMD3 family	PREDICTED: 60S ribosomal export protein NMD3
HHLG32g0549	Myeloid leukemia factor 2	Myelodysplasia-myeloid leukemia factor 1-interacting protein	myeloid leukemia factor 2	HHLG31g0599	Myeloid leukemia factor 2	Myelodysplasia-myeloid leukemia factor 1-interacting protein	myeloid leukemia factor 2
HHLG16g0191	Lysosomal amino acid transporter 1 homolog	PQ loop repeat	lysosomal amino acid transporter 1 homolog	HHLG15g0134	Lysosomal amino acid transporter 1 homolog	PQ loop repeat	lysosomal amino acid transporter 1 homolog
HHLG9g0557	U2 snRNP-associated SURP motif-containing protein	cwf21 domain	U2-associated SR140 protein-like	HHLG10g0492	U2 snRNP-associated SURP motif-containing protein	cwf21 domain	U2-associated SR140 protein-like
HHLG27g0213	Transmembrane protein 255A	FAM70 protein	PREDICTED: transmembrane protein 255A isoform X2	HHLG28g0194	Transmembrane protein 255A	FAM70 protein	PREDICTED: transmembrane protein 255A isoform X2
HHLG30g0171	Geminin coiled-coil domain-containing protein 1	-	PREDICTED: geminin coiled-coil domain-containing protein 1 isoform X1	HHLG29g0120	Geminin coiled-coil domain-containing protein 1	-	PREDICTED: geminin coiled-coil domain-containing protein 1 isoform X1
HHLG30g0183	39S ribosomal protein L44, mitochondrial	-	39S ribosomal protein L44, mitochondrial	HHLG29g0198	39S ribosomal protein L44, mitochondrial	-	39S ribosomal protein L44, mitochondrial
HHLG1g0558	39S ribosomal protein L16, mitochondrial	Ribosomal protein L16p/L10e	PREDICTED: 39S ribosomal protein L16, mitochondrial-like	HHLG2g0960	39S ribosomal protein L16, mitochondrial	Ribosomal protein L16p/L10e	PREDICTED: 39S ribosomal protein L16, mitochondrial isoform X1
HHLG3g0255	APC membrane recruitment protein 3	WTX protein	PREDICTED: APC membrane recruitment protein 3	HHLG4g0308	APC membrane recruitment protein 3	WTX protein	PREDICTED: APC membrane recruitment protein 3
HHLG26g0698	Pyridine nucleotide-disulfide oxidoreductase domain-containing protein 2	NAD(P)-binding Rossmann-like domain	pyridine nucleotide-disulfide oxidoreductase domain-containing protein 2	HHLG25g0690	Pyridine nucleotide-disulfide oxidoreductase domain-containing protein 2	NAD(P)-binding Rossmann-like domain	pyridine nucleotide-disulfide oxidoreductase domain-containing protein 2
HHLG5g0504	Coiled-coil domain-containing protein 47	Protein of unknown function (DUF1682)	coiled-coil domain-containing protein 47 precursor	HHLG6g0590	Coiled-coil domain-containing protein 47	Protein of unknown function (DUF1682)	coiled-coil domain-containing protein 47 precursor
HHLG9g1173	Carbohydrate-responsive element-binding protein	Helix-loop-helix DNA-binding domain	PREDICTED: carbohydrate-responsive element-binding protein-like	HHLG10g1123	MLX-interacting protein	Helix-loop-helix DNA-binding domain	PREDICTED: carbohydrate-responsive element-binding protein-like
HHLG30g0555	Ribosomal RNA-processing protein 8	Hypothetical methyltransferase	novel protein	HHLG29g0581	Ribosomal RNA-processing protein 8	Hypothetical methyltransferase	novel protein
HHLG1g0127	-	-	interferon gamma receptor 1-1	HHLG2g0150	-	Tissue factor	interferon gamma receptor alpha chain
HHLG21g0175	Two pore calcium channel protein 1	Ion transport protein	two pore channel 3	HHLG22g0309	Two pore calcium channel protein 1	Ion transport protein	two pore channel 3
HHLG1g0259	NADH dehydrogenase [ubiquinone] 1 alpha subcomplex assembly factor 5	Methyltransferase domain	NADH dehydrogenase	HHLG2g0217	NADH dehydrogenase [ubiquinone] 1 alpha subcomplex assembly factor 5	Methyltransferase domain	NADH dehydrogenase
HHLG1g0135	Putative tRNA pseudouridine synthase Pus10	-	putative tRNA pseudouridine synthase Pus10	HHLG2g0158	Putative tRNA pseudouridine synthase Pus10	-	putative tRNA pseudouridine synthase Pus10
HHLG26g0632	Mitogen-activated protein kinase kinase kinase 4	Protein kinase domain	PREDICTED: mitogen-activated protein kinase kinase kinase 4 isoform X2	HHLG25g0601	Mitogen-activated protein kinase kinase kinase 4	Protein kinase domain	PREDICTED: mitogen-activated protein kinase kinase kinase 4 isoform X2
HHLG26g0466	S1 RNA-binding domain-containing protein 1	S1 RNA binding domain	PREDICTED: S1 RNA-binding domain-containing protein 1	HHLG25g0245	S1 RNA-binding domain-containing protein 1	S1 RNA binding domain	PREDICTED: S1 RNA-binding domain-containing protein 1
HHLG9g0469	WD repeat-containing protein 66	WD domain, G-beta repeat	unnamed protein product	HHLG10g0580	WD repeat-containing protein 66	WD domain, G-beta repeat	PREDICTED: WD repeat-containing protein 66 isoform X1
HHLG26g0125	Protein YIPF3	-	protein YIPF3	HHLG25g0047	Protein YIPF3	-	protein YIPF3
HHLG26g0052	BAG family molecular chaperone regulator 2	BAG domain	BAG family molecular chaperone regulator 2	HHLG25g0069	BAG family molecular chaperone regulator 2	-	BAG family molecular chaperone regulator 2
HHLG1g0484	Centromere protein K	Centromere-associated protein K	centromere protein K	HHLG2g0527	Centromere protein K	Centromere-associated protein K	centromere protein K
HHLG1g0279	Uncharacterized protein KIAA1211-like	Domain of unknown function (DUF4592)	PREDICTED: uncharacterized protein KIAA1211-like isoform X2	HHLG2g0236	Uncharacterized protein KIAA1211-like	Domain of unknown function (DUF4592)	PREDICTED: uncharacterized protein KIAA1211-like isoform X2
HHLG17g0310	Citrate lyase subunit beta-like protein, mitochondrial	HpcH/HpaI aldolase/citrate lyase family	citrate lyase subunit beta-like protein, mitochondrial	HHLG18g0489	Citrate lyase subunit beta-like protein, mitochondrial	HpcH/HpaI aldolase/citrate lyase family	citrate lyase subunit beta-like protein, mitochondrial
HHLG11g0853	RING finger protein 219	Ring finger domain	PREDICTED: RING finger protein 219	HHLG12g0108	RING finger protein 219	Ring finger domain	PREDICTED: RING finger protein 219
HHLG27g0296	Tenomodulin	BRICHOS domain	tenomodulin	HHLG28g0284	Tenomodulin	BRICHOS domain	tenomodulin
HHLG17g0639	Regulator of cell cycle RGCC	Response gene to complement 32 protein family	regulator of cell cycle RGCC	HHLG18g0323	Regulator of cell cycle RGCC	Response gene to complement 32 protein family	PREDICTED: regulator of cell cycle RGCC isoform X2
HHLG11g0368	Gamma-tubulin complex component 5	Spc97 / Spc98 family	gamma-tubulin complex component 5	HHLG12g0715	Gamma-tubulin complex component 5	Spc97 / Spc98 family	PREDICTED: gamma-tubulin complex component 5 isoform X1
HHLG11g0474	Basic immunoglobulin-like variable motif-containing protein	-	basic, immunoglobulin-like variable motif-containing protein	HHLG12g0604	Basic immunoglobulin-like variable motif-containing protein	-	basic, immunoglobulin-like variable motif-containing protein
HHLG9g0393	Protein FAM172A	Arb2 domain	RecName: Full=Protein FAM172A; Flags: Precursor	HHLG10g0659	Protein FAM172A	Arb2 domain	RecName: Full=Protein FAM172A; Flags: Precursor
HHLG21g0445	Succinyl-CoA ligase [GDP-forming] subunit beta, mitochondrial (Fragment)	CoA-ligase	Suclg2 protein, partial	HHLG22g0534	Succinyl-CoA ligase [GDP-forming] subunit beta, mitochondrial (Fragment)	CoA-ligase	PREDICTED: succinyl-CoA ligase
HHLG17g0016	CCR4-NOT transcription complex subunit 11	Uncharacterized conserved protein (DUF2363)	PREDICTED: CCR4-NOT transcription complex subunit 11-like	HHLG18g0778	CCR4-NOT transcription complex subunit 11	Uncharacterized conserved protein (DUF2363)	CCR4-NOT transcription complex subunit 11
HHLG14g0646	Repressor of RNA polymerase III transcription MAF1 homolog	Maf1 regulator	PREDICTED: repressor of RNA polymerase III transcription MAF1 homolog	HHLG13g0519	Repressor of RNA polymerase III transcription MAF1 homolog	Maf1 regulator	PREDICTED: repressor of RNA polymerase III transcription MAF1 homolog
HHLG23g0506	Neuralized-like protein 2	SOCS box	neuralized-like protein 2	HHLG24g0467	Neuralized-like protein 2	SOCS box	neuralized-like protein 2
HHLG21g0574	Guanidinoacetate N-methyltransferase	-	guanidinoacetate N-methyltransferase	HHLG22g0651	Guanidinoacetate N-methyltransferase	-	guanidinoacetate N-methyltransferase
HHLG9g0349	Flavin reductase (NADPH)	NAD(P)H-binding	Flavin reductase	HHLG10g0708	Flavin reductase (NADPH)	NAD(P)H-binding	Flavin reductase
HHLG9g0350	N-acylethanolamine-hydrolyzing acid amidase	Linear amide C-N hydrolases, choloylglycine hydrolase family	PREDICTED: N-acylethanolamine-hydrolyzing acid amidase	HHLG10g0707	N-acylethanolamine-hydrolyzing acid amidase	Linear amide C-N hydrolases, choloylglycine hydrolase family	PREDICTED: N-acylethanolamine-hydrolyzing acid amidase
HHLG9g0434	Fructose-1,6-bisphosphatase isozyme 2	Fructose-1-6-bisphosphatase, N-terminal domain	fructose-1,6-bisphosphatase isozyme 2	HHLG10g0618	Fructose-1,6-bisphosphatase isozyme 2	Fructose-1-6-bisphosphatase, N-terminal domain	fructose-1,6-bisphosphatase isozyme 2
HHLG9g1080	RING finger and CHY zinc finger domain-containing protein 1	CHY zinc finger	Ring finger and CHY zinc finger domain containing 1	HHLG10g1051	RING finger and CHY zinc finger domain-containing protein 1	Ring finger domain	Ring finger and CHY zinc finger domain containing 1
HHLG14g0403	snRNA-activating protein complex subunit 2	Small nuclear RNA activating complex subunit 2, SNAP190 Myb	PREDICTED: snRNA-activating protein complex subunit 2	HHLG13g0832	snRNA-activating protein complex subunit 2	Small nuclear RNA activating complex subunit 2, SNAP190 Myb	PREDICTED: snRNA-activating protein complex subunit 2
HHLG14g0501	Exosome complex component MTR3	3' exoribonuclease family, domain 1	exosome complex component MTR3	HHLG13g0652	Exosome complex component MTR3	3' exoribonuclease family, domain 1	exosome complex component MTR3
HHLG9g0580	Alpha-ketoglutarate-dependent dioxygenase alkB homolog 6	2OG-Fe(II) oxygenase superfamily	alpha-ketoglutarate-dependent dioxygenase alkB homolog 6	HHLG10g0469	Alpha-ketoglutarate-dependent dioxygenase alkB homolog 6	2OG-Fe(II) oxygenase superfamily	alpha-ketoglutarate-dependent dioxygenase alkB homolog 6
HHLG30g0288	DNA-directed RNA polymerase I subunit RPA34	DNA-directed RNA polymerase I subunit RPA34.5	PREDICTED: DNA-directed RNA polymerase I subunit RPA34	HHLG29g0298	DNA-directed RNA polymerase I subunit RPA34	DNA-directed RNA polymerase I subunit RPA34.5	PREDICTED: DNA-directed RNA polymerase I subunit RPA34
HHLG9g0965	Serine/threonine-protein phosphatase PGAM5, mitochondrial	Histidine phosphatase superfamily (branch 1)	serine/threonine-protein phosphatase PGAM5, mitochondrial precursor	HHLG10g0059	Serine/threonine-protein phosphatase PGAM5, mitochondrial	-	serine/threonine-protein phosphatase PGAM5, mitochondrial precursor
HHLG23g0316	Autism susceptibility gene 2 protein	Autism susceptibility gene 2 protein	PREDICTED: autism susceptibility gene 2 protein isoform X2	HHLG24g0307	Probable fibrosin-1	Autism susceptibility gene 2 protein	PREDICTED: autism susceptibility gene 2 protein isoform X2
HHLG27g0453	Protein NipSnap homolog 3A	NIPSNAP	Zgc:56466	HHLG28g0452	Protein NipSnap homolog 3A	NIPSNAP	Zgc:56466
HHLG9g1053	UPF0454 protein C12orf49 homolog	Uncharacterized conserved protein (DUF2054)	UPF0454 protein C12orf49 homolog precursor	HHLG10g1018	UPF0454 protein C12orf49 homolog	Uncharacterized conserved protein (DUF2054)	UPF0454 protein C12orf49 homolog precursor
HHLG9g0074	ADP-ribosylation factor-like protein 6-interacting protein 4	Nuclear RNA-splicing-associated protein	ADP-ribosylation factor-like protein 6-interacting protein 4	HHLG10g0965	ADP-ribosylation factor-like protein 6-interacting protein 4	Nuclear RNA-splicing-associated protein	ADP-ribosylation factor-like protein 6-interacting protein 4
HHLG9g0076	RILP-like protein 2	Rab interacting lysosomal protein	PREDICTED: RILP-like protein 2 isoform X1	HHLG10g0968	RILP-like protein 2	Rab interacting lysosomal protein	RILP-like protein 2
HHLG16g0892	Glycosyltransferase 1 domain-containing protein 1	-	Glycosyltransferase 1 domain-containing protein 1	HHLG15g0677	Glycosyltransferase 1 domain-containing protein 1	Glycosyl transferases group 1	PREDICTED: glycosyltransferase 1 domain-containing protein 1, partial
HHLG5g0556	RNA-binding protein FUS	Zn-finger in Ran binding protein and others	PREDICTED: RNA-binding protein FUS, partial	HHLG6g0543	RNA-binding protein FUS	Zn-finger in Ran binding protein and others	PREDICTED: RNA-binding protein FUS
HHLG9g0060	Selenoprotein M	Sep15/SelM redox domain	selenoprotein M precursor	HHLG10g0949	Selenoprotein M	Sep15/SelM redox domain	selenoprotein M precursor
HHLG11g0802	Coiled-coil domain-containing protein 151	-	Zgc:152917	HHLG12g0160	Coiled-coil domain-containing protein 151	-	Zgc:152917
HHLG14g0678	F-box only protein 3	SMI1 / KNR4 family (SUKH-1)	PREDICTED: F-box only protein 3 isoform X1	HHLG13g0486	F-box only protein 3	F-box-like	PREDICTED: F-box only protein 3 isoform X1
HHLG20g0717	-	-	PREDICTED: uncharacterized protein LOC100535760	HHLG19g0053	-	-	PREDICTED: uncharacterized protein LOC100535760
HHLG27g0252	Ribonuclease H2 subunit C	Ribonuclease H2 non-catalytic subunit (Ylr154p-like)	ribonuclease H2 subunit C	HHLG28g0236	Ribonuclease H2 subunit C	Ribonuclease H2 non-catalytic subunit (Ylr154p-like)	ribonuclease H2 subunit C
HHLG27g0342	Integrator complex subunit 5	Integrator complex subunit 5 N-terminus	PREDICTED: integrator complex subunit 5	HHLG28g0335	Integrator complex subunit 5	Integrator complex subunit 5 N-terminus	PREDICTED: integrator complex subunit 5
HHLG27g0466	tRNA 2'-phosphotransferase 1	RNA 2'-phosphotransferase, Tpt1 / KptA family	tRNA 2'-phosphotransferase 1	HHLG28g0465	tRNA 2'-phosphotransferase 1	RNA 2'-phosphotransferase, Tpt1 / KptA family	tRNA 2'-phosphotransferase 1
HHLG27g0088	Coiled-coil domain-containing protein 69	ML domain	PREDICTED: coiled-coil domain-containing protein 69	HHLG28g0017	Coiled-coil domain-containing protein 69	-	LOC794166 protein
HHLG27g0358	Malate synthase, glyoxysomal	Malate synthase	malate synthase-like	HHLG28g0350	Malate synthase	Malate synthase	malate synthase-like
HHLG27g0073	Transmembrane protein 216	Predicted membrane protein	PREDICTED: uncharacterized protein LOC556124 isoform X3	HHLG28g0035	Matrin-3	RNA recognition motif. (a.k.a. RRM, RBD, or RNP domain)	PREDICTED: uncharacterized protein LOC556124 isoform X2
HHLG27g0284	Protein Spindly	-	protein Spindly	HHLG28g0269	Protein Spindly	-	protein Spindly
HHLG26g0712	CDGSH iron-sulfur domain-containing protein 1	Iron-binding zinc finger CDGSH type	CDGSH iron sulfur domain 1	HHLG25g0674	CDGSH iron-sulfur domain-containing protein 1	Iron-binding zinc finger CDGSH type	CDGSH iron sulfur domain 1
HHLG27g0253	tRNA wybutosine-synthesizing protein 2 homolog	Met-10+ like-protein	tRNA wybutosine-synthesizing protein 2 homolog	HHLG28g0237	tRNA wybutosine-synthesizing protein 2 homolog	Met-10+ like-protein	tRNA wybutosine-synthesizing protein 2 homolog
HHLG27g0543	-	-	PREDICTED: lisH domain-containing protein C1711.05-like isoform X1	HHLG28g0634	-	-	PREDICTED: lisH domain-containing protein C1711.05-like isoform X2
HHLG27g0361	Histone-lysine N-methyltransferase SETD7	SET domain	histone-lysine N-methyltransferase SETD7	HHLG28g0353	Histone-lysine N-methyltransferase SETD7	SET domain	histone-lysine N-methyltransferase SETD7
HHLG7g0233	Cyclin-D-binding Myb-like transcription factor 1	Myb-like DNA-binding domain	cyclin-D-binding Myb-like transcription factor 1	HHLG8g0235	Cyclin-D-binding Myb-like transcription factor 1	Myb-like DNA-binding domain	cyclin-D-binding Myb-like transcription factor 1
HHLG5g0393	Rab GTPase-binding effector protein 2	Rabaptin	rab GTPase-binding effector protein 2	HHLG6g0704	Rab GTPase-binding effector protein 2	Rabaptin-like protein	rab GTPase-binding effector protein 2
HHLG9g0692	RuvB-like 2	TIP49 C-terminus	PREDICTED: ruvB-like 2-like isoform X1	HHLG10g0354	RuvB-like 2	TIP49 C-terminus	ruvB-like 2
HHLG9g1174	Serine/arginine repetitive matrix protein 3	cwf21 domain	PREDICTED: serine/arginine repetitive matrix protein 3-like isoform X2	HHLG10g1124	Serine/arginine repetitive matrix protein 3	cwf21 domain	PREDICTED: serine/arginine repetitive matrix protein 3-like isoform X2
HHLG9g1171	Zinc finger HIT domain-containing protein 3 (Fragment)	HIT zinc finger	zinc finger HIT domain-containing protein 3	HHLG10g1120	Zinc finger HIT domain-containing protein 3 (Fragment)	HIT zinc finger	zinc finger HIT domain-containing protein 3
HHLG30g0527	S-adenosyl-L-methionine-dependent tRNA 4-demethylwyosine synthase	Flavodoxin	S-adenosyl-L-methionine-dependent tRNA 4-demethylwyosine synthase	HHLG29g0641	S-adenosyl-L-methionine-dependent tRNA 4-demethylwyosine synthase	Flavodoxin	S-adenosyl-L-methionine-dependent tRNA 4-demethylwyosine synthase
HHLG30g0688	Ribosome maturation protein SBDS	Shwachman-Bodian-Diamond syndrome (SBDS) protein	PREDICTED: ribosome maturation protein SBDS	HHLG29g0721	Ribosome maturation protein SBDS	Shwachman-Bodian-Diamond syndrome (SBDS) protein	PREDICTED: ribosome maturation protein SBDS
HHLG30g0343	Methyltransferase-like protein 16	Protein of unknown function (DUF890)	methyltransferase-like protein 16	HHLG29g0354	Methyltransferase-like protein 16	Protein of unknown function (DUF890)	methyltransferase-like protein 16
HHLG30g0348	Exonuclease V	Exonuclease V - a 5' deoxyribonuclease	RecName: Full=Exonuclease V; Short=Exo V	HHLG29g0359	Exonuclease V	Exonuclease V - a 5' deoxyribonuclease	RecName: Full=Exonuclease V; Short=Exo V
HHLG30g0368	Peroxisomal sarcosine oxidase	FAD dependent oxidoreductase	LOC558601 protein	HHLG29g0379	Peroxisomal sarcosine oxidase	FAD dependent oxidoreductase	LOC558601 protein
HHLG30g0375	Intraflagellar transport protein 20 homolog	Intraflagellar transport complex B, subunit 20	intraflagellar transport protein 20 homolog	HHLG29g0386	Intraflagellar transport protein 20 homolog	Intraflagellar transport complex B, subunit 20	intraflagellar transport protein 20 homolog
HHLG30g0262	Nuclear fragile X mental retardation-interacting protein 2	Nuclear fragile X mental retardation-interacting protein 2	PREDICTED: nuclear fragile X mental retardation-interacting protein 2	HHLG29g0271	Nuclear fragile X mental retardation-interacting protein 2	Nuclear fragile X mental retardation-interacting protein 2	PREDICTED: nuclear fragile X mental retardation-interacting protein 2
HHLG30g0328	Replication protein A 70 kDa DNA-binding subunit	OB-fold nucleic acid binding domain	replication protein A 70 kDa DNA-binding subunit	HHLG29g0336	Replication protein A 70 kDa DNA-binding subunit	OB-fold nucleic acid binding domain	replication protein A 70 kDa DNA-binding subunit
HHLG30g0364	Gem-associated protein 4	-	Gemin4 protein	HHLG29g0376	Gem-associated protein 4	-	gem-associated protein 4
HHLG3g0811	-	-	PREDICTED: uncharacterized protein LOC100004199	HHLG4g0843	-	-	PREDICTED: uncharacterized protein LOC100004199
HHLG36g0410	Cytochrome b-245 light chain	Cytochrome Cytochrome b558 alpha-subunit	cytochrome b245 alpha polypeptide	HHLG35g0319	Cytochrome b-245 light chain	Cytochrome Cytochrome b558 alpha-subunit	cytochrome b245 alpha polypeptide
HHLG1g0767	Interleukin-8	Small cytokines (intecrine/chemokine), interleukin-8 like	CXC chemokine a protein	HHLG2g0820	Interleukin-8	Small cytokines (intecrine/chemokine), interleukin-8 like	interleukin 8
HHLG14g0882	DNA replication factor Cdt1	DNA replication factor CDT1 like	PREDICTED: DNA replication factor Cdt1	HHLG13g0189	DNA replication factor Cdt1	DNA replication factor CDT1 like	PREDICTED: DNA replication factor Cdt1
HHLG14g0485	UPF0547 protein C16orf87 homolog	Uncharacterised protein family UPF0547	UPF0547 protein C16orf87 homolog	HHLG13g0406	UPF0547 protein C16orf87 homolog	Uncharacterised protein family UPF0547	UPF0547 protein C16orf87 homolog
HHLG30g0153	-	-	PREDICTED: proline and serine-rich protein 3 isoform X3	HHLG29g0166	Proline and serine-rich protein 3	-	PREDICTED: proline and serine-rich protein 3 isoform X3
HHLG30g0150	Protein lin-37 homolog	LIN37	protein lin-37 homolog	HHLG29g0167	Protein lin-37 homolog	LIN37	protein lin-37 homolog
HHLG32g0434	Vascular endothelial growth factor receptor 3	Immunoglobulin domain	uncharacterized protein LOC568891 precursor	HHLG31g0138	Vascular endothelial growth factor receptor 3	Immunoglobulin domain	uncharacterized protein LOC568891 precursor
HHLG21g0033	Uncharacterized protein C1orf50 homolog	Protein of unknown function (DUF2452)	Zgc:112255	HHLG22g0202	Uncharacterized protein C1orf50 homolog	Protein of unknown function (DUF2452)	Zgc:112255
HHLG21g0012	-	-	PREDICTED: uncharacterized protein LOC101882168 isoform X1	HHLG22g0184	-	-	PREDICTED: uncharacterized protein LOC101882168 isoform X1
HHLG16g0520	Zinc finger MYND domain-containing protein 12	MYND finger	zinc finger MYND domain-containing protein 12	HHLG15g0536	S-phase kinase-associated protein 1	Skp1 family, tetramerisation domain	zinc finger MYND domain-containing protein 12
HHLG16g0383	Forkhead-associated domain-containing protein 1	FHA domain	PREDICTED: forkhead-associated domain-containing protein 1-like	HHLG15g0420	Forkhead-associated domain-containing protein 1	-	novel protein, partial
HHLG11g0188	Protein-arginine deiminase type-2	Protein-arginine deiminase (PAD) N-terminal domain	PREDICTED: protein-arginine deiminase type-2 isoform X1	HHLG12g0762	Protein-arginine deiminase type-2	Protein-arginine deiminase (PAD) N-terminal domain	PREDICTED: protein-arginine deiminase type-2 isoform X1
HHLG16g0389	Centrosomal protein of 104 kDa	-	PREDICTED: centrosomal protein of 104 kDa isoform X1	HHLG15g0427	Centrosomal protein of 104 kDa	-	PREDICTED: centrosomal protein of 104 kDa isoform X1
HHLG36g0577	Trehalase	Trehalase	PREDICTED: trehalase	HHLG35g0122	Trehalase	Trehalase	PREDICTED: trehalase
HHLG9g0702	C2 domain-containing protein 2-like	-	PREDICTED: C2 domain-containing protein 2-like isoform X1	HHLG10g0344	C2 domain-containing protein 2-like	-	C2 domain-containing protein 2-like
HHLG30g0413	-	-	PREDICTED: uncharacterized protein si:dkey-103g5.4 isoform X2	HHLG29g0426	-	-	PREDICTED: uncharacterized protein si:dkey-103g5.4 isoform X2
HHLG30g0006	-	-	CD3 gamma/delta	HHLG29g0053	-	-	CD3 gamma/delta
HHLG32g0488	Probable E3 ubiquitin ligase complex SCF subunit scon-2	AJAP1/PANP C-terminus	novel protein	HHLG31g0415	Probable E3 ubiquitin ligase complex SCF subunit sconB	AJAP1/PANP C-terminus	novel protein
HHLG14g0963	Protein MRVI1	EF-hand domain	PREDICTED: protein MRVI1 isoform X2	HHLG13g0105	Protein MRVI1	Extracellular link domain	PREDICTED: protein MRVI1 isoform X2
HHLG14g0731	Probable methyltransferase-like protein 15	MraW methylase family	PREDICTED: probable methyltransferase-like protein 15 isoform X2	HHLG13g0455	Probable methyltransferase-like protein 15	MraW methylase family	PREDICTED: probable methyltransferase-like protein 15 isoform X1
HHLG30g0585	Gamma-sarcoglycan	Sarcoglycan complex subunit protein	gamma-sarcoglycan	HHLG29g0461	Gamma-sarcoglycan	Sarcoglycan complex subunit protein	PREDICTED: gamma-sarcoglycan isoform X1
HHLG27g0662	Nuclear pore glycoprotein p62	Nsp1-like C-terminal region	PREDICTED: nuclear pore glycoprotein p62 isoform X1	HHLG28g0737	Nuclear pore glycoprotein p62	Nsp1-like C-terminal region	nuclear pore glycoprotein p62
HHLG30g0727	Mediator of RNA polymerase II transcription subunit 17	Subunit 17 of Mediator complex	PREDICTED: mediator of RNA polymerase II transcription subunit 17	HHLG29g0766	Mediator of RNA polymerase II transcription subunit 17	Subunit 17 of Mediator complex	Mediator of RNA polymerase II transcription subunit 17
HHLG30g0235	Breast cancer type 2 susceptibility protein homolog	Tower	breast cancer type 2 susceptibility protein	HHLG29g0237	Breast cancer type 2 susceptibility protein homolog	Tower	breast cancer type 2 susceptibility protein
HHLG30g0560	Conserved oligomeric Golgi complex subunit 6	Conserved oligomeric complex COG6	PREDICTED: conserved oligomeric Golgi complex subunit 6 isoform X1	HHLG29g0485	Conserved oligomeric Golgi complex subunit 6	Conserved oligomeric complex COG6	PREDICTED: conserved oligomeric Golgi complex subunit 6 isoform X1
HHLG11g0196	-	-	uncharacterized protein LOC327541	HHLG12g0751	Replicase polyprotein 1a	-	uncharacterized protein LOC327541
HHLG16g0193	Pre-mRNA-splicing factor SPF27	Breast carcinoma amplified sequence 2 (BCAS2)	pre-mRNA-splicing factor SPF27	HHLG15g0132	Pre-mRNA-splicing factor SPF27	Breast carcinoma amplified sequence 2 (BCAS2)	pre-mRNA-splicing factor SPF27
HHLG7g0230	Protein artemis	-	Dclre1c protein	HHLG8g0238	Protein artemis	Beta-lactamase superfamily domain	Dclre1c protein
HHLG16g0459	Neugrin	Neugrin	Si:ch211-199o1.5 protein	HHLG15g0473	Neugrin	Neugrin	Si:ch211-199o1.5 protein
HHLG36g0517	Secretogranin-3	Secretogranin-3	secretogranin-3 precursor	HHLG35g0132	Secretogranin-3	Secretogranin-3	secretogranin-3 precursor
HHLG14g0538	U3 small nucleolar ribonucleoprotein protein MPP10	Mpp10 protein	U3 small nucleolar ribonucleoprotein protein MPP10	HHLG13g0611	U3 small nucleolar ribonucleoprotein protein MPP10	Mpp10 protein	U3 small nucleolar ribonucleoprotein protein MPP10
HHLG14g0165	39S ribosomal protein L46, mitochondrial	39S mitochondrial ribosomal protein L46	novel protein similar to mouse and human mitochondrial ribosomal protein L46 (MRPL46)	HHLG13g0986	39S ribosomal protein L46, mitochondrial	39S mitochondrial ribosomal protein L46	novel protein similar to mouse and human mitochondrial ribosomal protein L46 (MRPL46)
HHLG26g0166	Mitochondrial antiviral-signaling protein	-	mitochondrial antiviral signaling	HHLG25g0174	Mitochondrial antiviral-signaling protein	-	mitochondrial antiviral signaling
HHLG21g0687	-	-	PREDICTED: leucine-rich repeat flightless-interacting protein 2-like	HHLG22g0032	-	-	PREDICTED: leucine-rich repeat flightless-interacting protein 2-like
HHLG1g0918	Microtubule-associated protein 9	-	PREDICTED: microtubule-associated protein 9 isoform X1	HHLG2g0595	Microtubule-associated protein 9	-	PREDICTED: microtubule-associated protein 9 isoform X1
HHLG1g0903	Glutamyl-tRNA(Gln) amidotransferase subunit B, mitochondrial	GatB/GatE catalytic domain	glutamyl-tRNA(Gln) amidotransferase subunit B, mitochondrial	HHLG2g0609	Glutamyl-tRNA(Gln) amidotransferase subunit B, mitochondrial	GatB domain	glutamyl-tRNA(Gln) amidotransferase subunit B, mitochondrial
HHLG1g0429	Methylmalonic aciduria type A homolog, mitochondrial	ArgK protein	methylmalonic aciduria type A protein, mitochondrial	HHLG2g0471	Methylmalonic aciduria type A homolog, mitochondrial	ArgK protein	methylmalonic aciduria type A protein, mitochondrial
HHLG1g0758	UPF0462 protein C4orf33 homolog	-	PREDICTED: UPF0462 protein C4orf33 homolog isoform X1	HHLG2g0830	UPF0462 protein C4orf33 homolog	-	PREDICTED: UPF0462 protein C4orf33 homolog isoform X1
HHLG1g0419	Centrosomal protein of 44 kDa	Centrosomal spindle body, CEP44	centrosomal protein of 44 kDa	HHLG2g0450	Centrosomal protein of 44 kDa	Centrosomal spindle body, CEP44	centrosomal protein of 44 kDa
HHLG1g0099	Exosome complex component CSL4	Exosome complex exonuclease RRP4 N-terminal region	PREDICTED: exosome complex component CSL4	HHLG2g0125	Exosome complex component CSL4	Exosome complex exonuclease RRP4 N-terminal region	exosome complex component CSL4
HHLG34g0311	Protein ecdysoneless homolog	SGT1 protein	PREDICTED: protein SGT1 isoform X1	HHLG33g0282	Protein ecdysoneless homolog	SGT1 protein	PREDICTED: protein SGT1 isoform X1
HHLG26g0303	KIF1-binding protein homolog	KIF-1 binding protein C terminal	RecName: Full=KIF1-binding protein homolog	HHLG25g0319	KIF1-binding protein homolog	KIF-1 binding protein C terminal	RecName: Full=KIF1-binding protein homolog
HHLG26g0293	Phenazine biosynthesis-like domain-containing protein	Phenazine biosynthesis-like protein	MAWD binding protein like	HHLG25g0309	Phenazine biosynthesis-like domain-containing protein	Phenazine biosynthesis-like protein	MAWD binding protein like
HHLG26g0202	AN1-type zinc finger protein 4	AN1-like Zinc finger	AN1-type zinc finger protein 4	HHLG25g0078	AN1-type zinc finger protein 4	AN1-like Zinc finger	AN1-type zinc finger protein 4
HHLG7g0241	Glycosyltransferase 8 domain-containing protein 2	Glycosyl transferase family 8	glycosyltransferase 8 domain-containing protein 2	HHLG8g0227	Glycosyltransferase 8 domain-containing protein 2	Glycosyl transferase family 8	glycosyltransferase 8 domain-containing protein 2
HHLG16g0794	28S ribosomal protein S25, mitochondrial	Mitochondrial ribosomal protein L51 / S25 / CI-B8 domain	PREDICTED: 28S ribosomal protein S25, mitochondrial-like isoform X1	HHLG15g0903	28S ribosomal protein S25, mitochondrial	Mitochondrial ribosomal protein L51 / S25 / CI-B8 domain	mitochondrial 28S ribosomal protein s25
HHLG1g0174	CST complex subunit STN1	CST, Suppressor of cdc thirteen homolog, complex subunit STN1	RecName: Full=CST complex subunit STN1; AltName: Full=Oligonucleotide/oligosaccharide-binding fold-containing protein 1; AltName: Full=Suppressor of cdc thirteen homolog	HHLG2g0268	CST complex subunit STN1	OB-fold nucleic acid binding domain	RecName: Full=CST complex subunit STN1; AltName: Full=Oligonucleotide/oligosaccharide-binding fold-containing protein 1; AltName: Full=Suppressor of cdc thirteen homolog
HHLG23g0201	Twinkle protein, mitochondrial	AAA domain	progressive external ophthalmoplegia 1	HHLG24g0186	Twinkle protein, mitochondrial	AAA domain	twinkle protein, mitochondrial
HHLG16g0897	Actin-related protein 8	Actin	actin-related protein 8	HHLG15g0914	Actin-related protein 8	Actin	actin-related protein 8
HHLG16g0503	WD repeat-containing protein 6	WD domain, G-beta repeat	PREDICTED: WD repeat-containing protein 6 isoform X2	HHLG15g0518	WD repeat-containing protein 6	WD domain, G-beta repeat	PREDICTED: WD repeat-containing protein 6 isoform X2
HHLG16g0791	WD repeat-containing protein 46	BING4CT (NUC141) domain	BING4-like	HHLG15g0900	WD repeat-containing protein 46	WD domain, G-beta repeat	BING4-like
HHLG26g0097	28S ribosomal protein S6, mitochondrial	Ribosomal protein S6	28S ribosomal protein S6, mitochondrial	HHLG25g0105	28S ribosomal protein S6, mitochondrial	Ribosomal protein S6	28S ribosomal protein S6, mitochondrial
HHLG32g0890	Mediator of RNA polymerase II transcription subunit 18	Med18 protein	mediator of RNA polymerase II transcription subunit 18	HHLG31g0092	Mediator of RNA polymerase II transcription subunit 18	Med18 protein	mediator of RNA polymerase II transcription subunit 18
HHLG32g0302	28S ribosomal protein S15, mitochondrial	Ribosomal protein S15	28S ribosomal protein S15, mitochondrial	HHLG31g0694	28S ribosomal protein S15, mitochondrial	Ribosomal protein S15	28S ribosomal protein S15, mitochondrial
HHLG5g0597	Uncharacterized protein C19orf52	Uncharacterised conserved protein (DUF2366)	Zgc:110046 protein, partial	HHLG6g0502	Uncharacterized protein C19orf52	Uncharacterised conserved protein (DUF2366)	Zgc:110046 protein, partial
HHLG14g0206	Evolutionarily conserved signaling intermediate in Toll pathway, mitochondrial	C-terminal domain of the ECSIT protein	evolutionarily conserved signaling intermediate in Toll pathway, mitochondrial	HHLG13g0738	Evolutionarily conserved signaling intermediate in Toll pathway, mitochondrial	C-terminal domain of the ECSIT protein	evolutionarily conserved signaling intermediate in Toll pathway, mitochondrial
HHLG5g0965	Uncharacterized protein C19orf43	-	PREDICTED: uncharacterized protein C19orf43 homolog	HHLG6g0076	Uncharacterized protein C19orf43	-	PREDICTED: uncharacterized protein C19orf43 homolog
HHLG1g0036	-	TNF(Tumour Necrosis Factor) family	PREDICTED: uncharacterized protein LOC103909543	HHLG2g0034	-	TNF(Tumour Necrosis Factor) family	PREDICTED: uncharacterized protein LOC103909543
HHLG1g0716	Protein CASC5	-	PREDICTED: protein CASC5	HHLG2g0867	Protein CASC5	-	PREDICTED: protein CASC5
HHLG9g0900	Ribosomal biogenesis protein LAS1L	Las1-like	ribosomal biogenesis protein LAS1L	HHLG10g0129	Ribosomal biogenesis protein LAS1L	Las1-like	ribosomal biogenesis protein LAS1L
HHLG7g0354	Mesoderm-specific transcript homolog protein	Alpha/beta hydrolase family	alpha/beta hydroxylase	HHLG8g0365	Mesoderm-specific transcript homolog protein	Alpha/beta hydrolase family	alpha/beta hydroxylase
HHLG7g0550	ATP synthase subunit gamma, mitochondrial	ATP synthase	ATP synthase subunit gamma, mitochondrial	HHLG8g0513	ATP synthase subunit gamma, mitochondrial	ATP synthase	mitochondrial ATP synthase gamma-subunit
HHLG7g0290	Deoxyribose-phosphate aldolase	DeoC/LacD family aldolase	putative deoxyribose-phosphate aldolase	HHLG8g0294	Deoxyribose-phosphate aldolase	DeoC/LacD family aldolase	putative deoxyribose-phosphate aldolase
HHLG7g0021	cAMP-responsive element-binding protein-like 2	Basic region leucine zipper	cAMP-responsive element-binding protein-like 2	HHLG8g0075	cAMP-responsive element-binding protein-like 2	bZIP transcription factor	cAMP-responsive element-binding protein-like 2
HHLG7g0392	Integrin-alpha FG-GAP repeat-containing protein 2	-	Zgc:110581	HHLG8g0405	Integrin-alpha FG-GAP repeat-containing protein 2	-	Zgc:110581
HHLG7g0231	Meiosis expressed gene 1 protein homolog	Meiosis-expressed	RecName: Full=Meiosis expressed gene 1 protein homolog	HHLG8g0237	Meiosis expressed gene 1 protein homolog	Meiosis-expressed	RecName: Full=Meiosis expressed gene 1 protein homolog
HHLG23g0452	5-oxoprolinase	Hydantoinase/oxoprolinase N-terminal region	5-oxoprolinase	HHLG24g0604	5-oxoprolinase	Hydantoinase/oxoprolinase N-terminal region	5-oxoprolinase
HHLG3g0040	Glycosylphosphatidylinositol anchor attachment 1 protein	Gaa1-like, GPI transamidase component	PREDICTED: glycosylphosphatidylinositol anchor attachment 1 protein	HHLG4g0040	Glycosylphosphatidylinositol anchor attachment 1 protein	Gaa1-like, GPI transamidase component	PREDICTED: glycosylphosphatidylinositol anchor attachment 1 protein
HHLG3g0792	Biliverdin reductase A	Biliverdin reductase, catalytic	biliverdin reductase A	HHLG4g0880	Biliverdin reductase A	Oxidoreductase family, NAD-binding Rossmann fold	biliverdin reductase A
HHLG3g0474	BAG family molecular chaperone regulator 1	Ubiquitin family	BAG family molecular chaperone regulator 1	HHLG4g0553	BAG family molecular chaperone regulator 1	Ubiquitin family	BAG family molecular chaperone regulator 1
HHLG3g0505	Leucine-rich repeat and coiled-coil domain-containing protein 1	RNA recognition motif. (a.k.a. RRM, RBD, or RNP domain)	PREDICTED: leucine-rich repeat and coiled-coil domain-containing protein 1	HHLG4g0573	Leucine-rich repeat and coiled-coil domain-containing protein 1	Leucine Rich repeats (2 copies)	PREDICTED: leucine-rich repeat and coiled-coil domain-containing protein 1
HHLG17g0383	Uncharacterized protein C3orf17 homolog	-	Si:dkey-22a1.3	HHLG18g0306	Uncharacterized protein C3orf17 homolog	Domain of unknown function (DUF4477)	Si:dkey-22a1.3
HHLG32g0943	TCF3 fusion partner homolog	-	TCF3 fusion partner homolog	HHLG31g0025	TCF3 fusion partner homolog	-	TCF3 fusion partner homolog
HHLG9g0013	Sororin	Sororin protein	sororin	HHLG10g0900	Sororin	Sororin protein	sororin
HHLG30g0334	Tumor protein p53-inducible protein 13	Protein of unknown function (DUF3105)	PREDICTED: tumor protein p53-inducible protein 13	HHLG29g0343	Tumor protein p53-inducible protein 13	Protein of unknown function (DUF3105)	PREDICTED: tumor protein p53-inducible protein 13
HHLG20g0317	Mitochondrial import inner membrane translocase subunit Tim10 B	Tim10/DDP family zinc finger	mitochondrial import inner membrane translocase subunit Tim10 B	HHLG19g0454	Mitochondrial import inner membrane translocase subunit Tim10 B	Tim10/DDP family zinc finger	mitochondrial import inner membrane translocase subunit Tim10 B
HHLG3g0654	Uncharacterized protein C14orf119	Domain of unknown function (DUF4508)	uncharacterized protein C14orf119 homolog	HHLG4g0722	Uncharacterized protein C14orf119 homolog	Domain of unknown function (DUF4508)	uncharacterized protein C14orf119 homolog
HHLG23g0678	Eukaryotic translation initiation factor 3 subunit C	PCI domain	PREDICTED: eukaryotic translation initiation factor 3 subunit C isoform X1	HHLG24g0754	Eukaryotic translation initiation factor 3 subunit C	PCI domain	PREDICTED: eukaryotic translation initiation factor 3 subunit C isoform X1
HHLG3g0311	Zinc finger protein 414	-	PREDICTED: zinc finger protein 414 isoform X1	HHLG4g0354	Zinc finger protein 414	-	PREDICTED: zinc finger protein 414 isoform X1
HHLG9g0643	60S ribosomal protein L12	Ribosomal protein L11, RNA binding domain	ribosomal protein L12	HHLG10g0406	60S ribosomal protein L12	Ribosomal protein L11, RNA binding domain	ribosomal protein L12
HHLG3g0104	-	-	PREDICTED: formin-like protein 7 isoform X2	HHLG4g0232	Profilin-2	Profilin	PREDICTED: proline-rich extensin-like protein EPR1 isoform X1
HHLG11g0235	Glycerate kinase	MOFRL family	PREDICTED: glycerate kinase isoform X1	HHLG12g0370	Glycerate kinase	MOFRL family	PREDICTED: glycerate kinase isoform X1
HHLG20g0362	39S ribosomal protein L49, mitochondrial	Mitochondrial large subunit ribosomal protein (Img2)	PREDICTED: 39S ribosomal protein L49, mitochondrial	HHLG19g0408	39S ribosomal protein L49, mitochondrial	Mitochondrial large subunit ribosomal protein (Img2)	PREDICTED: 39S ribosomal protein L49, mitochondrial
HHLG5g0472	ER membrane protein complex subunit 10	-	RecName: Full=ER membrane protein complex subunit 10; Flags: Precursor	HHLG6g0625	ER membrane protein complex subunit 10	-	RecName: Full=ER membrane protein complex subunit 10; Flags: Precursor
HHLG20g0281	Autophagy-related protein 16	Autophagy protein 16 (ATG16)	PREDICTED: autophagy-related protein 16-1-like	HHLG19g0488	Autophagy-related protein 16	Autophagy protein 16 (ATG16)	PREDICTED: autophagy-related protein 16-1-like
HHLG11g0814	Intraflagellar transport protein 56	-	RecName: Full=Intraflagellar transport protein 56; AltName: Full=Tetratricopeptide repeat protein 26; Short=TPR repeat protein 26	HHLG12g0149	Intraflagellar transport protein 56	-	RecName: Full=Intraflagellar transport protein 56; AltName: Full=Tetratricopeptide repeat protein 26; Short=TPR repeat protein 26
HHLG9g0864	Coiled-coil alpha-helical rod protein 1	Alpha helical coiled-coil rod protein (HCR)	PREDICTED: coiled-coil alpha-helical rod protein 1 isoform X1	HHLG10g0169	Coiled-coil alpha-helical rod protein 1	Alpha helical coiled-coil rod protein (HCR)	PREDICTED: coiled-coil alpha-helical rod protein 1 isoform X1
HHLG1g0940	Sperm-associated antigen 5	-	PREDICTED: sperm-associated antigen 5	HHLG2g0635	Sperm-associated antigen 5	-	PREDICTED: sperm-associated antigen 5
HHLG1g0676	Partner and localizer of BRCA2	-	PREDICTED: partner and localizer of BRCA2	HHLG2g0664	Partner and localizer of BRCA2	-	PREDICTED: partner and localizer of BRCA2
HHLG9g0360	-	Pre-T-cell antigen receptor	hypothetical protein Z043_4493	HHLG10g0695	-	Pre-T-cell antigen receptor	hypothetical protein Z043_4493
HHLG9g0775	-	-	PREDICTED: uncharacterized protein LOC568178 isoform X1	HHLG10g0189	-	-	PREDICTED: uncharacterized protein LOC568178 isoform X1
HHLG9g1022	-	-	PREDICTED: uncharacterized protein LOC101885516	HHLG10g0019	-	-	PREDICTED: uncharacterized protein LOC101885516
HHLG11g0173	-	-	PREDICTED: cell wall protein DAN4-like isoform X1	HHLG12g0777	-	-	PREDICTED: cell wall protein DAN4-like isoform X1
HHLG14g0266	-	-	PREDICTED: uncharacterized protein LOC100535670	HHLG13g0798	E3 ubiquitin-protein ligase RNF182	-	PREDICTED: uncharacterized protein LOC100535670
HHLG14g0405	Nectin-3	-	PREDICTED: uncharacterized protein LOC100003350	HHLG13g0830	Nectin-3	-	PREDICTED: uncharacterized protein LOC100003350
HHLG16g0449	Polymeric immunoglobulin receptor	-	PREDICTED: uncharacterized protein LOC100148399	HHLG15g0462	-	-	PREDICTED: uncharacterized protein LOC100148399
HHLG23g0171	Transcription factor AP-2-delta	Transcription factor AP-2	si:ch73-127m5.2	HHLG24g0155	Transcription factor AP-2-delta	Transcription factor AP-2	si:ch73-127m5.2
HHLG30g0046
HHLG30g0014	-	-	PREDICTED: trichohyalin-like	HHLG29g0044	Stress response protein nst1	-	PREDICTED: trichohyalin-like

## Sheet:  A dominant genes in muscle
Annotation of the A dominant genes in muscle in C. carpio.
gene_A	A_Swissport_annotation	A_NCBI_annotation	A_Pfam_annotation	gene_B	B_Swissport_annotation	B_NCBI_annotation	B_Pfam_annotation
HHLG9g0173	Calcium/calmodulin-dependent protein kinase type IV	Protein kinase domain	calcium/calmodulin-dependent protein kinase type IV	HHLG10g0885	Calcium/calmodulin-dependent protein kinase type IV	Protein kinase domain	calcium/calmodulin-dependent protein kinase type IV
HHLG21g0531	MAP kinase-interacting serine/threonine-protein kinase 1	Protein kinase domain	MAP kinase-interacting serine/threonine-protein kinase 1	HHLG22g0581	MAP kinase-interacting serine/threonine-protein kinase 1	Protein kinase domain	PREDICTED: MAP kinase-interacting serine/threonine-protein kinase 1 isoform X3
HHLG21g0135	MAP kinase-activated protein kinase 3	Protein kinase domain	MAP kinase-activated protein kinase 3	HHLG22g0272	MAP kinase-activated protein kinase 3	Protein kinase domain	MAP kinase-activated protein kinase 3
HHLG43g0034	NUAK family SNF1-like kinase 2	Protein kinase domain	PREDICTED: NUAK family SNF1-like kinase 2	HHLG44g0035	NUAK family SNF1-like kinase 2	Protein kinase domain	PREDICTED: NUAK family SNF1-like kinase 2
HHLG45g0800	Serine/threonine-protein kinase Sgk1	Protein kinase C terminal domain	serine/threonine-protein kinase Sgk2	HHLG46g0830	Serine/threonine-protein kinase Sgk1	Protein kinase C terminal domain	serine/threonine-protein kinase Sgk2
HHLG1g0146	Mitochondrial uncoupling protein 2	Mitochondrial carrier protein	uncoupling protein 1	HHLG2g0168	Mitochondrial uncoupling protein 2	Mitochondrial carrier protein	uncoupling protein 1
HHLG5g0909	Mitochondrial thiamine pyrophosphate carrier	Mitochondrial carrier protein	Zgc:111878	HHLG6g0126	Mitochondrial thiamine pyrophosphate carrier	Mitochondrial carrier protein	PREDICTED: mitochondrial thiamine pyrophosphate carrier isoform X2
HHLG17g0435	Mitogen-activated protein kinase kinase kinase 19	Ankyrin repeats (many copies)	PREDICTED: mitogen-activated protein kinase kinase kinase 19 isoform X2	HHLG18g0401	Mitogen-activated protein kinase kinase kinase 19	Ankyrin repeats (many copies)	PREDICTED: mitogen-activated protein kinase kinase kinase 19 isoform X1
HHLG49g0614	Cyclin-dependent kinase 10	Protein kinase domain	PREDICTED: cyclin-dependent kinase 10 isoform X1	HHLG50g0007	Cyclin-dependent kinase 10	Protein kinase domain	PREDICTED: cyclin-dependent kinase 10 isoform X1
HHLG5g0683	Cyclin-dependent kinase 6	Protein kinase domain	PREDICTED: cyclin-dependent kinase 6-like isoform X2	HHLG6g0412	Cyclin-dependent kinase 6	Protein kinase domain	PREDICTED: cyclin-dependent kinase 6-like isoform X2
HHLG32g0047	Cyclin-dependent kinase 14	Protein kinase domain	PREDICTED: cyclin-dependent kinase 14	HHLG31g0964	Cyclin-dependent kinase 14	Protein kinase domain	PREDICTED: cyclin-dependent kinase 14
HHLG16g0188	Mitogen-activated protein kinase 13	Protein kinase domain	PREDICTED: mitogen-activated protein kinase 13	HHLG15g0137	Mitogen-activated protein kinase 13	Protein kinase domain	PREDICTED: mitogen-activated protein kinase 13
HHLG16g0908	Cyclin-dependent kinase 11B	Protein kinase domain	PREDICTED: cyclin-dependent kinase 11B isoform X4	HHLG15g0927	Cyclin-dependent kinase 11B	Protein kinase domain	PREDICTED: cyclin-dependent kinase 11B isoform X4
HHLG14g0484	Myosin light chain kinase 3	Protein kinase domain	myosin light chain kinase 3	HHLG13g0407	Myosin light chain kinase 3	Protein kinase domain	myosin light chain kinase 3
HHLG7g0399	Myosin-binding protein C, slow-type	Immunoglobulin domain	PREDICTED: myosin-binding protein C, slow-type isoform X2	HHLG8g0412	Myosin-binding protein C, slow-type	Fibronectin type III domain	PREDICTED: myosin-binding protein C, slow-type isoform X3
HHLG17g0361	Band 4.1-like protein 5	FERM N-terminal domain	PREDICTED: band 4.1-like protein 5 isoform X6	HHLG18g0284	Band 4.1-like protein 5	FERM adjacent (FA)	band 4.1-like protein 5
HHLG20g0723	Band 4.1-like protein 4	FERM C-terminal PH-like domain	band 4.1-like protein 4	HHLG19g0049	Band 4.1-like protein 4A	FERM adjacent (FA)	PREDICTED: band 4.1-like protein 4A
HHLG45g0009	Tyrosine-protein kinase Tec	SH3 domain	PREDICTED: tyrosine-protein kinase Tec-like, partial	HHLG46g0005	Tyrosine-protein kinase TXK	SH2 domain	PREDICTED: tyrosine-protein kinase Tec-like, partial
HHLG3g0023	Receptor-interacting serine/threonine-protein kinase 1	RIP homotypic interaction motif	receptor-interacting serine/threonine-protein kinase 1	HHLG4g0003	Receptor-interacting serine/threonine-protein kinase 1	RIP homotypic interaction motif	receptor-interacting serine/threonine-protein kinase 1
HHLG27g0418	PDZ and LIM domain protein 7	PDZ domain (Also known as DHR or GLGF)	PDZ and LIM domain protein 7	HHLG28g0418	PDZ and LIM domain protein 7	PDZ domain (Also known as DHR or GLGF)	PDZ and LIM domain protein 7
HHLG34g0258	Four and a half LIM domains protein 2	LIM domain	four and a half LIM domains 5	HHLG33g0227	Four and a half LIM domains protein 2	LIM domain	four and a half LIM domains 5
HHLG36g0050	Wilms tumor protein 1-interacting protein homolog	LIM domain	Wtip	HHLG35g0662	Wilms tumor protein 1-interacting protein homolog	LIM domain	Wtip
HHLG7g0288	LIM domain only protein 3	LIM domain	PREDICTED: LIM domain only protein 3 isoform X1	HHLG8g0289	LIM domain only protein 3	LIM domain	PREDICTED: LIM domain only protein 3 isoform X1
HHLG16g0318	Transmembrane protein 47	PMP-22/EMP/MP20/Claudin tight junction	transmembrane protein 47	HHLG15g0352	Transmembrane protein 47	PMP-22/EMP/MP20/Claudin tight junction	transmembrane protein 47
HHLG16g0447	Matrix metalloproteinase-9	Putative peptidoglycan binding domain	matrix metalloproteinase-9 precursor	HHLG15g0460	Matrix metalloproteinase-9	Putative peptidoglycan binding domain	matrix metalloproteinase-9 precursor
HHLG39g0053	Low-density lipoprotein receptor-related protein 11	Kunitz/Bovine pancreatic trypsin inhibitor domain	PREDICTED: low-density lipoprotein receptor-related protein 11 isoform X1	HHLG40g0056	Low-density lipoprotein receptor-related protein 11	Kunitz/Bovine pancreatic trypsin inhibitor domain	PREDICTED: low-density lipoprotein receptor-related protein 11 isoform X1
HHLG26g0684	Collagen alpha-1(XIX) chain	Collagen triple helix repeat (20 copies)	PREDICTED: collagen alpha-1(XIX) chain isoform X1	HHLG25g0703	Collagen alpha-1(XIX) chain	Collagen triple helix repeat (20 copies)	PREDICTED: collagen alpha-1(XIX) chain isoform X1
HHLG1g0848	Dorsal-ventral patterning tolloid-like protein 1	Coagulation Factor Xa inhibitory site	dorsal-ventral patterning tolloid-like protein 1 precursor	HHLG2g0737	Dorsal-ventral patterning tolloid-like protein 1	Coagulation Factor Xa inhibitory site	dorsal-ventral patterning tolloid-like protein 1 precursor
HHLG45g0186	Acrosin	Trypsin	PREDICTED: serine protease 53-like	HHLG46g0391	Transmembrane protease serine 9	Trypsin	PREDICTED: serine protease 53-like
HHLG45g0039	Complement factor I	Kazal-type serine protease inhibitor domain	complement control protein factor I-B	HHLG46g0032	Complement factor I	Scavenger receptor cysteine-rich domain	complement control protein factor I-A
HHLG1g0536	Coagulation factor X	EGF-like domain	F10 protein	HHLG2g0976	Coagulation factor X	EGF-like domain	F10 protein
HHLG42g0635	Transmembrane gamma-carboxyglutamic acid protein 3	Vitamin K-dependent carboxylation/gamma-carboxyglutamic (GLA) domain	PREDICTED: transmembrane gamma-carboxyglutamic acid protein 3	HHLG41g0666	Transmembrane gamma-carboxyglutamic acid protein 3	Vitamin K-dependent carboxylation/gamma-carboxyglutamic (GLA) domain	PREDICTED: transmembrane gamma-carboxyglutamic acid protein 3
HHLG9g0777	Transcobalamin-2	Domain of unknown function (DUF4430)	transcobalamin-2 precursor	HHLG10g0191	Transcobalamin-2	Eukaryotic cobalamin-binding protein	Si:ch211-102c2.6 protein
HHLG21g0036	Ephrin type-A receptor 8	SAM domain (Sterile alpha motif)	PREDICTED: ephrin type-A receptor 8 isoform X2	HHLG22g0205	Ephrin type-A receptor 8	SAM domain (Sterile alpha motif)	PREDICTED: ephrin type-A receptor 8 isoform X1
HHLG47g0117	C-C chemokine receptor type 7	7 transmembrane receptor (rhodopsin family)	chemokine (C-C motif) receptor 10	HHLG48g0125	C-C chemokine receptor type 7	7 transmembrane receptor (rhodopsin family)	chemokine (C-C motif) receptor 10
HHLG32g0044	D(2)-like dopamine receptor	7 transmembrane receptor (rhodopsin family)	PREDICTED: dopamine receptor D2 like isoform X1	HHLG31g0966	D(2) dopamine receptor A	7 transmembrane receptor (rhodopsin family)	D2 Dopamine receptor
HHLG42g0075	Sphingosine 1-phosphate receptor 3	7 transmembrane receptor (rhodopsin family)	PREDICTED: sphingosine 1-phosphate receptor 3	HHLG41g0141	Sphingosine 1-phosphate receptor 3	7 transmembrane receptor (rhodopsin family)	PREDICTED: sphingosine 1-phosphate receptor 3
HHLG34g0510	Growth/differentiation factor 6-A	TGF-beta propeptide	PREDICTED: growth/differentiation factor 7	HHLG33g0518	Growth/differentiation factor 6-A	TGF-beta propeptide	PREDICTED: growth/differentiation factor 7
HHLG20g0749	Transcription factor Ovo-like 2	C2H2-type zinc finger	Zgc:171929 protein	HHLG19g0019	Transcription factor Ovo-like 2	C2H2-type zinc finger	Zgc:171929 protein
HHLG3g0107	Zinc finger and BTB domain-containing protein 41	BTB/POZ domain	PREDICTED: zinc finger and BTB domain-containing protein 41	HHLG4g0229	Zinc finger and BTB domain-containing protein 41	C2H2-type zinc finger	PREDICTED: zinc finger and BTB domain-containing protein 41
HHLG32g0926	Trophoblast glycoprotein	Leucine rich repeat N-terminal domain	trophoblast glycoprotein precursor	HHLG31g0042	Trophoblast glycoprotein	Leucine rich repeat N-terminal domain	trophoblast glycoprotein precursor
HHLG17g0271	Nyctalopin	Leucine Rich Repeat	nyctalopin precursor	HHLG18g0511	Nyctalopin	Leucine Rich Repeat	nyctalopin precursor
HHLG14g0174	Leucine-rich repeat-containing protein 28	Leucine Rich Repeat	PREDICTED: leucine-rich repeat-containing protein 28 isoform X4	HHLG13g0996	Leucine-rich repeat-containing protein 28	Leucine Rich Repeat	PREDICTED: leucine-rich repeat-containing protein 28 isoform X4
HHLG11g0543	Volume-regulated anion channel subunit LRRC8C	Leucine rich repeat	PREDICTED: volume-regulated anion channel subunit LRRC8C	HHLG12g0557	Volume-regulated anion channel subunit LRRC8C	Leucine Rich Repeat	PREDICTED: volume-regulated anion channel subunit LRRC8C
HHLG34g0181	Leucine-rich repeat protein 1	-	PREDICTED: leucine-rich repeat protein 1-like	HHLG33g0022	Leucine-rich repeat protein 1	-	PREDICTED: leucine-rich repeat protein 1-like
HHLG3g0244	Protein phosphatase 1 regulatory subunit 7	Leucine Rich repeat	protein phosphatase 1 regulatory subunit 7 isoform 1	HHLG4g0295	Protein phosphatase 1 regulatory subunit 7	Leucine-rich repeat	protein phosphatase 1 regulatory subunit 7 isoform 1
HHLG17g0347	PHD finger protein 11	PHD-like zinc-binding domain	PREDICTED: uncharacterized protein phf11 isoform X2	HHLG18g0271	PHD finger protein 11	PHD-like zinc-binding domain	PREDICTED: uncharacterized protein phf11 isoform X2
HHLG27g0054	Kinesin-like protein KIF3A	Kinesin motor domain	PREDICTED: kinesin-like protein KIF3A-like	HHLG28g0054	Kinesin-like protein KIF3A	Kinesin motor domain	PREDICTED: kinesin-like protein KIF3A-like
HHLG16g0117	Peptidyl-prolyl cis-trans isomerase C	Cyclophilin type peptidyl-prolyl cis-trans isomerase/CLD	PREDICTED: peptidyl-prolyl cis-trans isomerase C-like	HHLG15g0212	Peptidyl-prolyl cis-trans isomerase C	Cyclophilin type peptidyl-prolyl cis-trans isomerase/CLD	PREDICTED: peptidyl-prolyl cis-trans isomerase C-like
HHLG17g0524	Transformer-2 protein homolog beta	RNA recognition motif. (a.k.a. RRM, RBD, or RNP domain)	transformer-2 protein homolog beta	HHLG18g0211	Transformer-2 protein homolog beta	RNA recognition motif. (a.k.a. RRM, RBD, or RNP domain)	transformer-2 protein homolog beta
HHLG38g0555	Transformer-2 protein homolog alpha	RNA recognition motif. (a.k.a. RRM, RBD, or RNP domain)	PREDICTED: transformer-2 protein homolog alpha isoform X2	HHLG37g0349	Transformer-2 protein homolog alpha	RNA recognition motif. (a.k.a. RRM, RBD, or RNP domain)	PREDICTED: transformer-2 protein homolog alpha isoform X2
HHLG20g0102	Small glutamine-rich tetratricopeptide repeat-containing protein beta	Tetratricopeptide repeat	PREDICTED: small glutamine-rich tetratricopeptide repeat-containing protein beta isoform X1	HHLG19g0694	Small glutamine-rich tetratricopeptide repeat-containing protein beta	Tetratricopeptide repeat	PREDICTED: small glutamine-rich tetratricopeptide repeat-containing protein beta isoform X1
HHLG14g0562	GTP-binding protein RAD	Ras family	GTP-binding protein RAD	HHLG13g0384	GTP-binding protein RAD	Ras family	PREDICTED: GTP-binding protein RAD
HHLG14g0145	Ras-like protein family member 12	Ras family	ras-like protein family member 12	HHLG13g0974	Ras-like protein family member 12	Ras family	ras-like protein family member 12
HHLG7g0285	Ras-related and estrogen-regulated growth inhibitor-like protein	Ras family	ras-related and estrogen-regulated growth inhibitor-like protein	HHLG8g0287	Ras-related and estrogen-regulated growth inhibitor-like protein	Ras family	ras-related and estrogen-regulated growth inhibitor-like protein
HHLG49g0568	AFG3-like protein 1	FtsH Extracellular	PREDICTED: AFG3-like protein 1	HHLG50g0064	AFG3-like protein 1	FtsH Extracellular	PREDICTED: AFG3-like protein 1
HHLG14g0681	26S protease regulatory subunit 6A	ATPase family associated with various cellular activities (AAA)	PREDICTED: 26S protease regulatory subunit 6A isoform X1	HHLG13g0483	26S protease regulatory subunit 6A	ATPase family associated with various cellular activities (AAA)	PREDICTED: 26S protease regulatory subunit 6A isoform X1
HHLG38g0667	Peroxisome biogenesis factor 1	Peroxisome biogenesis factor 1, N-terminal	peroxisome biogenesis factor 1	HHLG37g0580	Peroxisome biogenesis factor 1	Peroxisome biogenesis factor 1, N-terminal	peroxisome biogenesis factor 1
HHLG36g0010	Serine/threonine-protein kinase ULK3	MIT (microtubule interacting and transport) domain	serine/threonine-protein kinase ULK3	HHLG35g0733	Serine/threonine-protein kinase ULK3	MIT (microtubule interacting and transport) domain	serine/threonine-protein kinase ULK3
HHLG5g0508	Mitogen-activated protein kinase kinase kinase 3	PB1 domain	PREDICTED: mitogen-activated protein kinase kinase kinase 3	HHLG6g0586	Mitogen-activated protein kinase kinase kinase 3	PB1 domain	PREDICTED: mitogen-activated protein kinase kinase kinase 3
HHLG32g0148	High affinity nerve growth factor receptor (Fragment)	Leucine rich repeat	high affinity nerve growth factor receptor precursor	HHLG31g0853	High affinity nerve growth factor receptor (Fragment)	Leucine rich repeat	high affinity nerve growth factor receptor precursor
HHLG14g0938	Probable G-protein coupled receptor 97	GPCR proteolysis site, GPS, motif	PREDICTED: probable G-protein coupled receptor 97	HHLG13g0127	Probable G-protein coupled receptor 97	GPCR proteolysis site, GPS, motif	PREDICTED: probable G-protein coupled receptor 114 isoform X1
HHLG20g0031	Carbonic anhydrase 9	Eukaryotic-type carbonic anhydrase	PREDICTED: carbonic anhydrase 9 isoform X2	HHLG19g0756	Carbonic anhydrase 9	Eukaryotic-type carbonic anhydrase	PREDICTED: carbonic anhydrase 9 isoform X2
HHLG45g0547	Chromobox protein homolog 5	Chromo (CHRromatin Organisation MOdifier) domain	PREDICTED: chromobox protein homolog 5-like isoform X1	HHLG46g0210	Chromobox protein homolog 5	Chromo (CHRromatin Organisation MOdifier) domain	PREDICTED: chromobox protein homolog 5-like isoform X1
HHLG27g0627	Protocadherin-20	Cadherin-like	PREDICTED: protocadherin-20-like	HHLG28g0745	Protocadherin-20	Cadherin-like	PREDICTED: protocadherin-20-like
HHLG47g0091	Peroxisomal 2,4-dienoyl-CoA reductase	Enoyl-(Acyl carrier protein) reductase	PREDICTED: peroxisomal 2,4-dienoyl-CoA reductase isoform X1	HHLG48g0096	Peroxisomal 2,4-dienoyl-CoA reductase	Enoyl-(Acyl carrier protein) reductase	peroxisomal 2,4-dienoyl-CoA reductase
HHLG39g0656	Inactive hydroxysteroid dehydrogenase-like protein 1	short chain dehydrogenase	RecName: Full=Inactive hydroxysteroid dehydrogenase-like protein 1	HHLG40g0752	Inactive hydroxysteroid dehydrogenase-like protein 1	short chain dehydrogenase	RecName: Full=Inactive hydroxysteroid dehydrogenase-like protein 1
HHLG32g0297	2,4-dienoyl-CoA reductase, mitochondrial	Enoyl-(Acyl carrier protein) reductase	2,4-dienoyl-CoA reductase, mitochondrial	HHLG31g0699	2,4-dienoyl-CoA reductase, mitochondrial	Enoyl-(Acyl carrier protein) reductase	2,4-dienoyl-CoA reductase, mitochondrial
HHLG34g0757	D-beta-hydroxybutyrate dehydrogenase, mitochondrial	short chain dehydrogenase	Zgc:113142	HHLG33g0778	D-beta-hydroxybutyrate dehydrogenase, mitochondrial	short chain dehydrogenase	Zgc:113142
HHLG26g0637	Programmed cell death 1 ligand 1	Immunoglobulin domain	Zgc:153911	HHLG25g0607	Programmed cell death 1 ligand 1	CD80-like C2-set immunoglobulin domain	Zgc:153911
HHLG39g0315	Ubiquitin carboxyl-terminal hydrolase 46	Ubiquitin carboxyl-terminal hydrolase	PREDICTED: ubiquitin carboxyl-terminal hydrolase 46 isoform X1	HHLG40g0325	Ubiquitin carboxyl-terminal hydrolase 46	Ubiquitin carboxyl-terminal hydrolase	ubiquitin carboxyl-terminal hydrolase 46
HHLG1g0826	Hairy and enhancer of split-related protein helt	Hairy Orange	hairy and enhancer of split-related protein helt	HHLG2g0788	Hairy and enhancer of split-related protein helt	Hairy Orange	hairy and enhancer of split-related protein helt
HHLG38g0461	Kelch-like protein 31	BTB And C-terminal Kelch	PREDICTED: kelch-like protein 31	HHLG37g0454	Kelch-like protein 31	BTB And C-terminal Kelch	PREDICTED: kelch-like protein 31
HHLG14g0017	Kelch-like protein 31	BTB/POZ domain	PREDICTED: kelch-like protein 13-like	HHLG13g1070	Kelch-like protein 31	BTB/POZ domain	PREDICTED: kelch-like protein 13-like
HHLG17g0483	Hydroxyacid oxidase 2	FMN-dependent dehydrogenase	hydroxyacid oxidase 2	HHLG18g0351	Hydroxyacid oxidase 2	FMN-dependent dehydrogenase	PREDICTED: hydroxyacid oxidase 2 isoform X1
HHLG5g0335	Zinc finger protein 42	Zinc-finger double domain	PREDICTED: zinc finger and BTB domain-containing protein 17-like	HHLG6g0764	Zinc finger protein 42	Zinc-finger double domain	PREDICTED: zinc finger and BTB domain-containing protein 17-like
HHLG16g0878	Early growth response protein 3	Zinc-finger double domain	early growth response protein 3	HHLG15g0789	Early growth response protein 3	Zinc-finger double domain	early growth response protein 3
HHLG32g0221	Sodium channel subunit beta-1	Immunoglobulin V-set domain	sodium channel subunit beta-1 precursor	HHLG31g0777	Sodium channel subunit beta-1	Immunoglobulin V-set domain	sodium channel subunit beta-1 precursor
HHLG36g0464	Calpain-1 catalytic subunit	Calpain large subunit, domain III	calpain-like	HHLG35g0211	Calpain-1 catalytic subunit	Calpain large subunit, domain III	PREDICTED: calpain-like isoform X1
HHLG47g0063	Calpain-15	Zn-finger in Ran binding protein and others	PREDICTED: calpain-15 isoform X1	HHLG48g0072	Calpain-15	Zn-finger in Ran binding protein and others	PREDICTED: calpain-15 isoform X1
HHLG32g0888	Sorcin	EF hand	PREDICTED: sorcin isoform X1	HHLG31g0094	Sorcin	EF hand	PREDICTED: sorcin isoform X1
HHLG23g0204	Unconventional myosin-XV	Variant SH3 domain	PREDICTED: unconventional myosin-XVB	HHLG24g0189	Unconventional myosin-XV	Variant SH3 domain	PREDICTED: unconventional myosin-XVB
HHLG47g0002	NEDD4-like E3 ubiquitin-protein ligase WWP1	C2 domain	PREDICTED: NEDD4-like E3 ubiquitin-protein ligase WWP1-like	HHLG48g0001	NEDD4-like E3 ubiquitin-protein ligase WWP1	C2 domain	PREDICTED: NEDD4-like E3 ubiquitin-protein ligase WWP1-like
HHLG20g0684	ATP-dependent RNA helicase DDX55	Domain of unknown function (DUF4217)	RecName: Full=ATP-dependent RNA helicase DDX55; AltName: Full=DEAD box protein 55	HHLG19g0084	ATP-dependent RNA helicase DDX55	Helicase conserved C-terminal domain	RecName: Full=ATP-dependent RNA helicase DDX55; AltName: Full=DEAD box protein 55
HHLG39g0501	ATP-dependent RNA helicase DDX1	Helicase conserved C-terminal domain	ATP-dependent RNA helicase DDX1	HHLG40g0525	ATP-dependent RNA helicase DDX1	Helicase conserved C-terminal domain	PREDICTED: ATP-dependent RNA helicase DDX1
HHLG49g0225	T-complex protein 11-like protein 1	T-complex protein 11	unnamed protein product	HHLG50g0404	T-complex protein 11-like protein 1	T-complex protein 11	T-complex protein 11-like protein 1
HHLG9g1019	Low molecular weight neuronal intermediate filament	Intermediate filament head (DNA binding) region	internexin neuronal intermediate filament protein, alpha	HHLG10g0022	Low molecular weight neuronal intermediate filament	Intermediate filament head (DNA binding) region	internexin neuronal intermediate filament protein, alpha
HHLG20g0012	Lamin-B1	Lamin Tail Domain	lamin B1	HHLG19g0775	Lamin-L(I)	Intermediate filament protein	lamin B1
HHLG17g0149	-	Caspase recruitment domain	PREDICTED: uncharacterized protein si:dkey-10c21.1 isoform X1	HHLG18g0632	-	Caspase recruitment domain	PREDICTED: uncharacterized protein si:dkey-10c21.1 isoform X2
HHLG17g0208	Solute carrier family 12 member 8	Amino acid permease	PREDICTED: solute carrier family 12 member 8 isoform X4	HHLG18g0592	Solute carrier family 12 member 8	Amino acid permease	PREDICTED: solute carrier family 12 member 8 isoform X2
HHLG32g0629	Integrin alpha-8	FG-GAP repeat	integrin alpha-8	HHLG31g0518	Integrin alpha-8	FG-GAP repeat	integrin alpha-8
HHLG36g0644	CMP-N-acetylneuraminate-beta-galactosamide-alpha-2, 3-sialyltransferase 4	Glycosyltransferase family 29 (sialyltransferase)	CMP-N-acetylneuraminate-beta-galactosamide-alpha-2,3-sialyltransferase 4 isoform 1	HHLG35g0047	CMP-N-acetylneuraminate-beta-galactosamide-alpha-2, 3-sialyltransferase 4	Glycosyltransferase family 29 (sialyltransferase)	CMP-N-acetylneuraminate-beta-galactosamide-alpha-2,3-sialyltransferase 4 isoform 1
HHLG1g0549	Growth arrest-specific protein 6	Vitamin K-dependent carboxylation/gamma-carboxyglutamic (GLA) domain	growth arrest-specific protein 6 precursor	HHLG2g0968	Growth arrest-specific protein 6	Vitamin K-dependent carboxylation/gamma-carboxyglutamic (GLA) domain	growth arrest-specific protein 6 precursor
HHLG1g0315	Atrial natriuretic peptide receptor 1	Protein tyrosine kinase	PREDICTED: atrial natriuretic peptide receptor 1	HHLG2g0330	Atrial natriuretic peptide receptor 1	Protein tyrosine kinase	PREDICTED: atrial natriuretic peptide receptor 1
HHLG45g0550	Coatomer subunit zeta-1	Clathrin adaptor complex small chain	coatomer subunit zeta-1	HHLG46g0207	Coatomer subunit zeta-1	Clathrin adaptor complex small chain	coatomer subunit zeta-1
HHLG30g0239	Heat shock protein 105 kDa	Hsp70 protein	PREDICTED: heat shock protein 105 kDa isoform X1	HHLG29g0241	Heat shock protein 105 kDa	Hsp70 protein	PREDICTED: heat shock protein 105 kDa isoform X1
HHLG38g0588	Eukaryotic translation initiation factor 3 subunit I	WD domain, G-beta repeat	eukaryotic translation initiation factor 3 subunit I	HHLG37g0658	Eukaryotic translation initiation factor 3 subunit I	WD domain, G-beta repeat	eukaryotic translation initiation factor 3 subunit I
HHLG9g1095	Solute carrier family 2, facilitated glucose transporter member 11	Sugar (and other) transporter	PREDICTED: solute carrier family 2 (facilitated glucose transporter), member 11b isoform X1	HHLG10g1032	Solute carrier family 2, facilitated glucose transporter member 11	Sugar (and other) transporter	PREDICTED: solute carrier family 2 (facilitated glucose transporter), member 11b isoform X1
HHLG3g0413	Solute carrier family 2, facilitated glucose transporter member 2	Sugar (and other) transporter	solute carrier family 2, facilitated glucose transporter member 2	HHLG4g0460	Solute carrier family 2, facilitated glucose transporter member 2	Sugar (and other) transporter	solute carrier family 2, facilitated glucose transporter member 2
HHLG14g1018	O-phosphoseryl-tRNA(Sec) selenium transferase	O-phosphoseryl-tRNA(Sec) selenium transferase, SepSecS	PREDICTED: O-phosphoseryl-tRNA(Sec) selenium transferase isoform X1	HHLG13g0052	O-phosphoseryl-tRNA(Sec) selenium transferase	O-phosphoseryl-tRNA(Sec) selenium transferase, SepSecS	PREDICTED: O-phosphoseryl-tRNA(Sec) selenium transferase isoform X1
HHLG16g0782	G-protein coupled receptor 124	Leucine Rich Repeat	PREDICTED: G-protein coupled receptor 124 isoform X1	HHLG15g0818	G-protein coupled receptor 124	Hormone receptor domain	PREDICTED: G-protein coupled receptor 124 isoform X1
HHLG1g0611	SLIT and NTRK-like protein 1	Leucine rich repeat	PREDICTED: SLIT and NTRK-like protein 1	HHLG2g0902	SLIT and NTRK-like protein 1	Leucine rich repeat	PREDICTED: SLIT and NTRK-like protein 1
HHLG3g0762	Mitochondrial ubiquitin ligase activator of nfkb 1-A	Zinc finger, C3HC4 type (RING finger)	mitochondrial ubiquitin ligase activator of nfkb 1-A	HHLG4g0835	Mitochondrial ubiquitin ligase activator of nfkb 1-A	Zinc finger, C3HC4 type (RING finger)	mitochondrial ubiquitin ligase activator of nfkb 1-A
HHLG34g0156	Formin	Formin Homology 2 Domain	PREDICTED: formin-like	HHLG33g0005	Formin-1	-	PREDICTED: formin-1-like
HHLG11g0378	Prostaglandin E2 receptor EP3 subtype	7 transmembrane receptor (rhodopsin family)	PREDICTED: prostaglandin E2 receptor EP3 subtype isoform X1	HHLG12g0702	Prostaglandin E2 receptor EP3 subtype	7 transmembrane receptor (rhodopsin family)	PREDICTED: prostaglandin E2 receptor EP3 subtype isoform X1
HHLG47g0337	Suppressor of tumorigenicity 14 protein homolog	SEA domain	PREDICTED: suppressor of tumorigenicity 14 protein-like isoform X1	HHLG48g0351	Suppressor of tumorigenicity 14 protein homolog	SEA domain	PREDICTED: suppressor of tumorigenicity 14 protein-like isoform X1
HHLG32g0884	Protein PTHB1	RNA polymerase II transcription elongation factor	PREDICTED: protein PTHB1 isoform X2	HHLG31g0097	Protein PTHB1	PTHB1 C-terminus	PREDICTED: protein PTHB1 isoform X2
HHLG14g0656	Otogelin	Trypsin Inhibitor like cysteine rich domain	PREDICTED: otogelin	HHLG13g0508	Otogelin	Alpha-L-arabinofuranosidase B (ABFB) domain	PREDICTED: otogelin
HHLG36g0125	von Willebrand factor	Trypsin Inhibitor like cysteine rich domain	von Willebrand factor precursor	HHLG35g0634	von Willebrand factor	Trypsin Inhibitor like cysteine rich domain	von Willebrand factor precursor
HHLG14g0413	Zonadhesin (Fragment)	TILa domain	PREDICTED: zonadhesin-like isoform X2	HHLG13g0714	Zonadhesin	TILa domain	PREDICTED: zonadhesin-like isoform X1
HHLG34g0424	Zona pellucida sperm-binding protein 3	Zona pellucida-like domain	zona pellucida C related protein	HHLG33g0427	Zona pellucida sperm-binding protein 3	Zona pellucida-like domain	zona pellucida C related protein
HHLG20g0425	Collagen alpha-1(XXVI) chain	Collagen triple helix repeat (20 copies)	PREDICTED: collagen alpha-1(XXVI) chain-like	HHLG19g0336	Collagen alpha-1(XXVI) chain	Collagen triple helix repeat (20 copies)	PREDICTED: collagen alpha-1(XXVI) chain-like
HHLG30g0027	-	-	PREDICTED: caseinolytic peptidase B protein homolog	HHLG29g0032	-	-	PREDICTED: caseinolytic peptidase B protein homolog
HHLG9g1090	Radiation-inducible immediate-early gene IEX-1	-	Zgc:158343	HHLG10g1037	Radiation-inducible immediate-early gene IEX-1	-	Zgc:158343
HHLG49g0360	Troponin T, cardiac muscle isoforms	Troponin	PREDICTED: troponin T2d, cardiac isoform X1	HHLG50g0284	Troponin T, cardiac muscle isoforms	Troponin	PREDICTED: troponin T2d, cardiac isoform X1
HHLG42g0266	Rho GTPase-activating protein 24	PH domain	PREDICTED: rho GTPase-activating protein 24 isoform X1	HHLG41g0171	Rho GTPase-activating protein 24	PH domain	PREDICTED: rho GTPase-activating protein 24 isoform X1
HHLG14g0272	Active breakpoint cluster region-related protein	C2 domain	PREDICTED: active breakpoint cluster region-related protein-like	HHLG13g0803	Active breakpoint cluster region-related protein	C2 domain	PREDICTED: active breakpoint cluster region-related protein-like
HHLG45g0501	Rac GTPase-activating protein 1	Phorbol esters/diacylglycerol binding domain (C1 domain)	PREDICTED: rac GTPase-activating protein 1 isoform X1	HHLG46g0256	Rac GTPase-activating protein 1	Phorbol esters/diacylglycerol binding domain (C1 domain)	PREDICTED: rac GTPase-activating protein 1 isoform X1
HHLG14g0614	Probable palmitoyltransferase ZDHHC1	DHHC palmitoyltransferase	PREDICTED: probable palmitoyltransferase ZDHHC1 isoform X1	HHLG13g0554	Probable palmitoyltransferase ZDHHC1	DHHC palmitoyltransferase	PREDICTED: probable palmitoyltransferase ZDHHC1 isoform X1
HHLG1g0523	NF-kappa-B inhibitor zeta	Ankyrin repeat	PREDICTED: NF-kappa-B inhibitor zeta isoform X2	HHLG2g0992	NF-kappa-B inhibitor zeta	Ankyrin repeats (3 copies)	PREDICTED: NF-kappa-B inhibitor zeta
HHLG47g0177	Ankyrin repeat and SOCS box protein 10	Ankyrin repeat	PREDICTED: ankyrin repeat and SOCS box protein 10 isoform X1	HHLG48g0160	Ankyrin repeat and SOCS box protein 10	Ankyrin repeats (3 copies)	PREDICTED: ankyrin repeat and SOCS box protein 10 isoform X2
HHLG43g0374	Ankyrin repeat domain-containing protein 24	Ankyrin repeats (3 copies)	PREDICTED: ankyrin repeat domain-containing protein 24 isoform X3	HHLG44g0384	Ankyrin repeat domain-containing protein 24	Ankyrin repeats (3 copies)	PREDICTED: ankyrin repeat domain-containing protein 24 isoform X1
HHLG11g0328	Integrin beta-7	EGF-like domain	PREDICTED: integrin beta-7	HHLG12g0465	Integrin beta-7	Integrin beta cytoplasmic domain	PREDICTED: integrin beta-7
HHLG42g0231	Coiled-coil-helix-coiled-coil-helix domain-containing protein 10, mitochondrial	CHCH domain	coiled-coil-helix-coiled-coil-helix domain-containing protein 10, mitochondrial	HHLG41g0258	Coiled-coil-helix-coiled-coil-helix domain-containing protein 10, mitochondrial	CHCH domain	coiled-coil-helix-coiled-coil-helix domain-containing protein 10, mitochondrial
HHLG1g0889	Rho-related GTP-binding protein RhoH	Ras family	PREDICTED: rho-related GTP-binding protein RhoH	HHLG2g0693	Rho-related GTP-binding protein RhoH	Ras family	PREDICTED: rho-related GTP-binding protein RhoH
HHLG9g0448	Rho-related BTB domain-containing protein 2	Ras family	PREDICTED: rho-related BTB domain-containing protein 2 isoform X2	HHLG10g0603	Rho-related BTB domain-containing protein 2	Ras family	PREDICTED: rho-related BTB domain-containing protein 2 isoform X2
HHLG34g0427	Protein FAM167A	Protein of unknown function (DUF3259)	PREDICTED: protein FAM167B	HHLG33g0430	Protein FAM167A	Protein of unknown function (DUF3259)	PREDICTED: protein FAM167B
HHLG14g0985	Hepatocyte nuclear factor 4-beta	Zinc finger, C4 type (two domains)	hepatic nuclear factor 4, beta	HHLG13g0085	Hepatocyte nuclear factor 4-beta	Ligand-binding domain of nuclear hormone receptor	hepatic nuclear factor 4, beta
HHLG21g0228	Histone deacetylase 11	Histone deacetylase domain	histone deacetylase 11	HHLG22g0477	Histone deacetylase 11	Histone deacetylase domain	histone deacetylase 11
HHLG1g0452	Mineralocorticoid receptor	Zinc finger, C4 type (two domains)	mineralocorticoid receptor	HHLG2g0461	Mineralocorticoid receptor	Zinc finger, C4 type (two domains)	mineralocorticoid receptor
HHLG36g0083	Neuroserpin	Serpin (serine protease inhibitor)	neuroserpin precursor	HHLG35g0591	Neuroserpin	Serpin (serine protease inhibitor)	neuroserpin precursor
HHLG20g0219	Amine oxidase [flavin-containing] A	Flavin containing amine oxidoreductase	PREDICTED: amine oxidase	HHLG19g0555	Amine oxidase [flavin-containing] A	Flavin containing amine oxidoreductase	PREDICTED: amine oxidase
HHLG34g0187	1-phosphatidylinositol 4,5-bisphosphate phosphodiesterase beta-2	C2 domain	PREDICTED: 1-phosphatidylinositol 4,5-bisphosphate phosphodiesterase beta-2-like	HHLG33g0056	1-phosphatidylinositol 4,5-bisphosphate phosphodiesterase beta-2	Protein of unknown function (DUF1154)	PREDICTED: 1-phosphatidylinositol 4,5-bisphosphate phosphodiesterase beta-2
HHLG1g0431	Hedgehog-interacting protein	Glucose / Sorbosone dehydrogenase	hedgehog-interacting protein	HHLG2g0476	Hedgehog-interacting protein	Glucose / Sorbosone dehydrogenase	hedgehog-interacting protein
HHLG42g0246	Bile salt-activated lipase (Fragment)	Carboxylesterase family	Cel.2 protein	HHLG41g0191	Bile salt-activated lipase (Fragment)	Carboxylesterase family	Cel.2 protein
HHLG38g0190	Potassium channel subfamily K member 9	Ion channel	potassium channel subfamily K member 9	HHLG37g0160	Potassium channel subfamily K member 9	Ion channel	PREDICTED: potassium channel subfamily K member 9
HHLG36g0620	Potassium channel subfamily K member 6	Ion channel	Zgc:110418	HHLG35g0073	Potassium channel subfamily K member 6	Ion channel	Zgc:110418
HHLG14g0393	CD99 antigen-like protein 2	CD99 antigen like protein 2	PREDICTED: CD99 antigen-like protein 2 isoform X3	HHLG13g0842	CD99 antigen-like protein 2	CD99 antigen like protein 2	PREDICTED: CD99 antigen-like protein 2 isoform X3
HHLG27g0031	Cyclin-G1	Cyclin, C-terminal domain	cyclin G1	HHLG28g0078	Cyclin-G1	Cyclin, C-terminal domain	cyclin G1
HHLG21g0291	Aminopeptidase B	Leukotriene A4 hydrolase, C-terminal	aminopeptidase B	HHLG22g0413	Aminopeptidase B	Leukotriene A4 hydrolase, C-terminal	aminopeptidase B
HHLG43g0028	Neuroblastoma suppressor of tumorigenicity 1	DAN domain	neuroblastoma suppressor of tumorigenicity 1 precursor	HHLG44g0030	Neuroblastoma suppressor of tumorigenicity 1	DAN domain	neuroblastoma suppressor of tumorigenicity 1 precursor
HHLG45g0560	Tetraspanin-31	Tetraspanin family	sarcoma amplified sequence	HHLG46g0196	Tetraspanin-31	Tetraspanin family	sarcoma amplified sequence
HHLG1g0698	-	Protein of unknown function (DUF1446)	PREDICTED: uncharacterized protein si:ch73-132f6.5	HHLG2g0886	-	Protein of unknown function (DUF1446)	PREDICTED: uncharacterized protein si:ch73-132f6.5
HHLG3g0049	Tubulin beta-2 chain	Tubulin C-terminal domain	Tubulin beta-2A chain	HHLG4g0051	Tubulin beta-2 chain	Tubulin C-terminal domain	tubulin beta-2A chain
HHLG14g0254	Crossover junction endonuclease MUS81	ERCC4 domain	PREDICTED: crossover junction endonuclease MUS81 isoform X1	HHLG13g0786	Crossover junction endonuclease MUS81	ERCC4 domain	Mus81 protein
HHLG34g0459	Connector enhancer of kinase suppressor of ras 2	PH domain	connector enhancer of kinase suppressor of ras 1	HHLG33g0464	Connector enhancer of kinase suppressor of ras 1	SAM domain (Sterile alpha motif)	connector enhancer of kinase suppressor of ras 1
HHLG14g0309	Acetylcholine receptor subunit beta (Fragment)	Neurotransmitter-gated ion-channel ligand binding domain	acetylcholine receptor subunit beta precursor	HHLG13g1011	Acetylcholine receptor subunit beta (Fragment)	Neurotransmitter-gated ion-channel ligand binding domain	acetylcholine receptor subunit beta precursor
HHLG47g0264	Acetylcholine receptor subunit delta	Neurotransmitter-gated ion-channel transmembrane region	acetylcholine receptor subunit delta precursor	HHLG48g0276	Acetylcholine receptor subunit delta	Neurotransmitter-gated ion-channel transmembrane region	acetylcholine receptor subunit delta precursor
HHLG34g0213	Serine/threonine-protein phosphatase 2A regulatory subunit B'' subunit gamma	-	protein phosphatase 2 regulatory subunit B'' gamma	HHLG33g0201	Serine/threonine-protein phosphatase 2A regulatory subunit B'' subunit gamma	-	serine/threonine-protein phosphatase 2A regulatory subunit B'' subunit gamma
HHLG34g0741	Centrosomal protein kizuna	-	centrosomal protein kizuna	HHLG33g0760	Centrosomal protein kizuna	-	centrosomal protein kizuna
HHLG36g0168	Semaphorin-3E	Sema domain	semaphorin-3E precursor	HHLG35g0560	Semaphorin-3E	Sema domain	semaphorin-3E precursor
HHLG26g0221	tRNA (adenine(58)-N(1))-methyltransferase catalytic subunit TRMT61A	tRNA methyltransferase complex GCD14 subunit	tRNA (adenine(58)-N(1))-methyltransferase catalytic subunit TRMT61A	HHLG25g0136	tRNA (adenine(58)-N(1))-methyltransferase catalytic subunit TRMT61A	tRNA methyltransferase complex GCD14 subunit	tRNA (adenine(58)-N(1))-methyltransferase catalytic subunit TRMT61A
HHLG34g0457	Grainyhead-like protein 3 homolog	CP2 transcription factor	PREDICTED: grainyhead-like protein 3 homolog isoform X3	HHLG33g0462	Grainyhead-like protein 3 homolog	CP2 transcription factor	PREDICTED: grainyhead-like protein 3 homolog isoform X3
HHLG26g0579	Vesicle transport through interaction with t-SNAREs homolog 1B	Snare region anchored in the vesicle membrane C-terminus	vesicle transport through interaction with t-SNAREs homolog 1B	HHLG25g0553	Vesicle transport through interaction with t-SNAREs homolog 1B	Snare region anchored in the vesicle membrane C-terminus	vesicle transport through interaction with t-SNAREs homolog 1B
HHLG34g0404	Rho guanine nucleotide exchange factor 33	MORN repeat	PREDICTED: rho guanine nucleotide exchange factor 33 isoform X2	HHLG33g0385	Rho guanine nucleotide exchange factor 33	RhoGEF domain	PREDICTED: rho guanine nucleotide exchange factor 33 isoform X2
HHLG34g0788	Protein angel homolog 1	Endonuclease/Exonuclease/phosphatase family	PREDICTED: protein angel homolog 1	HHLG33g0810	Protein angel homolog 1	Endonuclease/Exonuclease/phosphatase family	PREDICTED: protein angel homolog 1
HHLG34g0662	Transmembrane protein 206	TMEM206 protein family	transmembrane protein 206	HHLG33g0661	Transmembrane protein 206	TMEM206 protein family	transmembrane protein 206
HHLG49g0260	Probable D-lactate dehydrogenase, mitochondrial	FAD binding domain	probable D-lactate dehydrogenase, mitochondrial	HHLG50g0438	Probable D-lactate dehydrogenase, mitochondrial	FAD binding domain	probable D-lactate dehydrogenase, mitochondrial
HHLG5g0262	Rap guanine nucleotide exchange factor-like 1	RasGEF domain	PREDICTED: rap guanine nucleotide exchange factor-like 1	HHLG6g0904	Rap guanine nucleotide exchange factor-like 1	RasGEF domain	PREDICTED: rap guanine nucleotide exchange factor-like 1
HHLG3g0167	Y+L amino acid transporter 2	Amino acid permease	PREDICTED: Y+L amino acid transporter 2-like	HHLG4g0161	Y+L amino acid transporter 2	Amino acid permease	PREDICTED: Y+L amino acid transporter 2-like
HHLG11g0065	ADP-ribosylation factor-related protein 1	ADP-ribosylation factor family	PREDICTED: ADP-ribosylation factor-related protein 1 isoform X1	HHLG12g0911	Stathmin-3	Stathmin family	PREDICTED: stathmin-3
HHLG7g0252	Protein Wnt-16	wnt family	protein Wnt-16 precursor	HHLG8g0215	Protein Wnt-16	wnt family	protein Wnt-16 precursor
HHLG26g0436	Nucleoplasmin-like protein NO29	Nucleoplasmin	nucleoplasmin-3	HHLG25g0215	Nucleoplasmin-like protein NO29	Nucleoplasmin	nucleoplasmin-3
HHLG32g0824	Rho guanine nucleotide exchange factor 5	SH3 domain	PREDICTED: uncharacterized protein LOC100537160 isoform X1	HHLG31g0224	Rho guanine nucleotide exchange factor 5	Variant SH3 domain	PREDICTED: uncharacterized protein LOC100537160 isoform X1
HHLG14g0080	Kynurenine/alpha-aminoadipate aminotransferase, mitochondrial	Aminotransferase class I and II	PREDICTED: kynurenine/alpha-aminoadipate aminotransferase, mitochondrial isoform X2	HHLG13g1045	Kynurenine/alpha-aminoadipate aminotransferase, mitochondrial	-	PREDICTED: kynurenine/alpha-aminoadipate aminotransferase, mitochondrial isoform X1
HHLG14g0661	Sodium/potassium/calcium exchanger 6, mitochondrial	Sodium/calcium exchanger protein	PREDICTED: sodium/potassium/calcium exchanger 6, mitochondrial-like	HHLG13g0502	Sodium/potassium/calcium exchanger 6, mitochondrial	Sodium/calcium exchanger protein	PREDICTED: sodium/potassium/calcium exchanger 6, mitochondrial-like
HHLG34g0075	Quinone oxidoreductase PIG3	Alcohol dehydrogenase GroES-like domain	PREDICTED: quinone oxidoreductase PIG3	HHLG33g0108	Quinone oxidoreductase PIG3	Alcohol dehydrogenase GroES-like domain	PREDICTED: quinone oxidoreductase PIG3
HHLG39g0605	Feline leukemia virus subgroup C receptor-related protein 1	Major Facilitator Superfamily	PREDICTED: feline leukemia virus subgroup C receptor-related protein 1 isoform X1	HHLG40g0701	Feline leukemia virus subgroup C receptor-related protein 1	Major Facilitator Superfamily	PREDICTED: feline leukemia virus subgroup C receptor-related protein 1 isoform X1
HHLG45g0078	Anaphase-promoting complex subunit 10	Anaphase-promoting complex, subunit 10 (APC10)	anaphase-promoting complex subunit 10	HHLG46g0080	Anaphase-promoting complex subunit 10	Anaphase-promoting complex, subunit 10 (APC10)	anaphase-promoting complex subunit 10
HHLG34g0520	RNA pseudouridylate synthase domain-containing protein 2	RNA pseudouridylate synthase	PREDICTED: RNA pseudouridylate synthase domain-containing protein 2	HHLG33g0526	RNA pseudouridylate synthase domain-containing protein 2	RNA pseudouridylate synthase	PREDICTED: RNA pseudouridylate synthase domain-containing protein 2
HHLG5g0414	Cytosolic Fe-S cluster assembly factor nubp1	AAA domain	cytosolic Fe-S cluster assembly factor nubp1	HHLG6g0683	Cytosolic Fe-S cluster assembly factor nubp1	AAA domain	RecName: Full=Cytosolic Fe-S cluster assembly factor nubp1; AltName: Full=Nucleotide-binding protein 1; Short=NBP 1
HHLG39g0403	Proline-rich membrane anchor 1	-	PREDICTED: proline-rich membrane anchor 1	HHLG40g0426	Proline-rich membrane anchor 1	-	PREDICTED: proline-rich membrane anchor 1
HHLG26g0639	Legumain	Peptidase C13 family	legumain precursor	HHLG25g0609	Legumain	Peptidase C13 family	legumain-like protein
HHLG26g0833	Phenylserine dehydratase	Pyridoxal-phosphate dependent enzyme	PREDICTED: threonine dehydratase, mitochondrial-like isoform X2	HHLG25g0731	L-threonine ammonia-lyase	Pyridoxal-phosphate dependent enzyme	PREDICTED: threonine dehydratase, mitochondrial-like isoform X1
HHLG3g0400	Helicase-like transcription factor	Ring finger domain	PREDICTED: helicase-like transcription factor isoform X1	HHLG4g0447	Helicase-like transcription factor	Ring finger domain	PREDICTED: helicase-like transcription factor isoform X1
HHLG9g0428	Probable global transcription activator SNF2L2	QLQ	PREDICTED: probable global transcription activator SNF2L2 isoform X1	HHLG10g0624	Probable global transcription activator SNF2L2	QLQ	probable global transcription activator SNF2L2 isoform 2
HHLG45g0079	ATP-binding cassette sub-family E member 1	4Fe-4S binding domain	ATP-binding cassette sub-family E member 1	HHLG46g0081	ATP-binding cassette sub-family E member 1	4Fe-4S binding domain	ATP-binding cassette sub-family E member 1
HHLG39g0369	Macoilin	Transmembrane protein	PREDICTED: macoilin isoform X2	HHLG40g0391	Macoilin	Transmembrane protein	PREDICTED: macoilin isoform X2
HHLG14g0283	Tumor necrosis factor ligand superfamily member 12	TNF(Tumour Necrosis Factor) family	tumor necrosis factor superfamily member 12	HHLG13g0814	Tumor necrosis factor ligand superfamily member 12	TNF(Tumour Necrosis Factor) family	tumor necrosis factor superfamily member 12
HHLG34g0365	Protein FAM98A	Protein of unknown function (DUF2465)	PREDICTED: protein FAM98A	HHLG33g0340	Protein FAM98A	Protein of unknown function (DUF2465)	PREDICTED: protein FAM98A
HHLG26g0311	Regulator of G-protein signaling 17	Regulator of G protein signaling domain	PREDICTED: regulator of G-protein signaling 17 isoform X1	HHLG25g0393	Regulator of G-protein signaling 17	Regulator of G protein signaling domain	regulator of G-protein signaling 17
HHLG42g0691	Protein YIPF5	Yip1 domain	PREDICTED: protein YIPF5 isoform X2	HHLG41g0737	Protein YIPF5	Yip1 domain	PREDICTED: protein YIPF5
HHLG14g1005	Protein transport protein Sec24D	Gelsolin repeat	protein transport protein Sec24D	HHLG13g0063	Protein transport protein Sec24D	Gelsolin repeat	protein transport protein Sec24D
HHLG42g0176	RNA polymerase II elongation factor ELL2	Occludin homology domain	Ell2 protein	HHLG41g0201	RNA polymerase II elongation factor ELL2	Occludin homology domain	Ell2 protein
HHLG14g1001	FRAS1-related extracellular matrix protein 1	Lectin C-type domain	FRAS1-related extracellular matrix protein 1 precursor	HHLG13g0068	FRAS1-related extracellular matrix protein 1	Lectin C-type domain	FRAS1-related extracellular matrix protein 1 precursor
HHLG27g0207	Ankyrin repeat domain-containing protein SOWAHC	Ankyrin repeats (3 copies)	PREDICTED: ankyrin repeat domain-containing protein SOWAHD	HHLG28g0188	Ankyrin repeat domain-containing protein SOWAHC	Ankyrin repeats (many copies)	PREDICTED: ankyrin repeat domain-containing protein SOWAHD
HHLG34g0754	Ornithine decarboxylase	Pyridoxal-dependent decarboxylase, C-terminal sheet domain	ornithine decarboxylase 1a	HHLG33g0774	Ornithine decarboxylase 1	Pyridoxal-dependent decarboxylase, C-terminal sheet domain	ornithine decarboxylase 1b
HHLG11g0147	RNA-binding protein Raly	RNA recognition motif. (a.k.a. RRM, RBD, or RNP domain)	PREDICTED: RNA-binding protein Raly isoform X1	HHLG12g0806	RNA-binding protein Raly	RNA recognition motif. (a.k.a. RRM, RBD, or RNP domain)	PREDICTED: RNA-binding protein Raly isoform X1
HHLG9g0996	E3 ubiquitin-protein ligase ZNRF3	Ring finger domain	RecName: Full=E3 ubiquitin-protein ligase ZNRF3; AltName: Full=Zinc/RING finger protein 3; Flags: Precursor	HHLG10g0042	E3 ubiquitin-protein ligase ZNRF3	Ring finger domain	RecName: Full=E3 ubiquitin-protein ligase ZNRF3; AltName: Full=Zinc/RING finger protein 3; Flags: Precursor
HHLG14g0490	Phosphorylase b kinase regulatory subunit beta	Glycosyl hydrolases family 15	PREDICTED: phosphorylase b kinase regulatory subunit beta isoform X1	HHLG13g0401	Phosphorylase b kinase regulatory subunit beta	Glycosyl hydrolases family 15	PREDICTED: phosphorylase b kinase regulatory subunit beta isoform X1
HHLG9g0342	Major facilitator superfamily domain-containing protein 10	Major Facilitator Superfamily	major facilitator superfamily domain-containing protein 10	HHLG10g0717	Major facilitator superfamily domain-containing protein 10	-	major facilitator superfamily domain-containing protein 10
HHLG26g0662	Atlastin-1	Guanylate-binding protein, N-terminal domain	atlastin-1	HHLG25g0633	Atlastin-1	Guanylate-binding protein, N-terminal domain	PREDICTED: atlastin-1 isoform X1
HHLG34g0726	Pleckstrin homology domain-containing family D member 1	-	PREDICTED: pleckstrin homology domain-containing family D member 1	HHLG33g0732	Pleckstrin homology domain-containing family D member 1	PH domain	PREDICTED: pleckstrin homology domain-containing family D member 1
HHLG5g0938	Tetratricopeptide repeat protein 39A	Tetratricopeptide repeat	tetratricopeptide repeat protein 39A	HHLG6g0155	Tetratricopeptide repeat protein 39A	Tetratricopeptide repeat	tetratricopeptide repeat protein 39A
HHLG45g0084	Transcription factor E2F1	E2F/DP family winged-helix DNA-binding domain	PREDICTED: transcription factor E2F1	HHLG46g0088	Transcription factor E2F1	E2F/DP family winged-helix DNA-binding domain	PREDICTED: transcription factor E2F1
HHLG16g0603	Endothelial lipase	PLAT/LH2 domain	endothelial lipase precursor	HHLG15g0732	Endothelial lipase	PLAT/LH2 domain	endothelial lipase precursor
HHLG23g0592	Kinetochore protein NDC80 homolog	HEC/Ndc80p family	kinetochore protein NDC80 homolog	HHLG24g0543	Kinetochore protein NDC80 homolog	HEC/Ndc80p family	kinetochore protein NDC80 homolog
HHLG11g0772	Sterol 26-hydroxylase, mitochondrial	Cytochrome P450	PREDICTED: cytochrome P450 27C1	HHLG12g0188	Sterol 26-hydroxylase, mitochondrial	Cytochrome P450	PREDICTED: cytochrome P450 27C1
HHLG14g0232	NADH dehydrogenase [ubiquinone] iron-sulfur protein 2, mitochondrial	Respiratory-chain NADH dehydrogenase, 49 Kd subunit	NADH dehydrogenase	HHLG13g0762	NADH dehydrogenase [ubiquinone] iron-sulfur protein 2, mitochondrial	Respiratory-chain NADH dehydrogenase, 49 Kd subunit	NADH dehydrogenase
HHLG45g0027	TSC22 domain family protein 4	TSC-22/dip/bun family	PREDICTED: TSC22 domain family protein 4	HHLG46g0011	TSC22 domain family protein 4	TSC-22/dip/bun family	PREDICTED: TSC22 domain family protein 4
HHLG21g0342	Aflatoxin B1 aldehyde reductase member 2	Aldo/keto reductase family	aflatoxin B1 aldehyde reductase member 2	HHLG22g0167	Aflatoxin B1 aldehyde reductase member 2	Aldo/keto reductase family	aflatoxin B1 aldehyde reductase member 2
HHLG11g0927	Protein lyl-1	Helix-loop-helix DNA-binding domain	PREDICTED: T-cell acute lymphocytic leukemia protein 1-like	HHLG12g0015	Protein lyl-1	Helix-loop-helix DNA-binding domain	PREDICTED: protein lyl-1-like isoform X5
HHLG7g0480	Myogenic factor 6	Helix-loop-helix DNA-binding domain	MYF6	HHLG8g0486	Myogenic factor 6	Helix-loop-helix DNA-binding domain	myogenic factor 6
HHLG42g0782	Polypeptide N-acetylgalactosaminyltransferase 10	Ricin-type beta-trefoil lectin domain	Polypeptide N-acetylgalactosaminyltransferase 10	HHLG41g0838	Polypeptide N-acetylgalactosaminyltransferase 10	Ricin-type beta-trefoil lectin domain	Polypeptide N-acetylgalactosaminyltransferase 10
HHLG38g0672	Polypeptide N-acetylgalactosaminyltransferase 12	Ricin-type beta-trefoil lectin domain	PREDICTED: polypeptide N-acetylgalactosaminyltransferase 12	HHLG37g0574	Polypeptide N-acetylgalactosaminyltransferase 12	Ricin-type beta-trefoil lectin domain	PREDICTED: polypeptide N-acetylgalactosaminyltransferase 12
HHLG23g0287	Eomesodermin	T-box	T-bet	HHLG24g0276	Eomesodermin	T-box	T-bet
HHLG27g0701	T-box transcription factor TBX22	T-box	T-box 22	HHLG28g0700	T-box transcription factor TBX22	T-box	transcription factor Tbx22-1
HHLG26g0159	AP-5 complex subunit sigma-1	AP-5 complex subunit sigma-1	adaptor-related protein complex 5, sigma 1 subunit precursor	HHLG25g0181	AP-5 complex subunit sigma-1	AP-5 complex subunit sigma-1	adaptor-related protein complex 5, sigma 1 subunit precursor
HHLG27g0214	Protein ATP1B4	Sodium / potassium ATPase beta chain	PREDICTED: protein ATP1B4	HHLG28g0195	Protein ATP1B4	Sodium / potassium ATPase beta chain	PREDICTED: protein ATP1B4
HHLG14g0081	INO80 complex subunit B	HIT zinc finger	INO80 complex subunit B	HHLG13g1044	INO80 complex subunit B	PAPA-1-like conserved region	unnamed protein product
HHLG16g0283	DNA excision repair protein ERCC-8	WD domain, G-beta repeat	Excision repair cross-complementing rodent repair deficiency, complementation group 8	HHLG15g0276	DNA excision repair protein ERCC-8	WD domain, G-beta repeat	Excision repair cross-complementing rodent repair deficiency, complementation group 8
HHLG14g0079	Microfibrillar-associated protein 3-like	Immunoglobulin I-set domain	PREDICTED: microfibrillar-associated protein 3-like	HHLG13g1046	Microfibrillar-associated protein 3-like	Immunoglobulin I-set domain	PREDICTED: microfibrillar-associated protein 3-like
HHLG34g0760	Protein TSSC1	WD domain, G-beta repeat	protein TSSC1	HHLG33g0781	Protein TSSC1	WD domain, G-beta repeat	protein TSSC1
HHLG11g0876	Fatty-acid amide hydrolase 1	Amidase	fatty-acid amide hydrolase 1	HHLG12g0087	Fatty-acid amide hydrolase 1	Amidase	fatty-acid amide hydrolase 1
HHLG16g0331	Perilipin-2	Perilipin family	Si:rp71-61h23.4 protein	HHLG15g0365	Perilipin-2	Perilipin family	Si:rp71-61h23.4 protein
HHLG23g0122	Dihydropyrimidinase-related protein 4 (Fragment)	Amidohydrolase family	PREDICTED: dihydropyrimidinase-related protein 4 isoform X1	HHLG24g0102	Dihydropyrimidinase-related protein 4	Amidohydrolase family	PREDICTED: dihydropyrimidinase-related protein 4 isoform X1
HHLG30g0711	Arylacetamide deacetylase	alpha/beta hydrolase fold	PREDICTED: arylacetamide deacetylase isoform X1	HHLG29g0746	Arylacetamide deacetylase	alpha/beta hydrolase fold	PREDICTED: arylacetamide deacetylase isoform X1
HHLG23g0152	Inward rectifier potassium channel 16	Inward rectifier potassium channel	PREDICTED: inward rectifier potassium channel 16	HHLG24g0134	Inward rectifier potassium channel 16	Inward rectifier potassium channel	PREDICTED: inward rectifier potassium channel 16
HHLG20g0495	39S ribosomal protein L48, mitochondrial	Ribosomal protein S10p/S20e	39S ribosomal protein L48, mitochondrial	HHLG19g0272	39S ribosomal protein L48, mitochondrial	Ribosomal protein S10p/S20e	PREDICTED: 39S ribosomal protein L48, mitochondrial
HHLG9g1068	Leukemia inhibitory factor receptor	Fibronectin type III domain	PREDICTED: leukemia inhibitory factor receptor	HHLG10g1066	Leukemia inhibitory factor receptor	Fibronectin type III domain	PREDICTED: leukemia inhibitory factor receptor
HHLG43g0260	Oxysterol-binding protein-related protein 1	Ankyrin repeats (many copies)	Osbpl1a protein	HHLG44g0281	Oxysterol-binding protein-related protein 1	PH domain	PREDICTED: oxysterol-binding protein-related protein 1 isoform X2
HHLG49g0533	Oxysterol-binding protein-related protein 5	PH domain	PREDICTED: oxysterol-binding protein-related protein 5 isoform X1	HHLG50g0094	Oxysterol-binding protein-related protein 5	PH domain	PREDICTED: oxysterol-binding protein-related protein 5 isoform X1
HHLG39g0344	Connective tissue growth factor	Thrombospondin type 1 domain	connective tissue growth factor a	HHLG40g0365	Connective tissue growth factor	Thrombospondin type 1 domain	connective tissue growth factor precursor
HHLG32g0063	Sphingomyelin phosphodiesterase 3	Endonuclease/Exonuclease/phosphatase family	sphingomyelin phosphodiesterase 5	HHLG31g0956	Sphingomyelin phosphodiesterase 3	Endonuclease/Exonuclease/phosphatase family	PREDICTED: sphingomyelin phosphodiesterase 5 isoform X1
HHLG23g0356	DNA mismatch repair protein Msh2	MutS domain II	DNA mismatch repair protein Msh2	HHLG24g0347	DNA mismatch repair protein Msh2	MutS family domain IV	DNA mismatch repair protein Msh2
HHLG32g0231	Ribonuclease P protein subunit p25-like protein	Alba	PREDICTED: IgGFc-binding protein	HHLG31g0768	IgGFc-binding protein	Lectin C-type domain	PREDICTED: uncharacterized protein LOC100006870
HHLG5g0434	F-box/LRR-repeat protein 16	-	PREDICTED: F-box/LRR-repeat protein 16-like	HHLG6g0661	F-box/LRR-repeat protein 16	Leucine Rich repeat	F-box/LRR-repeat protein 16
HHLG23g0090	F-box/LRR-repeat protein 15	F-box domain	F-box/LRR-repeat protein 15	HHLG24g0076	F-box/LRR-repeat protein 15	F-box domain	PREDICTED: F-box/LRR-repeat protein 15-like isoform X1
HHLG49g0449	F-box and leucine-rich protein 22	F-box-like	F-box and leucine-rich protein 22	HHLG50g0192	F-box and leucine-rich protein 22	F-box-like	F-box and leucine-rich protein 22
HHLG27g0045	Multidrug resistance-associated protein 5	ABC transporter transmembrane region	PREDICTED: multidrug resistance-associated protein 5	HHLG28g0063	Multidrug resistance-associated protein 5	ABC transporter transmembrane region	PREDICTED: multidrug resistance-associated protein 5
HHLG7g0329	ATP-binding cassette sub-family C member 9	ABC transporter	PREDICTED: ATP-binding cassette sub-family C member 9 isoform X2	HHLG8g0303	ATP-binding cassette sub-family C member 9	ABC transporter	PREDICTED: ATP-binding cassette sub-family C member 9 isoform X2
HHLG20g0757	Transcriptional regulator Erg	Sterile alpha motif (SAM)/Pointed domain	PREDICTED: transcriptional regulator Erg isoform X1	HHLG19g0008	Transcriptional regulator Erg	Sterile alpha motif (SAM)/Pointed domain	PREDICTED: transcriptional regulator Erg isoform X2
HHLG32g0217	Retroviral integration site protein Fli-1 homolog	Sterile alpha motif (SAM)/Pointed domain	PREDICTED: fli-1 proto-oncogene, ETS transcription factor b isoform X7	HHLG31g0781	Retroviral integration site protein Fli-1 homolog	Sterile alpha motif (SAM)/Pointed domain	Fli1b protein, partial
HHLG27g0356	Zonadhesin	Mitochondria Localisation Sequence	PREDICTED: protein MGARP isoform X1	HHLG28g0347	Zonadhesin	Mitochondria Localisation Sequence	Unknown (protein for IMAGE:6523990)
HHLG45g0718	Transcription factor Spi-C	Ets-domain	PREDICTED: transcription factor PU.1-like isoform X1	HHLG46g0738	Transcription factor Spi-C	Ets-domain	PREDICTED: transcription factor PU.1-like isoform X1
HHLG42g0207	POU domain, class 5, transcription factor 1	Homeobox domain	POU domain class 5 transcription factor 1	HHLG41g0234	POU domain, class 5, transcription factor 1	Homeobox domain	POU domain class 5 transcription factor 1
HHLG11g0142	MTSS1-like protein	IRSp53/MIM homology domain	PREDICTED: MTSS1-like protein-like isoform X1	HHLG12g0810	Metastasis suppressor protein 1	IRSp53/MIM homology domain	metastasis suppressor 1
HHLG32g0425	Small conductance calcium-activated potassium channel protein 3	Ion channel	PREDICTED: intermediate conductance calcium-activated potassium channel protein 4 isoform X1	HHLG31g0422	Small conductance calcium-activated potassium channel protein 3	Ion channel	PREDICTED: intermediate conductance calcium-activated potassium channel protein 4 isoform X1
HHLG45g0055	Calcitonin gene-related peptide type 1 receptor	7 transmembrane receptor (Secretin family)	PREDICTED: calcitonin gene-related peptide type 1 receptor-like	HHLG46g0050	Calcitonin gene-related peptide type 1 receptor	Hormone receptor domain	PREDICTED: calcitonin gene-related peptide type 1 receptor-like
HHLG42g0257	Zinc finger protein 532	C2H2-type zinc finger	PREDICTED: zinc finger protein 532 isoform X1	HHLG41g0180	Zinc finger protein 532	C2H2-type zinc finger	PREDICTED: zinc finger protein 532 isoform X1
HHLG39g0241	Aquaporin-4	Major intrinsic protein	PREDICTED: aquaporin-4 isoform X1	HHLG40g0248	Aquaporin-4	Major intrinsic protein	aquaporin-4
HHLG32g0830	Kell blood group glycoprotein	Peptidase family M13	PREDICTED: kell blood group glycoprotein	HHLG31g0230	Kell blood group glycoprotein	Peptidase family M13	PREDICTED: kell blood group glycoprotein
HHLG36g0501	Neprilysin	Peptidase family M13	PREDICTED: neprilysin	HHLG35g0324	Neprilysin	Peptidase family M13	PREDICTED: neprilysin
HHLG32g0242	GSK-3-binding protein	Glycogen synthase kinase-3 binding	glycogen synthase kinase binding protein	HHLG31g0755	GSK-3-binding protein	Glycogen synthase kinase-3 binding	glycogen synthase kinase binding protein
HHLG32g0603	Protein RRNAD1	Methyltransferase domain	PREDICTED: protein RRNAD1 isoform X1	HHLG31g0542	Protein RRNAD1	Methyltransferase domain	PREDICTED: protein RRNAD1 isoform X1
HHLG32g0430	Serum paraoxonase/arylesterase 2	Arylesterase	Zgc:112374	HHLG31g0132	Serum paraoxonase/arylesterase 2	Arylesterase	paraoxonase 2
HHLG47g0350	Phospholipid-transporting ATPase IB	haloacid dehalogenase-like hydrolase	PREDICTED: phospholipid-transporting ATPase IB isoform X1	HHLG48g0366	Phospholipid-transporting ATPase IB	haloacid dehalogenase-like hydrolase	PREDICTED: phospholipid-transporting ATPase IB isoform X1
HHLG32g0338	Probable U3 small nucleolar RNA-associated protein 11	Utp11 protein	probable U3 small nucleolar RNA-associated protein 11	HHLG31g0655	Probable U3 small nucleolar RNA-associated protein 11	Utp11 protein	probable U3 small nucleolar RNA-associated protein 11
HHLG32g0731	DEP domain-containing mTOR-interacting protein	Domain found in Dishevelled, Egl-10, and Pleckstrin (DEP)	PREDICTED: DEP domain-containing mTOR-interacting protein isoform X1	HHLG31g0312	DEP domain-containing mTOR-interacting protein	Domain found in Dishevelled, Egl-10, and Pleckstrin (DEP)	PREDICTED: DEP domain-containing mTOR-interacting protein isoform X1
HHLG14g0986	Cysteine-rich secretory protein LCCL domain-containing 2	Cysteine-rich secretory protein family	PREDICTED: cysteine-rich secretory protein LCCL domain-containing 2	HHLG13g0084	Cysteine-rich secretory protein LCCL domain-containing 2	Cysteine-rich secretory protein family	PREDICTED: cysteine-rich secretory protein LCCL domain-containing 2
HHLG26g0360	Phosphatidylinositide phosphatase SAC2	Inositol phosphatase	PREDICTED: phosphatidylinositide phosphatase SAC2 isoform X1	HHLG25g0380	Phosphatidylinositide phosphatase SAC2	Inositol phosphatase	PREDICTED: phosphatidylinositide phosphatase SAC2 isoform X1
HHLG32g0610	Nestin	Intermediate filament protein	PREDICTED: nestin	HHLG31g0537	Nestin	Intermediate filament protein	PREDICTED: nestin
HHLG45g0326	Protein FAM131C	Putative cell signalling	PREDICTED: protein FAM131C isoform X2	HHLG46g0456	Protein FAM131C	Putative cell signalling	PREDICTED: protein FAM131C isoform X2
HHLG32g0787	Anoctamin-10	Calcium-activated chloride channel	anoctamin-10	HHLG31g0194	Anoctamin-10	Calcium-activated chloride channel	anoctamin-10
HHLG27g0485	Transmembrane and coiled-coil domain-containing protein 6	-	transmembrane and coiled-coil domain-containing protein 6	HHLG28g0484	Transmembrane and coiled-coil domain-containing protein 6	-	transmembrane and coiled-coil domain-containing protein 6
HHLG32g0887	Cytosolic 5'-nucleotidase 3A	Pyrimidine 5'-nucleotidase (UMPH-1)	cytosolic 5'-nucleotidase 3	HHLG31g0095	Cytosolic 5'-nucleotidase 3A	Pyrimidine 5'-nucleotidase (UMPH-1)	cytosolic 5'-nucleotidase 3
HHLG16g0256	Sterol O-acyltransferase 1	MBOAT, membrane-bound O-acyltransferase family	sterol O-acyltransferase 1	HHLG15g0249	Sterol O-acyltransferase 1	MBOAT, membrane-bound O-acyltransferase family	sterol O-acyltransferase 1
HHLG32g0779	Activating signal cointegrator 1 complex subunit 3	Helicase conserved C-terminal domain	PREDICTED: activating signal cointegrator 1 complex subunit 3	HHLG31g0083	Activating signal cointegrator 1 complex subunit 3	DEAD/DEAH box helicase	PREDICTED: activating signal cointegrator 1 complex subunit 3
HHLG32g0866	Probable serine carboxypeptidase CPVL	Serine carboxypeptidase	probable serine carboxypeptidase CPVL precursor	HHLG31g0268	Probable serine carboxypeptidase CPVL	Serine carboxypeptidase	probable serine carboxypeptidase CPVL precursor
HHLG14g0767	Malignant fibrous histiocytoma-amplified sequence 1 homolog	-	PREDICTED: malignant fibrous histiocytoma-amplified sequence 1-like isoform X1	HHLG13g0339	Malignant fibrous histiocytoma-amplified sequence 1	Ras of Complex, Roc, domain of DAPkinase	PREDICTED: malignant fibrous histiocytoma-amplified sequence 1-like isoform X1
HHLG1g0474	Pseudouridine-5'-phosphatase	Haloacid dehalogenase-like hydrolase	pseudouridine-5'-monophosphatase	HHLG2g0511	Pseudouridine-5'-phosphatase	Domain of unknown function (DUF1891)	pseudouridine-5'-monophosphatase
HHLG42g0226	Splicing factor, suppressor of white-apricot homolog	Surp module	splicing factor, suppressor of white-apricot homolog	HHLG41g0254	Splicing factor, suppressor of white-apricot homolog	Surp module	splicing factor, suppressor of white-apricot homolog
HHLG20g0180	Vitamin K-dependent gamma-carboxylase	Vitamin K-dependent gamma-carboxylase	PREDICTED: vitamin K-dependent gamma-carboxylase-like	HHLG19g0598	Vitamin K-dependent gamma-carboxylase	Vitamin K-dependent gamma-carboxylase	PREDICTED: vitamin K-dependent gamma-carboxylase-like
HHLG23g0647	Retinol-binding protein 4-A	Lipocalin / cytosolic fatty-acid binding protein family	retinol binding protein	HHLG24g0639	Retinol-binding protein 4-A	Lipocalin / cytosolic fatty-acid binding protein family	retinol-binding protein
HHLG1g0568	Heat shock factor 2-binding protein	-	PREDICTED: heat shock factor 2-binding protein isoform X1	HHLG2g0562	Heat shock factor 2-binding protein	-	PREDICTED: heat shock factor 2-binding protein isoform X1
HHLG39g0253	Ectonucleotide pyrophosphatase/phosphodiesterase family member 5	Type I phosphodiesterase / nucleotide pyrophosphatase	ectonucleotide pyrophosphatase/phosphodiesterase family member 5 precursor	HHLG40g0259	Ectonucleotide pyrophosphatase/phosphodiesterase family member 5	Type I phosphodiesterase / nucleotide pyrophosphatase	ectonucleotide pyrophosphatase/phosphodiesterase family member 5 precursor
HHLG9g0200	Phosphatidylserine decarboxylase proenzyme	Phosphatidylserine decarboxylase	phosphatidylserine decarboxylase proenzyme	HHLG10g0862	Phosphatidylserine decarboxylase proenzyme	Phosphatidylserine decarboxylase	phosphatidylserine decarboxylase proenzyme
HHLG7g0484	Acyl-CoA synthetase short-chain family member 3, mitochondrial	AMP-binding enzyme C-terminal domain	PREDICTED: acyl-CoA synthetase short-chain family member 3, mitochondrial	HHLG8g0489	Acyl-CoA synthetase short-chain family member 3, mitochondrial	AMP-binding enzyme	PREDICTED: acyl-CoA synthetase short-chain family member 3, mitochondrial
HHLG42g0346	-	-	PREDICTED: uncharacterized protein LOC104947414	HHLG41g0353	-	-	PREDICTED: uncharacterized protein LOC104947414
HHLG11g0714	Uncharacterized protein C7orf57 homolog	-	PREDICTED: uncharacterized protein C7orf57 homolog isoform X2	HHLG12g0246	Uncharacterized protein C7orf57 homolog	-	PREDICTED: uncharacterized protein C7orf57 homolog isoform X2
HHLG20g0079	Transmembrane protein C5orf28 homolog	-	transmembrane protein C5orf28 homolog isoform 2	HHLG19g0716	Transmembrane protein C5orf28 homolog	-	transmembrane protein C5orf28 homolog isoform 2
HHLG34g0568	Xanthine dehydrogenase/oxidase	2Fe-2S iron-sulfur cluster binding domain	PREDICTED: xanthine dehydrogenase/oxidase	HHLG33g0578	Xanthine dehydrogenase/oxidase	Aldehyde oxidase and xanthine dehydrogenase, a/b hammerhead domain	PREDICTED: xanthine dehydrogenase/oxidase-like
HHLG42g0264	Probable E3 ubiquitin-protein ligase HERC1	SPRY domain	PREDICTED: probable E3 ubiquitin-protein ligase HERC1	HHLG41g0173	Probable E3 ubiquitin-protein ligase HERC1	SPRY domain	PREDICTED: probable E3 ubiquitin-protein ligase HERC1
HHLG9g0378	Caspase recruitment domain-containing protein 9	Caspase recruitment domain	caspase recruitment domain protein	HHLG10g0676	Caspase recruitment domain-containing protein 9	Caspase recruitment domain	caspase recruitment domain protein
HHLG3g0381	MARVEL domain-containing protein 2	Membrane-associating domain	PREDICTED: occludin/ELL domain-containing protein 1	HHLG4g0427	MARVEL domain-containing protein 2	Membrane-associating domain	PREDICTED: occludin/ELL domain-containing protein 1
HHLG1g0577	Periodic tryptophan protein 2 homolog	Dip2/Utp12 Family	periodic tryptophan protein 2 homolog	HHLG2g0571	Periodic tryptophan protein 2 homolog	Dip2/Utp12 Family	periodic tryptophan protein 2 homolog
HHLG23g0601	Gamma-tubulin complex component 2	Spc97 / Spc98 family	gamma-tubulin complex component 2	HHLG24g0553	Gamma-tubulin complex component 2	Spc97 / Spc98 family	gamma-tubulin complex component 2
HHLG43g0110	Uncharacterized protein C19orf44	Domain of unknown function (DUF4614)	PREDICTED: uncharacterized protein C19orf44 homolog isoform X1	HHLG44g0093	-	-	PREDICTED: uncharacterized protein C19orf44 homolog isoform X1
HHLG9g0678	-	TNF(Tumour Necrosis Factor) family	PREDICTED: uncharacterized protein LOC100535208	HHLG10g0368	-	TNF(Tumour Necrosis Factor) family	PREDICTED: uncharacterized protein LOC100535208
HHLG20g0139	MORN repeat-containing protein 5	-	PREDICTED: MORN repeat-containing protein 5 isoform X3	HHLG19g0647	MORN repeat-containing protein 5	MORN repeat	PREDICTED: MORN repeat-containing protein 5 isoform X3
HHLG27g0076	Sulfate transporter	STAS domain	PREDICTED: sulfate transporter	HHLG28g0031	Sulfate transporter	STAS domain	PREDICTED: sulfate transporter
HHLG30g0109	Interleukin-1 receptor accessory protein	Immunoglobulin domain	PREDICTED: interleukin-1 receptor accessory protein-like	HHLG29g0017	Interleukin-1 receptor accessory protein	Immunoglobulin domain	interleukin 1 receptor accessory protein precursor
HHLG39g0535	Alpha N-terminal protein methyltransferase 1B	AdoMet dependent proline di-methyltransferase	alpha N-terminal protein methyltransferase 1B	HHLG40g0560	Alpha N-terminal protein methyltransferase 1B	AdoMet dependent proline di-methyltransferase	alpha N-terminal protein methyltransferase 1B
HHLG26g0298	Hexokinase-1	Hexokinase	Hexokinase 1	HHLG25g0314	Hexokinase-1	Hexokinase	Hexokinase 1
HHLG34g0192	Histone-lysine N-methyltransferase SMYD3	MYND finger	histone-lysine N-methyltransferase SMYD3	HHLG33g0179	Histone-lysine N-methyltransferase SMYD3	-	histone-lysine N-methyltransferase SMYD3
HHLG1g0386	Calmegin	Calreticulin family	calmegin precursor	HHLG2g0416	Calmegin	Calreticulin family	calmegin precursor
HHLG1g0514	Trifunctional purine biosynthetic protein adenosine-3	AIR synthase related protein, N-terminal domain	trifunctional purine biosynthetic protein adenosine-3	HHLG2g0951	Trifunctional purine biosynthetic protein adenosine-3	AIR synthase related protein, N-terminal domain	trifunctional purine biosynthetic protein adenosine-3
HHLG11g0613	Thiamine transporter 1	Reduced folate carrier	PREDICTED: thiamine transporter 1	HHLG12g0315	Thiamine transporter 1	Reduced folate carrier	PREDICTED: thiamine transporter 1
HHLG30g0185	Thiamine transporter 2	Reduced folate carrier	PREDICTED: thiamine transporter 2-like	HHLG29g0196	Thiamine transporter 2	Reduced folate carrier	PREDICTED: thiamine transporter 2-like
HHLG9g1118	DDRGK domain-containing protein 1	DDRGK domain	DDRGK domain-containing protein 1 precursor	HHLG10g1157	DDRGK domain-containing protein 1	DDRGK domain	DDRGK domain-containing protein 1 precursor
HHLG1g0644	LanC-like protein 1	Lanthionine synthetase C-like protein	Lancl1 protein, partial	HHLG2g0854	LanC-like protein 1	Lanthionine synthetase C-like protein	lanC-like protein 1
HHLG3g0432	Alpha-tocopherol transfer protein	CRAL/TRIO, N-terminal domain	alpha-tocopherol transfer protein	HHLG4g0483	Alpha-tocopherol transfer protein	CRAL/TRIO, N-terminal domain	alpha-tocopherol transfer protein
HHLG36g0152	Choline kinase alpha	Choline/ethanolamine kinase	choline/ethanolamine kinase	HHLG35g0575	Choline kinase alpha	Choline/ethanolamine kinase	choline/ethanolamine kinase
HHLG36g0343	Tetratricopeptide repeat protein 23	Tetratricopeptide repeat	PREDICTED: tetratricopeptide repeat protein 23 isoform X2	HHLG35g0376	Tetratricopeptide repeat protein 23	Tetratricopeptide repeat	PREDICTED: tetratricopeptide repeat protein 23 isoform X2
HHLG26g0292	DNA replication ATP-dependent helicase/nuclease DNA2	AAA domain	PREDICTED: DNA replication ATP-dependent helicase/nuclease DNA2	HHLG25g0308	DNA replication ATP-dependent helicase/nuclease DNA2	AAA domain	PREDICTED: DNA replication ATP-dependent helicase/nuclease DNA2
HHLG36g0282	Bardet-Biedl syndrome 2 protein homolog	Ciliary BBSome complex subunit 2, middle region	Bbs2 protein	HHLG35g0443	Bardet-Biedl syndrome 2 protein homolog	Ciliary BBSome complex subunit 2, N-terminal	Bardet-Biedl syndrome 2
HHLG16g0195	AMP deaminase 1	Adenosine/AMP deaminase	AMP deaminase 1	HHLG15g0130	AMP deaminase 1	Adenosine/AMP deaminase	AMP deaminase 1
HHLG30g0737	Beta-secretase 1	Eukaryotic aspartyl protease	beta-secretase 1 precursor	HHLG29g0772	Beta-secretase 1	Eukaryotic aspartyl protease	PREDICTED: beta-secretase 1
HHLG36g0162	Transmembrane protein 53	Eukaryotic protein of unknown function (DUF829)	Si:dkey-5i3.5	HHLG35g0566	Transmembrane protein 53	Eukaryotic protein of unknown function (DUF829)	Si:dkey-5i3.5
HHLG36g0147	SH3 and multiple ankyrin repeat domains protein 3	SAM domain (Sterile alpha motif)	PREDICTED: SH3 and multiple ankyrin repeat domains protein 3-like, partial	HHLG35g0579	SH3 and multiple ankyrin repeat domains protein 3	SAM domain (Sterile alpha motif)	PREDICTED: SH3 and multiple ankyrin repeat domains protein 3-like, partial
HHLG36g0094	RNA-binding protein NOB1	Nin one binding (NOB1) Zn-ribbon like	PREDICTED: RNA-binding protein NOB1 isoform X1	HHLG35g0602	RNA-binding protein NOB1	Putative WW-binding domain and destruction box	PREDICTED: RNA-binding protein NOB1 isoform X1
HHLG36g0067	Integrator complex subunit 4	HEAT repeats	PREDICTED: integrator complex subunit 4	HHLG35g0675	Integrator complex subunit 4	non-SMC mitotic condensation complex subunit 1	PREDICTED: integrator complex subunit 4
HHLG36g0058	Cell cycle progression protein 1	-	PREDICTED: cell cycle progression protein 1-like	HHLG35g0702	Cell cycle progression protein 1	-	cell cycle progression 1
HHLG27g0202	Glycerophosphodiester phosphodiesterase domain-containing protein 5	Glycerophosphoryl diester phosphodiesterase family	PREDICTED: glycerophosphoinositol inositolphosphodiesterase GDPD2 isoform X2	HHLG28g0183	Glycerophosphodiester phosphodiesterase domain-containing protein 5	L27_1	PREDICTED: glycerophosphoinositol inositolphosphodiesterase GDPD2 isoform X1
HHLG34g0667	Maleylacetoacetate isomerase	Glutathione S-transferase, C-terminal domain	maleylacetoacetate isomerase isoform 1	HHLG33g0668	Maleylacetoacetate isomerase	Glutathione S-transferase, C-terminal domain	maleylacetoacetate isomerase isoform 1
HHLG38g0057	Mitochondrial import receptor subunit TOM7 homolog	TOM7 family	mitochondrial import receptor subunit TOM7 homolog	HHLG37g0051	Mitochondrial import receptor subunit TOM7 homolog	TOM7 family	Mitochondrial import receptor subunit TOM7
HHLG38g0083	Small nuclear ribonucleoprotein Sm D1	LSM domain	PREDICTED: small nuclear ribonucleoprotein Sm D1	HHLG37g0109	Small nuclear ribonucleoprotein Sm D1	LSM domain	PREDICTED: small nuclear ribonucleoprotein Sm D1
HHLG38g0194	Protein FAM135B	Putative serine esterase (DUF676)	PREDICTED: protein FAM135B	HHLG37g0155	Protein FAM135B	Putative serine esterase (DUF676)	PREDICTED: protein FAM135B
HHLG20g0438	Protein eva-1 homolog C	FAM176 family	PREDICTED: protein eva-1 homolog C isoform X1	HHLG19g0324	Protein eva-1 homolog C	FAM176 family	PREDICTED: protein eva-1 homolog C isoform X1
HHLG38g0180	U7 snRNA-associated Sm-like protein LSm10	LSM domain	PREDICTED: U7 snRNA-associated Sm-like protein LSm10	HHLG37g0170	U7 snRNA-associated Sm-like protein LSm10	LSM domain	PREDICTED: U7 snRNA-associated Sm-like protein LSm10
HHLG38g0512	Shugoshin-like 1	Shugoshin C terminus	PREDICTED: shugoshin-like 1 isoform X2	HHLG37g0397	Shugoshin-like 1	Shugoshin C terminus	PREDICTED: shugoshin-like 1 isoform X2
HHLG38g0496	Mediator of RNA polymerase II transcription subunit 30	Mediator complex subunit 30	Zgc:114119	HHLG37g0413	Mediator of RNA polymerase II transcription subunit 30	Mediator complex subunit 30	Zgc:114119
HHLG42g0095	Uridine-cytidine kinase 1	Phosphoribulokinase / Uridine kinase family	uridine-cytidine kinase 1	HHLG41g0162	Uridine-cytidine kinase 1	Phosphoribulokinase / Uridine kinase family	uridine-cytidine kinase 1
HHLG38g0467	Leucine-rich repeat-containing protein 14B	-	leucine-rich repeat-containing protein 14B	HHLG37g0447	Leucine-rich repeat-containing protein 14B	-	leucine-rich repeat-containing protein 14B
HHLG38g0459	Cyclic GMP-AMP synthase	Mab-21 protein	PREDICTED: cyclic GMP-AMP synthase-like	HHLG37g0456	Cyclic GMP-AMP synthase	Mab-21 protein	PREDICTED: cyclic GMP-AMP synthase-like
HHLG11g0060	Protein CBFA2T2	MYND finger	PREDICTED: protein CBFA2T2 isoform X1	HHLG12g0903	Protein CBFA2T2	MYND finger	PREDICTED: protein CBFA2T2 isoform X1
HHLG38g0660	Protein FAM92A1	FAM92 protein	RecName: Full=Protein FAM92A1	HHLG37g0584	Protein FAM92A1	FAM92 protein	RecName: Full=Protein FAM92A1
HHLG38g0629	Phosphoprotein associated with glycosphingolipid-enriched microdomains 1	Phosphoprotein associated with glycosphingolipid-enriched	PREDICTED: phosphoprotein associated with glycosphingolipid-enriched microdomains 1	HHLG37g0615	Phosphoprotein associated with glycosphingolipid-enriched microdomains 1	Phosphoprotein associated with glycosphingolipid-enriched	PREDICTED: phosphoprotein associated with glycosphingolipid-enriched microdomains 1
HHLG38g0595	28S ribosomal protein S18b, mitochondrial	Ribosomal protein S18	28S ribosomal protein S18b, mitochondrial	HHLG37g0650	28S ribosomal protein S18b, mitochondrial	Ribosomal protein S18	28S ribosomal protein S18b, mitochondrial
HHLG38g0701	Succinate dehydrogenase assembly factor 3, mitochondrial	Complex1_LYR-like	Zgc:92826 protein	HHLG37g0718	Succinate dehydrogenase assembly factor 3, mitochondrial	Complex1_LYR-like	Zgc:92826 protein
HHLG38g0684	Cyclin-dependent kinase 5 activator 1	Cyclin-dependent kinase 5 activator protein	uncharacterized protein LOC571482	HHLG37g0745	Cyclin-dependent kinase 5 activator 1	Cyclin-dependent kinase 5 activator protein	uncharacterized protein LOC571482
HHLG38g0745	THAP domain-containing protein 7	THAP domain	Si:ch211-282e16.1 protein	HHLG37g0760	THAP domain-containing protein 7	THAP domain	Si:ch211-282e16.1 protein
HHLG38g0751	SNARE-associated protein Snapin	Snapin/Pallidin	SNARE-associated protein Snapin	HHLG37g0766	SNARE-associated protein Snapin	Snapin/Pallidin	SNARE-associated protein Snapin
HHLG38g0779	mRNA cap guanine-N7 methyltransferase	mRNA capping enzyme	mRNA cap guanine-N7 methyltransferase	HHLG37g0792	mRNA cap guanine-N7 methyltransferase	mRNA capping enzyme	mRNA cap guanine-N7 methyltransferase
HHLG45g0248	SH3 domain-binding glutamic acid-rich-like protein 3	SH3-binding, glutamic acid-rich protein	SH3 domain-binding glutamic acid-rich-like protein 3 isoform 2	HHLG46g0302	SH3 domain-binding glutamic acid-rich-like protein 3	SH3-binding, glutamic acid-rich protein	SH3 domain-binding glutamic acid-rich-like protein 3 isoform 2
HHLG39g0010	S-adenosylmethionine decarboxylase proenzyme	Adenosylmethionine decarboxylase	S-adenosylmethionine decarboxylase proenzyme	HHLG40g0054	S-adenosylmethionine decarboxylase proenzyme	Adenosylmethionine decarboxylase	S-adenosylmethionine decarboxylase proenzyme
HHLG39g0054	Protein-L-isoaspartate(D-aspartate) O-methyltransferase	Protein-L-isoaspartate(D-aspartate) O-methyltransferase (PCMT)	PREDICTED: protein-L-isoaspartate(D-aspartate) O-methyltransferase-like isoform X1	HHLG40g0057	Protein-L-isoaspartate(D-aspartate) O-methyltransferase	Protein-L-isoaspartate(D-aspartate) O-methyltransferase (PCMT)	PREDICTED: protein-L-isoaspartate(D-aspartate) O-methyltransferase isoform X1
HHLG39g0055	Nucleoporin Nup43	WD domain, G-beta repeat	nucleoporin Nup43	HHLG40g0058	Nucleoporin Nup43	WD domain, G-beta repeat	nucleoporin Nup43
HHLG39g0140	Protein C10	Domain of unknown function (DUF4511)	protein C10	HHLG40g0140	Protein C10	Domain of unknown function (DUF4511)	protein C10
HHLG39g0093	Exocyst complex component 8	Vps51/Vps67	exocyst complex component 8	HHLG40g0163	Exocyst complex component 8	Vps51/Vps67	exocyst complex component 8
HHLG1g0245	Peroxiredoxin-1	C-terminal domain of 1-Cys peroxiredoxin	natural killer cell enhancement factor	HHLG2g0202	Peroxiredoxin-1	C-terminal domain of 1-Cys peroxiredoxin	natural killer cell enhancement factor
HHLG39g0317	Leucine-rich repeat-containing protein 66	Leucine rich repeat	PREDICTED: uncharacterized protein LOC101882481	HHLG40g0328	Leucine-rich repeat-containing protein 66	Leucine rich repeat	PREDICTED: uncharacterized protein LOC101882481
HHLG39g0366	Zinc finger protein 106	-	PREDICTED: uncharacterized protein LOC100536805 isoform X1	HHLG40g0388	Zinc finger protein 106	-	PREDICTED: uncharacterized protein LOC100536805 isoform X1
HHLG39g0370	Protein SERAC1	PGAP1-like protein	Serac1 protein	HHLG40g0392	Protein SERAC1	PGAP1-like protein	PREDICTED: protein SERAC1 isoform X4
HHLG7g0310	Interferon regulatory factor 5	Interferon regulatory factor transcription factor	interferon regulatory factor 5	HHLG8g0330	Interferon regulatory factor 5	Interferon regulatory factor transcription factor	interferon regulatory factor 5
HHLG30g0060	Protein sel-1 homolog 3	Sel1 repeat	LOC559843 protein, partial	HHLG29g0142	Protein sel-1 homolog 3	Sel1 repeat	PREDICTED: protein sel-1 homolog 3
HHLG39g0441	Cell death regulator Aven	-	Zgc:136239	HHLG40g0463	Cell death regulator Aven	-	Zgc:136239
HHLG39g0491	Armadillo repeat-containing protein 2	-	PREDICTED: armadillo repeat-containing protein 2	HHLG40g0515	Armadillo repeat-containing protein 2	Kinesin-associated protein (KAP)	PREDICTED: armadillo repeat-containing protein 2
HHLG39g0500	Neuroblastoma-amplified sequence	Secretory pathway protein Sec39	PREDICTED: neuroblastoma-amplified sequence isoform X1	HHLG40g0524	Neuroblastoma-amplified sequence	Secretory pathway protein Sec39	PREDICTED: neuroblastoma-amplified sequence isoform X1
HHLG17g0461	Thioredoxin domain-containing protein 9	Thioredoxin	thioredoxin domain-containing protein 9	HHLG18g0374	Thioredoxin domain-containing protein 9	Thioredoxin	thioredoxin domain-containing protein 9
HHLG34g0045	DNA helicase MCM8	MCM2/3/5 family	PREDICTED: DNA helicase MCM8 isoform X1	HHLG33g0071	DNA helicase MCM8	MCM2/3/5 family	PREDICTED: DNA helicase MCM8 isoform X1
HHLG39g0570	60S ribosomal protein L7-like 1	Ribosomal L30 N-terminal domain	60S ribosomal protein L7-like 1	HHLG40g0678	60S ribosomal protein L7-like 1	Ribosomal L30 N-terminal domain	60S ribosomal protein L7-like 1
HHLG39g0624	CAD protein	Amidohydrolase family	carbamoyl-phosphate synthetase 2, aspartate transcarbamylase, and dihydroorotase	HHLG40g0719	CAD protein	Amidohydrolase family	carbamoyl-phosphate synthetase 2, aspartate transcarbamylase, and dihydroorotase
HHLG39g0634	N-acetyltransferase ESCO2	zinc-finger of acetyl-transferase ESCO	RecName: Full=N-acetyltransferase ESCO2; AltName: Full=Establishment of cohesion 1 homolog 2; Short=ECO1 homolog 2	HHLG40g0729	N-acetyltransferase ESCO2	zinc-finger of acetyl-transferase ESCO	PREDICTED: N-acetyltransferase ESCO2 isoform X1
HHLG42g0126	Starch-binding domain-containing protein 1	Starch binding domain	PREDICTED: starch-binding domain-containing protein 1 isoform X1	HHLG41g0061	Starch-binding domain-containing protein 1	Starch binding domain	PREDICTED: starch-binding domain-containing protein 1 isoform X1
HHLG9g1071	Polyadenylate-binding protein-interacting protein 1	MIF4G domain	polyadenylate-binding protein-interacting protein 1	HHLG10g1063	Polyadenylate-binding protein-interacting protein 1	MIF4G domain	polyadenylate-binding protein-interacting protein 1
HHLG49g0583	Retinoblastoma-like protein 2	Domain of unknown function (DUF3452)	PREDICTED: retinoblastoma-like protein 2 isoform X2	HHLG50g0045	Retinoblastoma-like protein 2	Domain of unknown function (DUF3452)	PREDICTED: retinoblastoma-like protein 2 isoform X2
HHLG42g0406	DNA damage-induced apoptosis suppressor protein	Replication factor-A C terminal domain	PREDICTED: DNA damage-induced apoptosis suppressor protein	HHLG41g0385	DNA damage-induced apoptosis suppressor protein	Replication factor-A C terminal domain	PREDICTED: DNA damage-induced apoptosis suppressor protein
HHLG42g0443	Bicaudal D-related protein 1	-	PREDICTED: bicaudal D-related protein 2-like	HHLG41g0461	Bicaudal D-related protein 1	-	PREDICTED: bicaudal D-related protein 2-like
HHLG42g0453	Stromal cell-derived factor 2	MIR domain	stromal cell-derived factor 2 precursor	HHLG41g0474	Stromal cell-derived factor 2	MIR domain	stromal cell-derived factor 2 precursor
HHLG42g0457	Calfacilitin	TLC domain	calfacilitin	HHLG41g0478	Calfacilitin	TLC domain	calfacilitin
HHLG26g0817	B-cell linker protein	SAM domain (Sterile alpha motif)	B-cell linker protein	HHLG25g0814	B-cell linker protein	SH2 domain	B-cell linker protein
HHLG45g0768	Cytoplasmic polyadenylation element-binding protein 2	-	PREDICTED: cytoplasmic polyadenylation element-binding protein 2 isoform X1	HHLG46g0792	Cytoplasmic polyadenylation element-binding protein 2	-	PREDICTED: cytoplasmic polyadenylation element-binding protein 2 isoform X1
HHLG42g0687	Leucine--tRNA ligase, cytoplasmic	Anticodon-binding domain of tRNA	PREDICTED: leucine--tRNA ligase, cytoplasmic-like	HHLG41g0733	Leucine--tRNA ligase, cytoplasmic	Anticodon-binding domain of tRNA	PREDICTED: leucine--tRNA ligase, cytoplasmic-like
HHLG30g0439	Prolyl 4-hydroxylase subunit alpha-3	2OG-Fe(II) oxygenase superfamily	PREDICTED: prolyl 4-hydroxylase subunit alpha-3 isoform X2	HHLG29g0587	Prolyl 4-hydroxylase subunit alpha-3	2OG-Fe(II) oxygenase superfamily	PREDICTED: prolyl 4-hydroxylase subunit alpha-3 isoform X2
HHLG5g0027	Sterile alpha motif domain-containing protein 9-like	SAM domain (Sterile alpha motif)	PREDICTED: sterile alpha motif domain-containing protein 9-like	HHLG6g1102	Sterile alpha motif domain-containing protein 9-like	SAM domain (Sterile alpha motif)	PREDICTED: sterile alpha motif domain-containing protein 9-like
HHLG43g0007	NCK-interacting protein with SH3 domain	Variant SH3 domain	Unknown (protein for IMAGE:8994562)	HHLG44g0017	NCK-interacting protein with SH3 domain	Variant SH3 domain	PREDICTED: NCK-interacting protein with SH3 domain isoform X3
HHLG5g0233	Transmembrane protein 150B	Frag1/DRAM/Sfk1 family	transmembrane protein 150B precursor	HHLG6g0874	Transmembrane protein 150B	Frag1/DRAM/Sfk1 family	transmembrane protein 150B precursor
HHLG45g0505	Small nuclear ribonucleoprotein G	LSM domain	Zgc:103688	HHLG46g0251	Small nuclear ribonucleoprotein G	LSM domain	small nuclear ribonucleoprotein G isoform 2
HHLG43g0214	Centrosomal protein of 70 kDa	-	centrosomal protein of 70 kDa	HHLG44g0215	Centrosomal protein of 70 kDa	-	centrosomal protein of 70 kDa
HHLG11g0566	Syntaxin-8	SNARE domain	syntaxin-8	HHLG12g0536	Syntaxin-8	SNARE domain	PREDICTED: syntaxin-8 isoform X1
HHLG5g0361	116 kDa U5 small nuclear ribonucleoprotein component	Elongation Factor G, domain II	116 kDa U5 small nuclear ribonucleoprotein component	HHLG6g0739	116 kDa U5 small nuclear ribonucleoprotein component	Elongation factor Tu domain 2	116 kDa U5 small nuclear ribonucleoprotein component
HHLG27g0513	Translation factor GUF1, mitochondrial	Elongation factor Tu domain 2	PREDICTED: translation factor GUF1, mitochondrial	HHLG28g0604	Translation factor Guf1, mitochondrial	Elongation factor G C-terminus	PREDICTED: translation factor GUF1, mitochondrial-like
HHLG43g0417	Coiled-coil domain-containing protein 50	Coiled-coil domain-containing protein 50 N-terminus	PREDICTED: coiled-coil domain-containing protein 50 isoform X2	HHLG44g0425	Coiled-coil domain-containing protein 50	Coiled-coil domain-containing protein 50 N-terminus	PREDICTED: coiled-coil domain-containing protein 50 isoform X2
HHLG43g0438	Structure-specific endonuclease subunit SLX4	BTB/POZ domain	PREDICTED: structure-specific endonuclease subunit SLX4	HHLG44g0470	Structure-specific endonuclease subunit SLX4	BTB/POZ domain	PREDICTED: structure-specific endonuclease subunit SLX4
HHLG43g0558	U6 snRNA-associated Sm-like protein LSm3	LSM domain	PREDICTED: U6 snRNA-associated Sm-like protein LSm3	HHLG44g0521	U6 snRNA-associated Sm-like protein LSm3	LSM domain	PREDICTED: U6 snRNA-associated Sm-like protein LSm3
HHLG43g0573	E3 ubiquitin-protein ligase RNF123	Zinc finger, C3HC4 type (RING finger)	PREDICTED: E3 ubiquitin-protein ligase RNF123 isoform X2	HHLG44g0538	E3 ubiquitin-protein ligase RNF123	Zinc finger, C3HC4 type (RING finger)	PREDICTED: E3 ubiquitin-protein ligase RNF123 isoform X2
HHLG43g0578	Kininogen-2	Cystatin domain	PREDICTED: kininogen-1 isoform X1	HHLG44g0544	T-kininogen 2	Cystatin domain	PREDICTED: kininogen-1 isoform X1
HHLG43g0587	Rho guanine nucleotide exchange factor 3	PH domain	PREDICTED: rho guanine nucleotide exchange factor 3 isoform X1	HHLG44g0603	Rho guanine nucleotide exchange factor 3	RhoGEF domain	rho guanine nucleotide exchange factor 3
HHLG45g0046	Probable ATP-dependent RNA helicase DDX58	Helicase conserved C-terminal domain	retinoic acid-inducible protein I	HHLG46g0036	Probable ATP-dependent RNA helicase DDX58	Helicase conserved C-terminal domain	retinoic acid-inducible protein I
HHLG45g0062	UPF0690 protein C1orf52 homolog	Domain of unknown function (DUF4660)	UPF0690 protein C1orf52 homolog	HHLG46g0062	UPF0690 protein C1orf52 homolog	Domain of unknown function (DUF4660)	UPF0690 protein C1orf52 homolog
HHLG47g0433	Ganglioside-induced differentiation-associated protein 1	Glutathione S-transferase, C-terminal domain	ganglioside-induced differentiation-associated protein 1	HHLG48g0451	Ganglioside-induced differentiation-associated protein 1	Glutathione S-transferase, C-terminal domain	ganglioside-induced differentiation-associated protein 1
HHLG30g0438	Serine--tRNA ligase, mitochondrial	Seryl-tRNA synthetase N-terminal domain	serine--tRNA ligase, mitochondrial	HHLG29g0544	Serine--tRNA ligase, mitochondrial	tRNA synthetase class II core domain (G, H, P, S and T)	PREDICTED: serine--tRNA ligase, mitochondrial isoform X1
HHLG45g0504	Coenzyme Q-binding protein COQ10 homolog A, mitochondrial	Polyketide cyclase / dehydrase and lipid transport	PREDICTED: coenzyme Q-binding protein COQ10 homolog A, mitochondrial	HHLG46g0253	Coenzyme Q-binding protein COQ10 homolog A, mitochondrial	Polyketide cyclase / dehydrase and lipid transport	PREDICTED: coenzyme Q-binding protein COQ10 homolog A, mitochondrial
HHLG45g0500	3-oxo-5-alpha-steroid 4-dehydrogenase 1	Protein of unknown function (DUF1295)	PREDICTED: uncharacterized protein si:ch211-210c8.6	HHLG46g0257	-	Protein of unknown function (DUF1295)	PREDICTED: uncharacterized protein si:ch211-210c8.6
HHLG45g0243	-	Hemimethylated DNA-binding protein YccV like	PREDICTED: uncharacterized protein si:dkey-261l7.2	HHLG46g0307	-	Hemimethylated DNA-binding protein YccV like	PREDICTED: uncharacterized protein si:dkey-261l7.2
HHLG45g0284	6-phosphofructo-2-kinase/fructose-2,6-bisphosphatase	von Willebrand factor type A domain	PREDICTED: inter-alpha-trypsin inhibitor heavy chain H6 isoform X1	HHLG46g0413	Inter-alpha-trypsin inhibitor heavy chain H6	von Willebrand factor type A domain	PREDICTED: inter-alpha-trypsin inhibitor heavy chain H6 isoform X1
HHLG7g0552	Inter-alpha-trypsin inhibitor heavy chain H5	von Willebrand factor type A domain	PREDICTED: inter-alpha-trypsin inhibitor heavy chain H5 isoform X1	HHLG8g0516	Inter-alpha-trypsin inhibitor heavy chain H5	von Willebrand factor type A domain	PREDICTED: inter-alpha-trypsin inhibitor heavy chain H5 isoform X1
HHLG49g0454	COMM domain-containing protein 4	HCaRG protein	comm domain-containing protein 4	HHLG50g0197	COMM domain-containing protein 4	HCaRG protein	comm domain-containing protein 4
HHLG45g0734	Transcription initiation factor TFIID subunit 11	hTAFII28-like protein conserved region	transcription initiation factor TFIID subunit 11	HHLG46g0754	Transcription initiation factor TFIID subunit 11	hTAFII28-like protein conserved region	transcription initiation factor TFIID subunit 11
HHLG45g0746	RNA-binding protein 10	Zn-finger in Ran binding protein and others	PREDICTED: RNA-binding protein 10-like isoform X3	HHLG46g0767	RNA-binding protein 10	Zn-finger in Ran binding protein and others	PREDICTED: RNA-binding protein 10-like isoform X3
HHLG34g0446	Protein NDNF	Uncharacterised conserved protein (DUF2369)	PREDICTED: protein NDNF-like	HHLG33g0449	Protein NDNF	Uncharacterised conserved protein (DUF2369)	PREDICTED: protein NDNF-like
HHLG14g0552	Tumor protein p53-inducible nuclear protein 1	DOR family	PREDICTED: tumor protein p53-inducible nuclear protein 2-like	HHLG13g0374	Tumor protein p53-inducible nuclear protein 1	DOR family	PREDICTED: tumor protein p53-inducible nuclear protein 2-like
HHLG45g0804	F-box/WD repeat-containing protein 12	WD domain, G-beta repeat	F-box/WD repeat-containing protein 12	HHLG46g0833	F-box/WD repeat-containing protein 12	WD domain, G-beta repeat	F-box/WD repeat-containing protein 12
HHLG47g0004	GPI mannosyltransferase 1	Mannosyltransferase (PIG-M)	GPI mannosyltransferase 1	HHLG48g0002	GPI mannosyltransferase 1	Mannosyltransferase (PIG-M)	PREDICTED: GPI mannosyltransferase 1-like isoform X3
HHLG11g0159	Protein APCDD1	Adenomatosis polyposis coli down-regulated 1	PREDICTED: protein APCDD1-like	HHLG12g0794	Protein APCDD1	Adenomatosis polyposis coli down-regulated 1	PREDICTED: protein APCDD1-like
HHLG47g0027	NEDD8 ultimate buster 1	UBA/TS-N domain	NEDD8	HHLG48g0031	NEDD8 ultimate buster 1	UBA/TS-N domain	PREDICTED: NEDD8 ultimate buster 1 isoform X2
HHLG47g0092	Protein ccsmst1	CCSMST1 family	PREDICTED: protein CCSMST1	HHLG48g0098	Protein ccsmst1	CCSMST1 family	PREDICTED: protein CCSMST1
HHLG47g0101	-	-	PREDICTED: uncharacterized protein si:ch211-183d21.1	HHLG48g0109	-	-	PREDICTED: uncharacterized protein si:ch211-183d21.1
HHLG11g0915	Interleukin-2 receptor subunit beta	-	PREDICTED: interleukin-2 receptor subunit beta-like isoform X1	HHLG12g0027	Interleukin-2 receptor subunit beta	-	PREDICTED: interleukin-2 receptor subunit beta-like isoform X1
HHLG3g0355	Serine/threonine-protein kinase RIO1	RIO1 family	serine/threonine-protein kinase RIO1	HHLG4g0399	Serine/threonine-protein kinase RIO1	RIO1 family	serine/threonine-protein kinase RIO1
HHLG47g0310	MCM domain-containing protein 2	MCM2/3/5 family	PREDICTED: MCM domain-containing protein 2	HHLG48g0324	MCM domain-containing protein 2	MCM2/3/5 family	PREDICTED: MCM domain-containing protein 2
HHLG47g0359	GRAM domain-containing protein 1C	GRAM domain	PREDICTED: GRAM domain-containing protein 1C isoform X1	HHLG48g0375	GRAM domain-containing protein 1C	GRAM domain	PREDICTED: GRAM domain-containing protein 1C isoform X1
HHLG32g0222	GRAM domain-containing protein 1B	GRAM domain	PREDICTED: GRAM domain-containing protein 1A isoform X3	HHLG31g0776	GRAM domain-containing protein 1B	GRAM domain	PREDICTED: GRAM domain-containing protein 1A isoform X3
HHLG47g0384	Myeloid differentiation primary response protein MyD88	Death domain	primary response protein 88a	HHLG48g0400	Myeloid differentiation primary response protein MyD88	Death domain	myeloid differentiation primary response protein 88b
HHLG47g0407	Polycystic kidney disease 1 like 1	PLAT/LH2 domain	PREDICTED: polycystic kidney disease protein 1-like 1	HHLG48g0423	Polycystic kidney disease 1 like 1	GPCR proteolysis site, GPS, motif	PREDICTED: polycystic kidney disease protein 1-like 1
HHLG47g0423	Mitochondrial import inner membrane translocase subunit Tim21	TIM21	PREDICTED: mitochondrial import inner membrane translocase subunit Tim21	HHLG48g0441	Mitochondrial import inner membrane translocase subunit Tim21	TIM21	PREDICTED: mitochondrial import inner membrane translocase subunit Tim21
HHLG21g0492	Suppressor of cytokine signaling 7	SH2 domain	suppressor of cytokine signaling 7	HHLG22g0599	Suppressor of cytokine signaling 7	SH2 domain	suppressor of cytokine signaling 7
HHLG11g0202	Double-stranded RNA-binding protein Staufen homolog 1	Double-stranded RNA binding motif	PREDICTED: double-stranded RNA-binding protein Staufen homolog 1 isoform X1	HHLG12g0744	Double-stranded RNA-binding protein Staufen homolog 1	Double-stranded RNA binding motif	PREDICTED: double-stranded RNA-binding protein Staufen homolog 1 isoform X1
HHLG23g0651	Solute carrier family 35 member G1	EamA-like transporter family	PREDICTED: solute carrier family 35 member G1 isoform X1	HHLG24g0635	Solute carrier family 35 member G1	EamA-like transporter family	PREDICTED: solute carrier family 35 member G1 isoform X1
HHLG47g0573	Cytochrome b5	Cytochrome b5-like Heme/Steroid binding domain	PREDICTED: cytochrome b5 isoform X1	HHLG48g0598	Cytochrome b5	Cytochrome b5-like Heme/Steroid binding domain	PREDICTED: cytochrome b5 isoform X1
HHLG49g0604	Small VCP/p97-interacting protein	-	PREDICTED: small VCP/p97-interacting protein	HHLG50g0027	Small VCP/p97-interacting protein	-	PREDICTED: small VCP/p97-interacting protein
HHLG49g0586	M-phase phosphoprotein 6	M-phase phosphoprotein 6	M-phase phosphoprotein 6	HHLG50g0042	M-phase phosphoprotein 6	M-phase phosphoprotein 6	M-phase phosphoprotein 6
HHLG16g0235	Insulin-like growth factor II	Insulin/IGF/Relaxin family	insulin-like growth factor 3	HHLG15g0229	Insulin-like growth factor II	Insulin/IGF/Relaxin family	insulin-like growth factor 3
HHLG23g0202	Galactokinase	GHMP kinases N terminal domain	galactokinase	HHLG24g0187	Galactokinase	GHMP kinases C terminal	galactokinase
HHLG49g0461	Sulfide:quinone oxidoreductase, mitochondrial	Pyridine nucleotide-disulphide oxidoreductase	sulfide:quinone oxidoreductase, mitochondrial	HHLG50g0155	Sulfide:quinone oxidoreductase, mitochondrial	Pyridine nucleotide-disulphide oxidoreductase	sulfide:quinone oxidoreductase, mitochondrial
HHLG49g0459	S phase cyclin A-associated protein in the endoplasmic reticulum	Zinc-finger of C2H2 type	PREDICTED: S phase cyclin A-associated protein in the endoplasmic reticulum isoform X1	HHLG50g0157	S phase cyclin A-associated protein in the endoplasmic reticulum	Zinc-finger of C2H2 type	PREDICTED: S phase cyclin A-associated protein in the endoplasmic reticulum isoform X3
HHLG27g0287	Glutathione reductase, mitochondrial	Pyridine nucleotide-disulphide oxidoreductase, dimerisation domain	PREDICTED: glutathione reductase, mitochondrial isoform X1	HHLG28g0272	Glutathione reductase, mitochondrial	Pyridine nucleotide-disulphide oxidoreductase, dimerisation domain	PREDICTED: glutathione reductase, mitochondrial isoform X1
HHLG9g1003	Thioredoxin reductase 2, mitochondrial	Pyridine nucleotide-disulphide oxidoreductase, dimerisation domain	PREDICTED: thioredoxin reductase 2, mitochondrial isoform X2	HHLG10g0035	Thioredoxin reductase 2, mitochondrial	Pyridine nucleotide-disulphide oxidoreductase, dimerisation domain	PREDICTED: thioredoxin reductase 2, mitochondrial isoform X1
HHLG49g0423	Alpha-aminoadipic semialdehyde synthase, mitochondrial	Alanine dehydrogenase/PNT, N-terminal domain	alpha-aminoadipic semialdehyde synthase, mitochondrial	HHLG50g0216	Alpha-aminoadipic semialdehyde synthase, mitochondrial	Alanine dehydrogenase/PNT, N-terminal domain	alpha-aminoadipic semialdehyde synthase, mitochondrial
HHLG49g0191	Cytosolic carboxypeptidase 4	Zinc carboxypeptidase	PREDICTED: cytosolic carboxypeptidase 4 isoform X1	HHLG50g0462	Cytosolic carboxypeptidase 1	-	PREDICTED: cytosolic carboxypeptidase 4 isoform X1
HHLG49g0395	Alpha-ketoglutarate-dependent dioxygenase alkB homolog 3	2OG-Fe(II) oxygenase superfamily	PREDICTED: alpha-ketoglutarate-dependent dioxygenase alkB homolog 3 isoform X1	HHLG50g0249	Alpha-ketoglutarate-dependent dioxygenase alkB homolog 3	2OG-Fe(II) oxygenase superfamily	alpha-ketoglutarate-dependent dioxygenase alkB homolog 3
HHLG49g0394	Uncharacterized protein C11orf96	-	PREDICTED: uncharacterized protein C11orf96 homolog	HHLG50g0250	Uncharacterized protein C11orf96	-	PREDICTED: uncharacterized protein C11orf96 homolog
HHLG49g0239	DNA-directed RNA polymerase II subunit RPB3	RNA polymerase Rpb3/Rpb11 dimerisation domain	DNA-directed RNA polymerase II subunit RPB3	HHLG50g0417	DNA-directed RNA polymerase II subunit RPB3	RNA polymerase Rpb3/Rpb11 dimerisation domain	DNA-directed RNA polymerase II subunit RPB3
HHLG9g0192	Alpha-mannosidase 2	Alpha mannosidase middle domain	PREDICTED: alpha-mannosidase 2 isoform X1	HHLG10g0870	Alpha-mannosidase 2	Alpha mannosidase middle domain	PREDICTED: alpha-mannosidase 2
HHLG49g0102	Gamma-tubulin complex component 6	Spc97 / Spc98 family	PREDICTED: gamma-tubulin complex component 6 isoform X2	HHLG50g0557	Gamma-tubulin complex component 6	Spc97 / Spc98 family	PREDICTED: gamma-tubulin complex component 6 isoform X2
HHLG34g0150	ADP-dependent glucokinase	ADP-specific Phosphofructokinase/Glucokinase conserved region	PREDICTED: ADP-dependent glucokinase	HHLG33g0175	ADP-dependent glucokinase	ADP-specific Phosphofructokinase/Glucokinase conserved region	PREDICTED: ADP-dependent glucokinase
HHLG49g0010	MIP18 family protein FAM96A	Domain of unknown function DUF59	MIP18 family protein FAM96A	HHLG50g0656	MIP18 family protein FAM96A	Domain of unknown function DUF59	MIP18 family protein FAM96A
HHLG14g0561	Mitotic spindle-associated MMXD complex subunit MIP18	Domain of unknown function DUF59	mitotic spindle-associated MMXD complex subunit MIP18	HHLG13g0383	Mitotic spindle-associated MMXD complex subunit MIP18	Domain of unknown function DUF59	mitotic spindle-associated MMXD complex subunit MIP18
HHLG11g0220	Glucoside xylosyltransferase 2	Glycosyl transferase family 8	glucoside xylosyltransferase 2 precursor	HHLG12g0721	Glucoside xylosyltransferase 2	Glycosyl transferase family 8	glucoside xylosyltransferase 2 precursor
HHLG49g0652	PCNA-associated factor	-	PCNA-associated factor	HHLG50g0689	PCNA-associated factor	-	PCNA-associated factor
HHLG7g0103	Synaptophysin-like protein 1	Membrane-associating domain	PREDICTED: synaptophysin-like protein 1	HHLG8g0117	Synaptophysin-like protein 1	Membrane-associating domain	PREDICTED: synaptophysin-like protein 1
HHLG9g0600	Erlin-2	SPFH domain / Band 7 family	erlin-2 precursor	HHLG10g0450	Erlin-2	SPFH domain / Band 7 family	erlin-2 precursor
HHLG20g0234	R3H and coiled-coil domain-containing protein 1	R3H domain	PREDICTED: R3H and coiled-coil domain-containing protein 1-like	HHLG19g0540	R3H and coiled-coil domain-containing protein 1	-	PREDICTED: R3H and coiled-coil domain-containing protein 1-like
HHLG26g0178	Protein FAM178A	Family of unknown function, FAM178	PREDICTED: protein FAM178A isoform X1	HHLG25g0160	Protein FAM178A	Family of unknown function, FAM178	PREDICTED: protein FAM178A isoform X1
HHLG16g0695	Putative aminopeptidase W07G4.4	Cytosol aminopeptidase family, catalytic domain	Sb:cb283 protein, partial	HHLG15g0666	Putative aminopeptidase W07G4.4	Cytosol aminopeptidase family, catalytic domain	Sb:cb283 protein, partial
HHLG16g0865	DNA replication complex GINS protein SLD5	GINS complex protein	PREDICTED: DNA replication complex GINS protein SLD5-like	HHLG15g0761	DNA replication complex GINS protein SLD5	GINS complex protein	PREDICTED: DNA replication complex GINS protein SLD5-like
HHLG34g0044	Cardiolipin synthase (CMP-forming)	CDP-alcohol phosphatidyltransferase	cardiolipin synthase	HHLG33g0070	Cardiolipin synthase (CMP-forming)	CDP-alcohol phosphatidyltransferase	cardiolipin synthase
HHLG34g0602	UMP-CMP kinase 2, mitochondrial	Thymidylate kinase	PREDICTED: UMP-CMP kinase 2, mitochondrial	HHLG33g0715	UMP-CMP kinase 2, mitochondrial	Thymidylate kinase	PREDICTED: UMP-CMP kinase 2, mitochondrial
HHLG11g0433	Ubiquitin carboxyl-terminal hydrolase 1	Ubiquitin carboxyl-terminal hydrolase	ubiquitin carboxyl-terminal hydrolase 1	HHLG12g0648	Ubiquitin carboxyl-terminal hydrolase 1	Ubiquitin carboxyl-terminal hydrolase	ubiquitin carboxyl-terminal hydrolase 1
HHLG34g0357	Exonuclease 1	XPG N-terminal domain	exonuclease 1	HHLG33g0334	Exonuclease 1	XPG N-terminal domain	exonuclease 1
HHLG16g0810	Cytosolic acyl coenzyme A thioester hydrolase	Thioesterase superfamily	PREDICTED: cytosolic acyl coenzyme A thioester hydrolase isoform X2	HHLG15g0886	Cytosolic acyl coenzyme A thioester hydrolase	Thioesterase superfamily	PREDICTED: cytosolic acyl coenzyme A thioester hydrolase isoform X4
HHLG16g0259	Breast cancer anti-estrogen resistance protein 3 homolog	RasGEF domain	PREDICTED: breast cancer anti-estrogen resistance protein 3 isoform X3	HHLG15g0253	Breast cancer anti-estrogen resistance protein 3	RasGEF domain	PREDICTED: breast cancer anti-estrogen resistance protein 3 isoform X3
HHLG5g0167	Transmembrane protein 104	Transmembrane amino acid transporter protein	PREDICTED: transmembrane protein 104 isoform X1	HHLG6g0937	Transmembrane protein 104	Transmembrane amino acid transporter protein	PREDICTED: transmembrane protein 104 isoform X1
HHLG3g0078	JmjC domain-containing protein 4	Cupin-like domain	jmjC domain-containing protein 4	HHLG4g0076	JmjC domain-containing protein 4	Cupin-like domain	jmjC domain-containing protein 4
HHLG23g0206	Tudor and KH domain-containing protein	KH domain	tudor and KH domain-containing protein	HHLG24g0191	Tudor and KH domain-containing protein	KH domain	tudor and KH domain-containing protein
HHLG5g0646	Syntaxin-binding protein 4	PDZ domain (Also known as DHR or GLGF)	PREDICTED: syntaxin-binding protein 4-like isoform X1	HHLG6g0452	Syntaxin-binding protein 4	PDZ domain (Also known as DHR or GLGF)	PREDICTED: syntaxin-binding protein 4-like isoform X1
HHLG23g0212	Coiled-coil domain-containing protein 57	-	PREDICTED: coiled-coil domain-containing protein 57 isoform X1	HHLG24g0197	Coiled-coil domain-containing protein 57	-	PREDICTED: coiled-coil domain-containing protein 57 isoform X1
HHLG21g0364	Thymidine kinase, cytosolic	Thymidine kinase	thymidine kinase cytosolic	HHLG22g0733	Thymidine kinase, cytosolic	Thymidine kinase	PREDICTED: thymidine kinase, cytosolic
HHLG23g0190	Probable low-specificity L-threonine aldolase 2	Beta-eliminating lyase	threonine aldolase 1	HHLG24g0174	Probable low-specificity L-threonine aldolase 2	Beta-eliminating lyase	threonine aldolase 1
HHLG23g0147	Protoheme IX farnesyltransferase, mitochondrial	UbiA prenyltransferase family	LOC553384 protein	HHLG24g0127	Protoheme IX farnesyltransferase, mitochondrial	UbiA prenyltransferase family	LOC553384 protein
HHLG5g0087	Rho GDP-dissociation inhibitor 1	RHO protein GDP dissociation inhibitor	Rho GDP dissociation inhibitor (GDI) alpha	HHLG6g1015	Rho GDP-dissociation inhibitor 1	RHO protein GDP dissociation inhibitor	Rho GDP dissociation inhibitor (GDI) alpha
HHLG30g0037	Chordin	von Willebrand factor type C domain	chordin A	HHLG29g0023	Chordin	von Willebrand factor type C domain	PREDICTED: chordin-like
HHLG32g0240	Protein DEK	DEK C terminal domain	protein DEK	HHLG31g0757	Protein DEK	DEK C terminal domain	protein DEK
HHLG32g0396	Probable 2-ketogluconate reductase	D-isomer specific 2-hydroxyacid dehydrogenase, catalytic domain	Zgc:136493 protein	HHLG31g0450	Glyoxylate reductase	D-isomer specific 2-hydroxyacid dehydrogenase, NAD binding domain	Zgc:136493
HHLG17g0098	D-3-phosphoglycerate dehydrogenase	D-isomer specific 2-hydroxyacid dehydrogenase, catalytic domain	D-3-phosphoglycerate dehydrogenase	HHLG18g0685	D-3-phosphoglycerate dehydrogenase	D-isomer specific 2-hydroxyacid dehydrogenase, catalytic domain	D-3-phosphoglycerate dehydrogenase
HHLG32g0189	WASH complex subunit strumpellin	Hereditary spastic paraplegia protein strumpellin	WASH complex subunit strumpellin	HHLG31g0811	WASH complex subunit strumpellin	Hereditary spastic paraplegia protein strumpellin	WASH complex subunit strumpellin
HHLG5g0670	G patch domain-containing protein 8	Zinc-finger double-stranded RNA-binding	PREDICTED: G patch domain-containing protein 8 isoform X1	HHLG6g0426	G patch domain-containing protein 8	Zinc-finger double-stranded RNA-binding	PREDICTED: G patch domain-containing protein 8 isoform X1
HHLG17g0097	Coiled-coil domain-containing protein 173	Trichohyalin-plectin-homology domain	PREDICTED: coiled-coil domain-containing protein 173 isoform X1	HHLG18g0686	Coiled-coil domain-containing protein 173	-	PREDICTED: coiled-coil domain-containing protein 173 isoform X1
HHLG1g0501	Vacuolar protein sorting-associated protein 8 homolog	Region in Clathrin and VPS	vacuolar protein sorting-associated protein 8 homolog	HHLG2g0543	Vacuolar protein sorting-associated protein 8 homolog	Region in Clathrin and VPS	vacuolar protein sorting-associated protein 8 homolog
HHLG21g0163	D-threo-3-hydroxyaspartate dehydratase	Putative serine dehydratase domain	PREDICTED: uncharacterized protein LOC571260 isoform X1	HHLG22g0296	D-threo-3-hydroxyaspartate dehydratase	Alanine racemase, N-terminal domain	PREDICTED: uncharacterized protein LOC571260 isoform X1
HHLG17g0542	HHLG18g0188	Titin	Immunoglobulin I-set domain	unnamed protein product
HHLG17g0657	Sacsin	HEPN domain	PREDICTED: sacsin	HHLG18g0118	Sacsin	HEPN domain	PREDICTED: sacsin
HHLG5g0746	Integrator complex subunit 1	Protein of unknown function (DUF3677)	PREDICTED: integrator complex subunit 1	HHLG6g0349	Integrator complex subunit 1	Protein of unknown function (DUF3677)	PREDICTED: integrator complex subunit 1
HHLG1g0664	F-box/LRR-repeat protein 18	F-box domain	F-box/LRR-repeat protein 18	HHLG2g0676	F-box/LRR-repeat protein 18	-	F-box/LRR-repeat protein 18
HHLG5g0712	Serine hydroxymethyltransferase, cytosolic	Serine hydroxymethyltransferase	Shmt1 protein	HHLG6g0387	Serine hydroxymethyltransferase, cytosolic	Serine hydroxymethyltransferase	Shmt1 protein
HHLG9g0179	Meckel syndrome type 1 protein homolog	Ciliary basal body-associated, B9 protein	Meckel syndrome type 1 protein	HHLG10g0879	Meckel syndrome type 1 protein homolog	Ciliary basal body-associated, B9 protein	Meckel syndrome type 1 protein
HHLG5g0706	FAD-linked sulfhydryl oxidase ALR	Erv1 / Alr family	FAD-linked sulfhydryl oxidase ALR	HHLG6g0393	FAD-linked sulfhydryl oxidase ALR	Erv1 / Alr family	FAD-linked sulfhydryl oxidase ALR
HHLG5g0798	Nitrogen permease regulator 3-like protein	Nitrogen Permease regulator of amino acid transport activity 3	nitrogen permease regulator 3-like protein	HHLG6g0298	Nitrogen permease regulator 3-like protein	Nitrogen Permease regulator of amino acid transport activity 3	nitrogen permease regulator 3-like protein
HHLG30g0715	Myeloid leukemia factor 1	Myelodysplasia-myeloid leukemia factor 1-interacting protein	PREDICTED: myeloid leukemia factor 1 isoform X2	HHLG29g0752	Myeloid leukemia factor 1	Myelodysplasia-myeloid leukemia factor 1-interacting protein	PREDICTED: myeloid leukemia factor 1 isoform X2
HHLG17g0414	WD repeat and FYVE domain-containing protein 2	FYVE zinc finger	WD repeat and FYVE domain-containing protein 2	HHLG18g0440	WD repeat and FYVE domain-containing protein 2	FYVE zinc finger	WD repeat and FYVE domain-containing protein 2
HHLG1g0492	Exosome complex exonuclease RRP44	PIN domain	PREDICTED: exosome complex exonuclease RRP44	HHLG2g0535	Exosome complex exonuclease RRP44	PIN domain	PREDICTED: exosome complex exonuclease RRP44
HHLG21g0139	Xyloside xylosyltransferase 1	Glycosyl transferase family 8	PREDICTED: xyloside xylosyltransferase 1 isoform X1	HHLG22g0276	Xyloside xylosyltransferase 1	Glycosyl transferase family 8	PREDICTED: xyloside xylosyltransferase 1 isoform X1
HHLG11g0518	Centrosomal protein of 63 kDa	-	PREDICTED: centrosomal protein of 63 kDa isoform X3	HHLG12g0584	Centrosomal protein of 63 kDa	-	PREDICTED: centrosomal protein of 63 kDa isoform X3
HHLG21g0299	Cysteine desulfurase, mitochondrial	Aminotransferase class-V	cysteine desulfurase, mitochondrial	HHLG22g0404	Cysteine desulfurase, mitochondrial	Aminotransferase class-V	cysteine desulfurase, mitochondrial
HHLG30g0176	Rhomboid-related protein 4	Rhomboid family	rhomboid-related protein 4	HHLG29g0154	Rhomboid-related protein 4	Rhomboid family	rhomboid-related protein 4
HHLG21g0097	Cystatin	Cystatin domain	uncharacterized protein LOC561073 precursor	HHLG22g0668	Cystatin	Cystatin domain	uncharacterized protein LOC561073 precursor
HHLG1g0184	ATP synthase-coupling factor 6, mitochondrial	Mitochondrial ATP synthase coupling factor 6	PREDICTED: uncharacterized protein si:dkey-22n8.3	HHLG2g0280	ATP synthase-coupling factor 6, mitochondrial	Mitochondrial ATP synthase coupling factor 6	PREDICTED: uncharacterized protein si:dkey-22n8.3
HHLG5g0681	Transmembrane protein 98	Grap2 and cyclin-D-interacting	transmembrane protein 98	HHLG6g0414	Transmembrane protein 98	Grap2 and cyclin-D-interacting	transmembrane protein 98
HHLG5g0500	Coiled-coil domain-containing protein 43	-	coiled-coil domain-containing protein 43	HHLG6g0594	Coiled-coil domain-containing protein 43	-	coiled-coil domain-containing protein 43
HHLG23g0640	Angiotensin-converting enzyme (Fragment)	Angiotensin-converting enzyme	PREDICTED: angiotensin-converting enzyme	HHLG24g0627	Angiotensin-converting enzyme (Fragment)	Angiotensin-converting enzyme	PREDICTED: angiotensin-converting enzyme
HHLG23g0577	Post-GPI attachment to proteins factor 3	Per1-like	PREDICTED: post-GPI attachment to proteins factor 3-like	HHLG24g0528	Post-GPI attachment to proteins factor 3	Per1-like	PREDICTED: post-GPI attachment to proteins factor 3-like
HHLG1g0578	Nicotinamide N-methyltransferase	NNMT/PNMT/TEMT family	nicotinamide N-methyltransferase	HHLG2g0572	Nicotinamide N-methyltransferase	NNMT/PNMT/TEMT family	nicotinamide N-methyltransferase
HHLG21g0355	Gem-associated protein 6	Gemin6 protein	PREDICTED: gem-associated protein 6	HHLG22g0719	Gem-associated protein 6	Gemin6 protein	PREDICTED: gem-associated protein 6
HHLG26g0796	Disrupted in schizophrenia 1 protein	-	disrupted in schizophrenia 1 protein	HHLG25g0789	Disrupted in schizophrenia 1 protein	-	disrupted in schizophrenia 1 protein
HHLG26g0036	Filensin	Intermediate filament protein	PREDICTED: filensin	HHLG25g0480	Filensin	Intermediate filament protein	PREDICTED: filensin
HHLG26g0030	RNA-binding protein PNO1	KH domain	RecName: Full=RNA-binding protein PNO1	HHLG25g0475	RNA-binding protein PNO1	KH domain	RecName: Full=RNA-binding protein PNO1
HHLG9g0993	Sushi domain-containing protein 2	Somatomedin B domain	PREDICTED: sushi domain-containing protein 2-like	HHLG10g0044	Sushi domain-containing protein 2	Somatomedin B domain	PREDICTED: sushi domain-containing protein 2-like
HHLG34g0362	Tetratricopeptide repeat protein 27	TPR repeat	tetratricopeptide repeat protein 27	HHLG33g0337	Tetratricopeptide repeat protein 27	TPR repeat	tetratricopeptide repeat protein 27
HHLG26g0053	Zinc finger protein 451	-	PREDICTED: zinc finger protein 451 isoform X2	HHLG25g0070	Zinc finger protein 451	-	PREDICTED: zinc finger protein 451 isoform X2
HHLG23g0179	Tubulin-specific chaperone C	Tubulin binding cofactor C	tubulin-specific chaperone C	HHLG24g0163	Tubulin-specific chaperone C	Tubulin binding cofactor C	tubulin-specific chaperone C
HHLG1g0726	Protein CREG1	Pyridoxamine 5'-phosphate oxidase	PREDICTED: protein CREG1	HHLG2g0981	Protein CREG1	Pyridoxamine 5'-phosphate oxidase	protein CREG1 precursor
HHLG1g0443	GPALPP motifs-containing protein 1	Protein of unknown function (DUF3752)	GPALPP motifs-containing protein 1	HHLG2g0488	GPALPP motifs-containing protein 1	Protein of unknown function (DUF3752)	GPALPP motifs-containing protein 1
HHLG17g0396	S-formylglutathione hydrolase	Putative esterase	S-formylglutathione hydrolase	HHLG18g0414	S-formylglutathione hydrolase	Putative esterase	S-formylglutathione hydrolase
HHLG17g0474	Protein-lysine N-methyltransferase n6amt2	Probable N6-adenine methyltransferase	PREDICTED: N(6)-adenine-specific DNA methyltransferase 2 isoform X1	HHLG18g0361	Protein-lysine N-methyltransferase n6amt2	Probable N6-adenine methyltransferase	PREDICTED: N(6)-adenine-specific DNA methyltransferase 2 isoform X1
HHLG1g0494	Mitotic-spindle organizing protein 1	Mitotic-spindle organizing gamma-tubulin ring associated	mitotic-spindle organizing protein 1	HHLG2g0537	Mitotic-spindle organizing protein 1	Mitotic-spindle organizing gamma-tubulin ring associated	mitotic-spindle organizing protein 1
HHLG17g0226	Potassium voltage-gated channel subfamily E member 1	Slow voltage-gated potassium channel	potassium voltage-gated channel Isk-related subfamily member 1	HHLG18g0558	Potassium voltage-gated channel subfamily E member 1	Slow voltage-gated potassium channel	potassium voltage-gated channel Isk-related subfamily member 1
HHLG9g0882	Uncharacterized protein CXorf21	Domain of unknown function (DUF4569)	PREDICTED: uncharacterized protein LOC568721 isoform X2	HHLG10g0151	Uncharacterized protein CXorf21 homolog	Domain of unknown function (DUF4569)	PREDICTED: uncharacterized protein LOC568721 isoform X2
HHLG11g0890	Peroxisomal membrane protein 4	Tim17/Tim22/Tim23/Pmp24 family	PREDICTED: peroxisomal membrane protein 4-like	HHLG12g0073	Peroxisomal membrane protein 4	Tim17/Tim22/Tim23/Pmp24 family	PREDICTED: peroxisomal membrane protein 4-like
HHLG3g0165	Agouti-related protein	Agouti protein	agouti-related protein 2 precursor	HHLG4g0164	Agouti-related protein	Agouti protein	agouti-related protein 2 precursor
HHLG21g0624	UPF0449 protein C19orf25 homolog	Uncharacterised protein family UPF0449	PREDICTED: UPF0449 protein C19orf25 homolog	HHLG22g0106	UPF0449 protein C19orf25 homolog	Uncharacterised protein family UPF0449	PREDICTED: UPF0449 protein C19orf25 homolog
HHLG9g0444	Survival motor neuron protein 1	Survival motor neuron protein (SMN)	survival motor neuron protein 1	HHLG10g0607	Survival motor neuron protein 1	Survival motor neuron protein (SMN)	survival motor neuron protein 1
HHLG14g1022	Alkaline ceramidase 2	Ceramidase	PREDICTED: alkaline ceramidase 2	HHLG13g0049	Alkaline ceramidase 2	Ceramidase	PREDICTED: alkaline ceramidase 2
HHLG16g0816	NADH dehydrogenase [ubiquinone] 1 alpha subcomplex subunit 7	NADH:ubiquinone oxidoreductase subunit B14.5a (Complex I-B14.5a)	NADH dehydrogenase	HHLG15g0878	NADH dehydrogenase [ubiquinone] 1 alpha subcomplex subunit 7	NADH:ubiquinone oxidoreductase subunit B14.5a (Complex I-B14.5a)	NADH dehydrogenase
HHLG9g1213	Intraflagellar transport protein 74 homolog	-	intraflagellar transport protein 74 homolog	HHLG10g1187	Intraflagellar transport protein 74 homolog	-	intraflagellar transport protein 74 homolog
HHLG9g0789	Adenylate kinase isoenzyme 6	AAA domain	adenylate kinase isoenzyme 6	HHLG10g0203	Adenylate kinase isoenzyme 6	AAA domain	adenylate kinase isoenzyme 6
HHLG20g0032	Gamma-secretase subunit APH-1A	Aph-1 protein	gamma-secretase subunit APH-1A	HHLG19g0755	Gamma-secretase subunit Aph-1b	Aph-1 protein	gamma-secretase subunit APH-1A
HHLG9g0811	Carnosine N-methyltransferase	N2227-like protein	PREDICTED: UPF0586 protein C9orf41 homolog isoform X1	HHLG10g0226	Carnosine N-methyltransferase	N2227-like protein	PREDICTED: UPF0586 protein C9orf41 homolog isoform X1
HHLG9g0824	tRNA (uracil-5-)-methyltransferase homolog A	RNA recognition motif. (a.k.a. RRM, RBD, or RNP domain)	tRNA (uracil-5-)-methyltransferase homolog A	HHLG10g0241	tRNA (uracil-5-)-methyltransferase homolog A	RNA recognition motif. (a.k.a. RRM, RBD, or RNP domain)	tRNA (uracil-5-)-methyltransferase homolog A
HHLG30g0518	39S ribosomal protein L28, mitochondrial	Ribosomal L28 family	39S ribosomal protein L28, mitochondrial	HHLG29g0631	39S ribosomal protein L28, mitochondrial	Ribosomal L28 family	39S ribosomal protein L28, mitochondrial
HHLG30g0600	Transmembrane protein 160	-	transmembrane protein 160	HHLG29g0447	Transmembrane protein 160	-	transmembrane protein 160
HHLG1g0821	Ufm1-specific protease 2	Peptidase family C78	PREDICTED: ufm1-specific protease 2-like	HHLG2g0783	Ufm1-specific protease 2	Peptidase family C78	PREDICTED: ufm1-specific protease 2 isoform X1
HHLG16g0078	Ubiquitin fusion degradation protein 1 homolog	Ubiquitin fusion degradation protein UFD1	ubiquitin fusion degradation protein 1 homolog	HHLG15g0058	Ubiquitin fusion degradation protein 1 homolog	Ubiquitin fusion degradation protein UFD1	ubiquitin fusion degradation protein 1 homolog
HHLG9g1056	F-box/WD repeat-containing protein 8	WD domain, G-beta repeat	F-box/WD repeat-containing protein 8	HHLG10g1020	F-box/WD repeat-containing protein 8	F-box-like	F-box/WD repeat-containing protein 8
HHLG32g0681	Transient receptor potential cation channel subfamily V member 6	Ankyrin repeats (3 copies)	Transient receptor potential cation channel, subfamily V, member 6	HHLG31g0364	Transient receptor potential cation channel subfamily V member 6	Ion transport protein	Transient receptor potential cation channel, subfamily V, member 6
HHLG9g1181	4-hydroxyphenylpyruvate dioxygenase	Glyoxalase/Bleomycin resistance protein/Dioxygenase superfamily	RecName: Full=4-hydroxyphenylpyruvate dioxygenase; AltName: Full=4-hydroxyphenylpyruvic acid oxidase; Short=4HPPD; Short=HPD; Short=HPPDase	HHLG10g1132	4-hydroxyphenylpyruvate dioxygenase	Glyoxalase/Bleomycin resistance protein/Dioxygenase superfamily	RecName: Full=4-hydroxyphenylpyruvate dioxygenase; AltName: Full=4-hydroxyphenylpyruvic acid oxidase; Short=4HPPD; Short=HPD; Short=HPPDase
HHLG16g0062	Protein DGCR6	DiGeorge syndrome critical region 6 (DGCR6) protein	protein DGCR6L	HHLG15g0004	Protein DGCR6	DiGeorge syndrome critical region 6 (DGCR6) protein	protein DGCR6L
HHLG9g0813	Protein PAXX	PAXX, PAralog of XRCC4 and XLF, also called C9orf142	Zgc:193538	HHLG10g0229	Protein PAXX	PAXX, PAralog of XRCC4 and XLF, also called C9orf142	Zgc:193538
HHLG9g0630	Uncharacterized protein C9orf78 homolog	Hepatocellular carcinoma-associated antigen 59	Zgc:103692	HHLG10g0421	Uncharacterized protein C9orf78 homolog	Hepatocellular carcinoma-associated antigen 59	Zgc:103692
HHLG26g0175	Protein O-mannose kinase	Protein tyrosine kinase	protein O-mannose kinase	HHLG25g0162	Protein O-mannose kinase	Protein tyrosine kinase	protein O-mannose kinase
HHLG1g0838	Tumor suppressor candidate 3	Thioredoxin	PREDICTED: tumor suppressor candidate 3	HHLG2g0801	Tumor suppressor candidate 3	Thioredoxin	PREDICTED: tumor suppressor candidate 3
HHLG9g0253	DNA-directed RNA polymerase II subunit RPB11-a	RNA polymerase Rpb3/Rpb11 dimerisation domain	DNA-directed RNA polymerase II subunit rpb11-a	HHLG10g0808	DNA-directed RNA polymerase II subunit RPB11-a	RNA polymerase Rpb3/Rpb11 dimerisation domain	DNA-directed RNA polymerase II subunit rpb11-a
HHLG27g0633	UV-stimulated scaffold protein A	Uncharacterized conserved protein (DUF2043)	PREDICTED: UV-stimulated scaffold protein A isoform X1	HHLG28g0657	UV-stimulated scaffold protein A	Uncharacterized conserved protein (DUF2043)	LOC402864 protein, partial
HHLG27g0484	Probable RNA-binding protein EIF1AD	Translation initiation factor 1A / IF-1	probable RNA-binding protein EIF1AD	HHLG28g0483	Probable RNA-binding protein EIF1AD	-	probable RNA-binding protein EIF1AD
HHLG27g0413	G protein-regulated inducer of neurite outgrowth 1	G protein-regulated inducer of neurite outgrowth C-terminus	PREDICTED: G protein-regulated inducer of neurite outgrowth 1	HHLG28g0376	G protein-regulated inducer of neurite outgrowth 1	G protein-regulated inducer of neurite outgrowth C-terminus	PREDICTED: G protein-regulated inducer of neurite outgrowth 1
HHLG1g0860	Zinc finger CCHC domain-containing protein 7	Zinc knuckle	zinc finger CCHC domain-containing protein 7	HHLG2g0723	Zinc finger CCHC domain-containing protein 7	Zinc knuckle	PREDICTED: zinc finger CCHC domain-containing protein 7 isoform X1
HHLG9g0285	Transcription termination factor 1	Myb-like DNA-binding domain	TTF-1	HHLG10g0774	Transcription termination factor 1	-	TTF-1
HHLG5g0589	Alpha-ketoglutarate-dependent dioxygenase alkB homolog 7, mitochondrial	2OG-Fe(II) oxygenase superfamily	alpha-ketoglutarate-dependent dioxygenase alkB homolog 7, mitochondrial	HHLG6g0510	Alpha-ketoglutarate-dependent dioxygenase alkB homolog 7, mitochondrial	2OG-Fe(II) oxygenase superfamily	alpha-ketoglutarate-dependent dioxygenase alkB homolog 7, mitochondrial
HHLG11g0280	RuvB-like 1	TIP49 C-terminus	PREDICTED: ruvB-like 1	HHLG12g0420	RuvB-like 1	TIP49 C-terminus	ruvB-like 1
HHLG9g0180	rRNA methyltransferase 1, mitochondrial	RNA 2'-O ribose methyltransferase substrate binding	PREDICTED: rRNA methyltransferase 1, mitochondrial	HHLG10g0878	rRNA methyltransferase 1, mitochondrial	RNA 2'-O ribose methyltransferase substrate binding	PREDICTED: rRNA methyltransferase 1, mitochondrial
HHLG36g0492	Centromere protein N	Kinetochore protein CHL4 like	centromere protein N	HHLG35g0315	Centromere protein N	Kinetochore protein CHL4 like	novel protein
HHLG32g0719	Farnesyl pyrophosphate synthase	Polyprenyl synthetase	farnesyl pyrophosphate synthase	HHLG31g0325	Farnesyl pyrophosphate synthase	Polyprenyl synthetase	farnesyl pyrophosphate synthase
HHLG21g0051	SH2 domain-containing protein 5	Phosphotyrosine interaction domain (PTB/PID)	PREDICTED: SH2 domain-containing protein 5 isoform X2	HHLG22g0223	SH2 domain-containing protein 5	Phosphotyrosine interaction domain (PTB/PID)	PREDICTED: SH2 domain-containing protein 5 isoform X2
HHLG16g0836	WD repeat-containing protein WRAP73	WD domain, G-beta repeat	PREDICTED: WD repeat-containing protein WRAP73 isoform X1	HHLG15g0854	WD repeat-containing protein WRAP73	WD domain, G-beta repeat	PREDICTED: WD repeat-containing protein WRAP73 isoform X1
HHLG16g0823	Methylenetetrahydrofolate reductase	Methylenetetrahydrofolate reductase	methylenetetrahydrofolate reductase	HHLG15g0871	Methylenetetrahydrofolate reductase	Methylenetetrahydrofolate reductase	methylenetetrahydrofolate reductase
HHLG9g0228	Coiled-coil domain-containing protein 84	Coiled coil protein 84	PREDICTED: coiled-coil domain-containing protein 84 isoform X2	HHLG10g0835	Coiled-coil domain-containing protein 84	Coiled coil protein 84	PREDICTED: coiled-coil domain-containing protein 84 isoform X2
HHLG26g0301	Vacuolar protein sorting-associated protein 26A	Vacuolar protein sorting-associated protein 26	PREDICTED: vacuolar protein sorting-associated protein 26A	HHLG25g0317	Vacuolar protein sorting-associated protein 26A	Vacuolar protein sorting-associated protein 26	PREDICTED: vacuolar protein sorting-associated protein 26A
HHLG32g0944	39S ribosomal protein L51, mitochondrial	Mitochondrial ribosomal subunit	39S ribosomal protein L51, mitochondrial precursor	HHLG31g0024	39S ribosomal protein L51, mitochondrial	Mitochondrial ribosomal subunit	PREDICTED: 39S ribosomal protein L51, mitochondrial-like
HHLG32g0842	Lymphocyte activation gene 3 protein	Immunoglobulin domain	PREDICTED: lymphocyte activation gene 3 protein-like	HHLG31g0242	Lymphocyte activation gene 3 protein	Immunoglobulin domain	PREDICTED: lymphocyte activation gene 3 protein-like
HHLG32g0668	-	Immunoglobulin V-set domain	CD4-like protein	HHLG31g0378	-	Immunoglobulin domain	CD4
HHLG14g0773	Methylthioribulose-1-phosphate dehydratase	Class II Aldolase and Adducin N-terminal domain	PREDICTED: methylthioribulose-1-phosphate dehydratase isoform X1	HHLG13g0333	Methylthioribulose-1-phosphate dehydratase	Class II Aldolase and Adducin N-terminal domain	methylthioribulose-1-phosphate dehydratase
HHLG16g0486	Transmembrane protein 9	TMEM9	transmembrane protein 9 precursor	HHLG15g0501	Transmembrane protein 9	TMEM9	transmembrane protein 9 precursor
HHLG7g0393	Nuclear receptor-interacting protein 2	Aspartyl protease	nuclear receptor-interacting protein 2	HHLG8g0406	Nuclear receptor-interacting protein 3	Aspartyl protease	nuclear receptor-interacting protein 2
HHLG14g0682	Mitochondrial carrier homolog 2	Mitochondrial carrier protein	mitochondrial carrier homolog 2	HHLG13g0482	Mitochondrial carrier homolog 2	Mitochondrial carrier protein	mitochondrial carrier homolog 2
HHLG20g0751	NHL repeat-containing protein 3	NHL repeat	PREDICTED: NHL repeat-containing protein 3-like	HHLG19g0016	NHL repeat-containing protein 3	NHL repeat	PREDICTED: NHL repeat-containing protein 3-like
HHLG1g0789	Transmembrane protein 192	TMEM192 family	Transmembrane protein 192	HHLG2g0752	Transmembrane protein 192	TMEM192 family	Transmembrane protein 192
HHLG1g0153	Zinc finger protein 330	NOA36 protein	PREDICTED: zinc finger protein 330	HHLG2g0171	Zinc finger protein 330	NOA36 protein	PREDICTED: zinc finger protein 330
HHLG1g0883	Lipoyl synthase, mitochondrial	Radical SAM superfamily	lipoyl synthase, mitochondrial	HHLG2g0699	Lipoyl synthase, mitochondrial	-	lipoyl synthase, mitochondrial
HHLG1g0857	WD repeat-containing protein 19	Anaphase-promoting complex subunit 4 WD40 domain	PREDICTED: WD repeat-containing protein 19 isoform X2	HHLG2g0727	WD repeat-containing protein 19	-	PREDICTED: WD repeat-containing protein 19 isoform X2
HHLG1g0844	Phosphatidylinositol 4-kinase type 2-beta	Phosphatidylinositol 3- and 4-kinase	phosphatidylinositol 4-kinase type 2-beta	HHLG2g0806	Phosphatidylinositol 4-kinase type 2-beta	Phosphatidylinositol 3- and 4-kinase	phosphatidylinositol 4-kinase type 2-beta
HHLG1g0823	Cilia- and flagella-associated protein 97	KIAA1430 homologue	UPF0501 protein KIAA1430 homolog	HHLG2g0785	Cilia- and flagella-associated protein 97	KIAA1430 homologue	UPF0501 protein KIAA1430 homolog
HHLG34g0447	Protein FAM149B1	Protein of unknown function (DUF3719)	PREDICTED: protein FAM149B1 isoform X1	HHLG33g0450	Protein FAM149B1	Protein of unknown function (DUF3719)	PREDICTED: protein FAM149B1 isoform X1
HHLG11g0232	CCA tRNA nucleotidyltransferase 1, mitochondrial	Probable RNA and SrmB- binding site of polymerase A	PREDICTED: CCA tRNA nucleotidyltransferase 1, mitochondrial isoform X1	HHLG12g0367	CCA tRNA nucleotidyltransferase 1, mitochondrial	Probable RNA and SrmB- binding site of polymerase A	PREDICTED: CCA tRNA nucleotidyltransferase 1, mitochondrial isoform X1
HHLG1g0481	Protein DPCD	DPCD protein family	protein DPCD	HHLG2g0523	Protein DPCD	DPCD protein family	protein DPCD
HHLG16g0505	Monoglyceride lipase	Putative esterase	monoglyceride lipase	HHLG15g0522	Monoglyceride lipase	Dienelactone hydrolase family	monoglyceride lipase
HHLG21g0672	Ubiquitin-like modifier-activating enzyme ATG7	ThiF family	PREDICTED: ubiquitin-like modifier-activating enzyme ATG7 isoform X1	HHLG22g0014	Ubiquitin-like modifier-activating enzyme ATG7	ThiF family	PREDICTED: ubiquitin-like modifier-activating enzyme ATG7 isoform X1
HHLG16g0494	Uncharacterized protein C17orf59 homolog	Uncharacterized conserved protein (DUF2365)	uncharacterized protein C17orf59 homolog	HHLG15g0509	Uncharacterized protein C17orf59 homolog	Uncharacterized conserved protein (DUF2365)	uncharacterized protein C17orf59 homolog
HHLG11g0256	HemK methyltransferase family member 1	-	hemK methyltransferase family member 1	HHLG12g0395	HemK methyltransferase family member 1	-	hemK methyltransferase family member 1
HHLG26g0543	Histidine protein methyltransferase 1 homolog	Methyltransferase domain	histidine protein methyltransferase 1 homolog	HHLG25g0516	Histidine protein methyltransferase 1 homolog	Methyltransferase domain	histidine protein methyltransferase 1 homolog
HHLG5g0836	6-phosphogluconolactonase	Glucosamine-6-phosphate isomerases/6-phosphogluconolactonase	PREDICTED: 6-phosphogluconolactonase isoform X1	HHLG6g0233	6-phosphogluconolactonase	Glucosamine-6-phosphate isomerases/6-phosphogluconolactonase	PREDICTED: 6-phosphogluconolactonase isoform X1
HHLG26g0646	Cytochrome c oxidase assembly protein COX16 homolog, mitochondrial	Cytochrome c oxidase assembly protein COX16	COX16 cytochrome c oxidase assembly homolog	HHLG25g0616	Cytochrome c oxidase assembly protein COX16 homolog, mitochondrial	Cytochrome c oxidase assembly protein COX16	COX16 cytochrome c oxidase assembly homolog
HHLG7g0486	Protein LLP homolog	Learning-associated protein	protein LLP homolog	HHLG8g0491	Protein LLP homolog	Learning-associated protein	protein LLP homolog
HHLG7g0414	RAD50-interacting protein 1	RINT-1 / TIP-1 family	PREDICTED: RAD50-interacting protein 1 isoform X1	HHLG8g0429	RAD50-interacting protein 1	RINT-1 / TIP-1 family	PREDICTED: RAD50-interacting protein 1 isoform X1
HHLG7g0534	EKC/KEOPS complex subunit Tprkb	Kinase binding protein CGI-121	EKC/KEOPS complex subunit TPRKB	HHLG8g0558	EKC/KEOPS complex subunit Tprkb	Kinase binding protein CGI-121	EKC/KEOPS complex subunit TPRKB
HHLG7g0085	KRR1 small subunit processome component homolog	-	KRR1 small subunit processome component-like	HHLG8g0093	KRR1 small subunit processome component homolog	-	KRR1 small subunit processome component homolog
HHLG7g0569	Uncharacterized protein KIAA0930 homolog	Uncharacterized conserved protein (DUF2045)	PREDICTED: uncharacterized protein KIAA0930 homolog isoform X1	HHLG8g0585	Uncharacterized protein KIAA0930 homolog	Uncharacterized conserved protein (DUF2045)	PREDICTED: uncharacterized protein KIAA0930 homolog isoform X1
HHLG3g0714	Nucleolar GTP-binding protein 1	NOGCT (NUC087) domain	GTP binding protein NGB	HHLG4g0783	Nucleolar GTP-binding protein 1	NOGCT (NUC087) domain	GTP binding protein NGB
HHLG3g0485	UPF0489 protein C5orf22 homolog	UPF0489 domain	UPF0489 protein C5orf22 homolog	HHLG4g0506	UPF0489 protein C5orf22 homolog	-	UPF0489 protein C5orf22 homolog
HHLG20g0486	SUMO-specific isopeptidase USPL1	Ubiquitin-specific peptidase-like, SUMO isopeptidase	C13orf22l protein	HHLG19g0263	SUMO-specific isopeptidase USPL1	Ubiquitin-specific peptidase-like, SUMO isopeptidase	C13orf22 homolog (H. sapiens), like
HHLG11g0910	TGF-beta-activated kinase 1 and MAP3K7-binding protein 1	Protein phosphatase 2C	TAK1-binding protein 1	HHLG12g0031	TGF-beta-activated kinase 1 and MAP3K7-binding protein 1	Protein phosphatase 2C	TAK1-binding protein 1
HHLG32g0010	Vacuolar protein sorting-associated protein 13B	-	PREDICTED: vacuolar protein sorting-associated protein 13B	HHLG31g0992	Vacuolar protein sorting-associated protein 13B	-	PREDICTED: vacuolar protein sorting-associated protein 13B
HHLG32g0008	Vacuolar protein sorting-associated protein 13B	N-terminal region of Chorein or VPS13	PREDICTED: vacuolar protein sorting-associated protein 13B-like, partial	HHLG31g0990	Vacuolar protein sorting-associated protein 13B	N-terminal region of Chorein or VPS13	PREDICTED: vacuolar protein sorting-associated protein 13B-like, partial
HHLG5g0486	-	-	PREDICTED: glycine-rich cell wall structural protein-like isoform X6	HHLG6g0611	-	-	PREDICTED: glycine-rich cell wall structural protein-like isoform X3
HHLG3g0712	Apolipoprotein M	ApoM domain	apolipoprotein M	HHLG4g0781	Apolipoprotein M	ApoM domain	apolipoprotein M
HHLG11g0702	-	-	PREDICTED: probable hydrolase PNKD	HHLG12g0261	-	-	PREDICTED: probable hydrolase PNKD
HHLG23g0469	Protein chibby homolog 1	Chibby family	Chibby homolog 1 (Drosophila)	HHLG24g0418	Protein chibby homolog 1	Chibby family	Chibby homolog 1 (Drosophila)
HHLG30g0189	Coiled-coil domain-containing protein 105	Tektin family	PREDICTED: coiled-coil domain-containing protein 105	HHLG29g0192	Coiled-coil domain-containing protein 105	Tektin family	PREDICTED: coiled-coil domain-containing protein 105
HHLG3g0363	Xin actin-binding repeat-containing protein 2	-	PREDICTED: dentin sialophosphoprotein-like	HHLG4g0409	LIM domain-containing protein 2	LIM domain	PREDICTED: uncharacterized protein LOC106023947
HHLG3g0702	Jouberin	Variant SH3 domain	PREDICTED: uncharacterized protein si:dkey-97a13.12	HHLG4g0772	Hydroxyacid-oxoacid transhydrogenase, mitochondrial	Iron-containing alcohol dehydrogenase	PREDICTED: uncharacterized protein si:dkey-97a13.12
HHLG5g0913	-	-	PREDICTED: uncharacterized protein LOC101885078 isoform X1	HHLG6g0128	-	-	PREDICTED: uncharacterized protein LOC101885078 isoform X1
HHLG7g0390	-	-	PREDICTED: uncharacterized protein LOC101884203	HHLG8g0403	-	-	PREDICTED: uncharacterized protein LOC101884203
HHLG21g0407
HHLG30g0556	Nectin-3	CD80-like C2-set immunoglobulin domain	PREDICTED: uncharacterized protein LOC797154	HHLG29g0582	Nectin-3	Immunoglobulin domain	PREDICTED: uncharacterized protein LOC797154
HHLG32g0720	RUN and SH3 domain-containing protein 1	RUN domain	PREDICTED: RUN and SH3 domain-containing protein 1 isoform X1	HHLG31g0324	RUN and SH3 domain-containing protein 1	Variant SH3 domain	PREDICTED: RUN and SH3 domain-containing protein 1 isoform X1
HHLG32g0403	-	Caspase recruitment domain	PREDICTED: uncharacterized protein LOC100006986 isoform X1	HHLG31g0443	-	Caspase recruitment domain	PREDICTED: uncharacterized protein LOC100006986 isoform X1
HHLG32g0568	-	-	Zgc:194210 protein	HHLG31g0582	-	-	Zgc:194210 protein
HHLG32g0069	-	CD20-like family	PREDICTED: uncharacterized protein LOC100150242 isoform X2	HHLG31g0950	-	CD20-like family	PREDICTED: uncharacterized protein LOC100150242 isoform X2

## Sheet:  B dominant genes in intestine
Annotation of the B dominant genes in intestine in C. carpio.
gene_A	A_Swissport_annotation	A_NCBI_annotation	A_Pfam_annotation	gene_B	B_Swissport_annotation	B_NCBI_annotation	B_Pfam_annotation
HHLG14g0449	Serine/threonine-protein kinase 33	Protein kinase domain	PREDICTED: serine/threonine-protein kinase 33 isoform X1	HHLG13g0678	Serine/threonine-protein kinase 33	Protein kinase domain	serine/threonine-protein kinase 33
HHLG39g0133	Serine/threonine-protein kinase Nek2	Protein kinase domain	serine/threonine-protein kinase Nek2	HHLG40g0148	Serine/threonine-protein kinase Nek2	Protein kinase domain	serine/threonine-protein kinase Nek2
HHLG32g0236	Serine/threonine-protein kinase Nek11	Protein kinase domain	PREDICTED: serine/threonine-protein kinase Nek11 isoform X1	HHLG31g0760	Serine/threonine-protein kinase Nek11	Immunoglobulin V-set domain	PREDICTED: serine/threonine-protein kinase Nek11 isoform X2
HHLG21g0448	S-adenosylmethionine mitochondrial carrier protein	Mitochondrial carrier protein	S-adenosylmethionine mitochondrial carrier protein	HHLG22g0537	S-adenosylmethionine mitochondrial carrier protein	Mitochondrial carrier protein	S-adenosylmethionine mitochondrial carrier protein
HHLG1g0824	ADP/ATP translocase 1	Mitochondrial carrier protein	PREDICTED: ADP/ATP translocase 1	HHLG2g0786	ADP/ATP translocase 1	Mitochondrial carrier protein	PREDICTED: ADP/ATP translocase 1
HHLG38g0374	Granulin-2	Granulin	granulin	HHLG37g0536	EF-hand calcium-binding domain-containing protein 1	EF-hand domain pair	unnamed protein product
HHLG17g0435	Mitogen-activated protein kinase kinase kinase 19	Ankyrin repeats (many copies)	PREDICTED: mitogen-activated protein kinase kinase kinase 19 isoform X2	HHLG18g0401	Mitogen-activated protein kinase kinase kinase 19	Ankyrin repeats (many copies)	PREDICTED: mitogen-activated protein kinase kinase kinase 19 isoform X1
HHLG38g0142	CD209 antigen-like protein E	Lectin C-type domain	Zgc:174904 protein	HHLG37g0130	CD209 antigen-like protein C	Lectin C-type domain	Zgc:174904 protein
HHLG42g0542	Hepatitis A virus cellular receptor 1 homolog	Protein kinase domain	T-cell immunoglobulin and mucin domain containing 4 precursor	HHLG41g0540	T-cell immunoglobulin and mucin domain-containing protein 4	Immunoglobulin V-set domain	T-cell immunoglobulin and mucin domain containing 4 precursor
HHLG14g0654	Receptor-type tyrosine-protein phosphatase eta	Fibronectin type III domain	receptor-type tyrosine-protein phosphatase eta precursor	HHLG13g0510	Receptor-type tyrosine-protein phosphatase eta	Fibronectin type III domain	PREDICTED: receptor-type tyrosine-protein phosphatase eta isoform X1
HHLG7g0559	Receptor-type tyrosine-protein phosphatase R	Protein-tyrosine phosphatase	PREDICTED: receptor-type tyrosine-protein phosphatase R isoform X1	HHLG8g0567	Receptor-type tyrosine-protein phosphatase R	Protein-tyrosine phosphatase	PREDICTED: receptor-type tyrosine-protein phosphatase R isoform X1
HHLG20g0723	Band 4.1-like protein 4	FERM C-terminal PH-like domain	band 4.1-like protein 4	HHLG19g0049	Band 4.1-like protein 4A	FERM adjacent (FA)	PREDICTED: band 4.1-like protein 4A
HHLG9g1059	Merlin	FERM N-terminal domain	merlin	HHLG10g1023	Merlin	FERM N-terminal domain	merlin
HHLG45g0472	Tyrosine-protein kinase Srms	Variant SH3 domain	tyrosine-protein kinase Srms	HHLG46g0612	Tyrosine-protein kinase Srms	Variant SH3 domain	tyrosine-protein kinase Srms
HHLG3g0493	Trimethylguanosine synthase	-	PREDICTED: trimethylguanosine synthase	HHLG4g0498	Tyrosine-protein kinase Lyn	SH2 domain	PREDICTED: trimethylguanosine synthase
HHLG14g0457	Receptor-interacting serine/threonine-protein kinase 2	Caspase recruitment domain	PREDICTED: receptor-interacting serine/threonine-protein kinase 2-like isoform X1	HHLG13g0670	Receptor-interacting serine/threonine-protein kinase 2	Caspase recruitment domain	PREDICTED: receptor-interacting serine/threonine-protein kinase 2-like isoform X1
HHLG16g0272	Cyclin-dependent kinase 4 inhibitor D	Ankyrin repeat	cyclin-dependent kinase 4 inhibitor C	HHLG15g0264	Cyclin-dependent kinase 4 inhibitor D	Ankyrin repeats (3 copies)	cyclin-dependent kinase 4 inhibitor C
HHLG23g0536	Ankyrin repeat domain-containing protein 22	Ankyrin repeats (3 copies)	ankyrin repeat domain-containing protein 22	HHLG24g0500	Ankyrin repeat domain-containing protein 22	Ankyrin repeats (3 copies)	ankyrin repeat domain-containing protein 22
HHLG14g0185	Cysteine and glycine-rich protein 3	LIM domain	PREDICTED: cysteine and glycine-rich protein 3 isoform X1	HHLG13g0720	Cysteine and glycine-rich protein 3	LIM domain	cysteine and glycine-rich protein 3
HHLG7g0090	Cysteine and glycine-rich protein 2	LIM domain	PREDICTED: cysteine and glycine-rich protein 2	HHLG8g0100	Cysteine and glycine-rich protein 2	LIM domain	PREDICTED: cysteine and glycine-rich protein 2-like
HHLG9g0125	Paired box protein Pax-8	Paired-box protein 2 C terminal	PREDICTED: paired box protein Pax-8-like isoform X5	HHLG10g0005	Paired box protein Pax-8	Paired-box protein 2 C terminal	PREDICTED: paired box protein Pax-8-like isoform X5
HHLG38g0545	Homeobox protein Hox-A1a	Homeobox domain	homeodomain protein	HHLG37g0361	Homeobox protein Hox-A1a	Homeobox domain	homeodomain protein
HHLG26g0700	Homeobox protein zampogna	Homeobox domain	PREDICTED: NK3 homeobox 3 isoform X1	HHLG25g0688	Homeobox protein zampogna	Homeobox domain	PREDICTED: NK3 homeobox 3 isoform X1
HHLG1g0480	DNA polymerase lambda	DNA polymerase beta palm	Polymerase (DNA directed), lambda	HHLG2g0522	DNA polymerase lambda	BRCA1 C Terminus (BRCT) domain	DNA polymerase lambda
HHLG38g0382	Collagen alpha-2(IX) chain	Collagen triple helix repeat (20 copies)	collagen alpha-2(IX) chain precursor	HHLG37g0544	Collagen alpha-2(IX) chain	Collagen triple helix repeat (20 copies)	collagen alpha-2(IX) chain precursor
HHLG30g0395	Complement C1q tumor necrosis factor-related protein 5	Collagen triple helix repeat (20 copies)	C1q-like molecule	HHLG29g0407	Complement C1q tumor necrosis factor-related protein 5	Collagen triple helix repeat (20 copies)	C1q-like molecule
HHLG14g0685	Complement C1q tumor necrosis factor-related protein 4	C1q domain	PREDICTED: complement C1q tumor necrosis factor-related protein 4 isoform X1	HHLG13g0480	Complement C1q tumor necrosis factor-related protein 4	C1q domain	PREDICTED: complement C1q tumor necrosis factor-related protein 4 isoform X1
HHLG26g0093	Oncoprotein-induced transcript 3 protein	Calcium-binding EGF domain	PREDICTED: oncoprotein-induced transcript 3 protein	HHLG25g0100	Oncoprotein-induced transcript 3 protein	Zona pellucida-like domain	PREDICTED: oncoprotein-induced transcript 3 protein
HHLG14g1049	Hepatocyte growth factor activator	EGF-like domain	PREDICTED: hepatocyte growth factor activator isoform X1	HHLG13g0096	Hepatocyte growth factor activator	Fibronectin type II domain	PREDICTED: hepatocyte growth factor activator isoform X1
HHLG3g0765	Serine protease 56	Trypsin	PREDICTED: uncharacterized protein LOC563528	HHLG4g0838	Serine protease 56	Trypsin	PREDICTED: uncharacterized protein LOC563528
HHLG30g0173	Mannan-binding lectin serine protease 1	Coagulation Factor Xa inhibitory site	mannose-binding protein-associated serine protease	HHLG29g0122	Mannan-binding lectin serine protease 1	Coagulation Factor Xa inhibitory site	mannose-binding protein-associated serine protease
HHLG43g0589	Nuclear cap-binding protein subunit 2	RNA recognition motif. (a.k.a. RRM, RBD, or RNP domain)	RecName: Full=Nuclear cap-binding protein subunit 2; AltName: Full=20 kDa nuclear cap-binding protein; AltName: Full=NCBP 20 kDa subunit; Short=CBP20	HHLG44g0600	Nuclear cap-binding protein subunit 2	RNA recognition motif. (a.k.a. RRM, RBD, or RNP domain)	PREDICTED: nuclear cap-binding protein subunit 2-like isoform X1
HHLG26g0650	Serine/arginine-rich splicing factor 5	RNA recognition motif. (a.k.a. RRM, RBD, or RNP domain)	serine/arginine-rich splicing factor 5a	HHLG25g0620	Serine/arginine-rich splicing factor 5	RNA recognition motif. (a.k.a. RRM, RBD, or RNP domain)	serine/arginine-rich splicing factor 5a
HHLG34g0423	Polyadenylate-binding protein 4	Poly-adenylate binding protein, unique domain	polyadenylate-binding protein 4	HHLG33g0426	Polyadenylate-binding protein 4	Poly-adenylate binding protein, unique domain	polyadenylate-binding protein 4
HHLG14g0425	Activated CDC42 kinase 1	Protein tyrosine kinase	PREDICTED: tyrosine kinase, non-receptor, 2b isoform X1	HHLG13g0703	Activated CDC42 kinase 1	Protein tyrosine kinase	tyrosine kinase, non-receptor, 2b
HHLG1g0461	Ephrin type-A receptor 6	Ephrin type-A receptor 2 transmembrane domain	PREDICTED: ephrin type-A receptor 6 isoform X2	HHLG2g0496	Ephrin type-A receptor 6	SAM domain (Sterile alpha motif)	PREDICTED: ephrin type-A receptor 6 isoform X1
HHLG30g0613	G-protein coupled receptor 4	7 transmembrane receptor (rhodopsin family)	G protein-coupled receptor 184 isoform 1	HHLG29g0691	G-protein coupled receptor 4	7 transmembrane receptor (rhodopsin family)	G protein-coupled receptor 184 isoform 1
HHLG11g0514	Uracil nucleotide/cysteinyl leukotriene receptor	7 transmembrane receptor (rhodopsin family)	PREDICTED: uracil nucleotide/cysteinyl leukotriene receptor	HHLG12g0588	Uracil nucleotide/cysteinyl leukotriene receptor	7 transmembrane receptor (rhodopsin family)	PREDICTED: uracil nucleotide/cysteinyl leukotriene receptor
HHLG3g0801	G-protein coupled receptor 35	7 transmembrane receptor (rhodopsin family)	PREDICTED: G-protein coupled receptor 55-like	HHLG4g0872	G-protein coupled receptor 55	7 transmembrane receptor (rhodopsin family)	PREDICTED: G-protein coupled receptor 55-like
HHLG27g0275	Proteinase-activated receptor 4	7 transmembrane receptor (rhodopsin family)	PREDICTED: proteinase-activated receptor 4	HHLG28g0261	Proteinase-activated receptor 4	7 transmembrane receptor (rhodopsin family)	PREDICTED: proteinase-activated receptor 4
HHLG21g0058	Somatostatin receptor type 2	7 transmembrane receptor (rhodopsin family)	PREDICTED: galanin receptor type 1-like	HHLG22g0230	Somatostatin receptor type 2	7 transmembrane receptor (rhodopsin family)	PREDICTED: galanin receptor type 1-like
HHLG26g0312	Mu-type opioid receptor	7 transmembrane receptor (rhodopsin family)	opioid receptor mu	HHLG25g0328	Mu-type opioid receptor	7 transmembrane receptor (rhodopsin family)	opioid receptor mu
HHLG1g0852	Neuropeptide Y receptor type 1	7 transmembrane receptor (rhodopsin family)	neuropeptide Y receptor type 1	HHLG2g0733	Neuropeptide Y receptor type 1	7 transmembrane receptor (rhodopsin family)	neuropeptide Y receptor type 1
HHLG17g0681	G-protein coupled receptor 1	7 transmembrane receptor (rhodopsin family)	PREDICTED: G-protein coupled receptor 1	HHLG18g0087	G-protein coupled receptor 1	7 transmembrane receptor (rhodopsin family)	PREDICTED: G-protein coupled receptor 1
HHLG3g0082	C-C chemokine receptor type 4	7 transmembrane receptor (rhodopsin family)	PREDICTED: atypical chemokine receptor 2-like	HHLG4g0080	C-C chemokine receptor type 4	7 transmembrane receptor (rhodopsin family)	PREDICTED: atypical chemokine receptor 2-like
HHLG5g0807	Eukaryotic translation initiation factor 3 subunit G	RNA recognition motif. (a.k.a. RRM, RBD, or RNP domain)	PREDICTED: eukaryotic translation initiation factor 3 subunit G-like	HHLG6g0288	Eukaryotic translation initiation factor 3 subunit G	RNA recognition motif. (a.k.a. RRM, RBD, or RNP domain)	eukaryotic translation initiation factor 3 subunit 4
HHLG3g0536	Melanopsin	7 transmembrane receptor (rhodopsin family)	RecName: Full=Melanopsin; AltName: Full=Opsin-4	HHLG4g0614	Melanopsin	7 transmembrane receptor (rhodopsin family)	RecName: Full=Melanopsin; AltName: Full=Opsin-4
HHLG11g0224	Probable G-protein coupled receptor 173	7 transmembrane receptor (rhodopsin family)	probable G-protein coupled receptor 27	HHLG12g0725	Probable G-protein coupled receptor 173	7 transmembrane receptor (rhodopsin family)	probable G-protein coupled receptor 27
HHLG45g0137	5-hydroxytryptamine receptor 6	7 transmembrane receptor (rhodopsin family)	PREDICTED: 5-hydroxytryptamine receptor 6	HHLG46g0137	5-hydroxytryptamine receptor 6	7 transmembrane receptor (rhodopsin family)	PREDICTED: 5-hydroxytryptamine receptor 6
HHLG21g0673	Histamine H1 receptor	7 transmembrane receptor (rhodopsin family)	histamine H1 receptor	HHLG22g0015	Histamine H1 receptor	7 transmembrane receptor (rhodopsin family)	histamine H1 receptor
HHLG43g0425	Lysophosphatidic acid receptor 3	7 transmembrane receptor (rhodopsin family)	lysophosphatidic acid receptor 3	HHLG44g0431	Lysophosphatidic acid receptor 3	7 transmembrane receptor (rhodopsin family)	lysophosphatidic acid receptor 3
HHLG34g0015	Zinc finger and BTB domain-containing protein 18.2	BTB/POZ domain	PREDICTED: zinc finger and BTB domain-containing protein 18.2-like	HHLG33g0018	Zinc finger and BTB domain-containing protein 18.2	C2H2-type zinc finger	PREDICTED: zinc finger and BTB domain-containing protein 18.2-like
HHLG5g0338	Zinc finger protein 782	Zinc-finger double domain	Zgc:66443	HHLG6g0761	Zinc finger protein 782	Zinc-finger double domain	Zgc:66443
HHLG21g0385	Prolargin	-	PREDICTED: prolargin	HHLG22g0357	Prolargin	Leucine rich repeat N-terminal domain	PREDICTED: prolargin
HHLG16g0168	Leucine-rich repeat neuronal protein 1	Immunoglobulin I-set domain	PREDICTED: leucine-rich repeat neuronal protein 1	HHLG15g0157	Leucine-rich repeat neuronal protein 1	Immunoglobulin I-set domain	PREDICTED: leucine-rich repeat neuronal protein 1
HHLG5g0782	Insulin-like growth factor-binding protein complex acid labile subunit	Leucine rich repeat N-terminal domain	PREDICTED: insulin-like growth factor-binding protein complex acid labile subunit	HHLG6g0318	Insulin-like growth factor-binding protein complex acid labile subunit	Leucine rich repeat N-terminal domain	PREDICTED: insulin-like growth factor-binding protein complex acid labile subunit
HHLG43g0416	Platelet glycoprotein V	Leucine rich repeat	PREDICTED: platelet glycoprotein V	HHLG44g0424	Platelet glycoprotein V	-	PREDICTED: platelet glycoprotein V
HHLG16g0614	Leucine-rich repeat LGI family member 3	Leucine rich repeat	leucine-rich repeat LGI family member 3 precursor	HHLG15g0779	Leucine-rich repeat LGI family member 3	Leucine rich repeat	leucine-rich repeat LGI family member 3 precursor
HHLG21g0325	Leucine-rich repeat neuronal protein 2	Leucine Rich Repeat	PREDICTED: leucine-rich repeat neuronal protein 2	HHLG22g0379	Leucine-rich repeat neuronal protein 2	Immunoglobulin I-set domain	PREDICTED: leucine-rich repeat neuronal protein 2
HHLG27g0382	Relaxin receptor 1	Low-density lipoprotein receptor domain class A	PREDICTED: relaxin receptor 1 isoform X1	HHLG28g0384	Relaxin receptor 1	Low-density lipoprotein receptor domain class A	PREDICTED: relaxin receptor 1 isoform X1
HHLG7g0360	Lumican	Leucine rich repeat N-terminal domain	lumican precursor	HHLG8g0371	Lumican	Leucine rich repeat N-terminal domain	lumican
HHLG23g0052	Leucine-rich repeat-containing protein 20	Leucine rich repeat	PREDICTED: leucine-rich repeat-containing protein 20 isoform X1	HHLG24g0043	Leucine-rich repeat-containing protein 20	Leucine rich repeat	PREDICTED: leucine-rich repeat-containing protein 20 isoform X2
HHLG14g0541	Plant intracellular Ras-group-related LRR protein 3	Leucine rich repeat	PREDICTED: plant intracellular Ras-group-related LRR protein 5 isoform X1	HHLG13g0606	Leucine-rich repeat protein soc-2	Leucine Rich repeats (2 copies)	PREDICTED: plant intracellular Ras-group-related LRR protein 5 isoform X1
HHLG43g0262	Leucine-rich repeat-containing protein 39	Leucine rich repeat	leucine-rich repeat-containing protein 39	HHLG44g0279	Leucine-rich repeat-containing protein 39	Leucine rich repeat	leucine-rich repeat-containing protein 39
HHLG11g0461	Leucine-rich repeat-containing protein 40	Leucine rich repeat	Leucine rich repeat containing 40	HHLG12g0619	Leucine-rich repeat-containing protein 40	-	leucine-rich repeat-containing protein 40
HHLG21g0563	Tax1-binding protein 3	PDZ domain (Also known as DHR or GLGF)	PREDICTED: tax1-binding protein 3-like	HHLG22g0641	Tax1-binding protein 3	PDZ domain (Also known as DHR or GLGF)	PREDICTED: tax1-binding protein 3-like
HHLG49g0525	Harmonin	PDZ domain (Also known as DHR or GLGF)	PREDICTED: harmonin	HHLG50g0108	Harmonin	PDZ domain (Also known as DHR or GLGF)	harmonin
HHLG47g0343	Ligand of Numb protein X 2	Zinc finger, C3HC4 type (RING finger)	ligand of Numb protein X 2	HHLG48g0358	Ligand of Numb protein X 2	Zinc finger, C3HC4 type (RING finger)	ligand of Numb protein X 2
HHLG38g0823	Angiopoietin-2	Fibrinogen beta and gamma chains, C-terminal globular domain	Angiopoietin 2	HHLG37g0551	Angiopoietin-2	Fibrinogen beta and gamma chains, C-terminal globular domain	angiopoietin-2 precursor
HHLG5g0789	Hemicentin-1	Immunoglobulin domain	PREDICTED: immunoglobulin superfamily member 10-like	HHLG6g0310	Hemicentin-1	Immunoglobulin domain	PREDICTED: immunoglobulin superfamily member 10-like
HHLG3g0742	Cell adhesion molecule 3	CD80-like C2-set immunoglobulin domain	cell adhesion molecule 3	HHLG4g0812	Cell adhesion molecule 3	Immunoglobulin V-set domain	cell adhesion molecule 3
HHLG34g0488	G2/M phase-specific E3 ubiquitin-protein ligase	HECT-domain (ubiquitin-transferase)	G2/M phase-specific E3 ubiquitin-protein ligase	HHLG33g0492	G2/M phase-specific E3 ubiquitin-protein ligase	HECT-domain (ubiquitin-transferase)	G2/M phase-specific E3 ubiquitin-protein ligase
HHLG36g0604	Kinesin-like protein KIFC3	Kinesin motor domain	PREDICTED: kinesin-like protein KIFC3 isoform X2	HHLG35g0091	Kinesin-like protein KIFC3	Kinesin motor domain	PREDICTED: kinesin-like protein KIFC3 isoform X5
HHLG23g0079	Tripartite motif-containing protein 16	B-box zinc finger	LOC568734 protein	HHLG24g0069	Tripartite motif-containing protein 16	B-box zinc finger	LOC568734 protein
HHLG36g0431	Zinc finger protein RFP	B-box zinc finger	PREDICTED: E3 ubiquitin/ISG15 ligase TRIM25	HHLG35g0271	Zinc finger protein RFP	B-box zinc finger	PREDICTED: E3 ubiquitin/ISG15 ligase TRIM25
HHLG27g0380	Peptidyl-prolyl cis-trans isomerase D	TPR repeat	peptidyl-prolyl cis-trans isomerase D	HHLG28g0382	Peptidyl-prolyl cis-trans isomerase D	Tetratricopeptide repeat	peptidyl-prolyl cis-trans isomerase D
HHLG20g0089	Peptidyl-prolyl cis-trans isomerase CWC27 homolog	-	PREDICTED: peptidyl-prolyl cis-trans isomerase CWC27 homolog isoform X1	HHLG19g0678	Peptidyl-prolyl cis-trans isomerase CWC27 homolog	Cyclophilin type peptidyl-prolyl cis-trans isomerase/CLD	PREDICTED: peptidyl-prolyl cis-trans isomerase CWC27 homolog isoform X1
HHLG42g0537	Gastrotropin	Lipocalin / cytosolic fatty-acid binding protein family	fatty acid-binding protein 6	HHLG41g0535	Gastrotropin	Lipocalin / cytosolic fatty-acid binding protein family	fatty acid-binding protein 6
HHLG5g0992	RNA-binding protein with serine-rich domain 1	RNA recognition motif. (a.k.a. RRM, RBD, or RNP domain)	PREDICTED: RNA-binding protein with serine-rich domain 1-like	HHLG6g0083	RNA-binding protein with serine-rich domain 1	RNA recognition motif. (a.k.a. RRM, RBD, or RNP domain)	PREDICTED: RNA-binding protein with serine-rich domain 1-like
HHLG43g0366	Peptidyl-prolyl cis-trans isomerase FKBP8	Tetratricopeptide repeat	peptidyl-prolyl cis-trans isomerase FKBP8	HHLG44g0374	Peptidyl-prolyl cis-trans isomerase FKBP8	FKBP-type peptidyl-prolyl cis-trans isomerase	peptidyl-prolyl cis-trans isomerase FKBP8
HHLG23g0734	Dexamethasone-induced Ras-related protein 1	Ras family	dexamethasone-induced Ras-related protein 1	HHLG24g0712	Dexamethasone-induced Ras-related protein 1	Ras family	dexamethasone-induced Ras-related protein 1
HHLG36g0393	Ras-related and estrogen-regulated growth inhibitor-like protein	Ras family	uncharacterized protein LOC555379	HHLG35g0257	Ras-related and estrogen-regulated growth inhibitor-like protein	Ras family	uncharacterized protein LOC555379
HHLG20g0043	GTP-binding protein Di-Ras2	Ras family	PREDICTED: GTP-binding protein Di-Ras2	HHLG19g0749	GTP-binding protein Di-Ras2	Ras family	PREDICTED: GTP-binding protein Di-Ras2
HHLG1g0694	Protein disulfide-isomerase	Thioredoxin-like domain	PREDICTED: protein disulfide-isomerase A2 isoform X1	HHLG2g0644	Protein disulfide-isomerase A2	Thioredoxin-like domain	PREDICTED: protein disulfide-isomerase A2 isoform X1
HHLG32g0072	Pachytene checkpoint protein 2 homolog	ATPase family associated with various cellular activities (AAA)	pachytene checkpoint protein 2 homolog	HHLG31g0947	Pachytene checkpoint protein 2 homolog	ATPase family associated with various cellular activities (AAA)	PREDICTED: pachytene checkpoint protein 2 homolog isoform X1
HHLG5g0744	Transmembrane protein 184A	Organic solute transporter Ostalpha	transmembrane protein 184A	HHLG6g0351	Transmembrane protein 184A	Organic solute transporter Ostalpha	transmembrane protein 184A
HHLG47g0260	Mitogen-activated protein kinase kinase kinase 15	Protein kinase domain	PREDICTED: mitogen-activated protein kinase kinase kinase 15 isoform X3	HHLG48g0272	Mitogen-activated protein kinase kinase kinase 15	Protein kinase domain	PREDICTED: mitogen-activated protein kinase kinase kinase 15 isoform X3
HHLG17g0045	Mitogen-activated protein kinase kinase kinase 13	Protein tyrosine kinase	PREDICTED: mitogen-activated protein kinase kinase kinase 13	HHLG18g0752	Mitogen-activated protein kinase kinase kinase 13	Protein tyrosine kinase	PREDICTED: mitogen-activated protein kinase kinase kinase 13
HHLG20g0082	Muscle, skeletal receptor tyrosine protein kinase	Fz domain	muscle, skeletal receptor tyrosine-protein kinase isoform 1 precursor	HHLG19g0719	Muscle, skeletal receptor tyrosine protein kinase	Fz domain	muscle, skeletal receptor tyrosine-protein kinase isoform 1 precursor
HHLG21g0227	Fibulin-2	Complement Clr-like EGF-like	PREDICTED: fibulin-2 isoform X2	HHLG22g0478	Fibulin-2	Complement Clr-like EGF-like	PREDICTED: fibulin-2 isoform X1
HHLG1g0550	Vitamin K-dependent protein S	Vitamin K-dependent carboxylation/gamma-carboxyglutamic (GLA) domain	vitamin K-dependent protein S precursor	HHLG2g0967	Vitamin K-dependent protein S	Vitamin K-dependent carboxylation/gamma-carboxyglutamic (GLA) domain	vitamin K-dependent protein S precursor
HHLG14g0564	Carbonic anhydrase 7	Eukaryotic-type carbonic anhydrase	Carbonic anhydrase VII	HHLG13g0386	Carbonic anhydrase 7	Eukaryotic-type carbonic anhydrase	Carbonic anhydrase VII
HHLG27g0544	Coagulation factor VIII	Multicopper oxidase	PREDICTED: coagulation factor VIII	HHLG28g0535	Coagulation factor VIII	Multicopper oxidase	PREDICTED: coagulation factor VIII
HHLG11g0851	Protocadherin-9	Cadherin domain	PREDICTED: protocadherin-9 isoform X2	HHLG12g0110	Protocadherin-9	Cadherin-like	PREDICTED: protocadherin-9 isoform X2
HHLG11g0229	Microphthalmia-associated transcription factor	Helix-loop-helix DNA-binding domain	Zgc:113054	HHLG12g0362	3-oxoacyl-[acyl-carrier-protein] reductase FabG	short chain dehydrogenase	Zgc:113054
HHLG16g0560	Testosterone 17-beta-dehydrogenase 3	short chain dehydrogenase	PREDICTED: testosterone 17-beta-dehydrogenase 3 isoform X2	HHLG15g0548	Testosterone 17-beta-dehydrogenase 3	short chain dehydrogenase	PREDICTED: testosterone 17-beta-dehydrogenase 3 isoform X2
HHLG47g0562	D-beta-hydroxybutyrate dehydrogenase, mitochondrial	short chain dehydrogenase	D-beta-hydroxybutyrate dehydrogenase, mitochondrial	HHLG48g0587	D-beta-hydroxybutyrate dehydrogenase, mitochondrial	short chain dehydrogenase	D-beta-hydroxybutyrate dehydrogenase, mitochondrial
HHLG42g0186	Retinol dehydrogenase 12	short chain dehydrogenase	Zgc:64106	HHLG41g0211	Retinol dehydrogenase 12	short chain dehydrogenase	Zgc:64106
HHLG3g0096	3-ketodihydrosphingosine reductase	short chain dehydrogenase	PREDICTED: 3-ketodihydrosphingosine reductase	HHLG4g0240	3-ketodihydrosphingosine reductase	short chain dehydrogenase	PREDICTED: 3-ketodihydrosphingosine reductase-like
HHLG5g0346	Dehydrogenase/reductase SDR family member 7B	short chain dehydrogenase	PREDICTED: dehydrogenase/reductase SDR family member 7B isoform X1	HHLG6g0753	Dehydrogenase/reductase SDR family member 7B	short chain dehydrogenase	PREDICTED: dehydrogenase/reductase SDR family member 7B isoform X1
HHLG21g0397	Transcription factor EB	Helix-loop-helix DNA-binding domain	PREDICTED: transcription factor EB isoform X1	HHLG22g0370	Transcription factor EB	Helix-loop-helix DNA-binding domain	PREDICTED: transcription factor EB isoform X1
HHLG38g0103	Major histocompatibility complex class I-related gene protein	Immunoglobulin C1-set domain	MHC class I alpha chain, partial	HHLG37g0111	HLA class I histocompatibility antigen, alpha chain F	Immunoglobulin C1-set domain	MHC class I antigen
HHLG27g0188	Transcription factor Sox-3	HMG (high mobility group) box	transcription factor Sox-3	HHLG28g0168	Transcription factor Sox-3	HMG (high mobility group) box	transcription factor Sox-3
HHLG14g0440	Transcription factor SOX-6	HMG (high mobility group) box	transcription factor SOX-6	HHLG13g0687	Transcription factor SOX-6	HMG (high mobility group) box	transcription factor SOX-6
HHLG38g0647	-	-	unnamed protein product	HHLG37g0596	-	-	uncharacterized protein LOC557830
HHLG9g0048	Transcription factor HES-7.1-A	Hairy Orange	hairy and enhancer of split related-7	HHLG10g0937	Transcription factor HES-7.1-A	Hairy Orange	hairy and enhancer of split related-7
HHLG27g0212	Transcriptional regulator Kaiso	Zinc-finger double domain	Kaiso	HHLG28g0193	Transcriptional regulator Kaiso	Zinc-finger double domain	Kaiso
HHLG3g0541	Krueppel-like factor 4	Zinc-finger double domain	Kruppel-like factor 17	HHLG4g0618	Krueppel-like factor 4	Zinc-finger double domain	Kruppel-like factor 17
HHLG11g0067	Transcription factor Sp7	Zinc-finger double domain	osterix	HHLG12g0914	Transcription factor Sp7	Zinc-finger double domain	osterix
HHLG14g0342	-	-	TERF1-interacting nuclear factor 2	HHLG13g0899	-	-	TERF1-interacting nuclear factor 2
HHLG45g0798	Lethal(3)malignant brain tumor-like protein 1	SAM domain (Sterile alpha motif)	PREDICTED: lethal(3)malignant brain tumor-like protein 1 isoform X1	HHLG46g0829	Lethal(3)malignant brain tumor-like protein 1	SAM domain (Sterile alpha motif)	PREDICTED: lethal(3)malignant brain tumor-like protein 1 isoform X1
HHLG3g0615	Polyhomeotic-like protein 3	SAM domain (Sterile alpha motif)	PREDICTED: polyhomeotic-like protein 3 isoform X1	HHLG4g0681	Polyhomeotic-like protein 3	SAM domain (Sterile alpha motif)	PREDICTED: polyhomeotic-like protein 3 isoform X1
HHLG9g1211	MOB kinase activator 3B	Mob1/phocein family	PREDICTED: MOB kinase activator 3B	HHLG10g1185	MOB kinase activator 3B	Mob1/phocein family	PREDICTED: MOB kinase activator 3B
HHLG32g0605	Brevican core protein (Fragment)	EGF-like domain	brevican core protein precursor	HHLG31g0541	Brevican core protein (Fragment)	Exonuclease	brevican core protein precursor
HHLG34g0492	EH domain-containing protein 4	Cytoskeletal-regulatory complex EF hand	Im:7147183 protein	HHLG33g0496	EH domain-containing protein 4	Cytoskeletal-regulatory complex EF hand	Im:7147183 protein
HHLG9g0412	Versican core protein	Human growth factor-like EGF	PREDICTED: versican core protein-like	HHLG10g0639	Versican core protein	Human growth factor-like EGF	PREDICTED: versican core protein-like
HHLG30g0622	Sodium channel subunit beta-2	Immunoglobulin V-set domain	sodium channel subunit beta-2	HHLG29g0682	Sodium channel subunit beta-2	Immunoglobulin V-set domain	PREDICTED: sodium channel subunit beta-2 isoform X1
HHLG5g0102	Methyltransferase-like protein 23	-	Methyltransferase-like 23, partial	HHLG6g0999	Methyltransferase-like protein 23	Lysine methyltransferase	PREDICTED: methyltransferase-like protein 23
HHLG5g0440	-	Family of unknown function	PREDICTED: protein FAM86A isoform X1	HHLG6g0655	Protein-lysine N-methyltransferase EEF2KMT	Lysine methyltransferase	protein FAM86A
HHLG27g0255	Sushi repeat-containing protein SRPX2	HYR domain	PREDICTED: sushi repeat-containing protein SRPX2	HHLG28g0239	Sushi repeat-containing protein SRPX2	HYR domain	PREDICTED: sushi repeat-containing protein SRPX2
HHLG7g0295	Wnt inhibitory factor 1	Human growth factor-like EGF	Wnt inhibitory factor 1	HHLG8g0312	Wnt inhibitory factor 1	Human growth factor-like EGF	wnt inhibitory factor 1 precursor
HHLG45g0631	Laminin subunit alpha-5	Laminin B (Domain IV)	PREDICTED: laminin subunit alpha-5 isoform X1	HHLG46g0653	Laminin subunit alpha-5	Laminin B (Domain IV)	PREDICTED: laminin subunit alpha-5 isoform X1
HHLG39g0079	Laminin subunit alpha-4	Laminin Domain II	Laminin, alpha 4	HHLG40g0046	Laminin subunit alpha-4	Laminin Domain I	Laminin, alpha 4
HHLG32g0286	Unconventional myosin-Ie	Variant SH3 domain	Zgc:64042	HHLG31g0710	Unconventional myosin-Ie	Variant SH3 domain	Zgc:64042
HHLG45g0467	Tripartite motif-containing protein 54	B-box zinc finger	Zgc:101050	HHLG46g0608	Tripartite motif-containing protein 55	B-box zinc finger	Zgc:101050
HHLG11g0450	WD repeat-containing protein 78	WD domain, G-beta repeat	WD repeat-containing protein 78	HHLG12g0629	WD repeat-containing protein 78	WD domain, G-beta repeat	WD repeat-containing protein 78
HHLG17g0196	ATP-dependent RNA helicase DDX18	Helicase conserved C-terminal domain	DEAD (Asp-Glu-Ala-Asp) box polypeptide 18	HHLG18g0579	ATP-dependent RNA helicase DDX18	Helicase conserved C-terminal domain	DEAD (Asp-Glu-Ala-Asp) box polypeptide 18
HHLG26g0384	Probable ATP-dependent RNA helicase DDX43	Helicase conserved C-terminal domain	PREDICTED: probable ATP-dependent RNA helicase DDX43 isoform X1, partial	HHLG25g0405	Probable ATP-dependent RNA helicase DDX43	KH domain	PREDICTED: probable ATP-dependent RNA helicase DDX43 isoform X1, partial
HHLG9g0117	ATP-dependent RNA helicase DDX54	Helicase conserved C-terminal domain	ATP-dependent RNA helicase DDX54	HHLG10g0010	ATP-dependent RNA helicase DDX54	DBP10CT (NUC160) domain	ATP-dependent RNA helicase DDX54
HHLG36g0268	Tryptophan 5-hydroxylase 2	Biopterin-dependent aromatic amino acid hydroxylase	tryptophan 5-hydroxylase 2 isoform 1	HHLG35g0457	Tryptophan 5-hydroxylase 2	Biopterin-dependent aromatic amino acid hydroxylase	tryptophan 5-hydroxylase 2 isoform 1
HHLG3g0531	Thread biopolymer filament subunit gamma	Intermediate filament protein	Zgc:136930 protein	HHLG4g0608	Thread biopolymer filament subunit gamma	Intermediate filament protein	Zgc:136930 protein
HHLG43g0202	Beta-crystallin S	Intermediate filament protein	PREDICTED: keratin-like protein KRT222 isoform X1	HHLG44g0203	Keratin-like protein KRT222	Intermediate filament protein	PREDICTED: keratin-like protein KRT222 isoform X1
HHLG17g0103	Keratin, type I cytoskeletal 18	Intermediate filament protein	PREDICTED: uncharacterized protein LOC445086 isoform X1	HHLG18g0680	Keratin, type I cytoskeletal 18	Intermediate filament protein	PREDICTED: uncharacterized protein LOC445086 isoform X1
HHLG42g0421	Thread biopolymer filament subunit alpha	Intermediate filament protein	Wu:fb15e04 protein	HHLG41g0440	Thread biopolymer filament subunit alpha	Intermediate filament protein	Wu:fb15e04 protein
HHLG20g0615	Beta-crystallin A4	Beta/Gamma crystallin	beta-crystallin A4	HHLG19g0141	Beta-crystallin A4	Beta/Gamma crystallin	beta-crystallin A4
HHLG26g0754	Ammonium transporter Rh type A	Ammonium Transporter Family	Rh blood group, D antigen	HHLG25g0747	Ammonium transporter Rh type B-B	Ammonium Transporter Family	Rh blood group, D antigen
HHLG30g0522	-	-	PREDICTED: uncharacterized protein si:ch211-24o10.6	HHLG29g0635	-	-	PREDICTED: uncharacterized protein si:ch211-24o10.6
HHLG16g0532	CMRF35-like molecule 5	Immunoglobulin V-set domain	PREDICTED: CMRF35-like molecule 3 isoform X1	HHLG15g0586	CMRF35-like molecule 5	Immunoglobulin V-set domain	PREDICTED: CMRF35-like molecule 3 isoform X1
HHLG32g0629	Integrin alpha-8	FG-GAP repeat	integrin alpha-8	HHLG31g0518	Integrin alpha-8	FG-GAP repeat	integrin alpha-8
HHLG1g0539	Cullin-4A	Cullin protein neddylation domain	PREDICTED: cullin-4A	HHLG2g0975	Cullin-4A	Cullin protein neddylation domain	PREDICTED: cullin-4B-like
HHLG7g0518	Alpha-N-acetylneuraminide alpha-2,8-sialyltransferase	Glycosyltransferase family 29 (sialyltransferase)	PREDICTED: alpha-N-acetylneuraminide alpha-2,8-sialyltransferase isoform X1	HHLG8g0534	Alpha-N-acetylneuraminide alpha-2,8-sialyltransferase	Glycosyltransferase family 29 (sialyltransferase)	PREDICTED: alpha-N-acetylneuraminide alpha-2,8-sialyltransferase isoform X1
HHLG49g0562	Transmembrane emp24 domain-containing protein 6	emp24/gp25L/p24 family/GOLD	PREDICTED: transmembrane emp24 domain-containing protein 6	HHLG50g0097	Transmembrane emp24 domain-containing protein 6	emp24/gp25L/p24 family/GOLD	PREDICTED: transmembrane emp24 domain-containing protein 6-like
HHLG27g0414	Cadherin-related family member 2	Cadherin domain	PREDICTED: cadherin-related family member 2	HHLG28g0375	Cadherin-related family member 2	Cadherin domain	PREDICTED: cadherin-related family member 2
HHLG45g0750	Cadherin-like protein 26	Cadherin domain	PREDICTED: cadherin-like protein 26	HHLG46g0774	Cadherin-like protein 26	Cadherin cytoplasmic region	PREDICTED: cadherin-like protein 26
HHLG14g0888	Cadherin-15	Cadherin cytoplasmic region	PREDICTED: cadherin-15 isoform X1	HHLG13g0183	Cadherin-15	Cadherin cytoplasmic region	PREDICTED: cadherin-15 isoform X1
HHLG39g0202	Myocilin	Olfactomedin-like domain	Myocilin precursor	HHLG40g0205	Myocilin	Olfactomedin-like domain	Myocilin precursor
HHLG43g0358	Nuclear factor interleukin-3-regulated protein	Basic region leucine zipper	PREDICTED: nuclear factor, interleukin 3 regulated, member 4 isoform X1	HHLG44g0365	Nuclear factor interleukin-3-regulated protein	Basic region leucine zipper	PREDICTED: nuclear factor, interleukin 3 regulated, member 4 isoform X1
HHLG45g0301	Serine/threonine-protein kinase WNK3	Oxidative-stress-responsive kinase 1 C terminal	PREDICTED: serine/threonine-protein kinase WNK3 isoform X3	HHLG46g0432	Serine/threonine-protein kinase WNK3	Oxidative-stress-responsive kinase 1 C terminal	PREDICTED: serine/threonine-protein kinase WNK3 isoform X3
HHLG21g0589	Serine/threonine-protein kinase Nek4	Protein kinase domain	serine/threonine-protein kinase Nek4	HHLG22g0144	Serine/threonine-protein kinase Nek4	Protein kinase domain	serine/threonine-protein kinase Nek4
HHLG30g0546	Serine/threonine-protein kinase Nek8	Protein kinase domain	NIMA (never in mitosis gene a)-related kinase 8	HHLG29g0570	Serine/threonine-protein kinase Nek8	Regulator of chromosome condensation (RCC1) repeat	NIMA (never in mitosis gene a)-related kinase 8
HHLG38g0367	Probable acyl-CoA dehydrogenase 6	Acyl-CoA dehydrogenase, middle domain	novel protein containing an Acyl-CoA dehydrogenase, N-terminal and C-terminal domain, partial	HHLG37g0528	Probable acyl-CoA dehydrogenase 6	Acyl-CoA dehydrogenase, middle domain	novel protein containing an Acyl-CoA dehydrogenase, N-terminal and C-terminal domain, partial
HHLG36g0516	Long-chain specific acyl-CoA dehydrogenase, mitochondrial	Acyl-CoA dehydrogenase, C-terminal domain	Acyl-Coenzyme A dehydrogenase, long chain	HHLG35g0133	Long-chain specific acyl-CoA dehydrogenase, mitochondrial	Acyl-CoA dehydrogenase, middle domain	Acyl-Coenzyme A dehydrogenase, long chain
HHLG34g0309	Probable rhodanese domain-containing dual specificity protein phosphatase	Dual specificity phosphatase, catalytic domain	PREDICTED: dual specificity protein phosphatase 2-like	HHLG33g0281	Probable rhodanese domain-containing dual specificity protein phosphatase	Dual specificity phosphatase, catalytic domain	PREDICTED: dual specificity protein phosphatase 2-like
HHLG34g0247	Serine/threonine/tyrosine-interacting protein A	Dual specificity phosphatase, catalytic domain	serine/threonine/tyrosine-interacting protein	HHLG33g0411	Serine/threonine/tyrosine-interacting protein A	Dual specificity phosphatase, catalytic domain	serine/threonine/tyrosine-interacting protein
HHLG38g0613	Adseverin	Gelsolin repeat	novel protein similar to vertebrate scinderin (SCIN)	HHLG37g0632	Adseverin	Gelsolin repeat	novel protein similar to vertebrate scinderin (SCIN)
HHLG42g0330	Rod cGMP-specific 3',5'-cyclic phosphodiesterase subunit beta	GAF domain	PREDICTED: rod cGMP-specific 3',5'-cyclic phosphodiesterase subunit beta	HHLG41g0337	Rod cGMP-specific 3',5'-cyclic phosphodiesterase subunit beta	GAF domain	PREDICTED: rod cGMP-specific 3',5'-cyclic phosphodiesterase subunit beta
HHLG30g0268	Heat shock 70 kDa protein 13	Hsp70 protein	heat shock 70 kDa protein 13 precursor	HHLG29g0278	Heat shock 70 kDa protein 13	Hsp70 protein	heat shock 70 kDa protein 13 precursor
HHLG36g0625	Dynein assembly factor with WDR repeat domains 1	WD domain, G-beta repeat	dynein assembly factor with WDR repeat domains 1	HHLG35g0078	Dynein assembly factor with WDR repeat domains 1	WD domain, G-beta repeat	PREDICTED: dynein assembly factor with WDR repeat domains 1 isoform X1
HHLG23g0504	Target of rapamycin complex subunit lst8	WD domain, G-beta repeat	target of rapamycin complex subunit lst8	HHLG24g0464	Target of rapamycin complex subunit lst8	WD domain, G-beta repeat	target of rapamycin complex subunit lst8
HHLG9g1046	WD repeat and SOCS box-containing protein 2	SOCS box	WD repeat and SOCS box-containing protein 2	HHLG10g1009	WD repeat and SOCS box-containing protein 2	SOCS box	WD repeat and SOCS box-containing protein 2
HHLG21g0220	Cleavage stimulation factor subunit 1	WD domain, G-beta repeat	Zgc:77560 protein	HHLG22g0485	Cleavage stimulation factor subunit 1	WD domain, G-beta repeat	Zgc:77560 protein
HHLG16g0217	Solute carrier family 2, facilitated glucose transporter member 6	Sugar (and other) transporter	PREDICTED: solute carrier family 2, facilitated glucose transporter member 6	HHLG15g0107	Solute carrier family 2, facilitated glucose transporter member 6	Sugar (and other) transporter	PREDICTED: solute carrier family 2, facilitated glucose transporter member 6
HHLG3g0728	Protein tilB homolog	-	PREDICTED: protein tilB homolog isoform X1	HHLG4g0796	Protein tilB homolog	Leucine-rich repeat	Lrrc6 protein
HHLG14g1020	Leucine-rich repeat-containing protein C10orf11 homolog	-	PREDICTED: leucine-rich repeat-containing protein 72-like	HHLG13g0051	Leucine-rich repeat-containing protein C10orf11 homolog	-	PREDICTED: leucine-rich repeat-containing protein 72-like
HHLG7g0281	Toll-like receptor 1	-	TLR25	HHLG8g0283	Toll-like receptor 1	Leucine Rich Repeat	TLR25
HHLG34g0414	Gap junction beta-3 protein	-	gap junction beta-3 protein	HHLG33g0398	Gap junction beta-3 protein	-	gap junction beta-3 protein
HHLG11g0411	Leucine-rich repeat-containing G-protein coupled receptor 4	Leucine rich repeat	PREDICTED: putative uncharacterized protein C1orf210 homolog	HHLG12g0668	Type III endosome membrane protein TEMP	Leucine rich repeat	PREDICTED: putative uncharacterized protein C1orf210 homolog
HHLG45g0125	Sal-like protein 4	C2H2-type zinc finger	sal-like protein 4	HHLG46g0127	Sal-like protein 4	C2H2-type zinc finger	sal-like protein 4
HHLG21g0382	Sodium- and chloride-dependent neutral and basic amino acid transporter B(0+)	Sodium:neurotransmitter symporter family	PREDICTED: sodium- and chloride-dependent neutral and basic amino acid transporter B(0+)	HHLG22g0354	Sodium- and chloride-dependent neutral and basic amino acid transporter B(0+)	Sodium:neurotransmitter symporter family	PREDICTED: sodium- and chloride-dependent neutral and basic amino acid transporter B(0+)
HHLG34g0635	Ovarian cancer G-protein coupled receptor 1	7 transmembrane receptor (rhodopsin family)	PREDICTED: ovarian cancer G-protein coupled receptor 1-like	HHLG33g0634	Ovarian cancer G-protein coupled receptor 1	7 transmembrane receptor (rhodopsin family)	PREDICTED: ovarian cancer G-protein coupled receptor 1-like
HHLG14g0011	CD48 antigen	Immunoglobulin V-set domain	PREDICTED: SLAM family member 5-like	HHLG13g1099	SLAM family member 5	Immunoglobulin V-set domain	PREDICTED: SLAM family member 5-like
HHLG7g0347	Plexin-A4	Plexin repeat	PREDICTED: plexin-A4 isoform X1	HHLG8g0358	Plexin-A4	Plexin repeat	PREDICTED: plexin-A4 isoform X1
HHLG26g0412	Bile salt-activated lipase	-	PREDICTED: transforming acidic coiled-coil-containing protein 2 isoform X1	HHLG25g0431	Transforming acidic coiled-coil-containing protein 2	Transforming acidic coiled-coil-containing protein (TACC)	PREDICTED: transforming acidic coiled-coil-containing protein 2 isoform X1
HHLG9g0283	Alpha-tectorin	TILa domain	PREDICTED: alpha-tectorin isoform X1	HHLG10g0776	Alpha-tectorin	TILa domain	PREDICTED: alpha-tectorin isoform X1
HHLG42g0506	Bardet-Biedl syndrome 1 protein	Ciliary BBSome complex subunit 1	Bardet-Biedl syndrome 1	HHLG41g0520	Bardet-Biedl syndrome 1 protein	Ciliary BBSome complex subunit 1	Bardet-Biedl syndrome 1
HHLG16g0634	Frizzled-10-B	Fz domain	frizzled-10 precursor	HHLG15g0612	Frizzled-10-B	Fz domain	frizzled-10 precursor
HHLG27g0244	Actin-binding LIM protein 3	Villin headpiece domain	PREDICTED: actin-binding LIM protein 3 isoform X1	HHLG28g0226	Actin-binding LIM protein 3	Villin headpiece domain	PREDICTED: actin-binding LIM protein 3 isoform X1
HHLG23g0377	Actin-binding LIM protein 2	LIM domain	PREDICTED: actin-binding LIM protein 2 isoform X2	HHLG24g0366	Actin-binding LIM protein 3	Villin headpiece domain	PREDICTED: actin-binding LIM protein 2 isoform X2
HHLG42g0616	Drebrin	-	PREDICTED: drebrin isoform X4	HHLG41g0647	Drebrin	Cofilin/tropomyosin-type actin-binding protein	PREDICTED: drebrin isoform X2
HHLG42g0251	Drebrin	-	PREDICTED: trichohyalin-like isoform X2	HHLG41g0187	AT-rich interactive domain-containing protein 5A	ARID/BRIGHT DNA binding domain	AT rich interactive domain 5B (MRF1-like)
HHLG49g0516	Synaptotagmin-1	C2 domain	PREDICTED: synaptotagmin-1	HHLG50g0117	Synaptotagmin-1	C2 domain	PREDICTED: synaptotagmin-1
HHLG30g0478	Synaptotagmin-like protein 2	FYVE-type zinc finger	PREDICTED: synaptotagmin-like protein 2	HHLG29g0591	Synaptotagmin-like protein 2	FYVE-type zinc finger	PREDICTED: synaptotagmin-like protein 2
HHLG23g0619	Protein FAM13C	-	PREDICTED: protein FAM13C	HHLG24g0448	Protein FAM13A	-	PREDICTED: protein FAM13C
HHLG23g0737	Arf-GAP with dual PH domain-containing protein 1	Putative GTPase activating protein for Arf	PREDICTED: arf-GAP with dual PH domain-containing protein 1-like isoform X1	HHLG24g0707	Arf-GAP with dual PH domain-containing protein 1	Pleckstrin homology domain	PREDICTED: arf-GAP with dual PH domain-containing protein 1
HHLG39g0481	Solute carrier family 22 member 16	Sugar (and other) transporter	solute carrier family 22 member 16	HHLG40g0504	Solute carrier family 22 member 16	Sugar (and other) transporter	solute carrier family 22 member 16
HHLG5g0184	Ankyrin repeat domain-containing protein 54	-	ankyrin repeat domain-containing protein 54	HHLG6g0925	Ankyrin repeat domain-containing protein 54	Ankyrin repeats (3 copies)	ankyrin repeat domain-containing protein 54
HHLG27g0134	Palmitoyltransferase ZDHHC2	DHHC palmitoyltransferase	palmitoyltransferase ZDHHC2	HHLG28g0111	Palmitoyltransferase ZDHHC2	DHHC palmitoyltransferase	palmitoyltransferase ZDHHC2
HHLG36g0340	Ankyrin repeat, SAM and basic leucine zipper domain-containing protein 1	Ankyrin repeat	ankyrin repeat, SAM and basic leucine zipper domain-containing protein 1	HHLG35g0379	Ankyrin repeat, SAM and basic leucine zipper domain-containing protein 1	SAM domain (Sterile alpha motif)	ankyrin repeat, SAM and basic leucine zipper domain-containing protein 1
HHLG47g0093	Ankyrin repeat and SAM domain-containing protein 3	Ankyrin repeats (3 copies)	ankyrin repeat and SAM domain-containing protein 3	HHLG48g0100	Ankyrin repeat and SAM domain-containing protein 3	SAM domain (Sterile alpha motif)	ankyrin repeat and SAM domain-containing protein 3
HHLG49g0211	Glutaminase liver isoform, mitochondrial	Ankyrin repeats (many copies)	PREDICTED: glutaminase liver isoform, mitochondrial-like	HHLG50g0308	Glutaminase liver isoform, mitochondrial	Ankyrin repeats (3 copies)	PREDICTED: glutaminase liver isoform, mitochondrial-like
HHLG42g0317	Ankycorbin	Ankyrin repeats (3 copies)	LOC794796 protein	HHLG41g0323	Ankycorbin	Ankyrin repeat	LOC794796 protein
HHLG14g0583	Uveal autoantigen with coiled-coil domains and ankyrin repeats	Ankyrin repeats (many copies)	PREDICTED: uveal autoantigen with coiled-coil domains and ankyrin repeats protein isoform X1	HHLG13g0589	Uveal autoantigen with coiled-coil domains and ankyrin repeats	Ankyrin repeats (many copies)	PREDICTED: uveal autoantigen with coiled-coil domains and ankyrin repeats protein isoform X1
HHLG43g0374	Ankyrin repeat domain-containing protein 24	Ankyrin repeats (3 copies)	PREDICTED: ankyrin repeat domain-containing protein 24 isoform X3	HHLG44g0384	Ankyrin repeat domain-containing protein 24	Ankyrin repeats (3 copies)	PREDICTED: ankyrin repeat domain-containing protein 24 isoform X1
HHLG11g0312	Tubulin monoglycylase TTLL3	Tubulin-tyrosine ligase family	tubulin monoglycylase TTLL3	HHLG12g0448	Tubulin monoglycylase TTLL3	Tubulin-tyrosine ligase family	tubulin monoglycylase TTLL3
HHLG21g0471	Secretory phospholipase A2 receptor	Lectin C-type domain	PREDICTED: secretory phospholipase A2 receptor isoform X1	HHLG22g0620	Secretory phospholipase A2 receptor	Fibronectin type II domain	PREDICTED: secretory phospholipase A2 receptor isoform X1
HHLG11g0328	Integrin beta-7	EGF-like domain	PREDICTED: integrin beta-7	HHLG12g0465	Integrin beta-7	Integrin beta cytoplasmic domain	PREDICTED: integrin beta-7
HHLG16g0223	Integrin beta-4	Integrin beta tail domain	PREDICTED: integrin beta-4 isoform X1	HHLG15g0099	Integrin beta-4	Integrin beta tail domain	integrin beta-4 precursor
HHLG17g0300	Integrin beta-like protein 1	EGF-like domain	PREDICTED: integrin beta-like protein 1-like	HHLG18g0479	Integrin beta-like protein 1	EGF-like domain	PREDICTED: integrin beta-like protein 1
HHLG21g0390	Inhibitor of nuclear factor kappa-B kinase subunit epsilon	Protein kinase domain	inhibitor of nuclear factor kappa-B kinase subunit epsilon	HHLG22g0363	Inhibitor of nuclear factor kappa-B kinase subunit epsilon	Protein kinase domain	inhibitor of nuclear factor kappa-B kinase subunit epsilon
HHLG39g0868	Serine/threonine-protein kinase PAK 7	P21-Rho-binding domain	PREDICTED: serine/threonine-protein kinase PAK 7 isoform X2	HHLG40g0846	Serine/threonine-protein kinase PAK 7	P21-Rho-binding domain	PREDICTED: serine/threonine-protein kinase PAK 7 isoform X2
HHLG39g0831	Transcription factor GATA-4	GATA zinc finger	transcription factor GATA-4	HHLG40g0820	Transcription factor GATA-4	GATA zinc finger	transcription factor GATA-4
HHLG34g0489	Serine/threonine-protein kinase D1	PH domain	PREDICTED: serine/threonine-protein kinase D1	HHLG33g0493	Serine/threonine-protein kinase D1	PH domain	PREDICTED: serine/threonine-protein kinase D1
HHLG3g0593	Rab GTPase-activating protein 1-like, isoform 10	-	PREDICTED: rab GTPase-activating protein 1-like, isoform 10	HHLG4g0659	Rab GTPase-activating protein 1-like, isoform 10	-	PREDICTED: rab GTPase-activating protein 1-like, isoform 10
HHLG27g0450	TBC1 domain family member 2A	Rab-GTPase-TBC domain	PREDICTED: TBC1 domain family member 2A	HHLG28g0449	TBC1 domain family member 2A	Rab-GTPase-TBC domain	PREDICTED: TBC1 domain family member 2A
HHLG23g0350	Rho-related GTP-binding protein RhoQ	Ras family	rho-related GTP-binding protein RhoQ	HHLG24g0341	Rho-related GTP-binding protein RhoQ	Ras family	rho-related GTP-binding protein RhoQ
HHLG39g0376	Protein-glutamate O-methyltransferase	Protein of unknown function DUF89	protein-glutamate O-methyltransferase	HHLG40g0397	Protein-glutamate O-methyltransferase	Protein of unknown function DUF89	protein-glutamate O-methyltransferase
HHLG5g0819	Nuclear receptor subfamily 5 group A member 2	Zinc finger, C4 type (two domains)	nuclear receptor subfamily 5, group A, member 5 isoform 1	HHLG6g0255	Nuclear receptor subfamily 5 group A member 2	Zinc finger, C4 type (two domains)	Nr5a5 protein
HHLG14g0410	Plasminogen activator inhibitor 1	Serpin (serine protease inhibitor)	PREDICTED: plasminogen activator inhibitor 1 isoform X1	HHLG13g0716	Plasminogen activator inhibitor 1	Serpin (serine protease inhibitor)	PREDICTED: plasminogen activator inhibitor 1 isoform X1
HHLG26g0315	Angiotensinogen	Serpin (serine protease inhibitor)	angiotensinogen precursor	HHLG25g0331	Angiotensinogen	Serpin (serine protease inhibitor)	angiotensinogen precursor
HHLG16g0234	Plasma protease C1 inhibitor	Serpin (serine protease inhibitor)	plasma protease C1 inhibitor precursor	HHLG15g0228	Plasma protease C1 inhibitor	Immunoglobulin domain	plasma protease C1 inhibitor precursor
HHLG49g0197	Kelch domain-containing protein 4	-	kelch domain-containing protein 4	HHLG50g0456	Kelch domain-containing protein 4	Kelch motif	kelch domain-containing protein 4
HHLG27g0144	Fos-related antigen 1	bZIP transcription factor	fos-related antigen 1	HHLG28g0123	Fos-related antigen 1	bZIP transcription factor	fos-related antigen 1
HHLG20g0065	Lipid phosphate phosphatase-related protein type 1	PAP2 superfamily	PREDICTED: lipid phosphate phosphatase-related protein type 1-like isoform X3	HHLG19g0724	Lipid phosphate phosphatase-related protein type 1	PAP2 superfamily	PREDICTED: lipid phosphate phosphatase-related protein type 1-like isoform X3
HHLG43g0494	E3 ubiquitin-protein ligase RNF13	PA domain	Ring finger protein 13	HHLG44g0578	E3 ubiquitin-protein ligase RNF13	PA domain	Ring finger protein 13
HHLG9g0935	-	-	uncharacterized protein LOC559375	HHLG10g0091	-	-	uncharacterized protein LOC559375
HHLG32g0319	Membrane progestin receptor alpha-B	Haemolysin-III related	membrane progestin receptor alpha	HHLG31g0678	Membrane progestin receptor alpha-B	Haemolysin-III related	membrane progestin receptor alpha
HHLG14g0821	Progestin and adipoQ receptor family member 9	Haemolysin-III related	PREDICTED: progestin and adipoQ receptor family member 9	HHLG13g0283	Progestin and adipoQ receptor family member 9	Haemolysin-III related	PREDICTED: progestin and adipoQ receptor family member 9
HHLG17g0268	Amine oxidase [flavin-containing]	Flavin containing amine oxidoreductase	monoamine oxidase	HHLG18g0513	Amine oxidase [flavin-containing]	Flavin containing amine oxidoreductase	monoamine oxidase
HHLG38g0223	Protein S100-A13	EF hand	protein S100-A11	HHLG37g0207	Protein S100-A13	S-100/ICaBP type calcium binding domain	PREDICTED: protein S100-A11-like
HHLG23g0014	Inactive carboxypeptidase-like protein X2	Carboxypeptidase regulatory-like domain	PREDICTED: inactive carboxypeptidase-like protein X2	HHLG24g0012	Inactive carboxypeptidase-like protein X2	Carboxypeptidase regulatory-like domain	Inactive carboxypeptidase-like protein X2
HHLG23g0235	Carboxypeptidase N catalytic chain	Carboxypeptidase regulatory-like domain	Carboxypeptidase N, polypeptide 1	HHLG24g0220	Carboxypeptidase N catalytic chain	Carboxypeptidase regulatory-like domain	Carboxypeptidase N, polypeptide 1
HHLG36g0150	Arylsulfatase A	C-terminal region of aryl-sulfatase	arylsulfatase A precursor	HHLG35g0577	Arylsulfatase A	C-terminal region of aryl-sulfatase	novel protein similar to vertebrate arylsulfatase A (ARSA)
HHLG23g0426	Arylsulfatase G	C-terminal region of aryl-sulfatase	arylsulfatase G precursor	HHLG24g0394	Arylsulfatase G	C-terminal region of aryl-sulfatase	arylsulfatase G precursor
HHLG38g0487	Zinc transporter 8	Cation efflux family	PREDICTED: LOW QUALITY PROTEIN: uncharacterized protein LOC560642	HHLG37g0424	Zinc transporter 8	Cation efflux family	solute carrier family 30 member 8
HHLG26g0424	Glutamyl aminopeptidase	ERAP1-like C-terminal domain	glutamyl aminopeptidase	HHLG25g0203	Glutamyl aminopeptidase	ERAP1-like C-terminal domain	glutamyl aminopeptidase
HHLG36g0349	Aminopeptidase N	ERAP1-like C-terminal domain	aminopeptidase N	HHLG35g0371	Aminopeptidase N	ERAP1-like C-terminal domain	aminopeptidase N
HHLG9g0362	Leucyl-cystinyl aminopeptidase	ERAP1-like C-terminal domain	leucyl-cystinyl aminopeptidase	HHLG10g0693	Leucyl-cystinyl aminopeptidase	ERAP1-like C-terminal domain	PREDICTED: leucyl-cystinyl aminopeptidase isoform X1
HHLG3g0603	Tetraspanin-3	Tetraspanin family	tetraspanin 37	HHLG4g0669	Tetraspanin-3	Tetraspanin family	tetraspanin 37
HHLG45g0269	CD63 antigen	Tetraspanin family	CD63 antigen	HHLG46g0281	CD63 antigen	Tetraspanin family	CD63 antigen
HHLG39g0628	Calcipressin-2	Calcipressin	calcipressin-2	HHLG40g0723	Calcipressin-2	Calcipressin	calcipressin-2
HHLG11g0310	Sorting nexin-32	Vps5 C terminal like	PREDICTED: sorting nexin-5-like	HHLG12g0445	Sorting nexin-5	PX domain	PREDICTED: sorting nexin-5-like
HHLG26g0155	Uncharacterized protein C20orf194	-	uncharacterized protein C20orf194 homolog	HHLG25g0189	Uncharacterized protein C20orf194	-	uncharacterized protein C20orf194 homolog
HHLG26g0660	ATP synthase subunit s, mitochondrial	-	ATP synthase subunit s, mitochondrial	HHLG25g0630	ATP synthase subunit s, mitochondrial	-	ATP synthase subunit s, mitochondrial
HHLG14g0318	Cornifelin	PLAC8 family	PREDICTED: cornifelin	HHLG13g1021	Cornifelin homolog	PLAC8 family	PREDICTED: cornifelin
HHLG45g0128	Potassium voltage-gated channel subfamily G member 1	BTB/POZ domain	potassium voltage-gated channel subfamily G member 1	HHLG46g0130	Potassium voltage-gated channel subfamily G member 1	BTB/POZ domain	potassium voltage-gated channel subfamily G member 1
HHLG38g0757	Potassium voltage-gated channel subfamily G member 2	BTB/POZ domain	PREDICTED: potassium voltage-gated channel subfamily G member 2-like	HHLG37g0772	Potassium voltage-gated channel subfamily G member 2	BTB/POZ domain	PREDICTED: potassium voltage-gated channel subfamily G member 2-like
HHLG7g0082	Potassium voltage-gated channel subfamily C member 2	BTB/POZ domain	PREDICTED: potassium voltage-gated channel subfamily C member 2 isoform X1	HHLG8g0136	Potassium voltage-gated channel subfamily C member 2	BTB/POZ domain	PREDICTED: potassium voltage-gated channel subfamily C member 2 isoform X2
HHLG16g0528	Potassium voltage-gated channel subfamily D member 3	Shal-type voltage-gated potassium channels, N-terminal	PREDICTED: potassium voltage-gated channel subfamily D member 3 isoform X1	HHLG15g0590	Potassium voltage-gated channel subfamily D member 3	Shal-type voltage-gated potassium channels, N-terminal	PREDICTED: potassium voltage-gated channel subfamily D member 3 isoform X1
HHLG26g0613	O-acetyl-ADP-ribose deacetylase MACROD2	Macro domain	Zgc:65960 protein	HHLG25g0584	O-acetyl-ADP-ribose deacetylase MACROD2	Macro domain	O-acetyl-ADP-ribose deacetylase MACROD2
HHLG9g0519	Acetylcholine receptor subunit gamma	Neurotransmitter-gated ion-channel ligand binding domain	PREDICTED: acetylcholine receptor subunit gamma isoform X1	HHLG10g0528	Acetylcholine receptor subunit gamma	Neurotransmitter-gated ion-channel transmembrane region	PREDICTED: acetylcholine receptor subunit gamma isoform X1
HHLG11g0741	Acetylcholine receptor subunit alpha	Neurotransmitter-gated ion-channel transmembrane region	acetylcholine receptor subunit alpha precursor	HHLG12g0219	Acetylcholine receptor subunit alpha	Neurotransmitter-gated ion-channel transmembrane region	acetylcholine receptor subunit alpha precursor
HHLG1g0866	Neuronal acetylcholine receptor subunit alpha-7	Neurotransmitter-gated ion-channel transmembrane region	PREDICTED: neuronal acetylcholine receptor subunit alpha-7-like isoform X2	HHLG2g0716	Neuronal acetylcholine receptor subunit alpha-7	Neurotransmitter-gated ion-channel transmembrane region	PREDICTED: neuronal acetylcholine receptor subunit alpha-7-like isoform X2
HHLG27g0455	Disintegrin and metalloproteinase domain-containing protein 19	Disintegrin	PREDICTED: disintegrin and metalloproteinase domain-containing protein 19	HHLG28g0454	Disintegrin and metalloproteinase domain-containing protein 19	Disintegrin	PREDICTED: disintegrin and metalloproteinase domain-containing protein 19
HHLG9g1075	A disintegrin and metalloproteinase with thrombospondin motifs 12	Reprolysin (M12B) family zinc metalloprotease	PREDICTED: A disintegrin and metalloproteinase with thrombospondin motifs 12 isoform X1	HHLG10g1058	A disintegrin and metalloproteinase with thrombospondin motifs 12	Reprolysin family propeptide	PREDICTED: A disintegrin and metalloproteinase with thrombospondin motifs 12 isoform X1
HHLG14g0911	A disintegrin and metalloproteinase with thrombospondin motifs 7	Reprolysin family propeptide	PREDICTED: A disintegrin and metalloproteinase with thrombospondin motifs 7	HHLG13g0156	A disintegrin and metalloproteinase with thrombospondin motifs 7	Reprolysin family propeptide	PREDICTED: A disintegrin and metalloproteinase with thrombospondin motifs 7
HHLG32g0951	A disintegrin and metalloproteinase with thrombospondin motifs 16	PLAC (protease and lacunin) domain	PREDICTED: A disintegrin and metalloproteinase with thrombospondin motifs 16 isoform X1	HHLG31g0016	A disintegrin and metalloproteinase with thrombospondin motifs 16	PLAC (protease and lacunin) domain	PREDICTED: A disintegrin and metalloproteinase with thrombospondin motifs 16 isoform X1
HHLG14g0493	A disintegrin and metalloproteinase with thrombospondin motifs 18	PLAC (protease and lacunin) domain	PREDICTED: A disintegrin and metalloproteinase with thrombospondin motifs 18	HHLG13g0399	A disintegrin and metalloproteinase with thrombospondin motifs 18	PLAC (protease and lacunin) domain	PREDICTED: A disintegrin and metalloproteinase with thrombospondin motifs 18
HHLG49g0025	A disintegrin and metalloproteinase with thrombospondin motifs 20	Reprolysin (M12B) family zinc metalloprotease	PREDICTED: A disintegrin and metalloproteinase with thrombospondin motifs 20	HHLG50g0673	A disintegrin and metalloproteinase with thrombospondin motifs 20	Reprolysin (M12B) family zinc metalloprotease	PREDICTED: A disintegrin and metalloproteinase with thrombospondin motifs 20
HHLG1g0528	A disintegrin and metalloproteinase with thrombospondin motifs 1	Reprolysin family propeptide	PREDICTED: A disintegrin and metalloproteinase with thrombospondin motifs 1	HHLG2g0953	A disintegrin and metalloproteinase with thrombospondin motifs 1	Reprolysin family propeptide	PREDICTED: A disintegrin and metalloproteinase with thrombospondin motifs 1
HHLG3g0292	ADAMTS-like protein 2	PLAC (protease and lacunin) domain	PREDICTED: ADAMTS-like protein 2 isoform X1	HHLG4g0335	ADAMTS-like protein 2	PLAC (protease and lacunin) domain	PREDICTED: ADAMTS-like protein 2 isoform X1
HHLG16g0735	A disintegrin and metalloproteinase with thrombospondin motifs 13	Thrombospondin type 1 domain	PREDICTED: A disintegrin and metalloproteinase with thrombospondin motifs 13	HHLG15g0830	A disintegrin and metalloproteinase with thrombospondin motifs 13	Reprolysin (M12B) family zinc metalloprotease	unnamed protein product
HHLG20g0088	A disintegrin and metalloproteinase with thrombospondin motifs 6	PLAC (protease and lacunin) domain	PREDICTED: A disintegrin and metalloproteinase with thrombospondin motifs 6 isoform X1	HHLG19g0679	A disintegrin and metalloproteinase with thrombospondin motifs 6	PLAC (protease and lacunin) domain	PREDICTED: A disintegrin and metalloproteinase with thrombospondin motifs 6 isoform X1
HHLG14g0783	ADAMTS-like protein 5	UNC-6/NTR/C345C module	PREDICTED: ADAMTS-like protein 5	HHLG13g0322	ADAMTS-like protein 5	UNC-6/NTR/C345C module	PREDICTED: ADAMTS-like protein 5
HHLG49g0455	Semaphorin-7A	Immunoglobulin domain	PREDICTED: semaphorin-7A isoform X1	HHLG50g0198	Semaphorin-7A	Immunoglobulin domain	PREDICTED: semaphorin-7A isoform X1
HHLG7g0495	Semaphorin-3C	Immunoglobulin I-set domain	PREDICTED: semaphorin-3C	HHLG8g0497	Semaphorin-3C	Immunoglobulin I-set domain	PREDICTED: semaphorin-3C
HHLG47g0421	Semaphorin-5A	Thrombospondin type 1 domain	PREDICTED: semaphorin-5A isoform X1	HHLG48g0439	Semaphorin-5A	Thrombospondin type 1 domain	PREDICTED: semaphorin-5A isoform X1
HHLG36g0532	Spondin-1	Reeler domain	spondin-1 precursor	HHLG35g0229	Spondin-1	Spondin_N	spondin-1 precursor
HHLG42g0745	Protein Red	RED-like protein N-terminal region	protein Red	HHLG41g0790	Protein Red	RED-like protein C-terminal region	protein Red
HHLG47g0049	Protein ITFG3	-	PREDICTED: protein ITFG3	HHLG48g0056	Protein ITFG3	-	PREDICTED: protein ITFG3
HHLG16g0215	TNF receptor-associated factor 2	TRAF-type zinc finger	TNF receptor associated factor 1	HHLG15g0110	TNF receptor-associated factor 2	TRAF-type zinc finger	TNF receptor associated factor 1
HHLG3g0132	Doublesex- and mab-3-related transcription factor B1	DM DNA binding domain	PREDICTED: doublesex- and mab-3-related transcription factor B1-like	HHLG4g0204	Doublesex- and mab-3-related transcription factor B1	DM DNA binding domain	PREDICTED: doublesex- and mab-3-related transcription factor B1 isoform X1
HHLG45g0258	Mitochondrial fission regulator 2	Mitochondrial fission regulator	mitochondrial fission regulator 2	HHLG46g0292	Mitochondrial fission regulator 2	Mitochondrial fission regulator	mitochondrial fission regulator 2
HHLG3g0153	Carboxyl-terminal PDZ ligand of neuronal nitric oxide synthase protein	Phosphotyrosine interaction domain (PTB/PID)	PREDICTED: carboxyl-terminal PDZ ligand of neuronal nitric oxide synthase protein	HHLG4g0176	Carboxyl-terminal PDZ ligand of neuronal nitric oxide synthase protein	Phosphotyrosine interaction domain (PTB/PID)	PREDICTED: carboxyl-terminal PDZ ligand of neuronal nitric oxide synthase protein
HHLG34g0399	CAAX prenyl protease 1 homolog	Peptidase family M48	novel protein (zgc:55655)	HHLG33g0379	CAAX prenyl protease 1 homolog	Peptidase family M48	novel protein (zgc:55655)
HHLG23g0259	Tudor domain-containing protein 1	MYND finger	tudor domain-containing protein 1	HHLG24g0246	Tudor domain-containing protein 1	MYND finger	tudor domain-containing protein 1
HHLG16g0341	Forkhead box protein E4	Forkhead domain	forkhead box protein E3	HHLG15g0377	Forkhead box protein E4	Forkhead domain	forkhead box protein E3
HHLG23g0492	Forkhead box protein J1-B	Forkhead domain	PREDICTED: forkhead box J1b isoform X1	HHLG24g0440	Forkhead box protein J1-B	Forkhead domain	PREDICTED: forkhead box J1b isoform X1
HHLG43g0577	Methylcrotonoyl-CoA carboxylase subunit alpha, mitochondrial	Carbamoyl-phosphate synthase L chain, ATP binding domain	PREDICTED: lysosome-associated membrane glycoprotein 3	HHLG44g0545	Lysosome-associated membrane glycoprotein 3	Lysosome-associated membrane glycoprotein (Lamp)	PREDICTED: lysosome-associated membrane glycoprotein 3
HHLG39g0167	Calmin	Calponin homology (CH) domain	calmin	HHLG40g0177	Calmin	Calponin homology (CH) domain	calmin
HHLG30g0361	Smoothelin-like protein 2	Calponin homology (CH) domain	smoothelin-like 2 protein	HHLG29g0374	Smoothelin-like protein 2	Calponin homology (CH) domain	smoothelin-like 2 protein
HHLG9g0510	CCR4-NOT transcription complex subunit 6-like	Leucine Rich repeats (2 copies)	PREDICTED: CCR4-NOT transcription complex subunit 6-like isoform X1	HHLG10g0537	CCR4-NOT transcription complex subunit 6-like	Leucine Rich repeats (2 copies)	PREDICTED: CCR4-NOT transcription complex subunit 6-like isoform X1
HHLG16g0571	Beta-ureidopropionase	Carbon-nitrogen hydrolase	beta-ureidopropionase	HHLG15g0700	Beta-ureidopropionase	Carbon-nitrogen hydrolase	beta-ureidopropionase
HHLG26g0461	Neutral and basic amino acid transport protein rBAT	Alpha amylase, catalytic domain	rBAT protein	HHLG25g0240	Neutral and basic amino acid transport protein rBAT	Alpha amylase, catalytic domain	rBAT protein
HHLG14g0997	Excitatory amino acid transporter 3	Sodium:dicarboxylate symporter family	excitatory amino acid transporter 3	HHLG13g0072	Excitatory amino acid transporter 3	Sodium:dicarboxylate symporter family	excitatory amino acid transporter 3
HHLG14g0356	HAUS augmin-like complex subunit 3	HAUS augmin-like complex subunit 3	HAUS augmin-like complex subunit 3	HHLG13g0884	HAUS augmin-like complex subunit 3	HAUS augmin-like complex subunit 3	augmin-like complex subunit 3-like protein beta
HHLG45g0177	Protein Wnt-1	wnt family	protein Wnt-1 precursor	HHLG46g0381	Protein Wnt-1	wnt family	protein Wnt-1 precursor
HHLG3g0688	Otolith matrix protein 1	Transferrin	otolith matrix protein 1 precursor	HHLG4g0758	Otolith matrix protein 1	Transferrin	otolith matrix protein 1 precursor
HHLG34g0714	Ribokinase	pfkB family carbohydrate kinase	ribokinase	HHLG33g0746	Ribokinase	pfkB family carbohydrate kinase	ribokinase
HHLG36g0504	Rho guanine nucleotide exchange factor 26	PH domain	PREDICTED: rho guanine nucleotide exchange factor 26	HHLG35g0321	Rho guanine nucleotide exchange factor 26	PH domain	PREDICTED: rho guanine nucleotide exchange factor 26
HHLG16g0812	Rho guanine nucleotide exchange factor 16	Variant SH3 domain	PREDICTED: rho guanine nucleotide exchange factor 16 isoform X1	HHLG15g0881	Rho guanine nucleotide exchange factor 16	PH domain	PREDICTED: rho guanine nucleotide exchange factor 16 isoform X1
HHLG34g0696	Cytosolic 5'-nucleotidase 1A	Putative ephrin-receptor like	PREDICTED: keratin-associated protein 16-1-like	HHLG33g0700	Signal peptide, CUB and EGF-like domain-containing protein 1	Putative ephrin-receptor like	PREDICTED: keratin-associated protein 16-1-like
HHLG9g1082	Paralemmin-2	-	PREDICTED: paralemmin-2	HHLG10g1048	Paralemmin-2	-	PREDICTED: paralemmin-2
HHLG34g0433	Reticulon-4-interacting protein 1 homolog, mitochondrial	Alcohol dehydrogenase GroES-like domain	RecName: Full=Reticulon-4-interacting protein 1 homolog, mitochondrial; Flags: Precursor	HHLG33g0436	Reticulon-4-interacting protein 1 homolog, mitochondrial	Alcohol dehydrogenase GroES-like domain	RecName: Full=Reticulon-4-interacting protein 1 homolog, mitochondrial; Flags: Precursor
HHLG7g0029	Monocarboxylate transporter 2	Major Facilitator Superfamily	PREDICTED: monocarboxylate transporter 2	HHLG8g0068	Monocarboxylate transporter 2	Major Facilitator Superfamily	PREDICTED: monocarboxylate transporter 2
HHLG49g0536	SITS-binding protein	Glycosyl hydrolases family 31	PREDICTED: SITS-binding protein isoform X1	HHLG50g0090	SITS-binding protein	Glycosyl hydrolases family 31	PREDICTED: SITS-binding protein isoform X1
HHLG1g0281	Hydroxyacyl-coenzyme A dehydrogenase, mitochondrial	3-hydroxyacyl-CoA dehydrogenase, C-terminal domain	hydroxyacyl-coenzyme A dehydrogenase, mitochondrial	HHLG2g0238	Hydroxyacyl-coenzyme A dehydrogenase, mitochondrial	3-hydroxyacyl-CoA dehydrogenase, C-terminal domain	hydroxyacyl-coenzyme A dehydrogenase, mitochondrial
HHLG47g0566	Enoyl-CoA delta isomerase 2, mitochondrial	Enoyl-CoA hydratase/isomerase	enoyl-CoA delta isomerase 2, mitochondrial	HHLG48g0591	Enoyl-CoA delta isomerase 2, mitochondrial	Acyl CoA binding protein	endozepine
HHLG17g0173	3-hydroxyisobutyryl-CoA hydrolase, mitochondrial	-	3-hydroxyisobutyryl-CoA hydrolase, mitochondrial	HHLG18g0608	3-hydroxyisobutyryl-CoA hydrolase, mitochondrial	-	3-hydroxyisobutyryl-CoA hydrolase, mitochondrial
HHLG39g0395	Cell division cycle-associated protein 4	SERTA motif	Si:dkey-177p2.6	HHLG40g0416	SERTA domain-containing protein 2	SERTA motif	Si:dkey-177p2.6
HHLG36g0619	SERTA domain-containing protein 3	SERTA motif	SERTA domain-containing protein 3	HHLG35g0072	SERTA domain-containing protein 2	SERTA motif	SERTA domain-containing protein 3
HHLG43g0599	Transmembrane 4 L6 family member 4	L6 membrane protein	transmembrane 4 L6 family member 4	HHLG44g0622	Transmembrane 4 L6 family member 4	L6 membrane protein	transmembrane 4 L6 family member 4
HHLG32g0139	BolA-like protein 1	BolA-like protein	bolA-like protein 1	HHLG31g0861	BolA-like protein 1	BolA-like protein	bolA-like protein 1
HHLG26g0374	Serine/threonine-protein kinase VRK2	-	serine/threonine-protein kinase VRK2	HHLG25g0396	Serine/threonine-protein kinase VRK2	Protein kinase domain	serine/threonine-protein kinase VRK2
HHLG42g0720	NHS-like protein 2	-	PREDICTED: NHS-like protein 2	HHLG41g0766	NHS-like protein 2	-	PREDICTED: NHS-like protein 2
HHLG3g0053	Coiled-coil domain-containing protein 13	-	PREDICTED: coiled-coil domain-containing protein 13 isoform X1	HHLG4g0055	Coiled-coil domain-containing protein 13	-	PREDICTED: coiled-coil domain-containing protein 13 isoform X1
HHLG34g0466	Mitochondrial peptide methionine sulfoxide reductase	Peptide methionine sulfoxide reductase	PREDICTED: mitochondrial peptide methionine sulfoxide reductase	HHLG33g0470	Mitochondrial peptide methionine sulfoxide reductase	Peptide methionine sulfoxide reductase	PREDICTED: mitochondrial peptide methionine sulfoxide reductase
HHLG34g0631	Codanin-1	Codanin-1 C-terminus	PREDICTED: codanin-1	HHLG33g0630	Codanin-1	Codanin-1 C-terminus	PREDICTED: codanin-1
HHLG34g0017	Adenylosuccinate synthetase isozyme 1	Adenylosuccinate synthetase	adenylosuccinate synthetase isozyme 1	HHLG33g0016	Adenylosuccinate synthetase isozyme 1	Adenylosuccinate synthetase	adenylosuccinate synthetase isozyme 1
HHLG9g0851	DNA excision repair protein ERCC-6-like	Helicase conserved C-terminal domain	DNA excision repair protein ERCC-6-like	HHLG10g0270	DNA excision repair protein ERCC-6-like	Helicase conserved C-terminal domain	DNA excision repair protein ERCC-6-like
HHLG17g0647	Syntaxin-19	Syntaxin	PREDICTED: syntaxin-19	HHLG18g0315	Syntaxin-19	Syntaxin	PREDICTED: syntaxin-19
HHLG39g0716	Syntaxin-7	SNARE domain	PREDICTED: syntaxin-7	HHLG40g0798	Syntaxin-7	SNARE domain	PREDICTED: syntaxin-7
HHLG32g0278	t-SNARE domain-containing protein 1	SNARE domain	PREDICTED: t-SNARE domain-containing protein 1	HHLG31g0719	t-SNARE domain-containing protein 1	SNARE domain	PREDICTED: t-SNARE domain-containing protein 1
HHLG14g0844	RELT-like protein 1	Tumour necrosis factor receptor superfamily member 19	RELT-like protein 1	HHLG13g0262	RELT-like protein 1	Tumour necrosis factor receptor superfamily member 19	RELT-like protein 1
HHLG36g0073	Tumor necrosis factor receptor superfamily member 19L	Tumour necrosis factor receptor superfamily member 19	tumor necrosis factor receptor superfamily member 19L precursor	HHLG35g0669	Tumor necrosis factor receptor superfamily member 19L	Tumour necrosis factor receptor superfamily member 19	tumor necrosis factor receptor superfamily member 19L precursor
HHLG34g0640	Bifunctional glutamate/proline--tRNA ligase	Glutathione S-transferase, C-terminal domain	bifunctional glutamate/proline--tRNA ligase	HHLG33g0639	Bifunctional glutamate/proline--tRNA ligase	Glutathione S-transferase, C-terminal domain	bifunctional glutamate/proline--tRNA ligase
HHLG34g0661	Neudesin	Cytochrome b5-like Heme/Steroid binding domain	neudesin precursor	HHLG33g0660	Neudesin	Cytochrome b5-like Heme/Steroid binding domain	neudesin precursor
HHLG7g0212	Carbohydrate sulfotransferase 11	Sulfotransferase family	chondroitin 4-sulfotransferase-1	HHLG8g0256	Carbohydrate sulfotransferase 11	Sulfotransferase family	chondroitin 4-sulfotransferase-1
HHLG39g0359	Carbohydrate sulfotransferase 14	Sulfotransferase family	carbohydrate sulfotransferase 14	HHLG40g0381	Carbohydrate sulfotransferase 14	Sulfotransferase family	carbohydrate sulfotransferase 14
[truncated: 529 more rows]

## Sheet: A dominant genes in intestine
Annotation of the A dominant genes in intestine in C. carpio.
[truncated: 535 more rows]

## Sheet: B dominant genes in liver
Annotation of the B dominant genes in liver in C. carpio.
[truncated: 775 more rows]

[truncated: 19 more sheets: A dominant genes in liver, B dominant genes in brain, A dominant genes in brain, B dominant genes in spleen, A dominant genes in spleen, B dominant genes in skin, A dominant genes in skin, B dominant genes in gill, A dominant genes in gill, B dominant genes in kidney, A dominant genes in kidney, B dominant genes in kead-kidney, A dominant genes in kead-kidney, B dominant genes in blood, A dominant genes in blood, B dominant genes in gonad, A dominant genes in gonad, B dominant genes in heart, A dominant genes in heart]
