# Supplementary material for: The allotetraploid origin and asymmetrical genome evolution of the common carp Cyprinus carpio
Source: Nat Commun. 2019 Oct 11;10:4625. doi: 10.1038/s41467-019-12644-1 (PMC6789147; doi:10.1038/s41467-019-12644-1)
Supplement: Supplementary file 12 — Supplementary Data 9 [file 41467_2019_12644_MOESM12_ESM.xlsx]

## Sheet: Dominant genes in subgenome A
Annotation of the 32 fold-change-dominant genes in subgenome A.
Gene_A	Gene_B	swiss_annotation	pfam_annotation	nr_annotation
HHLG9g1019	HHLG10g0022	Low molecular weight neuronal intermediate filament	Intermediate filament head (DNA binding) region	internexin neuronal intermediate filament protein, alpha
HHLG9g1003	HHLG10g0035	Thioredoxin reductase 2, mitochondrial	Pyridine nucleotide-disulphide oxidoreductase, dimerisation domain	PREDICTED: thioredoxin reductase 2, mitochondrial isoform X2
HHLG9g0513	HHLG10g0136	-	-	PREDICTED: uncharacterized protein LOC100332459
HHLG9g0777	HHLG10g0191	Transcobalamin-2	Domain of unknown function (DUF4430)	transcobalamin-2 precursor
HHLG9g0779	HHLG10g0193	-	-	PREDICTED: trichohyalin isoform X1
HHLG9g0810	HHLG10g0224	Transient receptor potential cation channel subfamily M member 6	Ion transport protein	transient receptor potential melastatin 6
HHLG9g0681	HHLG10g0364	P2X purinoceptor 1	ATP P2X receptor	Purinergic receptor P2X, ligand-gated ion channel, 1
HHLG9g0678	HHLG10g0368	-	TNF(Tumour Necrosis Factor) family	PREDICTED: uncharacterized protein LOC100535208
HHLG9g0657	HHLG10g0389	Ciliary neurotrophic factor	Ciliary neurotrophic factor	IL-6 subfamily-like cytokine M17
HHLG9g0655	HHLG10g0391	Heat shock protein beta-1	Hsp20/alpha crystallin family	heat shock protein, alpha-crystallin-related, b15
HHLG9g0600	HHLG10g0450	Erlin-2	SPFH domain / Band 7 family	erlin-2 precursor
HHLG9g0597	HHLG10g0453	Androgen receptor	Zinc finger, C4 type (two domains)	androgen receptor
HHLG9g0521	HHLG10g0526	Misshapen-like kinase 1	CNH domain	PREDICTED: misshapen-like kinase 1 isoform X2
HHLG9g0493	HHLG10g0555	Probable isoprenylcysteine alpha-carbonyl methylesterase ICME	alpha/beta hydrolase fold	uncharacterized protein LOC567837
HHLG9g0428	HHLG10g0624	Probable global transcription activator SNF2L2	QLQ	PREDICTED: probable global transcription activator SNF2L2 isoform X1
HHLG9g0427	HHLG10g0625	A disintegrin and metalloproteinase with thrombospondin motifs 3	Reprolysin (M12B) family zinc metalloprotease	PREDICTED: A disintegrin and metalloproteinase with thrombospondin motifs 3 isoform X1
HHLG9g0425	HHLG10g0627	Vitamin D-binding protein	Serum albumin family	vitamin D-binding protein precursor
HHLG9g0398	HHLG10g0655	G-protein coupled receptor 98	Calx-beta domain	PREDICTED: G-protein coupled receptor 98 isoform X2
HHLG9g0342	HHLG10g0717	Major facilitator superfamily domain-containing protein 10	Major Facilitator Superfamily	major facilitator superfamily domain-containing protein 10
HHLG9g0285	HHLG10g0774	Transcription termination factor 1	Myb-like DNA-binding domain	TTF-1
HHLG9g0239	HHLG10g0823	Uroplakin-3b	-	uroplakin-3b precursor
HHLG9g0228	HHLG10g0835	Coiled-coil domain-containing protein 84	Coiled coil protein 84	PREDICTED: coiled-coil domain-containing protein 84 isoform X2
HHLG9g0212	HHLG10g0850	Alpha-1,2-mannosyltransferase ALG9	Alg9-like mannosyltransferase family	alpha-1,2-mannosyltransferase ALG9
HHLG9g0202	HHLG10g0860	-	Domain of unknown function (DUF4578)	uncharacterized protein LOC569781
HHLG9g0200	HHLG10g0862	Phosphatidylserine decarboxylase proenzyme	Phosphatidylserine decarboxylase	phosphatidylserine decarboxylase proenzyme
HHLG9g0192	HHLG10g0870	Alpha-mannosidase 2	Alpha mannosidase middle domain	PREDICTED: alpha-mannosidase 2 isoform X1
HHLG9g0180	HHLG10g0878	rRNA methyltransferase 1, mitochondrial	RNA 2'-O ribose methyltransferase substrate binding	PREDICTED: rRNA methyltransferase 1, mitochondrial
HHLG9g1051	HHLG10g1014	Protein NipSnap homolog 1	NIPSNAP	Nipsnap1
HHLG9g1090	HHLG10g1037	Radiation-inducible immediate-early gene IEX-1	-	Zgc:158343
HHLG9g1118	HHLG10g1157	DDRGK domain-containing protein 1	DDRGK domain	DDRGK domain-containing protein 1 precursor
HHLG9g1213	HHLG10g1187	Intraflagellar transport protein 74 homolog	-	intraflagellar transport protein 74 homolog
HHLG11g0933	HHLG12g0009	AP-1 complex subunit mu-2	Clathrin adaptor complex small chain	PREDICTED: AP-1 complex subunit mu-2 isoform X1
HHLG11g0890	HHLG12g0073	Peroxisomal membrane protein 4	Tim17/Tim22/Tim23/Pmp24 family	PREDICTED: peroxisomal membrane protein 4-like
HHLG11g0876	HHLG12g0087	Fatty-acid amide hydrolase 1	Amidase	fatty-acid amide hydrolase 1
HHLG11g0791	HHLG12g0172	LisH domain-containing protein FOPNL	FOP N terminal dimerisation domain	PREDICTED: lisH domain-containing protein FOPNL
HHLG11g0714	HHLG12g0246	Uncharacterized protein C7orf57 homolog	-	PREDICTED: uncharacterized protein C7orf57 homolog isoform X2
HHLG11g0232	HHLG12g0367	CCA tRNA nucleotidyltransferase 1, mitochondrial	Probable RNA and SrmB- binding site of polymerase A	PREDICTED: CCA tRNA nucleotidyltransferase 1, mitochondrial isoform X1
HHLG11g0256	HHLG12g0395	HemK methyltransferase family member 1	-	hemK methyltransferase family member 1
HHLG11g0271	HHLG12g0411	Haloacid dehalogenase-like hydrolase domain-containing protein 3	Haloacid dehalogenase-like hydrolase	Zgc:136363
HHLG11g0322	HHLG12g0459	Poly(U)-specific endoribonuclease-A	Endoribonuclease XendoU	PREDICTED: poly(U)-specific endoribonuclease-A isoform X1
HHLG11g0538	HHLG12g0563	Zinc finger protein DZIP1L	Iguana/Dzip1-like DAZ-interacting protein N-terminal	zinc finger protein DZIP1L
HHLG11g0523	HHLG12g0579	Sushi, nidogen and EGF-like domain-containing protein 1	Fibronectin type III domain	PREDICTED: sushi, nidogen and EGF-like domain-containing protein 1 isoform X1
HHLG11g0378	HHLG12g0702	Prostaglandin E2 receptor EP3 subtype	7 transmembrane receptor (rhodopsin family)	PREDICTED: prostaglandin E2 receptor EP3 subtype isoform X1
HHLG11g0369	HHLG12g0714	Carbohydrate sulfotransferase 7	Sulfotransferase domain	PREDICTED: carbohydrate sulfotransferase 7
HHLG11g0007	HHLG12g0840	Cysteinyl leukotriene receptor 1	7 transmembrane receptor (rhodopsin family)	PREDICTED: cysteinyl leukotriene receptor 2-like
HHLG11g0116	HHLG12g0851	Recombining binding protein suppressor of hairless-like protein	IPT/TIG domain	PREDICTED: recombining binding protein suppressor of hairless-like protein
HHLG14g1065	HHLG13g0003	RNA-binding protein with multiple splicing	-	PREDICTED: RNA-binding protein with multiple splicing isoform X3
HHLG14g0945	HHLG13g0121	Beta,beta-carotene 15,15'-monooxygenase	Retinal pigment epithelial membrane protein	putative b,b-carotene-15,15'-dioxygenase
HHLG14g0863	HHLG13g0198	Y-box-binding protein 2-B	'Cold-shock' DNA-binding domain	Y box protein 2
HHLG14g0779	HHLG13g0326	Guanosine-3',5'-bis(diphosphate) 3'-pyrophosphohydrolase MESH1	HD domain	guanosine-3',5'-bis(diphosphate) 3'-pyrophosphohydrolase MESH1
HHLG14g0778	HHLG13g0327	Vacuolar protein sorting-associated protein 33B	Sec1 family	vacuolar protein sorting-associated protein 33B
HHLG14g0773	HHLG13g0333	Methylthioribulose-1-phosphate dehydratase	Class II Aldolase and Adducin N-terminal domain	PREDICTED: methylthioribulose-1-phosphate dehydratase isoform X1
HHLG14g0742	HHLG13g0365	Neural-cadherin	EGF-like domain	PREDICTED: neural-cadherin-like
HHLG14g0557	HHLG13g0379	Ribonuclease P protein subunit p29	Domain of unknown function UPF0086	PREDICTED: ribonuclease P protein subunit p29-like
HHLG14g0484	HHLG13g0407	Myosin light chain kinase 3	Protein kinase domain	myosin light chain kinase 3
HHLG14g0479	HHLG13g0412	MAM and LDL-receptor class A domain-containing protein 1	Low-density lipoprotein receptor domain class A	MAM and LDL-receptor class A domain-containing protein 1 precursor
HHLG14g0676	HHLG13g0487	Synaptotagmin-13	C2 domain	synaptotagmin-13 precursor
HHLG14g0656	HHLG13g0508	Otogelin	Trypsin Inhibitor like cysteine rich domain	PREDICTED: otogelin
HHLG14g0613	HHLG13g0555	Corticosteroid 11-beta-dehydrogenase isozyme 2	short chain dehydrogenase	11-beta-hydroxysteroid dehydrogenase 2
HHLG14g0413	HHLG13g0714	Zonadhesin (Fragment)	TILa domain	PREDICTED: zonadhesin-like isoform X2
HHLG14g0193	HHLG13g0726	Protein arginine N-methyltransferase 3	Methyltransferase domain	protein arginine N-methyltransferase 3
HHLG14g0393	HHLG13g0842	CD99 antigen-like protein 2	CD99 antigen like protein 2	PREDICTED: CD99 antigen-like protein 2 isoform X3
HHLG14g0116	HHLG13g0936	A disintegrin and metalloproteinase with thrombospondin motifs 17	Reprolysin (M12B) family zinc metalloprotease	PREDICTED: A disintegrin and metalloproteinase with thrombospondin motifs 17
HHLG14g0145	HHLG13g0974	Ras-like protein family member 12	Ras family	ras-like protein family member 12
HHLG14g0081	HHLG13g1044	INO80 complex subunit B	HIT zinc finger	INO80 complex subunit B
HHLG14g0080	HHLG13g1045	Kynurenine/alpha-aminoadipate aminotransferase, mitochondrial	Aminotransferase class I and II	PREDICTED: kynurenine/alpha-aminoadipate aminotransferase, mitochondrial isoform X2
HHLG16g0117	HHLG15g0212	Peptidyl-prolyl cis-trans isomerase C	Cyclophilin type peptidyl-prolyl cis-trans isomerase/CLD	PREDICTED: peptidyl-prolyl cis-trans isomerase C-like
HHLG16g0283	HHLG15g0276	DNA excision repair protein ERCC-8	WD domain, G-beta repeat	Excision repair cross-complementing rodent repair deficiency, complementation group 8
HHLG16g0365	HHLG15g0401	HAUS augmin-like complex subunit 5	HAUS augmin-like complex subunit 5	HAUS augmin-like complex subunit 5
HHLG16g0447	HHLG15g0460	Matrix metalloproteinase-9	Putative peptidoglycan binding domain	matrix metalloproteinase-9 precursor
HHLG16g0561	HHLG15g0546	Protein patched homolog 1	Sterol-sensing domain of SREBP cleavage-activation	protein patched homolog 1
HHLG16g0695	HHLG15g0666	Putative aminopeptidase W07G4.4	Cytosol aminopeptidase family, catalytic domain	Sb:cb283 protein, partial
HHLG16g0703	HHLG15g0674	-	TNF(Tumour Necrosis Factor) family	PREDICTED: uncharacterized protein LOC560966 isoform X1
HHLG16g0719	HHLG15g0694	Ammonium transporter Rh type B	Ammonium Transporter Family	Rh50-like protein isoform 1
HHLG16g0880	HHLG15g0791	Long-chain-fatty-acid--CoA ligase 6	AMP-binding enzyme	PREDICTED: long-chain-fatty-acid--CoA ligase 6
HHLG16g0782	HHLG15g0818	G-protein coupled receptor 124	Leucine Rich Repeat	PREDICTED: G-protein coupled receptor 124 isoform X1
HHLG16g0835	HHLG15g0855	Tumor protein p63-regulated gene 1-like protein	Inositol phosphatase	PREDICTED: tumor protein p63-regulated gene 1-like protein
HHLG16g0823	HHLG15g0871	Methylenetetrahydrofolate reductase	Methylenetetrahydrofolate reductase	methylenetetrahydrofolate reductase
HHLG17g0681	HHLG18g0087	G-protein coupled receptor 1	7 transmembrane receptor (rhodopsin family)	PREDICTED: G-protein coupled receptor 1
HHLG17g0669	HHLG18g0098	Metalloreductase STEAP3	NADP oxidoreductase coenzyme F420-dependent	PREDICTED: metalloreductase STEAP3
HHLG17g0657	HHLG18g0118	Sacsin	HEPN domain	PREDICTED: sacsin
HHLG17g0524	HHLG18g0211	Transformer-2 protein homolog beta	RNA recognition motif. (a.k.a. RRM, RBD, or RNP domain)	transformer-2 protein homolog beta
HHLG17g0515	HHLG18g0221	Uridine 5'-monophosphate synthase	Phosphoribosyl transferase domain	uridine 5'-monophosphate synthase
HHLG17g0347	HHLG18g0271	PHD finger protein 11	PHD-like zinc-binding domain	PREDICTED: uncharacterized protein phf11 isoform X2
HHLG17g0385	HHLG18g0307	Ileal sodium/bile acid cotransporter	Sodium Bile acid symporter family	ileal sodium/bile acid cotransporter
HHLG17g0621	HHLG18g0341	Glutaredoxin-2	Protein of unknown function, DUF547	Zgc:152951
HHLG17g0285	HHLG18g0462	DNA excision repair protein ERCC-1	Helix-hairpin-helix domain	DNA excision repair protein ERCC-1
HHLG17g0271	HHLG18g0511	Nyctalopin	Leucine Rich Repeat	nyctalopin precursor
HHLG17g0150	HHLG18g0631	Leucine-rich repeat-containing protein 3	Leucine rich repeat N-terminal domain	leucine-rich repeat-containing protein 3 precursor
HHLG17g0149	HHLG18g0632	-	Caspase recruitment domain	PREDICTED: uncharacterized protein si:dkey-10c21.1 isoform X1
HHLG17g0214	HHLG18g0653	Carbamoyl-phosphate synthase [ammonia], mitochondrial	Carbamoyl-phosphate synthase L chain, ATP binding domain	PREDICTED: carbamoyl-phosphate synthase
HHLG17g0098	HHLG18g0685	D-3-phosphoglycerate dehydrogenase	D-isomer specific 2-hydroxyacid dehydrogenase, catalytic domain	D-3-phosphoglycerate dehydrogenase
HHLG20g0751	HHLG19g0016	NHL repeat-containing protein 3	NHL repeat	PREDICTED: NHL repeat-containing protein 3-like
HHLG20g0710	HHLG19g0058	Nucleoredoxin-like protein 2	Thioredoxin-like	nucleoredoxin-like protein 2
HHLG20g0488	HHLG19g0265	Mesenteric estrogen-dependent adipogenesis protein	-	unnamed protein product
HHLG20g0234	HHLG19g0540	R3H and coiled-coil domain-containing protein 1	R3H domain	PREDICTED: R3H and coiled-coil domain-containing protein 1-like
HHLG20g0219	HHLG19g0555	Amine oxidase [flavin-containing] A	Flavin containing amine oxidoreductase	PREDICTED: amine oxidase
HHLG20g0012	HHLG19g0775	Lamin-B1	Lamin Tail Domain	lamin B1
HHLG21g0672	HHLG22g0014	Ubiquitin-like modifier-activating enzyme ATG7	ThiF family	PREDICTED: ubiquitin-like modifier-activating enzyme ATG7 isoform X1
HHLG21g0625	HHLG22g0105	Adenomatous polyposis coli protein 2	APC cysteine-rich region	PREDICTED: adenomatous polyposis coli protein 2
HHLG21g0624	HHLG22g0106	UPF0449 protein C19orf25 homolog	Uncharacterised protein family UPF0449	PREDICTED: UPF0449 protein C19orf25 homolog
HHLG21g0342	HHLG22g0167	Aflatoxin B1 aldehyde reductase member 2	Aldo/keto reductase family	aflatoxin B1 aldehyde reductase member 2
HHLG21g0016	HHLG22g0188	Protein FAM83E	Protein of unknown function (DUF1669)	PREDICTED: uncharacterized protein LOC561520
HHLG21g0032	HHLG22g0201	AP-5 complex subunit beta-1	-	PREDICTED: AP-5 complex subunit beta-1
HHLG21g0041	HHLG22g0212	Cyclin-dependent kinase 18	Protein kinase domain	PREDICTED: cyclin-dependent kinase 18
HHLG21g0106	HHLG22g0241	Low-density lipoprotein receptor class A domain-containing protein 2	Low-density lipoprotein receptor domain class A	PREDICTED: low-density lipoprotein receptor class A domain-containing protein 2 isoform X1
HHLG21g0176	HHLG22g0310	Transmembrane protein 246	-	transmembrane protein 246
HHLG21g0265	HHLG22g0440	Probable Ras-related protein Rab7	Ras family	Si:dkey-13a21.4
HHLG21g0406	HHLG22g0496	Uncharacterized protein C3orf14 homolog	Domain of unknown function (DUF4570)	PREDICTED: uncharacterized protein C3orf14 homolog
HHLG21g0506	HHLG22g0556	Zinc transporter ZIP3	ZIP Zinc transporter	solute carrier family 39 member 3-2
HHLG21g0537	HHLG22g0585	Neuronal acetylcholine receptor subunit alpha-4	Neurotransmitter-gated ion-channel ligand binding domain	neuronal acetylcholine receptor subunit alpha-4 precursor
HHLG21g0489	HHLG22g0602	-	-	PREDICTED: LOW QUALITY PROTEIN: neuroblast differentiation-associated protein AHNAK
HHLG23g0133	HHLG24g0112	ATP-binding cassette sub-family A member 5	ABC-2 family transporter protein	PREDICTED: ATP-binding cassette sub-family A member 5 isoform X1
HHLG23g0202	HHLG24g0187	Galactokinase	GHMP kinases N terminal domain	galactokinase
HHLG23g0212	HHLG24g0197	Coiled-coil domain-containing protein 57	-	PREDICTED: coiled-coil domain-containing protein 57 isoform X1
HHLG23g0304	HHLG24g0294	Sclerostin	Sclerostin (SOST)	sclerostin
HHLG23g0486	HHLG24g0434	Serine/threonine-protein phosphatase CPPED1	Calcineurin-like phosphoesterase	serine/threonine-protein phosphatase CPPED1
HHLG23g0516	HHLG24g0478	Transmembrane protein 130	-	Zgc:174622 protein
HHLG23g0592	HHLG24g0543	Kinetochore protein NDC80 homolog	HEC/Ndc80p family	kinetochore protein NDC80 homolog
HHLG23g0634	HHLG24g0620	Glucose-6-phosphatase	PAP2 superfamily	PREDICTED: glucose-6-phosphatase a, catalytic subunit, tandem duplicate 1 isoform X1
HHLG23g0647	HHLG24g0639	Retinol-binding protein 4-A	Lipocalin / cytosolic fatty-acid binding protein family	retinol binding protein
HHLG23g0687	HHLG24g0746	PAXIP1-associated glutamate-rich protein 1	PAXIP1-associated-protein-1 C term PTIP binding protein	PREDICTED: PAXIP1-associated glutamate-rich protein 1
HHLG26g0457	HHLG25g0237	ATP-binding cassette sub-family G member 8	ABC transporter	PREDICTED: ATP-binding cassette sub-family G member 8 isoform X1
HHLG26g0293	HHLG25g0309	Phenazine biosynthesis-like domain-containing protein	Phenazine biosynthesis-like protein	MAWD binding protein like
HHLG26g0359	HHLG25g0379	BAG family molecular chaperone regulator 3	WW domain	BAG family molecular chaperone regulator 3
HHLG26g0381	HHLG25g0402	Sialin	Major Facilitator Superfamily	sialin
HHLG26g0525	HHLG25g0498	C-X-C motif chemokine 9	Small cytokines (intecrine/chemokine), interleukin-8 like	PREDICTED: C-X-C motif chemokine 3
HHLG26g0527	HHLG25g0501	DNA excision repair protein ERCC-6	Helicase conserved C-terminal domain	PREDICTED: DNA excision repair protein ERCC-6
HHLG26g0637	HHLG25g0607	Programmed cell death 1 ligand 1	Immunoglobulin domain	Zgc:153911
HHLG26g0662	HHLG25g0633	Atlastin-1	Guanylate-binding protein, N-terminal domain	atlastin-1
HHLG26g0677	HHLG25g0648	Synaptotagmin-16	C2 domain	PREDICTED: synaptotagmin-16 isoform X2
HHLG26g0714	HHLG25g0671	Cytochrome P450 1B1	Cytochrome P450	cytochrome P450 1B
HHLG26g0687	HHLG25g0700	FERM domain-containing protein 6	FERM C-terminal PH-like domain	PREDICTED: FERM domain-containing protein 6-like isoform X1
HHLG27g0087	HHLG28g0020	Protocadherin Fat 2	EGF-like domain	PREDICTED: protocadherin Fat 2
HHLG27g0214	HHLG28g0195	Protein ATP1B4	Sodium / potassium ATPase beta chain	PREDICTED: protein ATP1B4
HHLG27g0287	HHLG28g0272	Glutathione reductase, mitochondrial	Pyridine nucleotide-disulphide oxidoreductase, dimerisation domain	PREDICTED: glutathione reductase, mitochondrial isoform X1
HHLG27g0362	HHLG28g0354	Microsomal glutathione S-transferase 2	MAPEG family	microsomal glutathione S-transferase 2
HHLG27g0513	HHLG28g0604	Translation factor GUF1, mitochondrial	Elongation factor Tu domain 2	PREDICTED: translation factor GUF1, mitochondrial
HHLG27g0638	HHLG28g0662	Nuclear factor 7, ovary	Zinc finger, C3HC4 type (RING finger)	Similar to Tripartite motif-containing protein 62
HHLG30g0109	HHLG29g0017	Interleukin-1 receptor accessory protein	Immunoglobulin domain	PREDICTED: interleukin-1 receptor accessory protein-like
HHLG30g0037	HHLG29g0023	Chordin	von Willebrand factor type C domain	chordin A
HHLG30g0091	HHLG29g0069	Glutamate carboxypeptidase 2	PA domain	putative N-acetylated-alpha-linked acidic dipeptidase
HHLG30g0082	HHLG29g0078	Glia-derived nexin	Serpin (serine protease inhibitor)	glia-derived nexin precursor
HHLG30g0077	HHLG29g0083	Potassium voltage-gated channel subfamily E member 4	Slow voltage-gated potassium channel	potassium voltage-gated channel subfamily E member 4
HHLG30g0168	HHLG29g0115	Nephrin	Fibronectin type III domain	PREDICTED: nephrin isoform X1
HHLG30g0060	HHLG29g0142	Protein sel-1 homolog 3	Sel1 repeat	LOC559843 protein, partial
HHLG30g0161	HHLG29g0162	IGF-like family receptor 1	TNFR/NGFR cysteine-rich region	PREDICTED: IGF-like family receptor 1
HHLG30g0189	HHLG29g0192	Coiled-coil domain-containing protein 105	Tektin family	PREDICTED: coiled-coil domain-containing protein 105
HHLG30g0185	HHLG29g0196	Thiamine transporter 2	Reduced folate carrier	PREDICTED: thiamine transporter 2-like
HHLG30g0204	HHLG29g0222	Alkylglycerol monooxygenase	Diacylglycerol kinase N-terminus	alkylglycerol monooxygenase
HHLG30g0239	HHLG29g0241	Heat shock protein 105 kDa	Hsp70 protein	PREDICTED: heat shock protein 105 kDa isoform X1
HHLG30g0376	HHLG29g0387	Cell cycle checkpoint protein RAD1	Repair protein Rad1/Rec1/Rad17	Rad1 protein
HHLG30g0413	HHLG29g0426	-	-	PREDICTED: uncharacterized protein si:dkey-103g5.4 isoform X2
HHLG30g0438	HHLG29g0544	Serine--tRNA ligase, mitochondrial	Seryl-tRNA synthetase N-terminal domain	serine--tRNA ligase, mitochondrial
HHLG30g0535	HHLG29g0559	Glyoxalase domain-containing protein 4	Glyoxalase-like domain	Glyoxalase domain containing 4
HHLG30g0548	HHLG29g0573	Group 3 secretory phospholipase A2	Phospholipase A2	PREDICTED: protein PROCA1
HHLG30g0439	HHLG29g0587	Prolyl 4-hydroxylase subunit alpha-3	2OG-Fe(II) oxygenase superfamily	PREDICTED: prolyl 4-hydroxylase subunit alpha-3 isoform X2
HHLG30g0485	HHLG29g0598	Isobutyryl-CoA dehydrogenase, mitochondrial	Acyl-CoA dehydrogenase, N-terminal domain	Acad8 protein, partial
HHLG30g0516	HHLG29g0629	Integrin alpha-E	von Willebrand factor type A domain	PREDICTED: integrin alpha-E-like
HHLG30g0699	HHLG29g0729	Protein CASP	CASP C terminal	cut-like homeobox 1b
HHLG30g0713	HHLG29g0748	P2Y purinoceptor 12	7 transmembrane receptor (rhodopsin family)	P2Y purinoceptor 12-like
HHLG1g0062	HHLG2g0073	Zinc finger protein 750	Zinc-finger	PREDICTED: zinc finger protein 750
HHLG1g0146	HHLG2g0168	Mitochondrial uncoupling protein 2	Mitochondrial carrier protein	uncoupling protein 1
HHLG1g0284	HHLG2g0241	Glutathione S-transferase C-terminal domain-containing protein	Methyltransferase domain	glutathione S-transferase C-terminal domain-containing protein
HHLG1g0288	HHLG2g0245	Dickkopf-related protein 2	Dickkopf N-terminal cysteine-rich region	dickkopf 2
HHLG1g0474	HHLG2g0511	Pseudouridine-5'-phosphatase	Haloacid dehalogenase-like hydrolase	pseudouridine-5'-monophosphatase
HHLG1g0501	HHLG2g0543	Vacuolar protein sorting-associated protein 8 homolog	Region in Clathrin and VPS	vacuolar protein sorting-associated protein 8 homolog
HHLG1g0578	HHLG2g0572	Nicotinamide N-methyltransferase	NNMT/PNMT/TEMT family	nicotinamide N-methyltransferase
HHLG1g0915	HHLG2g0598	Fibrinogen gamma chain	Fibrinogen alpha/beta chain family	fibrinogen gamma chain precursor
HHLG1g0694	HHLG2g0644	Protein disulfide-isomerase	Thioredoxin-like domain	PREDICTED: protein disulfide-isomerase A2 isoform X1
HHLG1g0883	HHLG2g0699	Lipoyl synthase, mitochondrial	Radical SAM superfamily	lipoyl synthase, mitochondrial
HHLG1g0857	HHLG2g0727	WD repeat-containing protein 19	Anaphase-promoting complex subunit 4 WD40 domain	PREDICTED: WD repeat-containing protein 19 isoform X2
HHLG1g0789	HHLG2g0752	Transmembrane protein 192	TMEM192 family	Transmembrane protein 192
HHLG1g0823	HHLG2g0785	Cilia- and flagella-associated protein 97	KIAA1430 homologue	UPF0501 protein KIAA1430 homolog
HHLG1g0838	HHLG2g0801	Tumor suppressor candidate 3	Thioredoxin	PREDICTED: tumor suppressor candidate 3
HHLG1g0754	HHLG2g0834	Bifunctional UDP-N-acetylglucosamine 2-epimerase/N-acetylmannosamine kinase	ROK family	bifunctional UDP-N-acetylglucosamine 2-epimerase/N-acetylmannosamine kinase
HHLG1g0745	HHLG2g0842	Group XIIA secretory phospholipase A2	Group XII secretory phospholipase A2 precursor (PLA2G12)	Zgc:162119 protein
HHLG1g0644	HHLG2g0854	LanC-like protein 1	Lanthionine synthetase C-like protein	Lancl1 protein, partial
HHLG1g0698	HHLG2g0886	-	Protein of unknown function (DUF1446)	PREDICTED: uncharacterized protein si:ch73-132f6.5
HHLG1g0629	HHLG2g0894	Carboxypeptidase O	Zinc carboxypeptidase	carboxypeptidase O precursor
HHLG1g0514	HHLG2g0951	Trifunctional purine biosynthetic protein adenosine-3	AIR synthase related protein, N-terminal domain	trifunctional purine biosynthetic protein adenosine-3
HHLG1g0555	HHLG2g0962	Golgin-45	DASH complex subunit Hsk3 like	PREDICTED: golgin-45-like
HHLG1g0548	HHLG2g0969	Transmembrane protein 255B	FAM70 protein	PREDICTED: transmembrane protein 255B-like
HHLG1g0726	HHLG2g0981	Protein CREG1	Pyridoxamine 5'-phosphate oxidase	PREDICTED: protein CREG1
HHLG32g0944	HHLG31g0024	39S ribosomal protein L51, mitochondrial	Mitochondrial ribosomal subunit	39S ribosomal protein L51, mitochondrial precursor
HHLG32g0935	HHLG31g0033	Ethylmalonyl-CoA decarboxylase	Enoyl-CoA hydratase/isomerase	PREDICTED: ethylmalonyl-CoA decarboxylase isoform X1
HHLG32g0779	HHLG31g0083	Activating signal cointegrator 1 complex subunit 3	Helicase conserved C-terminal domain	PREDICTED: activating signal cointegrator 1 complex subunit 3
HHLG32g0884	HHLG31g0097	Protein PTHB1	RNA polymerase II transcription elongation factor	PREDICTED: protein PTHB1 isoform X2
HHLG32g0807	HHLG31g0119	DNA-binding protein inhibitor ID-4	Helix-loop-helix DNA-binding domain	PREDICTED: DNA-binding protein inhibitor ID-4 isoform X1
HHLG32g0430	HHLG31g0132	Serum paraoxonase/arylesterase 2	Arylesterase	Zgc:112374
HHLG32g0796	HHLG31g0185	Serine/threonine-protein kinase ULK4	Protein kinase domain	PREDICTED: serine/threonine-protein kinase ULK4
HHLG32g0720	HHLG31g0324	RUN and SH3 domain-containing protein 1	RUN domain	PREDICTED: RUN and SH3 domain-containing protein 1 isoform X1
HHLG32g0701	HHLG31g0346	Cytoplasmic phosphatidylinositol transfer protein 1	Phosphatidylinositol transfer protein	PREDICTED: cytoplasmic phosphatidylinositol transfer protein 1 isoform X1
HHLG32g0681	HHLG31g0364	Transient receptor potential cation channel subfamily V member 6	Ankyrin repeats (3 copies)	Transient receptor potential cation channel, subfamily V, member 6
HHLG32g0425	HHLG31g0422	Small conductance calcium-activated potassium channel protein 3	Ion channel	PREDICTED: intermediate conductance calcium-activated potassium channel protein 4 isoform X1
HHLG32g0406	HHLG31g0440
HHLG32g0404	HHLG31g0442	Protein slowmo homolog 1	PRELI-like family	PREDICTED: protein slowmo homolog 1-like
HHLG32g0644	HHLG31g0502	Inversin	IQ calmodulin-binding motif	PREDICTED: inversin isoform X2
HHLG32g0620	HHLG31g0529	E3 ubiquitin-protein ligase TRIM33	B-box zinc finger	PREDICTED: E3 ubiquitin-protein ligase TRIM33 isoform X1
HHLG32g0338	HHLG31g0655	Probable U3 small nucleolar RNA-associated protein 11	Utp11 protein	probable U3 small nucleolar RNA-associated protein 11
HHLG32g0317	HHLG31g0680	Discoidin, CUB and LCCL domain-containing protein 1	F5/8 type C domain	coagulation factor VIII
HHLG32g0231	HHLG31g0768	Ribonuclease P protein subunit p25-like protein	Alba	PREDICTED: IgGFc-binding protein
HHLG32g0176	HHLG31g0823	Dihydropyrimidinase	Amidohydrolase family	dihydropyrimidinase
HHLG32g0148	HHLG31g0853	High affinity nerve growth factor receptor (Fragment)	Leucine rich repeat	high affinity nerve growth factor receptor precursor
HHLG34g0004	HHLG33g0011	Cysteine-rich motor neuron 1 protein	Antistasin family	PREDICTED: cysteine-rich motor neuron 1 protein isoform X3
HHLG34g0018	HHLG33g0037	Inverted formin-2	Diaphanous GTPase-binding Domain	hCG2029577, isoform CRA_d
HHLG34g0039	HHLG33g0067	Hydroxyacid oxidase 1	FMN-dependent dehydrogenase	hydroxyacid oxidase 1
HHLG34g0045	HHLG33g0071	DNA helicase MCM8	MCM2/3/5 family	PREDICTED: DNA helicase MCM8 isoform X1
HHLG34g0058	HHLG33g0090	Glucokinase regulatory protein	-	PREDICTED: glucokinase regulatory protein-like
HHLG34g0063	HHLG33g0094	Bifunctional epoxide hydrolase 2	Haloacid dehalogenase-like hydrolase	bifunctional epoxide hydrolase 2
HHLG34g0075	HHLG33g0108	Quinone oxidoreductase PIG3	Alcohol dehydrogenase GroES-like domain	PREDICTED: quinone oxidoreductase PIG3
HHLG34g0098	HHLG33g0124	A-kinase anchor protein 12	WSK motif	PREDICTED: uncharacterized threonine-rich GPI-anchored glycoprotein PJ4664.02
HHLG34g0192	HHLG33g0179	Histone-lysine N-methyltransferase SMYD3	MYND finger	histone-lysine N-methyltransferase SMYD3
HHLG34g0213	HHLG33g0201	Serine/threonine-protein phosphatase 2A regulatory subunit B'' subunit gamma	-	protein phosphatase 2 regulatory subunit B'' gamma
HHLG34g0429	HHLG33g0432	L-threonine 3-dehydrogenase, mitochondrial	NAD dependent epimerase/dehydratase family	Zgc:165525 protein
HHLG34g0475	HHLG33g0478	Leucine zipper protein 1	-	PREDICTED: leucine zipper protein 1
HHLG34g0492	HHLG33g0496	EH domain-containing protein 4	Cytoskeletal-regulatory complex EF hand	Im:7147183 protein
HHLG34g0518	HHLG33g0524	Extracellular tyrosine-protein kinase PKDCC	Protein-kinase domain of FAM69	PREDICTED: protein kinase domain-containing protein, cytoplasmic-like
HHLG34g0599	HHLG33g0531	Isoamyl acetate-hydrolyzing esterase 1 homolog	GDSL-like Lipase/Acylhydrolase	Iah1 protein
HHLG34g0568	HHLG33g0578	Xanthine dehydrogenase/oxidase	2Fe-2S iron-sulfur cluster binding domain	PREDICTED: xanthine dehydrogenase/oxidase
HHLG34g0653	HHLG33g0651	Complement component C1q receptor	Lectin C-type domain	PREDICTED: complement component C1q receptor
HHLG34g0663	HHLG33g0662	Zinc finger protein 106	WD domain, G-beta repeat	PREDICTED: zinc finger protein 106
HHLG34g0667	HHLG33g0668	Maleylacetoacetate isomerase	Glutathione S-transferase, C-terminal domain	maleylacetoacetate isomerase isoform 1
HHLG34g0700	HHLG33g0704	Heat shock 70 kDa protein 4L	Hsp70 protein	PREDICTED: heat shock 70 kDa protein 4L
HHLG34g0602	HHLG33g0715	UMP-CMP kinase 2, mitochondrial	Thymidylate kinase	PREDICTED: UMP-CMP kinase 2, mitochondrial
HHLG34g0726	HHLG33g0732	Pleckstrin homology domain-containing family D member 1	-	PREDICTED: pleckstrin homology domain-containing family D member 1
HHLG34g0757	HHLG33g0778	D-beta-hydroxybutyrate dehydrogenase, mitochondrial	short chain dehydrogenase	Zgc:113142
HHLG34g0760	HHLG33g0781	Protein TSSC1	WD domain, G-beta repeat	protein TSSC1
HHLG34g0782	HHLG33g0808	Ribosomal protein S6 kinase-like 1	Protein kinase domain	PREDICTED: ribosomal protein S6 kinase-like 1
HHLG36g0644	HHLG35g0047	CMP-N-acetylneuraminate-beta-galactosamide-alpha-2, 3-sialyltransferase 4	Glycosyltransferase family 29 (sialyltransferase)	CMP-N-acetylneuraminate-beta-galactosamide-alpha-2,3-sialyltransferase 4 isoform 1
HHLG36g0630	HHLG35g0063	C5a anaphylatoxin chemotactic receptor 1	7 transmembrane receptor (rhodopsin family)	PREDICTED: C5a anaphylatoxin chemotactic receptor 1
HHLG36g0620	HHLG35g0073	Potassium channel subfamily K member 6	Ion channel	Zgc:110418
HHLG36g0566	HHLG35g0172	Progesterone receptor	Zinc finger, C4 type (two domains)	progesterone receptor
HHLG36g0569	HHLG35g0176	Tetratricopeptide repeat protein 36	Tetratricopeptide repeat	tetratricopeptide repeat protein 36
HHLG36g0441	HHLG35g0226	Leucine zipper protein 2	Leucine zipper	leucine zipper protein 2 isoform 1 precursor
HHLG36g0387	HHLG35g0300	LysM and putative peptidoglycan-binding domain-containing protein 4	-	novel protein (zgc:77861)
HHLG36g0490	HHLG35g0313	-	Protein of unknown function (DUF4529)	uncharacterized protein LOC100150067
HHLG36g0501	HHLG35g0324	Neprilysin	Peptidase family M13	PREDICTED: neprilysin
HHLG36g0352	HHLG35g0368	Choline kinase alpha	Choline/ethanolamine kinase	Chka protein
HHLG36g0345	HHLG35g0374	Pyroglutamyl-peptidase 1	-	PREDICTED: pyroglutamyl-peptidase 1-like protein
HHLG36g0343	HHLG35g0376	Tetratricopeptide repeat protein 23	Tetratricopeptide repeat	PREDICTED: tetratricopeptide repeat protein 23 isoform X2
HHLG36g0282	HHLG35g0443	Bardet-Biedl syndrome 2 protein homolog	Ciliary BBSome complex subunit 2, middle region	Bbs2 protein
HHLG36g0245	HHLG35g0481	Pleckstrin homology domain-containing family G member 7	-	PREDICTED: pleckstrin homology domain-containing family G member 7 isoform X3
HHLG36g0153	HHLG35g0574	Kelch-like protein 42	BTB/POZ domain	PREDICTED: kelch repeat and BTB domain-containing protein 13-like
HHLG36g0094	HHLG35g0602	RNA-binding protein NOB1	Nin one binding (NOB1) Zn-ribbon like	PREDICTED: RNA-binding protein NOB1 isoform X1
HHLG36g0125	HHLG35g0634	von Willebrand factor	Trypsin Inhibitor like cysteine rich domain	von Willebrand factor precursor
HHLG36g0067	HHLG35g0675	Integrator complex subunit 4	HEAT repeats	PREDICTED: integrator complex subunit 4
HHLG36g0063	HHLG35g0679	Aquaporin-11	-	Aqp11 protein
HHLG36g0016	HHLG35g0726	Semaphorin-7A	Plexin repeat	PREDICTED: semaphorin-7A-like, partial
HHLG38g0509	HHLG37g0400	Absent in melanoma 1-like protein	Ricin-type beta-trefoil lectin domain	PREDICTED: uncharacterized protein LOC101883938
HHLG38g0467	HHLG37g0447	Leucine-rich repeat-containing protein 14B	-	leucine-rich repeat-containing protein 14B
HHLG38g0461	HHLG37g0454	Kelch-like protein 31	BTB And C-terminal Kelch	PREDICTED: kelch-like protein 31
HHLG38g0608	HHLG37g0637	Basic leucine zipper and W2 domain-containing protein 2	eIF4-gamma/eIF5/eIF2-epsilon	PREDICTED: basic leucine zipper and W2 domain-containing protein 2 isoform X1
HHLG38g0588	HHLG37g0658	Eukaryotic translation initiation factor 3 subunit I	WD domain, G-beta repeat	eukaryotic translation initiation factor 3 subunit I
HHLG38g0751	HHLG37g0766	SNARE-associated protein Snapin	Snapin/Pallidin	SNARE-associated protein Snapin
HHLG38g0791	HHLG37g0802	Connective tissue growth factor	von Willebrand factor type C domain	connective tissue growth factor b
HHLG38g0797	HHLG37g0810	-	-	PREDICTED: uncharacterized protein LOC100136863 isoform X1
HHLG39g0014	HHLG40g0019	Monocarboxylate transporter 10	Major Facilitator Superfamily	monocarboxylate transporter 10
HHLG39g0030	HHLG40g0026	Interleukin-20 receptor subunit alpha	Interferon-alpha/beta receptor, fibronectin type III	class II cytokine receptor crfb8
HHLG39g0041	HHLG40g0033	Rho GTPase-activating protein 18	RhoGAP domain	PREDICTED: rho GTPase-activating protein 18 isoform X1
HHLG39g0092	HHLG40g0162	E3 ubiquitin-protein ligase TRIM9	Zinc finger, C3HC4 type (RING finger)	PREDICTED: tripartite motif-containing protein 67 isoform X1
HHLG39g0202	HHLG40g0205	Myocilin	Olfactomedin-like domain	Myocilin precursor
HHLG39g0204	HHLG40g0207	Inosine triphosphate pyrophosphatase	Ham1 family	inosine triphosphate pyrophosphatase
HHLG39g0241	HHLG40g0248	Aquaporin-4	Major intrinsic protein	PREDICTED: aquaporin-4 isoform X1
HHLG39g0309	HHLG40g0319	Platelet-derived growth factor receptor alpha	Immunoglobulin domain	PREDICTED: platelet-derived growth factor receptor alpha isoform X1
HHLG39g0311	HHLG40g0321	E3 ubiquitin-protein ligase LNX	Zinc finger, C3HC4 type (RING finger)	PREDICTED: E3 ubiquitin-protein ligase LNX isoform X3
HHLG39g0323	HHLG40g0334	Sodium/bile acid cotransporter 4	Sodium Bile acid symporter family	PREDICTED: sodium/bile acid cotransporter 4 isoform X1
HHLG39g0344	HHLG40g0365	Connective tissue growth factor	Thrombospondin type 1 domain	connective tissue growth factor a
HHLG39g0363	HHLG40g0385	Solute carrier family 35 member F6	Solute carrier family 35	solute carrier family 35 member F6
HHLG39g0369	HHLG40g0391	Macoilin	Transmembrane protein	PREDICTED: macoilin isoform X2
HHLG39g0370	HHLG40g0392	Protein SERAC1	PGAP1-like protein	Serac1 protein
HHLG39g0398	HHLG40g0419	Phospholipase B1, membrane-associated	Granin (chromogranin or secretogranin)	PREDICTED: phospholipase B1, membrane-associated-like
HHLG39g0422	HHLG40g0444	Rho-related GTP-binding protein RhoV	Ras family	PREDICTED: rho-related GTP-binding protein RhoV
HHLG39g0432	HHLG40g0454	Sodium/bile acid cotransporter	Sodium Bile acid symporter family	PREDICTED: sodium/bile acid cotransporter isoform X1
HHLG39g0491	HHLG40g0515	Armadillo repeat-containing protein 2	-	PREDICTED: armadillo repeat-containing protein 2
HHLG39g0500	HHLG40g0524	Neuroblastoma-amplified sequence	Secretory pathway protein Sec39	PREDICTED: neuroblastoma-amplified sequence isoform X1
HHLG39g0521	HHLG40g0546	Uncharacterized protein C1orf112 homolog	Domain of unknown function (DUF4487)	PREDICTED: uncharacterized protein C1orf112 homolog isoform X1
HHLG39g0570	HHLG40g0678	60S ribosomal protein L7-like 1	Ribosomal L30 N-terminal domain	60S ribosomal protein L7-like 1
HHLG39g0594	HHLG40g0689	G-protein coupled receptor 126	Pentaxin family	PREDICTED: G-protein coupled receptor 126 isoform X4
HHLG39g0624	HHLG40g0719	CAD protein	Amidohydrolase family	carbamoyl-phosphate synthetase 2, aspartate transcarbamylase, and dihydroorotase
HHLG39g0631	HHLG40g0726	Clusterin	Clusterin	PREDICTED: clusterin
HHLG42g0035	HHLG41g0047	Tyrosine-protein kinase SgK223	Protein kinase domain	PREDICTED: tyrosine-protein kinase SgK223-like
HHLG42g0127	HHLG41g0062	Protein Shroom3	PDZ domain (Also known as DHR or GLGF)	Shroom3v1
HHLG42g0257	HHLG41g0180	Zinc finger protein 532	C2H2-type zinc finger	PREDICTED: zinc finger protein 532 isoform X1
HHLG42g0245	HHLG41g0192	Cholesterol desaturase daf-36	Rieske [2Fe-2S] domain	Zgc:92275
HHLG42g0205	HHLG41g0232	Chloride intracellular channel protein 4	Glutathione S-transferase, C-terminal domain	chloride intracellular channel protein 3
HHLG42g0226	HHLG41g0254	Splicing factor, suppressor of white-apricot homolog	Surp module	splicing factor, suppressor of white-apricot homolog
HHLG42g0406	HHLG41g0385	DNA damage-induced apoptosis suppressor protein	Replication factor-A C terminal domain	PREDICTED: DNA damage-induced apoptosis suppressor protein
HHLG42g0386	HHLG41g0402	Calcyphosin-like protein	EF hand	PREDICTED: calcyphosin-like protein isoform X1
HHLG42g0460	HHLG41g0424	5-hydroxytryptamine receptor 3A	Neurotransmitter-gated ion-channel transmembrane region	PREDICTED: 5-hydroxytryptamine receptor 3A-like
HHLG42g0443	HHLG41g0461	Bicaudal D-related protein 1	-	PREDICTED: bicaudal D-related protein 2-like
HHLG42g0653	HHLG41g0688	Solute carrier family 13 member 2	Sodium:sulfate symporter transmembrane region	solute carrier family 13 member 2
HHLG42g0684	HHLG41g0730	-	-	interleukin 4/13A
HHLG42g0714	HHLG41g0760	PDZ and LIM domain protein 4	LIM domain	PDZ and LIM domain protein 4
HHLG42g0768	HHLG41g0820	WD repeat-containing protein 55	WD domain, G-beta repeat	WD repeat-containing protein 55
HHLG42g0781	HHLG41g0826	Long-chain-fatty-acid--CoA ligase 6	AMP-binding enzyme	PREDICTED: LOW QUALITY PROTEIN: long-chain-fatty-acid--CoA ligase 6
HHLG43g0028	HHLG44g0030	Neuroblastoma suppressor of tumorigenicity 1	DAN domain	neuroblastoma suppressor of tumorigenicity 1 precursor
HHLG43g0092	HHLG44g0056	Thromboxane A2 receptor	7 transmembrane receptor (rhodopsin family)	thromboxane A2 receptor
HHLG43g0124	HHLG44g0075	Gamma-glutamyl hydrolase	Peptidase C26	Zgc:171566 protein
HHLG43g0110	HHLG44g0093	Uncharacterized protein C19orf44	Domain of unknown function (DUF4614)	PREDICTED: uncharacterized protein C19orf44 homolog isoform X1
HHLG43g0417	HHLG44g0425	Coiled-coil domain-containing protein 50	Coiled-coil domain-containing protein 50 N-terminus	PREDICTED: coiled-coil domain-containing protein 50 isoform X2
HHLG43g0466	HHLG44g0440	DNA-directed RNA polymerase III subunit RPC6	RNA polymerase Rpc34 subunit	Polr3f protein
HHLG43g0501	HHLG44g0569	-	Immunoglobulin V-set domain	PREDICTED: uncharacterized protein LOC101884811
HHLG43g0500	HHLG44g0570	Receptor-transporting protein 3	Zinc-binding domain	PREDICTED: receptor-transporting protein 2
HHLG45g0039	HHLG46g0032	Complement factor I	Kazal-type serine protease inhibitor domain	complement control protein factor I-B
HHLG45g0046	HHLG46g0036	Probable ATP-dependent RNA helicase DDX58	Helicase conserved C-terminal domain	retinoic acid-inducible protein I
HHLG45g0063	HHLG46g0063	N(G),N(G)-dimethylarginine dimethylaminohydrolase 1	Amidinotransferase	PREDICTED: N(G),N(G)-dimethylarginine dimethylaminohydrolase 1
HHLG45g0140	HHLG46g0140	Iodotyrosine dehalogenase 1	Nitroreductase family	PREDICTED: iodotyrosine dehalogenase 1
HHLG45g0560	HHLG46g0196	Tetraspanin-31	Tetraspanin family	sarcoma amplified sequence
HHLG45g0500	HHLG46g0257	3-oxo-5-alpha-steroid 4-dehydrogenase 1	Protein of unknown function (DUF1295)	PREDICTED: uncharacterized protein si:ch211-210c8.6
HHLG45g0489	HHLG46g0269	Hematopoietic progenitor cell antigen CD34	CD34/Podocalyxin family	PREDICTED: uncharacterized protein si:dkey-261h17.1
HHLG45g0254	HHLG46g0296	Serine/threonine-protein kinase Sgk1	Protein kinase C terminal domain	PREDICTED: serine/threonine-protein kinase Sgk1 isoform X1
HHLG45g0253	HHLG46g0297	Solute carrier family 2, facilitated glucose transporter member 12	Sugar (and other) transporter	solute carrier family 2, facilitated glucose transporter member 12
HHLG45g0247	HHLG46g0303	SH3 domain-binding glutamic acid-rich-like protein 2	SH3-binding, glutamic acid-rich protein	PREDICTED: SH3 domain-binding glutamic acid-rich-like protein 2
HHLG45g0207	HHLG46g0346	Uncharacterized protein C1orf127	Domain of unknown function (DUF4556)	PREDICTED: uncharacterized protein C1orf127 homolog
HHLG45g0186	HHLG46g0391	Acrosin	Trypsin	PREDICTED: serine protease 53-like
HHLG45g0200	HHLG46g0405	CDP-diacylglycerol--serine O-phosphatidyltransferase	CDP-alcohol phosphatidyltransferase	uncharacterized protein LOC559970
HHLG45g0284	HHLG46g0413	6-phosphofructo-2-kinase/fructose-2,6-bisphosphatase	von Willebrand factor type A domain	PREDICTED: inter-alpha-trypsin inhibitor heavy chain H6 isoform X1
HHLG45g0340	HHLG46g0472	PGC-1 and ERR-induced regulator in muscle protein 1	-	PREDICTED: uncharacterized protein si:dkey-98j1.5
HHLG45g0346	HHLG46g0480	Carbonic anhydrase 6	Pentaxin family	PREDICTED: carbonic anhydrase 6-like isoform X2
HHLG45g0353	HHLG46g0486	Hereditary hemochromatosis protein homolog	Class I Histocompatibility antigen, domains alpha 1 and 2	MHC class Ia chain
HHLG45g0383	HHLG46g0515	Tetratricopeptide repeat protein 34	TPR repeat	PREDICTED: tetratricopeptide repeat protein 34
HHLG45g0404	HHLG46g0538	Transketolase	Transketolase, C-terminal domain	transketolase-like protein 2
HHLG45g0635	HHLG46g0657	Monocarboxylate transporter 2	Major Facilitator Superfamily	solute carrier family 16, member 7 (monocarboxylic acid transporter 2)
HHLG45g0746	HHLG46g0767	RNA-binding protein 10	Zn-finger in Ran binding protein and others	PREDICTED: RNA-binding protein 10-like isoform X3
HHLG45g0789	HHLG46g0819	Uncharacterized protein C3orf18	-	PREDICTED: uncharacterized protein C3orf18
HHLG47g0004	HHLG48g0002	GPI mannosyltransferase 1	Mannosyltransferase (PIG-M)	GPI mannosyltransferase 1
HHLG47g0027	HHLG48g0031	NEDD8 ultimate buster 1	UBA/TS-N domain	NEDD8
HHLG47g0101	HHLG48g0109	-	-	PREDICTED: uncharacterized protein si:ch211-183d21.1
HHLG47g0104	HHLG48g0112	Ribosome biogenesis protein TSR3 homolog	Possible Fer4-like domain in RNase L inhibitor, RLI	ribosome biogenesis protein TSR3 homolog
HHLG47g0264	HHLG48g0276	Acetylcholine receptor subunit delta	Neurotransmitter-gated ion-channel transmembrane region	acetylcholine receptor subunit delta precursor
HHLG47g0267	HHLG48g0280	Phosphate-regulating neutral endopeptidase	Peptidase family M13	PREDICTED: phosphate-regulating neutral endopeptidase isoform X1
HHLG47g0350	HHLG48g0366	Phospholipid-transporting ATPase IB	haloacid dehalogenase-like hydrolase	PREDICTED: phospholipid-transporting ATPase IB isoform X1
HHLG47g0381	HHLG48g0397	3-ketoacyl-CoA thiolase B, peroxisomal	Thiolase, C-terminal domain	3-ketoacyl-CoA thiolase, peroxisomal
HHLG47g0443	HHLG48g0463	XK-related protein 9	XK-related protein	PREDICTED: XK-related protein 9 isoform X1
HHLG47g0445	HHLG48g0464	Eyes absent homolog 1	-	PREDICTED: eyes absent homolog 1 isoform X1
HHLG47g0580	HHLG48g0601	Tubulin beta-5 chain	Tubulin C-terminal domain	PREDICTED: tubulin beta-5 chain
HHLG47g0583	HHLG48g0604	Lymphocyte antigen 86	-	PREDICTED: lymphocyte antigen 86 isoform X2
HHLG47g0591	HHLG48g0613	Mediator of RNA polymerase II transcription subunit 1	Mediator of RNA polymerase II transcription subunit 1	mediator of RNA polymerase II transcription subunit 1-like
HHLG3g0011	HHLG4g0015	Angiopoietin-related protein 1	Fibrinogen beta and gamma chains, C-terminal globular domain	PREDICTED: angiopoietin-related protein 1-like
HHLG3g0049	HHLG4g0051	Tubulin beta-2 chain	Tubulin C-terminal domain	Tubulin beta-2A chain
HHLG3g0081	HHLG4g0079	7-alpha-hydroxycholest-4-en-3-one 12-alpha-hydroxylase	Cytochrome P450	cytochrome P450, family 8, subfamily B, polypeptide 1
HHLG3g0117	HHLG4g0219	U3 small nucleolar ribonucleoprotein protein IMP3	Ribosomal protein S4/S9 N-terminal domain	U3 small nucleolar ribonucleoprotein protein IMP3
HHLG3g0107	HHLG4g0229	Zinc finger and BTB domain-containing protein 41	BTB/POZ domain	PREDICTED: zinc finger and BTB domain-containing protein 41
HHLG3g0338	HHLG4g0381	Carbonic anhydrase-related protein	Eukaryotic-type carbonic anhydrase	carbonic anhydrase-related protein
HHLG3g0355	HHLG4g0399	Serine/threonine-protein kinase RIO1	RIO1 family	serine/threonine-protein kinase RIO1
HHLG3g0381	HHLG4g0427	MARVEL domain-containing protein 2	Membrane-associating domain	PREDICTED: occludin/ELL domain-containing protein 1
HHLG3g0485	HHLG4g0506	UPF0489 protein C5orf22 homolog	UPF0489 domain	UPF0489 protein C5orf22 homolog
HHLG3g0441	HHLG4g0514	Pancreas transcription factor 1 subunit alpha	Helix-loop-helix DNA-binding domain	pancreas transcription factor 1 subunit alpha
HHLG3g0494	HHLG4g0561	Collectin-12	Lectin C-type domain	PREDICTED: collectin-12 isoform X1
HHLG3g0570	HHLG4g0636	Tenascin-N	Human growth factor-like EGF	PREDICTED: tenascin-N isoform X1
HHLG3g0579	HHLG4g0644	Laminin subunit gamma-2	Laminin EGF domain	PREDICTED: laminin subunit gamma-2
HHLG3g0702	HHLG4g0772	Jouberin	Variant SH3 domain	PREDICTED: uncharacterized protein si:dkey-97a13.12
HHLG3g0723	HHLG4g0791	Brain acid soluble protein 1 homolog	Brain acid soluble protein 1 (BASP1 protein)	LOC569631 protein
HHLG3g0766	HHLG4g0839	Acetylcholine receptor subunit gamma	Neurotransmitter-gated ion-channel transmembrane region	cholinergic receptor, nicotinic, gamma precursor
HHLG3g0767	HHLG4g0840	Phospholipid scramblase family member 5	Scramblase	PREDICTED: phospholipid scramblase 2-like
HHLG3g0864	HHLG4g0947	Ras-related protein Rab-31	Ras family	PREDICTED: ras-related protein Rab-31
HHLG49g0621	HHLG50g0015	tRNA-specific adenosine deaminase 1	Adenosine-deaminase (editase) domain	PREDICTED: tRNA-specific adenosine deaminase 1 isoform X1
HHLG49g0586	HHLG50g0042	M-phase phosphoprotein 6	M-phase phosphoprotein 6	M-phase phosphoprotein 6
HHLG49g0533	HHLG50g0094	Oxysterol-binding protein-related protein 5	PH domain	PREDICTED: oxysterol-binding protein-related protein 5 isoform X1
HHLG49g0480	HHLG50g0167	C2 calcium-dependent domain-containing protein 4C	C2 domain	PREDICTED: uncharacterized protein LOC569005 isoform X1
HHLG49g0437	HHLG50g0180	DnaJ homolog subfamily A member 4	DnaJ central domain	PREDICTED: dnaJ homolog subfamily A member 1
HHLG49g0454	HHLG50g0197	COMM domain-containing protein 4	HCaRG protein	comm domain-containing protein 4
HHLG49g0395	HHLG50g0249	Alpha-ketoglutarate-dependent dioxygenase alkB homolog 3	2OG-Fe(II) oxygenase superfamily	PREDICTED: alpha-ketoglutarate-dependent dioxygenase alkB homolog 3 isoform X1
HHLG49g0360	HHLG50g0284	Troponin T, cardiac muscle isoforms	Troponin	PREDICTED: troponin T2d, cardiac isoform X1
HHLG49g0325	HHLG50g0342	Solute carrier family 23 member 2	Permease family	PREDICTED: solute carrier family 23 member 2-like isoform X1
HHLG49g0225	HHLG50g0404	T-complex protein 11-like protein 1	T-complex protein 11	unnamed protein product
HHLG49g0235	HHLG50g0413	Exocyst complex component 3-like protein	Exocyst complex component Sec6	RecName: Full=Exocyst complex component 3-like protein
HHLG49g0260	HHLG50g0438	Probable D-lactate dehydrogenase, mitochondrial	FAD binding domain	probable D-lactate dehydrogenase, mitochondrial
HHLG49g0191	HHLG50g0462	Cytosolic carboxypeptidase 4	Zinc carboxypeptidase	PREDICTED: cytosolic carboxypeptidase 4 isoform X1
HHLG49g0154	HHLG50g0501	Secretion-regulating guanine nucleotide exchange factor	Regulator of chromosome condensation (RCC1) repeat	PREDICTED: secretion-regulating guanine nucleotide exchange factor
HHLG49g0102	HHLG50g0557	Gamma-tubulin complex component 6	Spc97 / Spc98 family	PREDICTED: gamma-tubulin complex component 6 isoform X2
HHLG49g0083	HHLG50g0576	p53-induced death domain-containing protein 1	Leucine Rich Repeat	PREDICTED: p53-induced death domain-containing protein 1 isoform X2
HHLG49g0002	HHLG50g0646	Sodium- and chloride-dependent GABA transporter 2	Sodium:neurotransmitter symporter family	PREDICTED: sodium- and chloride-dependent GABA transporter 2-like
HHLG5g0909	HHLG6g0126	Mitochondrial thiamine pyrophosphate carrier	Mitochondrial carrier protein	Zgc:111878
HHLG5g0938	HHLG6g0155	Tetratricopeptide repeat protein 39A	Tetratricopeptide repeat	tetratricopeptide repeat protein 39A
HHLG5g0817	HHLG6g0257	UPF0515 protein C19orf66 homolog	Uncharacterised protein UPF0515	UPF0515 protein C19orf66 homolog
HHLG5g0798	HHLG6g0298	Nitrogen permease regulator 3-like protein	Nitrogen Permease regulator of amino acid transport activity 3	nitrogen permease regulator 3-like protein
HHLG5g0770	HHLG6g0329	Ubiquitin carboxyl-terminal hydrolase 31	Ubiquitin carboxyl-terminal hydrolase	PREDICTED: ubiquitin carboxyl-terminal hydrolase 31 isoform X2
HHLG5g0703	HHLG6g0396	Lethal(2) giant larvae protein homolog 1	WD domain, G-beta repeat	PREDICTED: lethal(2) giant larvae protein homolog 1 isoform X2
HHLG5g0361	HHLG6g0739	116 kDa U5 small nuclear ribonucleoprotein component	Elongation Factor G, domain II	116 kDa U5 small nuclear ribonucleoprotein component
HHLG5g0312	HHLG6g0791	Ankyrin repeat and SOCS box protein 16	SOCS box	ankyrin repeat and SOCS box protein 16
HHLG7g0123	HHLG8g0009	N-acetylglucosamine-6-sulfatase	Sulfatase	N-acetylglucosamine-6-sulfatase precursor
HHLG7g0084	HHLG8g0091	Cytidine monophosphate-N-acetylneuraminic acid hydroxylase	Rieske [2Fe-2S] domain	PREDICTED: cytidine monophosphate-N-acetylneuraminic acid hydroxylase isoform X1
HHLG7g0155	HHLG8g0155	Radial spoke head protein 9 homolog	Radial spokehead-like protein	radial spoke head protein 9 homolog
HHLG7g0156	HHLG8g0156	CSC1-like protein 1	Cytosolic domain of 10TM putative phosphate transporter	CSC1-like protein 2
HHLG7g0285	HHLG8g0287	Ras-related and estrogen-regulated growth inhibitor-like protein	Ras family	ras-related and estrogen-regulated growth inhibitor-like protein
HHLG7g0329	HHLG8g0303	ATP-binding cassette sub-family C member 9	ABC transporter	PREDICTED: ATP-binding cassette sub-family C member 9 isoform X2
HHLG7g0303	HHLG8g0321	-	-	uncharacterized protein LOC557488 precursor
HHLG7g0360	HHLG8g0371	Lumican	Leucine rich repeat N-terminal domain	lumican precursor
HHLG7g0484	HHLG8g0489	Acyl-CoA synthetase short-chain family member 3, mitochondrial	AMP-binding enzyme C-terminal domain	PREDICTED: acyl-CoA synthetase short-chain family member 3, mitochondrial

## Sheet: Dominant genes in subgenome B
Annotation of the 32 fold-change-dominant genes in subgenome B.
Gene_A	Gene_B	swiss_annotation	pfam_annotation	nr_annotation
HHLG9g0117	HHLG10g0010	ATP-dependent RNA helicase DDX54	Helicase conserved C-terminal domain	ATP-dependent RNA helicase DDX54
HHLG9g1014	HHLG10g0025	Hexokinase-2	Hexokinase	hexokinase 2
HHLG9g0993	HHLG10g0044	Sushi domain-containing protein 2	Somatomedin B domain	PREDICTED: sushi domain-containing protein 2-like
HHLG9g0948	HHLG10g0076	Transient receptor potential cation channel subfamily V member 4	Ion transport protein	PREDICTED: transient receptor potential cation channel subfamily V member 4 isoform X2
HHLG9g0925	HHLG10g0104	WSC domain-containing protein 2	Sulfotransferase domain	WSC domain-containing protein 2
HHLG9g0923	HHLG10g0106	LIM domain kinase 2	PDZ domain (Also known as DHR or GLGF)	LIM domain kinase 2
HHLG9g0922	HHLG10g0107	Phosphoinositide-3-kinase-interacting protein 1	Kringle domain	phosphoinositide-3-kinase-interacting protein 1 precursor
HHLG9g0900	HHLG10g0129	Ribosomal biogenesis protein LAS1L	Las1-like	ribosomal biogenesis protein LAS1L
HHLG9g0868	HHLG10g0165	Sciellin	-	PREDICTED: proteoglycan 4
HHLG9g0864	HHLG10g0169	Coiled-coil alpha-helical rod protein 1	Alpha helical coiled-coil rod protein (HCR)	PREDICTED: coiled-coil alpha-helical rod protein 1 isoform X1
HHLG9g0791	HHLG10g0205	Coiled-coil domain-containing protein 125	-	coiled-coil domain-containing protein 125
HHLG9g0801	HHLG10g0216	Guanine deaminase	Amidohydrolase family	guanine deaminase
HHLG9g0817	HHLG10g0234	Rhomboid domain-containing protein 3	Rhomboid family	rhomboid domain-containing protein 3
HHLG9g0643	HHLG10g0406	60S ribosomal protein L12	Ribosomal protein L11, RNA binding domain	ribosomal protein L12
HHLG9g0635	HHLG10g0416	Kynurenine--oxoglutarate transaminase 1	Aminotransferase class I and II	cysteine conjugate-beta lyase; cytoplasmic (glutamine transaminase K, kyneurenine aminotransferase)
HHLG9g0634	HHLG10g0417	Surfeit locus protein 6 homolog	Surfeit locus protein 6	PREDICTED: surfeit locus protein 6 isoform X1
HHLG9g0572	HHLG10g0477	F-box only protein 50	F-box associated region	nonspecific cytotoxic cell receptor protein
HHLG9g0519	HHLG10g0528	Acetylcholine receptor subunit gamma	Neurotransmitter-gated ion-channel ligand binding domain	PREDICTED: acetylcholine receptor subunit gamma isoform X1
HHLG9g0511	HHLG10g0536	C-X-C motif chemokine 13	Small cytokines (intecrine/chemokine), interleukin-8 like	PREDICTED: C-X-C motif chemokine 13
HHLG9g0479	HHLG10g0570	Atrial natriuretic peptide receptor 3	Receptor family ligand binding region	PREDICTED: atrial natriuretic peptide receptor 3 isoform X1
HHLG9g0476	HHLG10g0573	Elongation factor 2	Elongation factor Tu domain 2	PREDICTED: elongation factor 2
HHLG9g0467	HHLG10g0582	Alpha-ketoglutarate-dependent dioxygenase alkB homolog 2	2OG-Fe(II) oxygenase superfamily	alpha-ketoglutarate-dependent dioxygenase alkB homolog 2
HHLG9g0375	HHLG10g0680	DNA mismatch repair protein Msh3	MutS domain III	PREDICTED: DNA mismatch repair protein Msh3 isoform X2
HHLG9g0350	HHLG10g0707	N-acylethanolamine-hydrolyzing acid amidase	Linear amide C-N hydrolases, choloylglycine hydrolase family	PREDICTED: N-acylethanolamine-hydrolyzing acid amidase
HHLG9g0227	HHLG10g0836	Forkhead box protein N5	Forkhead domain	forkhead box protein R1
HHLG9g0060	HHLG10g0949	Selenoprotein M	Sep15/SelM redox domain	selenoprotein M precursor
HHLG9g0068	HHLG10g0958	Aldehyde dehydrogenase, mitochondrial	Aldehyde dehydrogenase family	PREDICTED: aldehyde dehydrogenase, mitochondrial-like, partial
HHLG9g0074	HHLG10g0965	ADP-ribosylation factor-like protein 6-interacting protein 4	Nuclear RNA-splicing-associated protein	ADP-ribosylation factor-like protein 6-interacting protein 4
HHLG9g0100	HHLG10g0982	Nuclear pore complex protein Nup214	-	PREDICTED: nuclear pore complex protein Nup214
HHLG9g1026	HHLG10g0988	Tectonic-2	Protein of unknown function (DUF1619)	PREDICTED: tectonic-2
HHLG9g1038	HHLG10g1000	Pescadillo	Pescadillo N-terminus	pescadillo-like isoform 2
HHLG9g1046	HHLG10g1009	WD repeat and SOCS box-containing protein 2	SOCS box	WD repeat and SOCS box-containing protein 2
HHLG9g1059	HHLG10g1023	Merlin	FERM N-terminal domain	merlin
HHLG9g1082	HHLG10g1048	Paralemmin-2	-	PREDICTED: paralemmin-2
HHLG9g1075	HHLG10g1058	A disintegrin and metalloproteinase with thrombospondin motifs 12	Reprolysin (M12B) family zinc metalloprotease	PREDICTED: A disintegrin and metalloproteinase with thrombospondin motifs 12 isoform X1
HHLG9g1171	HHLG10g1120	Zinc finger HIT domain-containing protein 3 (Fragment)	HIT zinc finger	zinc finger HIT domain-containing protein 3
HHLG9g1173	HHLG10g1123	Carbohydrate-responsive element-binding protein	Helix-loop-helix DNA-binding domain	PREDICTED: carbohydrate-responsive element-binding protein-like
HHLG9g1194	HHLG10g1168	Argininosuccinate synthase	Arginosuccinate synthase	argininosuccinate synthase
HHLG11g0908	HHLG12g0032	Intraflagellar transport protein 27 homolog	Ras family	intraflagellar transport protein 27-like
HHLG11g0885	HHLG12g0080	Putative hydroxypyruvate isomerase	-	putative hydroxypyruvate isomerase
HHLG11g0870	HHLG12g0093	Probable phosphatase phospho2	Putative Phosphatase	pyridoxal phosphate phosphatase PHOSPHO2
HHLG11g0853	HHLG12g0108	RING finger protein 219	Ring finger domain	PREDICTED: RING finger protein 219
HHLG11g0798	HHLG12g0164	Tartrate-resistant acid phosphatase type 5	Calcineurin-like phosphoesterase	tartrate-resistant acid phosphatase
HHLG11g0783	HHLG12g0180	Vacuolar protein sorting-associated protein 16 homolog	Vps16, C-terminal region	vacuolar protein sorting-associated protein 16 homolog
HHLG11g0610	HHLG12g0312	Arf-GAP with GTPase, ANK repeat and PH domain-containing protein 1	Ankyrin repeats (3 copies)	PREDICTED: arf-GAP with GTPase, ANK repeat and PH domain-containing protein 1 isoform X3
HHLG11g0620	HHLG12g0326	Serine/threonine-protein kinase 11-interacting protein	-	PREDICTED: serine/threonine-protein kinase 11-interacting protein isoform X1
HHLG11g0625	HHLG12g0331	Cell death activator CIDE-3	CIDE-N domain	cell death activator CIDE-3
HHLG11g0235	HHLG12g0370	Glycerate kinase	MOFRL family	PREDICTED: glycerate kinase isoform X1
HHLG11g0259	HHLG12g0399	REM2- and Rab-like small GTPase 1	Ras of Complex, Roc, domain of DAPkinase	REM2- and Rab-like small GTPase 1
HHLG11g0281	HHLG12g0421	Selenocysteine-specific elongation factor	Elongation factor Tu GTP binding domain	selenocysteine-specific elongation factor
HHLG11g0306	HHLG12g0441	Von Hippel-Lindau disease tumor suppressor	von Hippel-Lindau disease tumour suppressor protein	von Hippel-Lindau disease tumor suppressor
HHLG11g0310	HHLG12g0445	Sorting nexin-32	Vps5 C terminal like	PREDICTED: sorting nexin-5-like
HHLG11g0323	HHLG12g0460	Elongation factor Ts, mitochondrial	Elongation factor TS	elongation factor Ts, mitochondrial
HHLG11g0346	HHLG12g0484	Apolipoprotein F	Apolipoprotein F	PREDICTED: apolipoprotein F
HHLG11g0348	HHLG12g0486	G-protein coupled receptor 84	7 transmembrane receptor (rhodopsin family)	PREDICTED: G-protein coupled receptor 84 isoform X1
HHLG11g0552	HHLG12g0549	Uncharacterized protein KIAA1107	Domain of unknown function (DUF4596)	PREDICTED: uncharacterized protein KIAA1107 isoform X1
HHLG11g0461	HHLG12g0619	Leucine-rich repeat-containing protein 40	Leucine rich repeat	Leucine rich repeat containing 40
HHLG11g0456	HHLG12g0624	Protein WWC3	WW domain	PREDICTED: protein WWC3 isoform X2
HHLG11g0425	HHLG12g0655	Protein O-linked-mannose beta-1,2-N-acetylglucosaminyltransferase 1	GNT-I family	Protein O-Mannose beta-1,2-N-acetylglucosaminyltransferase 1
HHLG11g0420	HHLG12g0660	Transmembrane protein 69	Protein of unknown function (DUF3429)	transmembrane protein 69
HHLG11g0411	HHLG12g0668	Leucine-rich repeat-containing G-protein coupled receptor 4	Leucine rich repeat	PREDICTED: putative uncharacterized protein C1orf210 homolog
HHLG11g0399	HHLG12g0680	3-keto-steroid reductase	-	3-keto-steroid reductase
HHLG11g0388	HHLG12g0692	Leucine-rich repeat-containing protein 15	Leucine rich repeat	leucine-rich repeat-containing protein 15 precursor
HHLG11g0368	HHLG12g0715	Gamma-tubulin complex component 5	Spc97 / Spc98 family	gamma-tubulin complex component 5
HHLG11g0196	HHLG12g0751	-	-	uncharacterized protein LOC327541
HHLG11g0192	HHLG12g0757	Hematopoietic progenitor cell antigen CD34	CD34/Podocalyxin family	PREDICTED: uncharacterized protein LOC100332904
HHLG11g0188	HHLG12g0762	Protein-arginine deiminase type-2	Protein-arginine deiminase (PAD) N-terminal domain	PREDICTED: protein-arginine deiminase type-2 isoform X1
HHLG11g0119	HHLG12g0830	Protein FAM83C	Protein of unknown function (DUF1669)	PREDICTED: protein FAM83C
HHLG11g0001	HHLG12g0846	Ubiquitin-like modifier-activating enzyme 1	7 transmembrane receptor (rhodopsin family)	PREDICTED: ubiquitin-like modifier-activating enzyme 1
HHLG14g1023	HHLG13g0048	Thymidylate synthase	Thymidylate synthase	thymidylate synthase
HHLG14g0997	HHLG13g0072	Excitatory amino acid transporter 3	Sodium:dicarboxylate symporter family	excitatory amino acid transporter 3
HHLG14g0989	HHLG13g0081	MARVEL domain-containing protein 3	-	MARVEL domain-containing protein 3
HHLG14g0975	HHLG13g0090	Adenosine receptor A2b	7 transmembrane receptor (rhodopsin family)	Zgc:162592 protein
HHLG14g1049	HHLG13g0096	Hepatocyte growth factor activator	EGF-like domain	PREDICTED: hepatocyte growth factor activator isoform X1
HHLG14g0947	HHLG13g0119	Synaptic vesicle membrane protein VAT-1 homolog-like	Zinc-binding dehydrogenase	PREDICTED: synaptic vesicle membrane protein VAT-1 homolog-like
HHLG14g0930	HHLG13g0134	Oral cancer-overexpressed protein 1	Essential protein Yae1, N terminal	oral cancer-overexpressed protein 1
HHLG14g0882	HHLG13g0189	DNA replication factor Cdt1	DNA replication factor CDT1 like	PREDICTED: DNA replication factor Cdt1
HHLG14g0858	HHLG13g0247	Semaphorin-4F	Sema domain	PREDICTED: semaphorin-4F isoform X2
HHLG14g0821	HHLG13g0283	Progestin and adipoQ receptor family member 9	Haemolysin-III related	PREDICTED: progestin and adipoQ receptor family member 9
HHLG14g0815	HHLG13g0289	Ras-like protein family member 11A-like	Ras family	ras-like protein family member 11A-like
HHLG14g0797	HHLG13g0308	Myocardial zonula adherens protein	Putative GRINL1B complex locus protein 2	PREDICTED: myocardial zonula adherens protein isoform X1
HHLG14g0783	HHLG13g0322	ADAMTS-like protein 5	UNC-6/NTR/C345C module	PREDICTED: ADAMTS-like protein 5
HHLG14g0769	HHLG13g0337	Four-jointed box protein 1	Golgi casein kinase, C-terminal, Fam20	PREDICTED: four-jointed box protein 1
HHLG14g0564	HHLG13g0386	Carbonic anhydrase 7	Eukaryotic-type carbonic anhydrase	Carbonic anhydrase VII
HHLG14g0566	HHLG13g0388	-	-	PREDICTED: proteoglycan 4
HHLG14g0486	HHLG13g0405	Alanine aminotransferase 2	Aminotransferase class I and II	Im:7150662 protein
HHLG14g0477	HHLG13g0414	Transcriptional repressor NF-X1	-	PREDICTED: transcriptional repressor NF-X1
HHLG14g0473	HHLG13g0420	Neutrophil cytosol factor 2	-	neutrophil cytosol factor 2
HHLG14g0731	HHLG13g0455	Probable methyltransferase-like protein 15	MraW methylase family	PREDICTED: probable methyltransferase-like protein 15 isoform X2
HHLG14g0678	HHLG13g0486	F-box only protein 3	SMI1 / KNR4 family (SUKH-1)	PREDICTED: F-box only protein 3 isoform X1
HHLG14g0672	HHLG13g0491	SPRY domain-containing SOCS box protein 3	SPRY domain	PREDICTED: SPRY domain-containing SOCS box protein 3-like
HHLG14g0642	HHLG13g0524	Condensin-2 complex subunit G2	-	condensin-2 complex subunit G2
HHLG14g0547	HHLG13g0598	Stereocilin	-	PREDICTED: stereocilin-like
HHLG14g0539	HHLG13g0610	Methylmalonyl-CoA epimerase, mitochondrial	Glyoxalase/Bleomycin resistance protein/Dioxygenase superfamily	methylmalonyl-CoA epimerase, mitochondrial
HHLG14g0522	HHLG13g0627	Retinol dehydrogenase 11	short chain dehydrogenase	retinol dehydrogenase 13-like protein
HHLG14g0417	HHLG13g0710	Lysophosphatidic acid receptor 6	7 transmembrane receptor (rhodopsin family)	PREDICTED: lysophosphatidic acid receptor 6-like
HHLG14g0205	HHLG13g0737	Uncharacterized protein C11orf95	-	PREDICTED: uncharacterized protein LOC101884625
HHLG14g0262	HHLG13g0794	Monocarboxylate transporter 13	Major Facilitator Superfamily	PREDICTED: monocarboxylate transporter 13
HHLG14g0266	HHLG13g0798	-	-	PREDICTED: uncharacterized protein LOC100535670
HHLG14g0353	HHLG13g0886	Sushi, von Willebrand factor type A, EGF and pentraxin domain-containing protein 1	Calcium-binding EGF domain	PREDICTED: sushi, von Willebrand factor type A, EGF and pentraxin domain-containing protein 1 isoform X1
HHLG14g0347	HHLG13g0894	39S ribosomal protein L52, mitochondrial	-	PREDICTED: 39S ribosomal protein L52, mitochondrial
HHLG14g0342	HHLG13g0899	-	-	TERF1-interacting nuclear factor 2
HHLG14g0339	HHLG13g0904	Protein O-GlcNAcase	beta-N-acetylglucosaminidase	PREDICTED: bifunctional protein NCOAT-like
HHLG14g0332	HHLG13g0911	Cysteine and histidine-rich domain-containing protein 1	CS domain	Zgc:92429
HHLG14g0111	HHLG13g0932	Aldehyde dehydrogenase family 1 member A3	Aldehyde dehydrogenase family	aldehyde dehydrogenase family 1 member A3
HHLG14g0318	HHLG13g1021	Cornifelin	PLAC8 family	PREDICTED: cornifelin
HHLG14g0011	HHLG13g1099	CD48 antigen	Immunoglobulin V-set domain	PREDICTED: SLAM family member 5-like
HHLG16g0223	HHLG15g0099	Integrin beta-4	Integrin beta tail domain	PREDICTED: integrin beta-4 isoform X1
HHLG16g0217	HHLG15g0107	Solute carrier family 2, facilitated glucose transporter member 6	Sugar (and other) transporter	PREDICTED: solute carrier family 2, facilitated glucose transporter member 6
HHLG16g0195	HHLG15g0130	AMP deaminase 1	Adenosine/AMP deaminase	AMP deaminase 1
HHLG16g0146	HHLG15g0181	Cyclin-dependent kinase 20	Protein kinase domain	PREDICTED: cyclin-dependent kinase 20 isoform X1
HHLG16g0120	HHLG15g0216	Protein Largen	Domain of unknown function (DUF4589)	proline-rich protein 16
HHLG16g0234	HHLG15g0228	Plasma protease C1 inhibitor	Serpin (serine protease inhibitor)	plasma protease C1 inhibitor precursor
HHLG16g0243	HHLG15g0237	Nudix hydrolase 24, chloroplastic	NUDIX domain	Si:dkey-6n6.2
HHLG16g0249	HHLG15g0243	Acyl-CoA-binding domain-containing protein 6	Ankyrin repeats (3 copies)	acyl-CoA-binding domain-containing protein 6
HHLG16g0266	HHLG15g0258	Spermatogenesis-associated protein 6	Spermatogenesis-assoc protein 6	PREDICTED: spermatogenesis-associated protein 6 isoform X1
HHLG16g0439	HHLG15g0309	UPF0577 protein KIAA1324	-	PREDICTED: UPF0577 protein KIAA1324 homolog isoform X1
HHLG16g0336	HHLG15g0371	N-acetylneuraminate lyase	Dihydrodipicolinate synthetase family	Npl protein
HHLG16g0363	HHLG15g0398	-	-	hypothetical protein Z043_16893
HHLG16g0389	HHLG15g0427	Centrosomal protein of 104 kDa	-	PREDICTED: centrosomal protein of 104 kDa isoform X1
HHLG16g0449	HHLG15g0462	Polymeric immunoglobulin receptor	-	PREDICTED: uncharacterized protein LOC100148399
HHLG16g0451	HHLG15g0465	Monocarboxylate transporter 5	Major Facilitator Superfamily	monocarboxylate transporter 5
HHLG16g0459	HHLG15g0473	Neugrin	Neugrin	Si:ch211-199o1.5 protein
HHLG16g0503	HHLG15g0518	WD repeat-containing protein 6	WD domain, G-beta repeat	PREDICTED: WD repeat-containing protein 6 isoform X2
HHLG16g0520	HHLG15g0536	Zinc finger MYND domain-containing protein 12	MYND finger	zinc finger MYND domain-containing protein 12
HHLG16g0560	HHLG15g0548	Testosterone 17-beta-dehydrogenase 3	short chain dehydrogenase	PREDICTED: testosterone 17-beta-dehydrogenase 3 isoform X2
HHLG16g0547	HHLG15g0571	Solute carrier family 13 member 3	Sodium:sulfate symporter transmembrane region	solute carrier family 13 member 3
HHLG16g0652	HHLG15g0629	Beta-crystallin B2	Beta/Gamma crystallin	beta-crystallin B2
HHLG16g0668	HHLG15g0643	-	-	uncharacterized protein LOC571755 precursor
HHLG16g0892	HHLG15g0677	Glycosyltransferase 1 domain-containing protein 1	-	Glycosyltransferase 1 domain-containing protein 1
HHLG16g0707	HHLG15g0682	DNA polymerase delta subunit 2	DNA polymerase alpha/epsilon subunit B	Pold2 protein
HHLG16g0571	HHLG15g0700	Beta-ureidopropionase	Carbon-nitrogen hydrolase	beta-ureidopropionase
HHLG16g0581	HHLG15g0711	Prostaglandin E synthase 2	Glutathione S-transferase, N-terminal domain	Prostaglandin E synthase 2-like
HHLG16g0855	HHLG15g0750	Bcl-2-related ovarian killer protein homolog A	Apoptosis regulator proteins, Bcl-2 family	BCL2-like 16
HHLG16g0868	HHLG15g0764	DNA-directed RNA polymerase III subunit RPC4	RNA polymerase III RPC4	Zgc:56407
HHLG16g0735	HHLG15g0830	A disintegrin and metalloproteinase with thrombospondin motifs 13	Thrombospondin type 1 domain	PREDICTED: A disintegrin and metalloproteinase with thrombospondin motifs 13
HHLG16g0804	HHLG15g0892	N-glycosylase/DNA lyase	-	N-glycosylase/DNA lyase
HHLG16g0791	HHLG15g0900	WD repeat-containing protein 46	BING4CT (NUC141) domain	BING4-like
HHLG16g0897	HHLG15g0914	Actin-related protein 8	Actin	actin-related protein 8
HHLG17g0716	HHLG18g0027	Activin receptor type-1	Transforming growth factor beta type I GS-motif	unnamed protein product
HHLG17g0718	HHLG18g0030	Polypeptide N-acetylgalactosaminyltransferase 5	Ricin-type beta-trefoil lectin domain	PREDICTED: polypeptide N-acetylgalactosaminyltransferase 5
HHLG17g0670	HHLG18g0097	UPF0538 protein C2orf76 homolog	Uncharacterized conserved protein (DUF2340)	UPF0538 protein C2orf76 homolog
HHLG17g0559	HHLG18g0129	DnaJ homolog subfamily B member 2	DnaJ domain	PREDICTED: dnaJ homolog subfamily B member 2 isoform X1
HHLG17g0566	HHLG18g0136	Uncharacterized protein KIAA1211-like	Domain of unknown function (DUF4592)	PREDICTED: uncharacterized protein KIAA1211-like homolog isoform X3
HHLG17g0521	HHLG18g0214	Peroxisomal bifunctional enzyme	3-hydroxyacyl-CoA dehydrogenase, NAD binding domain	peroxisomal bifunctional enzyme
HHLG17g0349	HHLG18g0273	Centromere protein J	T-complex protein 10 C-terminus	PREDICTED: centromere protein J
HHLG17g0378	HHLG18g0299	TBCC domain-containing protein 1	Tubulin binding cofactor C	RecName: Full=TBCC domain-containing protein 1
HHLG17g0383	HHLG18g0306	Uncharacterized protein C3orf17 homolog	-	Si:dkey-22a1.3
HHLG17g0483	HHLG18g0351	Hydroxyacid oxidase 2	FMN-dependent dehydrogenase	hydroxyacid oxidase 2
HHLG17g0300	HHLG18g0479	Integrin beta-like protein 1	EGF-like domain	PREDICTED: integrin beta-like protein 1-like
HHLG17g0310	HHLG18g0489	Citrate lyase subunit beta-like protein, mitochondrial	HpcH/HpaI aldolase/citrate lyase family	citrate lyase subunit beta-like protein, mitochondrial
HHLG17g0268	HHLG18g0513	Amine oxidase [flavin-containing]	Flavin containing amine oxidoreductase	monoamine oxidase
HHLG17g0260	HHLG18g0521	Probable UDP-sugar transporter protein SLC35A5	Nucleotide-sugar transporter	RecName: Full=Probable UDP-sugar transporter protein SLC35A5; AltName: Full=Solute carrier family 35 member A5
HHLG17g0257	HHLG18g0524	DDB1- and CUL4-associated factor 6	WD domain, G-beta repeat	PREDICTED: DDB1- and CUL4-associated factor 6 isoform X5
HHLG17g0182	HHLG18g0566	Solute carrier family 15 member 2	POT family	solute carrier family 15 member 2
HHLG17g0196	HHLG18g0579	ATP-dependent RNA helicase DDX18	Helicase conserved C-terminal domain	DEAD (Asp-Glu-Ala-Asp) box polypeptide 18
HHLG17g0220	HHLG18g0605	BRCA1-associated RING domain protein 1	Ankyrin repeats (3 copies)	PREDICTED: BRCA1-associated RING domain protein 1
HHLG17g0173	HHLG18g0608	3-hydroxyisobutyryl-CoA hydrolase, mitochondrial	-	3-hydroxyisobutyryl-CoA hydrolase, mitochondrial
HHLG17g0168	HHLG18g0613	Probable inactive tRNA-specific adenosine deaminase-like protein 3	Cytidine and deoxycytidylate deaminase zinc-binding region	novel protein
HHLG17g0144	HHLG18g0637	Peptidyl-prolyl cis-trans isomerase FKBP7	EF-hand domain pair	peptidyl-prolyl cis-trans isomerase FKBP7 precursor
HHLG17g0099	HHLG18g0684	Methyltransferase-like protein 5	Methyltransferase small domain	methyltransferase-like protein 5
HHLG17g0062	HHLG18g0712	Interferon-induced helicase C domain-containing protein 1	Helicase conserved C-terminal domain	MDA5
HHLG17g0044	HHLG18g0753	Transient receptor potential cation channel subfamily M member 2	Ion transport protein	transient receptor potential cation channel subfamily M member 2
HHLG20g0717	HHLG19g0053	-	-	PREDICTED: uncharacterized protein LOC100535760
HHLG20g0613	HHLG19g0143	Short-chain specific acyl-CoA dehydrogenase, mitochondrial	Acyl-CoA dehydrogenase, middle domain	short-chain specific acyl-CoA dehydrogenase, mitochondrial
HHLG20g0576	HHLG19g0181	RNA/RNP complex-1-interacting phosphatase	Dual specificity phosphatase, catalytic domain	PREDICTED: RNA/RNP complex-1-interacting phosphatase isoform X1
HHLG20g0536	HHLG19g0221	m7GpppX diphosphatase	Scavenger mRNA decapping enzyme (DcpS) N-terminal	m7GpppX diphosphatase
HHLG20g0492	HHLG19g0269	Mitochondrial uncoupling protein 2	Mitochondrial carrier protein	uncoupling protein 3
HHLG20g0452	HHLG19g0309	Serine-rich and transmembrane domain-containing protein 1	-	PREDICTED: serine-rich and transmembrane domain-containing protein 1
HHLG20g0446	HHLG19g0316	Replication factor C subunit 3	DNA polymerase III, delta subunit	Replication factor C (activator 1) 3
HHLG20g0436	HHLG19g0326	Heat shock factor protein 1	HSF-type DNA-binding	PREDICTED: heat shock factor protein 1-like
HHLG20g0417	HHLG19g0344	DNA repair protein RAD51 homolog 3	-	DNA repair protein RAD51 homolog 3
HHLG20g0409	HHLG19g0352	Protein Wnt-11	wnt family	protein Wnt-11 precursor
HHLG20g0309	HHLG19g0463	Solute carrier family 46 member 3	-	PREDICTED: solute carrier family 46 member 3
HHLG20g0189	HHLG19g0588	RING finger protein 208	-	PREDICTED: RING finger protein 208
HHLG20g0161	HHLG19g0621	Voltage-gated hydrogen channel 1	Ion transport protein	voltage-gated hydrogen channel 1
HHLG20g0152	HHLG19g0632	Molybdopterin synthase catalytic subunit	MoaE protein	PREDICTED: molybdopterin synthase catalytic subunit-like
HHLG20g0129	HHLG19g0657	Sarcosine dehydrogenase, mitochondrial	Glycine cleavage T-protein C-terminal barrel domain	PREDICTED: sarcosine dehydrogenase, mitochondrial isoform X1
HHLG20g0119	HHLG19g0666	GTP:AMP phosphotransferase AK3, mitochondrial	Adenylate kinase, active site lid	GTP:AMP phosphotransferase AK3, mitochondrial
HHLG20g0113	HHLG19g0674	COP9 signalosome complex subunit 4	PCI domain	PREDICTED: COP9 signalosome complex subunit 4
HHLG20g0089	HHLG19g0678	Peptidyl-prolyl cis-trans isomerase CWC27 homolog	-	PREDICTED: peptidyl-prolyl cis-trans isomerase CWC27 homolog isoform X1
HHLG20g0080	HHLG19g0717	Cystatin	Cystatin domain	novel protein similar to human cystatin
HHLG20g0053	HHLG19g0735	Histone-arginine methyltransferase CARM1	Ribosomal protein L11 methyltransferase (PrmA)	PREDICTED: histone-arginine methyltransferase CARM1 isoform X1
HHLG20g0039	HHLG19g0745	Interleukin-6 receptor subunit beta	Fibronectin type III domain	PREDICTED: interleukin-6 receptor subunit beta isoform X1
HHLG20g0040	HHLG19g0746	Peptidyl-glycine alpha-amidating monooxygenase	NHL repeat	PREDICTED: peptidyl-glycine alpha-amidating monooxygenase isoform X1
HHLG21g0687	HHLG22g0032	-	-	PREDICTED: leucine-rich repeat flightless-interacting protein 2-like
HHLG21g0693	HHLG22g0036	Engulfment and cell motility protein 2	ELMO/CED-12 family	Engulfment and cell motility protein 2
HHLG21g0648	HHLG22g0070	SOSS complex subunit B1-B	OB-fold nucleic acid binding domain	PREDICTED: SOSS complex subunit B1-B-like
HHLG21g0629	HHLG22g0103	EGF, latrophilin seven transmembrane domain-containing protein 1	Cytochrome b(C-terminal)/b6/petD	EGF, latrophilin and seven transmembrane domain-containing protein 1 precursor
HHLG21g0592	HHLG22g0141	Guanine nucleotide-binding protein-like 3	50S ribosome-binding GTPase	Gnl3 protein
HHLG21g0589	HHLG22g0144	Serine/threonine-protein kinase Nek4	Protein kinase domain	serine/threonine-protein kinase Nek4
HHLG21g0043	HHLG22g0215	Solute carrier family 41 member 1	Divalent cation transporter	PREDICTED: solute carrier family 41 member 1
HHLG21g0051	HHLG22g0223	SH2 domain-containing protein 5	Phosphotyrosine interaction domain (PTB/PID)	PREDICTED: SH2 domain-containing protein 5 isoform X2
HHLG21g0064	HHLG22g0234	Bcl10-interacting CARD protein	-	PREDICTED: bcl10-interacting CARD protein isoform X2
HHLG21g0109	HHLG22g0244	Cytochrome b561 domain-containing protein 1	Eukaryotic cytochrome b561	cytochrome b561 family, member D1
HHLG21g0145	HHLG22g0282	Collagen alpha-1(VI) chain	Collagen triple helix repeat (20 copies)	PREDICTED: collagen alpha-1(VI) chain
HHLG21g0146	HHLG22g0283	Collagen alpha-2(VI) chain	Collagen triple helix repeat (20 copies)	PREDICTED: collagen alpha-2(VI) chain isoform X1
HHLG21g0154	HHLG22g0291	NTPase KAP family P-loop domain-containing protein 1	KAP family P-loop domain	PREDICTED: NTPase KAP family P-loop domain-containing protein 1
HHLG21g0382	HHLG22g0354	Sodium- and chloride-dependent neutral and basic amino acid transporter B(0+)	Sodium:neurotransmitter symporter family	PREDICTED: sodium- and chloride-dependent neutral and basic amino acid transporter B(0+)
HHLG21g0390	HHLG22g0363	Inhibitor of nuclear factor kappa-B kinase subunit epsilon	Protein kinase domain	inhibitor of nuclear factor kappa-B kinase subunit epsilon
HHLG21g0313	HHLG22g0390	Contactin-2	Fibronectin type III domain	Contactin 2
HHLG21g0304	HHLG22g0399	Purine nucleoside phosphorylase	Phosphorylase superfamily	purine nucleoside phosphorylase 4a
HHLG21g0217	HHLG22g0488	Alkaline phosphatase	Alkaline phosphatase	alkaline phosphatase
HHLG21g0445	HHLG22g0534	Succinyl-CoA ligase [GDP-forming] subunit beta, mitochondrial (Fragment)	CoA-ligase	Suclg2 protein, partial
HHLG21g0448	HHLG22g0537	S-adenosylmethionine mitochondrial carrier protein	Mitochondrial carrier protein	S-adenosylmethionine mitochondrial carrier protein
HHLG21g0503	HHLG22g0553	Bcl-2-like protein 15	-	PREDICTED: bcl-2-like protein 15-like
HHLG21g0485	HHLG22g0606	Trafficking kinesin-binding protein 1	Kinesin associated protein	PREDICTED: trafficking kinesin-binding protein 1 isoform X1
HHLG21g0477	HHLG22g0614	Hydrolethalus syndrome protein 1	Hydrolethalus syndrome protein 1 C-terminus	PREDICTED: trichohyalin-like isoform X1
HHLG21g0471	HHLG22g0620	Secretory phospholipase A2 receptor	Lectin C-type domain	PREDICTED: secretory phospholipase A2 receptor isoform X1
HHLG21g0545	HHLG22g0624	Thrombospondin-4	Cartilage oligomeric matrix protein	PREDICTED: cartilage oligomeric matrix protein
HHLG21g0566	HHLG22g0643	Usher syndrome type-1C protein-binding protein 1	PDZ domain of MCC-2 bdg protein for Usher syndrome	PREDICTED: colorectal mutant cancer protein-like isoform X1
HHLG21g0574	HHLG22g0651	Guanidinoacetate N-methyltransferase	-	guanidinoacetate N-methyltransferase
HHLG21g0104	HHLG22g0661	2',5'-phosphodiesterase 12	Endonuclease/Exonuclease/phosphatase family	Zgc:136374 protein
HHLG23g0052	HHLG24g0043	Leucine-rich repeat-containing protein 20	Leucine rich repeat	PREDICTED: leucine-rich repeat-containing protein 20 isoform X1
HHLG23g0172	HHLG24g0156	Rap1 GTPase-GDP dissociation stimulator 1	-	PREDICTED: rap1 GTPase-GDP dissociation stimulator 1-like isoform X1
HHLG23g0182	HHLG24g0166	-	-	PREDICTED: AP-4 complex accessory subunit tepsin
HHLG23g0215	HHLG24g0200	Complement C1q tumor necrosis factor-related protein 1	Collagen triple helix repeat (20 copies)	complement C1q tumor necrosis factor-related protein 1 precursor
HHLG23g0246	HHLG24g0232	Delta-1-pyrroline-5-carboxylate synthase	Aldehyde dehydrogenase family	PREDICTED: delta-1-pyrroline-5-carboxylate synthase isoform X1
HHLG23g0255	HHLG24g0241	DNA cross-link repair 1A protein	DNA repair metallo-beta-lactamase	DNA cross-link repair 1A protein
HHLG23g0267	HHLG24g0253	Pro-neuregulin-3, membrane-bound isoform	-	PREDICTED: pro-neuregulin-3, membrane-bound isoform-like
HHLG23g0323	HHLG24g0314	Hexosaminidase D	-	hexosaminidase D
HHLG23g0328	HHLG24g0318	Acyl-CoA synthetase family member 2, mitochondrial	AMP-binding enzyme C-terminal domain	acyl-CoA synthetase family member 2, mitochondrial precursor
HHLG23g0377	HHLG24g0366	Actin-binding LIM protein 2	LIM domain	PREDICTED: actin-binding LIM protein 2 isoform X2
HHLG23g0379	HHLG24g0368	Zinc finger CCHC domain-containing protein 4	GRF zinc finger	zinc finger CCHC domain-containing protein 4
HHLG23g0098	HHLG24g0411	39S ribosomal protein L38, mitochondrial	Phosphatidylethanolamine-binding protein	mitochondrial 39S ribosomal protein l38
HHLG23g0473	HHLG24g0422	Probable endonuclease 4	-	PREDICTED: DNA-(apurinic or apyrimidinic site) lyase-like
HHLG23g0487	HHLG24g0435	DNA repair endonuclease XPF	-	DNA repair endonuclease XPF
HHLG23g0534	HHLG24g0498	Renalase	-	renalase
HHLG23g0536	HHLG24g0500	Ankyrin repeat domain-containing protein 22	Ankyrin repeats (3 copies)	ankyrin repeat domain-containing protein 22
HHLG23g0452	HHLG24g0604	5-oxoprolinase	Hydantoinase/oxoprolinase N-terminal region	5-oxoprolinase
HHLG23g0763	HHLG24g0684	6-pyruvoyl tetrahydrobiopterin synthase	6-pyruvoyl tetrahydropterin synthase	PREDICTED: 6-pyruvoyl tetrahydrobiopterin synthase-like
HHLG23g0737	HHLG24g0707	Arf-GAP with dual PH domain-containing protein 1	Putative GTPase activating protein for Arf	PREDICTED: arf-GAP with dual PH domain-containing protein 1-like isoform X1
HHLG23g0734	HHLG24g0712	Dexamethasone-induced Ras-related protein 1	Ras family	dexamethasone-induced Ras-related protein 1
HHLG26g0143	HHLG25g0008	3-hydroxyanthranilate 3,4-dioxygenase	3-hydroxyanthranilic acid dioxygenase	3-hydroxyanthranilate 3,4-dioxygenase
HHLG26g0113	HHLG25g0034	Adipocyte plasma membrane-associated protein	Strictosidine synthase	PREDICTED: adipocyte plasma membrane-associated protein
HHLG26g0059	HHLG25g0074	Collagen alpha-1(XXI) chain	von Willebrand factor type A domain	PREDICTED: collagen alpha-1(XXI) chain
HHLG26g0093	HHLG25g0100	Oncoprotein-induced transcript 3 protein	Calcium-binding EGF domain	PREDICTED: oncoprotein-induced transcript 3 protein
HHLG26g0232	HHLG25g0126	Apoptosis-inducing factor 2	Pyridine nucleotide-disulphide oxidoreductase	apoptosis-inducing factor 2
HHLG26g0155	HHLG25g0189	Uncharacterized protein C20orf194	-	uncharacterized protein C20orf194 homolog
HHLG26g0424	HHLG25g0203	Glutamyl aminopeptidase	ERAP1-like C-terminal domain	glutamyl aminopeptidase
HHLG26g0461	HHLG25g0240	Neutral and basic amino acid transport protein rBAT	Alpha amylase, catalytic domain	rBAT protein
HHLG26g0072	HHLG25g0263	Brefeldin A-inhibited guanine nucleotide-exchange protein 3	Domain of unknown function (DUF1981)	PREDICTED: brefeldin A-inhibited guanine nucleotide-exchange protein 3 isoform X2
HHLG26g0315	HHLG25g0331	Angiotensinogen	Serpin (serine protease inhibitor)	angiotensinogen precursor
HHLG26g0318	HHLG25g0334	Unhealthy ribosome biogenesis protein 2 homolog	Urb2/Npa2 family	unhealthy ribosome biogenesis protein 2 homolog isoform 1
HHLG26g0327	HHLG25g0345	Neutral amino acid transporter A	Sodium:dicarboxylate symporter family	PREDICTED: neutral amino acid transporter A isoform X1
HHLG26g0374	HHLG25g0396	Serine/threonine-protein kinase VRK2	-	serine/threonine-protein kinase VRK2
HHLG26g0384	HHLG25g0405	Probable ATP-dependent RNA helicase DDX43	Helicase conserved C-terminal domain	PREDICTED: probable ATP-dependent RNA helicase DDX43 isoform X1, partial
HHLG26g0412	HHLG25g0431	Bile salt-activated lipase	-	PREDICTED: transforming acidic coiled-coil-containing protein 2 isoform X1
HHLG26g0025	HHLG25g0463	Canalicular multispecific organic anion transporter 1	ABC transporter	canalicular multispecific organic anion transporter 1
HHLG26g0037	HHLG25g0481	Neuroendocrine convertase 2	Proprotein convertase P-domain	neuroendocrine convertase 2 precursor
HHLG26g0568	HHLG25g0542	WD repeat-containing protein 35	BTB/POZ domain	potassium voltage-gated channel subfamily S member 3
HHLG26g0596	HHLG25g0568	Doublecortin domain-containing protein 2	Doublecortin	doublecortin domain-containing protein 2B
HHLG26g0613	HHLG25g0584	O-acetyl-ADP-ribose deacetylase MACROD2	Macro domain	Zgc:65960 protein
HHLG26g0655	HHLG25g0625	Protein cornichon homolog 1	Cornichon protein	PREDICTED: protein cornichon homolog 1
HHLG26g0660	HHLG25g0630	ATP synthase subunit s, mitochondrial	-	ATP synthase subunit s, mitochondrial
HHLG26g0698	HHLG25g0690	Pyridine nucleotide-disulfide oxidoreductase domain-containing protein 2	NAD(P)-binding Rossmann-like domain	pyridine nucleotide-disulfide oxidoreductase domain-containing protein 2
HHLG26g0693	HHLG25g0695	Secreted frizzled-related protein 5	UNC-6/NTR/C345C module	secreted frizzled-related protein 5 precursor
HHLG26g0754	HHLG25g0747	Ammonium transporter Rh type A	Ammonium Transporter Family	Rh blood group, D antigen
HHLG26g0778	HHLG25g0769	Lutropin-choriogonadotropic hormone receptor	Gonadotropin hormone receptor transmembrane region	luteinizing hormone receptor precursor
HHLG26g0792	HHLG25g0784	Cancer-related nucleoside-triphosphatase	NTPase	cancer-related nucleoside-triphosphatase
HHLG27g0088	HHLG28g0017	Coiled-coil domain-containing protein 69	ML domain	PREDICTED: coiled-coil domain-containing protein 69
HHLG27g0070	HHLG28g0038	Rho guanine nucleotide exchange factor 37	Variant SH3 domain	PREDICTED: rho guanine nucleotide exchange factor 37
HHLG27g0060	HHLG28g0047	Homeobox protein Nkx-2.5	Homeobox domain	homeobox protein Nkx-2.5
HHLG27g0128	HHLG28g0105	Fibrinogen-like protein 1	Fibrinogen beta and gamma chains, C-terminal globular domain	PREDICTED: fibrinogen-like protein 1
HHLG27g0144	HHLG28g0123	Fos-related antigen 1	bZIP transcription factor	fos-related antigen 1
HHLG27g0149	HHLG28g0128	Serine protease 23	Trypsin	PREDICTED: serine protease 23-like
HHLG27g0221	HHLG28g0202	Xaa-Pro aminopeptidase 2	Creatinase/Prolidase N-terminal domain	xaa-Pro aminopeptidase 2
HHLG27g0222	HHLG28g0203	Vimentin	Intermediate filament protein	PREDICTED: vimentin-like
HHLG27g0253	HHLG28g0237	tRNA wybutosine-synthesizing protein 2 homolog	Met-10+ like-protein	tRNA wybutosine-synthesizing protein 2 homolog
HHLG27g0255	HHLG28g0239	Sushi repeat-containing protein SRPX2	HYR domain	PREDICTED: sushi repeat-containing protein SRPX2
HHLG27g0270	HHLG28g0255	Endonuclease 8-like 3	Formamidopyrimidine-DNA glycosylase H2TH domain	Neil3 protein
HHLG27g0275	HHLG28g0261	Proteinase-activated receptor 4	7 transmembrane receptor (rhodopsin family)	PREDICTED: proteinase-activated receptor 4
HHLG27g0284	HHLG28g0269	Protein Spindly	-	protein Spindly
HHLG27g0304	HHLG28g0296	Cytochrome b-245 heavy chain	Ferric reductase like transmembrane component	PREDICTED: NADPH oxidase 1 isoform X1
HHLG27g0334	HHLG28g0326	Transmembrane protein 179	-	Zgc:153018
HHLG27g0414	HHLG28g0375	Cadherin-related family member 2	Cadherin domain	PREDICTED: cadherin-related family member 2
HHLG27g0380	HHLG28g0382	Peptidyl-prolyl cis-trans isomerase D	TPR repeat	peptidyl-prolyl cis-trans isomerase D
HHLG27g0405	HHLG28g0408	Glutathione peroxidase 3	Glutathione peroxidase	glutathione peroxidase 3 precursor
HHLG27g0453	HHLG28g0452	Protein NipSnap homolog 3A	NIPSNAP	Zgc:56466
HHLG27g0466	HHLG28g0465	tRNA 2'-phosphotransferase 1	RNA 2'-phosphotransferase, Tpt1 / KptA family	tRNA 2'-phosphotransferase 1
HHLG27g0474	HHLG28g0474	Stimulator of interferon genes protein	Transmembrane protein 173	stimulator of interferon genes
HHLG27g0544	HHLG28g0535	Coagulation factor VIII	Multicopper oxidase	PREDICTED: coagulation factor VIII
HHLG27g0558	HHLG28g0550	Phosphoethanolamine N-methyltransferase 3	Methyltransferase domain	phosphoethanolamine methyltransferase
HHLG27g0543	HHLG28g0634	-	-	PREDICTED: lisH domain-containing protein C1711.05-like isoform X1
HHLG27g0684	HHLG28g0713	Myotilin	Immunoglobulin I-set domain	PREDICTED: myotilin-like isoform X1
HHLG30g0046	HHLG29g0006
HHLG30g0107	HHLG29g0019	CD276 antigen	Immunoglobulin V-set domain	cluster of Differentiation 80/86 precursor
HHLG30g0014	HHLG29g0044	-	-	PREDICTED: trichohyalin-like
HHLG30g0097	HHLG29g0063	CWF19-like protein 2	-	CWF19-like protein 2
HHLG30g0209	HHLG29g0214	Lipolysis-stimulated lipoprotein receptor	Lipolysis stimulated receptor (LSR)	PREDICTED: lipolysis-stimulated lipoprotein receptor isoform X1
HHLG30g0265	HHLG29g0274	Arsenite methyltransferase	Methyltransferase domain	Zgc:153372
HHLG30g0331	HHLG29g0339	Diphthamide biosynthesis protein 1	Putative diphthamide synthesis protein	PREDICTED: diphthamide biosynthesis protein 1 isoform X2
HHLG30g0343	HHLG29g0354	Methyltransferase-like protein 16	Protein of unknown function (DUF890)	methyltransferase-like protein 16
HHLG30g0368	HHLG29g0379	Peroxisomal sarcosine oxidase	FAD dependent oxidoreductase	LOC558601 protein
HHLG30g0390	HHLG29g0402	NLR family member X1	Leucine Rich repeat	NLR family member X1
HHLG30g0395	HHLG29g0407	Complement C1q tumor necrosis factor-related protein 5	Collagen triple helix repeat (20 copies)	C1q-like molecule
HHLG30g0407	HHLG29g0420	-	-	PREDICTED: uncharacterized protein LOC100005359
HHLG30g0408	HHLG29g0421	Sodium channel subunit beta-3	Immunoglobulin V-set domain	PREDICTED: sodium channel subunit beta-3 isoform X1
HHLG30g0572	HHLG29g0474	Mid1-interacting protein 1-B	Thyroid hormone-inducible hepatic protein Spot 14	PREDICTED: mid1-interacting protein 1-B-like
HHLG30g0560	HHLG29g0485	Conserved oligomeric Golgi complex subunit 6	Conserved oligomeric complex COG6	PREDICTED: conserved oligomeric Golgi complex subunit 6 isoform X1
HHLG30g0546	HHLG29g0570	Serine/threonine-protein kinase Nek8	Protein kinase domain	NIMA (never in mitosis gene a)-related kinase 8
HHLG30g0522	HHLG29g0635	-	-	PREDICTED: uncharacterized protein si:ch211-24o10.6
HHLG30g0523	HHLG29g0636	Perilipin-2	Perilipin family	perilipin-2
HHLG30g0527	HHLG29g0641	S-adenosyl-L-methionine-dependent tRNA 4-demethylwyosine synthase	Flavodoxin	S-adenosyl-L-methionine-dependent tRNA 4-demethylwyosine synthase
HHLG30g0457	HHLG29g0663	-	Interleukin 15	PREDICTED: interleukin 15, like isoform X1
HHLG30g0459	HHLG29g0665	Tissue factor pathway inhibitor	MANEC domain	uncharacterized protein LOC562009 precursor
HHLG30g0688	HHLG29g0721	Ribosome maturation protein SBDS	Shwachman-Bodian-Diamond syndrome (SBDS) protein	PREDICTED: ribosome maturation protein SBDS
HHLG30g0705	HHLG29g0737	60S ribosomal export protein NMD3	NMD3 family	PREDICTED: 60S ribosomal export protein NMD3
HHLG1g0001	HHLG2g0099	Cytochrome P450 3A27	Cytochrome P450	cytochrome P450 3A138
HHLG1g0100	HHLG2g0126	-	-	PREDICTED: lysine-rich nucleolar protein 1
HHLG1g0126	HHLG2g0149	Protein LTV1 homolog	Low temperature viability protein	Ltv1 protein
HHLG1g0127	HHLG2g0150	-	-	interferon gamma receptor 1-1
HHLG1g0135	HHLG2g0158	Putative tRNA pseudouridine synthase Pus10	-	putative tRNA pseudouridine synthase Pus10
HHLG1g0174	HHLG2g0268	CST complex subunit STN1	CST, Suppressor of cdc thirteen homolog, complex subunit STN1	RecName: Full=CST complex subunit STN1; AltName: Full=Oligonucleotide/oligosaccharide-binding fold-containing protein 1; AltName: Full=Suppressor of cdc thirteen homolog
HHLG1g0193	HHLG2g0291	ADP-ribosylation factor-like protein 11	ADP-ribosylation factor family	ADP-ribosylation factor-like protein 11
HHLG1g0217	HHLG2g0315	-	-	uncharacterized protein LOC100151507 precursor
HHLG1g0314	HHLG2g0329	Spermine oxidase	Flavin containing amine oxidoreductase	Smox protein
HHLG1g0407	HHLG2g0437	Deoxycytidylate deaminase	Cytidine and deoxycytidylate deaminase zinc-binding region	deoxycytidylate deaminase
HHLG1g0457	HHLG2g0456	SPARC	Kazal-type serine protease inhibitor domain	SPARC-like protein 1 precursor
HHLG1g0428	HHLG2g0470	RNA exonuclease 1 homolog	Exonuclease	PREDICTED: uncharacterized protein LOC564848 isoform X2
HHLG1g0429	HHLG2g0471	Methylmalonic aciduria type A homolog, mitochondrial	ArgK protein	methylmalonic aciduria type A protein, mitochondrial
HHLG1g0444	HHLG2g0489	Progesterone-induced-blocking factor 1	-	progesterone-induced-blocking factor 1
HHLG1g0480	HHLG2g0522	DNA polymerase lambda	DNA polymerase beta palm	Polymerase (DNA directed), lambda
HHLG1g0491	HHLG2g0534	Methionine aminopeptidase 1D, mitochondrial	Metallopeptidase family M24	methionine aminopeptidase 1D, mitochondrial precursor
HHLG1g0576	HHLG2g0570	Transcription elongation factor A N-terminal and central domain-containing protein	Transcription factor S-II (TFIIS), central domain	PREDICTED: transcription elongation factor A N-terminal and central domain-containing protein
HHLG1g0921	HHLG2g0593	Fatty acid-binding protein, intestinal	Lipocalin / cytosolic fatty-acid binding protein family	fatty acid-binding protein 2a
HHLG1g0904	HHLG2g0608	dCTP pyrophosphatase 1	MazG nucleotide pyrophosphohydrolase domain	glutamyl-tRNA(Gln) amidotransferase subunit B, mitochondrial
HHLG1g0903	HHLG2g0609	Glutamyl-tRNA(Gln) amidotransferase subunit B, mitochondrial	GatB/GatE catalytic domain	glutamyl-tRNA(Gln) amidotransferase subunit B, mitochondrial
HHLG1g0676	HHLG2g0664	Partner and localizer of BRCA2	-	PREDICTED: partner and localizer of BRCA2
HHLG1g0662	HHLG2g0681	-	-	Zgc:112980
HHLG1g0784	HHLG2g0747	Zinc finger and BTB domain-containing protein 5	Zinc-finger double domain	PREDICTED: zinc finger and BTB domain-containing protein 5
HHLG1g0817	HHLG2g0780	Toll-like receptor 3	-	toll-like receptor 3.1
HHLG1g0824	HHLG2g0786	ADP/ATP translocase 1	Mitochondrial carrier protein	PREDICTED: ADP/ATP translocase 1
HHLG1g0767	HHLG2g0820	Interleukin-8	Small cytokines (intecrine/chemokine), interleukin-8 like	CXC chemokine a protein
HHLG1g0758	HHLG2g0830	UPF0462 protein C4orf33 homolog	-	PREDICTED: UPF0462 protein C4orf33 homolog isoform X1
HHLG1g0595	HHLG2g0940	Small integral membrane protein 11	FAM165 family	PREDICTED: small integral membrane protein 11
HHLG1g0528	HHLG2g0953	A disintegrin and metalloproteinase with thrombospondin motifs 1	Reprolysin family propeptide	PREDICTED: A disintegrin and metalloproteinase with thrombospondin motifs 1
HHLG1g0558	HHLG2g0960	39S ribosomal protein L16, mitochondrial	Ribosomal protein L16p/L10e	PREDICTED: 39S ribosomal protein L16, mitochondrial-like
HHLG1g0520	HHLG2g0989	Serine protease 23	-	PREDICTED: serine protease 23
HHLG32g0922	HHLG31g0049	Cytochrome P450 4B1	Cytochrome P450	PREDICTED: cytochrome P450, family 4, subfamily T, polypeptide 8 isoform X1
HHLG32g0890	HHLG31g0092	Mediator of RNA polymerase II transcription subunit 18	Med18 protein	mediator of RNA polymerase II transcription subunit 18
HHLG32g0806	HHLG31g0120	Centrosomal protein of 76 kDa	CEP76 C2 domain	centrosomal protein of 76 kDa
HHLG32g0432	HHLG31g0136	NF-kappa-B inhibitor delta	Ankyrin repeats (many copies)	PREDICTED: NF-kappa-B inhibitor delta-like
HHLG32g0439	HHLG31g0142	Apolipoprotein C-II	Apolipoprotein C-II	apolipoprotein C-II
HHLG32g0734	HHLG31g0309	Mdm2-binding protein	MDM2-binding	PREDICTED: mdm2-binding protein
HHLG32g0669	HHLG31g0377	T-cell surface glycoprotein CD4	Immunoglobulin domain	CD4-like molecule transcript
HHLG32g0422	HHLG31g0425	Hyaluronan synthase 1	Glycosyltransferase like family 2	PREDICTED: hyaluronan synthase 1 isoform X1
HHLG32g0399	HHLG31g0447	Putative ribosome-binding factor A, mitochondrial	-	PREDICTED: putative ribosome-binding factor A, mitochondrial isoform X1
HHLG32g0374	HHLG31g0470	39S ribosomal protein L17, mitochondrial	Ribosomal protein L17	39S ribosomal protein L17, mitochondrial
HHLG32g0605	HHLG31g0541	Brevican core protein (Fragment)	EGF-like domain	brevican core protein precursor
HHLG32g0591	HHLG31g0556	LysM and putative peptidoglycan-binding domain-containing protein 1	LysM domain	lysM and putative peptidoglycan-binding domain-containing protein 1
HHLG32g0544	HHLG31g0603	Rap1 GTPase-activating protein 2	GoLoco motif	PREDICTED: rap1 GTPase-activating protein 1-like
HHLG32g0527	HHLG31g0620	Protein FAM26E	Calcium homeostasis modulator	PREDICTED: protein FAM26E-like
HHLG32g0480	HHLG31g0633	Interleukin-6 receptor subunit alpha	-	interleukin-6 receptor subunit alpha
HHLG32g0342	HHLG31g0642	Rhomboid-related protein 2	Rhomboid family	rhomboid-related protein 2
HHLG32g0310	HHLG31g0686	Mitogen-activated protein kinase kinase kinase 5	Protein kinase domain	PREDICTED: mitogen-activated protein kinase kinase kinase 5
HHLG32g0284	HHLG31g0712	Selenium-binding protein 1	56kDa selenium binding protein (SBP56)	PREDICTED: selenium-binding protein 1 isoform X1
HHLG32g0192	HHLG31g0808	Solute carrier family 25 member 40	Mitochondrial carrier protein	solute carrier family 25 member 40
HHLG32g0179	HHLG31g0820	-	Alpha/beta hydrolase family	PREDICTED: uncharacterized protein LOC568911 isoform X2
HHLG32g0137	HHLG31g0863	-	-	rapunzel 2
HHLG32g0083	HHLG31g0935	Interleukin-22 receptor subunit alpha-2	Interferon-alpha/beta receptor, fibronectin type III	interferon lambda receptor 1 precursor
HHLG32g0072	HHLG31g0947	Pachytene checkpoint protein 2 homolog	ATPase family associated with various cellular activities (AAA)	pachytene checkpoint protein 2 homolog
HHLG34g0015	HHLG33g0018	Zinc finger and BTB domain-containing protein 18.2	BTB/POZ domain	PREDICTED: zinc finger and BTB domain-containing protein 18.2-like
HHLG34g0172	HHLG33g0026	Protein delta homolog 1	EGF-like domain	PREDICTED: protein delta homolog 1
HHLG34g0188	HHLG33g0057	Putative transmembrane protein INAFM2	TRP-interacting helix	PREDICTED: uncharacterized protein LOC102076736
HHLG34g0041	HHLG33g0069	Protein DVR-1	Transforming growth factor beta like domain	Dvr1 protein
HHLG34g0137	HHLG33g0164	Mitogen-activated protein kinase-binding protein 1	WD domain, G-beta repeat	PREDICTED: mitogen-activated protein kinase-binding protein 1 isoform X4
HHLG34g0334	HHLG33g0306	Shootin-1	-	shootin-1
HHLG34g0386	HHLG33g0365	Kinesin heavy chain	Kinesin motor domain	PREDICTED: kinesin heavy chain-like isoform X1
HHLG34g0414	HHLG33g0398	Gap junction beta-3 protein	-	gap junction beta-3 protein
HHLG34g0418	HHLG33g0403	Glutamate-rich protein 1	-	PREDICTED: glutamate-rich protein 1 isoform X2
HHLG34g0253	HHLG33g0406	Triadin	-	PREDICTED: titin isoform X35
HHLG34g0250	HHLG33g0409	Synaptotagmin-like protein 1	C2 domain	PREDICTED: synaptotagmin-like protein 2 isoform X2
HHLG34g0466	HHLG33g0470	Mitochondrial peptide methionine sulfoxide reductase	Peptide methionine sulfoxide reductase	PREDICTED: mitochondrial peptide methionine sulfoxide reductase
HHLG34g0501	HHLG33g0508	GREB1-like protein	-	PREDICTED: protein GREB1
HHLG34g0554	HHLG33g0565	Cell growth regulator with EF hand domain protein 1	EF-hand domain pair	LOC559576 protein
HHLG34g0631	HHLG33g0630	Codanin-1	Codanin-1 C-terminus	PREDICTED: codanin-1
HHLG34g0635	HHLG33g0634	Ovarian cancer G-protein coupled receptor 1	7 transmembrane receptor (rhodopsin family)	PREDICTED: ovarian cancer G-protein coupled receptor 1-like
HHLG34g0640	HHLG33g0639	Bifunctional glutamate/proline--tRNA ligase	Glutathione S-transferase, C-terminal domain	bifunctional glutamate/proline--tRNA ligase
HHLG36g0648	HHLG35g0044	Bone morphogenetic protein 2	TGF-beta propeptide	bone morphogenetic protein 16
HHLG36g0602	HHLG35g0094	Glycosyltransferase-like protein LARGE2	Glycosyl transferase family 8	novel protein similar to vertebrate discs, large homolog 3 (neuroendocrine-dlg, Drosophila) (DLG3)
HHLG36g0595	HHLG35g0100	Acetolactate synthase-like protein	Thiamine pyrophosphate enzyme, central domain	PREDICTED: acetolactate synthase-like protein isoform X1
HHLG36g0590	HHLG35g0105	N-acetyllactosaminide beta-1,3-N-acetylglucosaminyltransferase 2	Galactosyltransferase	PREDICTED: UDP-GlcNAc:betaGal beta-1,3-N-acetylglucosaminyltransferase 2
HHLG36g0577	HHLG35g0122	Trehalase	Trehalase	PREDICTED: trehalase
HHLG36g0518	HHLG35g0131	LysM and putative peptidoglycan-binding domain-containing protein 2	LysM domain	lysM and putative peptidoglycan-binding domain-containing protein 2
HHLG36g0516	HHLG35g0133	Long-chain specific acyl-CoA dehydrogenase, mitochondrial	Acyl-CoA dehydrogenase, C-terminal domain	Acyl-Coenzyme A dehydrogenase, long chain
HHLG36g0534	HHLG35g0134	Tumor necrosis factor alpha-induced protein 8-like protein 3	Domain of unknown function (DUF758)	tumor necrosis factor alpha-induced protein 8-like protein 3
HHLG36g0471	HHLG35g0202	RelA-associated inhibitor	Variant SH3 domain	PREDICTED: relA-associated inhibitor isoform X1
HHLG36g0414	HHLG35g0242	Mucosa-associated lymphoid tissue lymphoma translocation protein 1	Immunoglobulin domain	PREDICTED: mucosa-associated lymphoid tissue lymphoma translocation protein 1 isoform X1
HHLG36g0405	HHLG35g0244	Bloom syndrome protein homolog	BDHCT (NUC031) domain	PREDICTED: Bloom syndrome protein, partial
HHLG36g0396	HHLG35g0253	RNA polymerase II elongation factor ELL2	Occludin homology domain	PREDICTED: RNA polymerase II elongation factor ELL2
HHLG36g0393	HHLG35g0257	Ras-related and estrogen-regulated growth inhibitor-like protein	Ras family	uncharacterized protein LOC555379
HHLG36g0410	HHLG35g0319	Cytochrome b-245 light chain	Cytochrome Cytochrome b558 alpha-subunit	cytochrome b245 alpha polypeptide
HHLG36g0504	HHLG35g0321	Rho guanine nucleotide exchange factor 26	PH domain	PREDICTED: rho guanine nucleotide exchange factor 26
HHLG36g0340	HHLG35g0379	Ankyrin repeat, SAM and basic leucine zipper domain-containing protein 1	Ankyrin repeat	ankyrin repeat, SAM and basic leucine zipper domain-containing protein 1
HHLG36g0212	HHLG35g0516	WAP four-disulfide core domain protein 1	WAP-type (Whey Acidic Protein) 'four-disulfide core'	WAP four-disulfide core domain protein 1 precursor
HHLG36g0150	HHLG35g0577	Arylsulfatase A	C-terminal region of aryl-sulfatase	arylsulfatase A precursor
HHLG36g0121	HHLG35g0630	Interleukin-12 subunit beta	Immunoglobulin domain	interleukin-12 p40c subunit
HHLG36g0136	HHLG35g0647	-	-	Si:dkey-238c7.16 protein
HHLG36g0073	HHLG35g0669	Tumor necrosis factor receptor superfamily member 19L	Tumour necrosis factor receptor superfamily member 19	tumor necrosis factor receptor superfamily member 19L precursor
HHLG36g0066	HHLG35g0676	Mth938 domain-containing protein	Protein of unknown function (DUF498/DUF598)	mth938 domain-containing protein
HHLG38g0058	HHLG37g0050	Interleukin-6	-	interleukin-6a
HHLG38g0164	HHLG37g0138	Protein phosphatase 1 regulatory subunit 1B	Protein phosphatase inhibitor 1/DARPP-32	protein phosphatase 1, regulatory (inhibitor) subunit 1B isoform 1
HHLG38g0216	HHLG37g0200	Protein AF1q	Putative WW-binding domain and destruction box	protein AF1q
HHLG38g0297	HHLG37g0287	S-acyl fatty acid synthase thioesterase, medium chain	Thioesterase domain	S-acyl fatty acid synthase thioesterase, medium chain
HHLG38g0397	HHLG37g0320	F-box/LRR-repeat protein 6	-	F-box/LRR-repeat protein 6
HHLG38g0403	HHLG37g0325	Probable phospholipid-transporting ATPase IIB	E1-E2 ATPase	PREDICTED: probable phospholipid-transporting ATPase IIB isoform X1
HHLG38g0487	HHLG37g0424	Zinc transporter 8	Cation efflux family	PREDICTED: LOW QUALITY PROTEIN: uncharacterized protein LOC560642
HHLG38g0344	HHLG37g0505	-	-	uncharacterized protein LOC100000125
HHLG38g0346	HHLG37g0507	Tubulointerstitial nephritis antigen-like	Pacifastin inhibitor (LCMII)	tubulointerstitial nephritis antigen-like precursor
HHLG38g0363	HHLG37g0524	Epsilon-sarcoglycan	Sarcoglycan alpha/epsilon	PREDICTED: epsilon-sarcoglycan isoform X4
HHLG38g0367	HHLG37g0528	Probable acyl-CoA dehydrogenase 6	Acyl-CoA dehydrogenase, middle domain	novel protein containing an Acyl-CoA dehydrogenase, N-terminal and C-terminal domain, partial
HHLG38g0374	HHLG37g0536	Granulin-2	Granulin	granulin
HHLG38g0670	HHLG37g0576	UPF0711 protein C18orf21 homolog	-	UPF0711 protein C18orf21 homolog
HHLG39g0085	HHLG40g0104	Dermatan-sulfate epimerase	-	dermatan-sulfate epimerase precursor
HHLG39g0084	HHLG40g0105	E3 UFM1-protein ligase 1	Uncharacterized conserved protein (DUF2042)	E3 UFM1-protein ligase 1
HHLG39g0167	HHLG40g0177	Calmin	Calponin homology (CH) domain	calmin
HHLG39g0214	HHLG40g0217	FYN-binding protein	Variant SH3 domain	PREDICTED: titin isoform X1
HHLG39g0223	HHLG40g0225	Delta(24)-sterol reductase	FAD binding domain	delta(24)-sterol reductase
HHLG39g0233	HHLG40g0237	RING finger protein 166	Drought induced 19 protein (Di19), zinc-binding	PREDICTED: uncharacterized protein LOC100536501
HHLG39g0239	HHLG40g0245	Desmocollin-3	Cadherin prodomain like	desmocollin-1
HHLG39g0347	HHLG40g0369	Phosphoribosylformylglycinamidine synthase	AIR synthase related protein, N-terminal domain	phosphoribosylformylglycinamidine synthase
HHLG39g0406	HHLG40g0428	Serine/threonine-protein phosphatase 4 regulatory subunit 4	HEAT repeats	PREDICTED: serine/threonine-protein phosphatase 4 regulatory subunit 4 isoform X1
HHLG39g0427	HHLG40g0449	Regulator of G-protein signaling 6	Domain found in Dishevelled, Egl-10, and Pleckstrin (DEP)	regulator of G-protein signaling 6
HHLG39g0436	HHLG40g0458	Probable G-protein coupled receptor 176	7 transmembrane receptor (rhodopsin family)	probable G-protein coupled receptor 176
HHLG39g0481	HHLG40g0504	Solute carrier family 22 member 16	Sugar (and other) transporter	solute carrier family 22 member 16
HHLG39g0510	HHLG40g0537	Small RNA 2'-O-methyltransferase	-	PREDICTED: small RNA 2'-O-methyltransferase isoform X1
HHLG39g0529	HHLG40g0554	Hemicentin-1	von Willebrand factor type A domain	PREDICTED: hemicentin-1 isoform X1
HHLG39g0582	HHLG40g0667	Tumor necrosis factor receptor superfamily member 21	Death domain	death receptor 6
HHLG39g0572	HHLG40g0676	Epoxide hydrolase 1	Epoxide hydrolase N terminus	Epoxide hydrolase 1
HHLG39g0616	HHLG40g0711	Zinc finger protein 512	Zinc finger, C2H2 type	PREDICTED: zinc finger protein 512 isoform X2
HHLG39g0617	HHLG40g0712	General transcription factor 3C polypeptide 2	WD domain, G-beta repeat	Si:ch211-245h14.3 protein
HHLG39g0620	HHLG40g0715	Protein Mpv17	Mpv17 / PMP22 family	protein Mpv17
HHLG39g0625	HHLG40g0720	Epidermal retinol dehydrogenase 2	-	unnamed protein product
HHLG39g0629	HHLG40g0724	24-hydroxycholesterol 7-alpha-hydroxylase	Cytochrome P450	24-hydroxycholesterol 7-alpha-hydroxylase precursor
HHLG39g0639	HHLG40g0734	HD domain-containing protein 2	HD domain	Zgc:112330
HHLG39g0716	HHLG40g0798	Syntaxin-7	SNARE domain	PREDICTED: syntaxin-7
HHLG39g0831	HHLG40g0820	Transcription factor GATA-4	GATA zinc finger	transcription factor GATA-4
HHLG42g0004	HHLG41g0004	Bone morphogenetic protein 5	Transforming growth factor beta like domain	gonadal soma derived factor variant 2
HHLG42g0053	HHLG41g0055	Lung adenoma susceptibility protein 2	-	lung adenoma susceptibility protein 2
HHLG42g0156	HHLG41g0097	Corticotropin-releasing factor-binding protein	Corticotropin-releasing factor binding protein (CRF-BP)	putative corticotropin releasing hormone binding protein 1
HHLG42g0265	HHLG41g0172	Endothelial cell-specific molecule 1	Insulin-like growth factor binding protein	PREDICTED: endothelial cell-specific molecule 1 isoform X1
HHLG42g0256	HHLG41g0182	Alpha-protein kinase 2	Alpha-kinase family	PREDICTED: alpha-protein kinase 2
HHLG42g0178	HHLG41g0203	Rho-related BTB domain-containing protein 3	BTB/POZ domain	PREDICTED: rho-related BTB domain-containing protein 3
HHLG42g0186	HHLG41g0211	Retinol dehydrogenase 12	short chain dehydrogenase	Zgc:64106
HHLG42g0187	HHLG41g0213	Tubulin polyglutamylase complex subunit 2	-	tubulin polyglutamylase complex subunit 2
HHLG42g0283	HHLG41g0288	General transcription factor 3C polypeptide 4	Putative zinc-finger of transcription factor IIIC complex	PREDICTED: general transcription factor 3C polypeptide 4
HHLG42g0417	HHLG41g0442	Probable ATP-dependent RNA helicase DDX10	Helicase conserved C-terminal domain	PREDICTED: probable ATP-dependent RNA helicase DDX10
HHLG42g0444	HHLG41g0462	Alpha/beta hydrolase domain-containing protein 11	Alpha/beta hydrolase family	alpha/beta hydrolase domain-containing protein 11
HHLG42g0501	HHLG41g0479	Magnesium transporter NIPA4	Magnesium transporter NIPA	magnesium transporter NIPA4
HHLG42g0570	HHLG41g0566	Hydroperoxide isomerase ALOXE3	PLAT/LH2 domain	12-lipoxygenase
HHLG42g0582	HHLG41g0577	Rho GTPase-activating protein 24	RhoGAP domain	PREDICTED: rho GTPase-activating protein 24-like isoform X1
HHLG42g0627	HHLG41g0659	Protein POF1B	-	PREDICTED: protein POF1B
HHLG42g0720	HHLG41g0766	NHS-like protein 2	-	PREDICTED: NHS-like protein 2
HHLG42g0745	HHLG41g0790	Protein Red	RED-like protein N-terminal region	protein Red
HHLG42g0766	HHLG41g0818	Cell division cycle protein 23 homolog	-	PREDICTED: cell division cycle protein 23 homolog
HHLG43g0118	HHLG44g0102	-	-	PREDICTED: uncharacterized protein LOC101884287 isoform X1
HHLG43g0154	HHLG44g0153	Hydroxyacyl-thioester dehydratase type 2, mitochondrial	MaoC like domain	PREDICTED: hydroxyacyl-thioester dehydratase type 2, mitochondrial-like
HHLG43g0245	HHLG44g0255	Lipoprotein lipase	PLAT/LH2 domain	PREDICTED: lipoprotein lipase-like
HHLG43g0273	HHLG44g0269	Antithrombin-III	Serpin (serine protease inhibitor)	antithrombin-III precursor
HHLG43g0270	HHLG44g0272	Diphthine methyl ester synthase	Tetrapyrrole (Corrin/Porphyrin) Methylases	diphthine synthase
HHLG43g0256	HHLG44g0287	Pleckstrin homology domain-containing family B member 2	PH domain	pleckstrin homology domain-containing family B member 2
HHLG43g0251	HHLG44g0292	PDZK1-interacting protein 1	-	PDZK1-interacting protein 1 precursor
HHLG43g0302	HHLG44g0296	FRAS1-related extracellular matrix protein 1	-	PREDICTED: fras-related extracellular matrix protein 1b isoform X2
HHLG43g0331	HHLG44g0327	Cartilage intermediate layer protein 1	Immunoglobulin domain	PREDICTED: cartilage intermediate layer protein 2
HHLG43g0358	HHLG44g0365	Nuclear factor interleukin-3-regulated protein	Basic region leucine zipper	PREDICTED: nuclear factor, interleukin 3 regulated, member 4 isoform X1
HHLG43g0368	HHLG44g0377	Transmembrane protein 59	Brain specific membrane anchored protein	transmembrane protein 59-like precursor
HHLG43g0376	HHLG44g0386	Sphingosine 1-phosphate receptor 3	7 transmembrane receptor (rhodopsin family)	sphingosine-1-phosphate receptor 3a
HHLG43g0424	HHLG44g0430	Mucolipin-2	Polycystin cation channel	mucolipin-2
HHLG43g0425	HHLG44g0431	Lysophosphatidic acid receptor 3	7 transmembrane receptor (rhodopsin family)	lysophosphatidic acid receptor 3
HHLG43g0436	HHLG44g0472	Glycerophosphodiester phosphodiesterase 1	Glycerophosphoryl diester phosphodiesterase family	Zgc:56068 protein
HHLG43g0473	HHLG44g0490	Sentrin-specific protease 7	Ulp1 protease family, C-terminal catalytic domain	sentrin-specific protease 7
HHLG43g0570	HHLG44g0536	Nicolin-1	-	nicolin-1
HHLG43g0514	HHLG44g0552	-	-	PREDICTED: uncharacterized protein LOC562053
HHLG43g0494	HHLG44g0578	E3 ubiquitin-protein ligase RNF13	PA domain	Ring finger protein 13
HHLG43g0487	HHLG44g0595	4-hydroxy-2-oxoglutarate aldolase, mitochondrial	Dihydrodipicolinate synthetase family	4-hydroxy-2-oxoglutarate aldolase, mitochondrial precursor
HHLG43g0599	HHLG44g0622	Transmembrane 4 L6 family member 4	L6 membrane protein	transmembrane 4 L6 family member 4
HHLG45g0026	HHLG46g0012	Protein phosphatase 1 regulatory subunit 35	Protein phosphatase 1 regulatory subunit 35 C-terminus	protein phosphatase 1 regulatory subunit 35
HHLG45g0065	HHLG46g0065	Box C/D snoRNA protein 1	-	PREDICTED: box C/D snoRNA protein 1
HHLG45g0137	HHLG46g0137	5-hydroxytryptamine receptor 6	7 transmembrane receptor (rhodopsin family)	PREDICTED: 5-hydroxytryptamine receptor 6
HHLG45g0552	HHLG46g0205	Cysteine sulfinic acid decarboxylase	Pyridoxal-dependent decarboxylase conserved domain	cysteine sulfinate decarboxylase
HHLG45g0521	HHLG46g0236	Testis development-related protein	-	PREDICTED: testis development-related protein
HHLG45g0258	HHLG46g0292	Mitochondrial fission regulator 2	Mitochondrial fission regulator	mitochondrial fission regulator 2
HHLG45g0213	HHLG46g0338	Protein LZIC	Beta-catenin-interacting protein ICAT	leucine zipper and ICAT homologous domain protein
HHLG45g0212	HHLG46g0340	Retinoid-binding protein 7	Lipocalin / cytosolic fatty-acid binding protein family	PREDICTED: nicotinamide nucleotide adenylyltransferase 1 isoform X2
HHLG45g0165	HHLG46g0357	Prestin	STAS domain	PREDICTED: solute carrier family 26 member 10
HHLG45g0163	HHLG46g0361	Zinc finger protein 385A	Zinc-finger of C2H2 type	PREDICTED: zinc finger protein 385A isoform X1
HHLG45g0162	HHLG46g0362	Baculoviral IAP repeat-containing protein 5.1	Inhibitor of Apoptosis domain	PREDICTED: baculoviral IAP repeat-containing protein 5.1-like
HHLG45g0301	HHLG46g0432	Serine/threonine-protein kinase WNK3	Oxidative-stress-responsive kinase 1 C terminal	PREDICTED: serine/threonine-protein kinase WNK3 isoform X3
HHLG45g0386	HHLG46g0518	Ubiquitin carboxyl-terminal hydrolase 21	Ubiquitin carboxyl-terminal hydrolase	PREDICTED: coiled-coil domain-containing protein 30 isoform X3
HHLG45g0392	HHLG46g0525	Dolichol-phosphate mannosyltransferase subunit 1	Glycosyl transferase family 2	dolichol-phosphate mannosyltransferase subunit 1
HHLG45g0401	HHLG46g0534	Laminin subunit beta-2	Laminin N-terminal (Domain VI)	laminin subunit beta-2 precursor
HHLG45g0418	HHLG46g0552	Deoxyribonuclease gamma	Endonuclease/Exonuclease/phosphatase family	Deoxyribonuclease I-like 3
HHLG45g0434	HHLG46g0571	Cytochrome c oxidase subunit 4 isoform 2, mitochondrial	Cytochrome c oxidase subunit IV	mitochondrial cytochrome c oxidase subunit IV precursor, partial
HHLG45g0467	HHLG46g0608	Tripartite motif-containing protein 54	B-box zinc finger	Zgc:101050
HHLG45g0470	HHLG46g0610
HHLG45g0631	HHLG46g0653	Laminin subunit alpha-5	Laminin B (Domain IV)	PREDICTED: laminin subunit alpha-5 isoform X1
HHLG45g0658	HHLG46g0674	Synaptonemal complex protein 2	-	PREDICTED: synaptonemal complex protein 2
HHLG45g0730	HHLG46g0751	Alpha-1,3-mannosyl-glycoprotein 4-beta-N-acetylglucosaminyltransferase C	N-Acetylglucosaminyltransferase-IV (GnT-IV) conserved region	alpha-1,3-mannosyl-glycoprotein 4-beta-N-acetylglucosaminyltransferase C
HHLG45g0750	HHLG46g0774	Cadherin-like protein 26	Cadherin domain	PREDICTED: cadherin-like protein 26
HHLG45g0764	HHLG46g0787	Protein sel-1 homolog 3	Sel1 repeat	PREDICTED: protein sel-1 homolog 3-like
HHLG47g0049	HHLG48g0056	Protein ITFG3	-	PREDICTED: protein ITFG3
HHLG47g0080	HHLG48g0087	Pleckstrin homology domain-containing family A member 7	PH domain	PREDICTED: uncharacterized protein si:ch211-234p6.5
HHLG47g0138	HHLG48g0148	Coiled-coil domain-containing protein 178	-	PREDICTED: coiled-coil domain-containing protein 178 isoform X2
HHLG47g0213	HHLG48g0219	Putative ferric-chelate reductase 1	Eukaryotic cytochrome b561	putative ferric-chelate reductase 1 precursor
HHLG47g0217	HHLG48g0223	RNA-binding protein 40	RNA recognition motif. (a.k.a. RRM, RBD, or RNP domain)	PREDICTED: RNA-binding protein 40
HHLG47g0415	HHLG48g0431	Methionine-R-sulfoxide reductase B2, mitochondrial	SelR domain	methionine-R-sulfoxide reductase B2, mitochondrial precursor
HHLG47g0428	HHLG48g0446	Rotatin	-	PREDICTED: rotatin isoform X3
HHLG47g0454	HHLG48g0472	Double-stranded RNA-binding protein Staufen homolog 2	Double-stranded RNA binding motif	PREDICTED: double-stranded RNA-binding protein Staufen homolog 2 isoform X1
HHLG47g0466	HHLG48g0483	Importin-4	Importin-beta N-terminal domain	PREDICTED: importin-4
HHLG47g0478	HHLG48g0496	Transmembrane protein 108	-	PREDICTED: transmembrane protein 108 isoform X1
HHLG47g0482	HHLG48g0500	Yae1 domain-containing protein 1	Essential protein Yae1, N terminal	yae1 domain-containing protein 1
HHLG47g0562	HHLG48g0587	D-beta-hydroxybutyrate dehydrogenase, mitochondrial	short chain dehydrogenase	D-beta-hydroxybutyrate dehydrogenase, mitochondrial
HHLG47g0564	HHLG48g0589	Succinate--hydroxymethylglutarate CoA-transferase	CoA-transferase family III	PREDICTED: succinate--hydroxymethylglutarate CoA-transferase isoform X1
HHLG47g0566	HHLG48g0591	Enoyl-CoA delta isomerase 2, mitochondrial	Enoyl-CoA hydratase/isomerase	enoyl-CoA delta isomerase 2, mitochondrial
HHLG47g0569	HHLG48g0594	Phenylalanine--tRNA ligase, mitochondrial	Ferredoxin-fold anticodon binding domain	Zgc:173439 protein
HHLG3g0012	HHLG4g0016	Claudin-1	PMP-22/EMP/MP20/Claudin family	claudin-1 precursor
HHLG3g0040	HHLG4g0040	Glycosylphosphatidylinositol anchor attachment 1 protein	Gaa1-like, GPI transamidase component	PREDICTED: glycosylphosphatidylinositol anchor attachment 1 protein
HHLG3g0085	HHLG4g0084	60 kDa SS-A/Ro ribonucleoprotein	TROVE domain	60 kDa SS-A/Ro ribonucleoprotein
HHLG3g0203	HHLG4g0125	Phosphotriesterase-related protein	Phosphotriesterase family	phosphotriesterase-related protein
HHLG3g0194	HHLG4g0136	Calcium-binding mitochondrial carrier protein SCaMC-2	-	PREDICTED: solute carrier family 25, member 24, like isoform X1
HHLG3g0179	HHLG4g0150	Plastin-1	EF-hand domain pair	PREDICTED: plastin-1 isoform X1
HHLG3g0165	HHLG4g0164	Agouti-related protein	Agouti protein	agouti-related protein 2 precursor
HHLG3g0104	HHLG4g0232	-	-	PREDICTED: formin-like protein 7 isoform X2
HHLG3g0213	HHLG4g0258	ATP-dependent DNA helicase PIF1	PIF1-like helicase	ATP-dependent DNA helicase PIF1
HHLG3g0218	HHLG4g0263	Protein wntless homolog	Wnt-binding factor required for Wnt secretion	PREDICTED: protein wntless homolog isoform X4
HHLG3g0336	HHLG4g0379	Cholesterol 7-alpha-monooxygenase	Cytochrome P450	cholesterol 7-alpha-monooxygenase
HHLG3g0363	HHLG4g0409	Xin actin-binding repeat-containing protein 2	-	PREDICTED: dentin sialophosphoprotein-like
HHLG3g0493	HHLG4g0498	Trimethylguanosine synthase	-	PREDICTED: trimethylguanosine synthase
HHLG3g0463	HHLG4g0539	Protein FAM173B	-	uncharacterized protein LOC492519 isoform 1
HHLG3g0474	HHLG4g0553	BAG family molecular chaperone regulator 1	Ubiquitin family	BAG family molecular chaperone regulator 1
HHLG3g0541	HHLG4g0618	Krueppel-like factor 4	Zinc-finger double domain	Kruppel-like factor 17
HHLG3g0542	HHLG4g0619	Sodium- and chloride-dependent glycine transporter 1	Sodium:neurotransmitter symporter family	PREDICTED: sodium- and chloride-dependent glycine transporter 1 isoform X1
HHLG3g0552	HHLG4g0629	Aspartate--tRNA ligase, mitochondrial	GAD domain	PREDICTED: aspartate--tRNA ligase, mitochondrial isoform X1
HHLG3g0603	HHLG4g0669	Tetraspanin-3	Tetraspanin family	tetraspanin 37
HHLG3g0615	HHLG4g0681	Polyhomeotic-like protein 3	SAM domain (Sterile alpha motif)	PREDICTED: polyhomeotic-like protein 3 isoform X1
HHLG3g0654	HHLG4g0722	Uncharacterized protein C14orf119	Domain of unknown function (DUF4508)	uncharacterized protein C14orf119 homolog
HHLG3g0688	HHLG4g0758	Otolith matrix protein 1	Transferrin	otolith matrix protein 1 precursor
HHLG3g0707	HHLG4g0775	25-hydroxycholesterol 7-alpha-hydroxylase	Cytochrome P450	PREDICTED: 25-hydroxycholesterol 7-alpha-hydroxylase
HHLG3g0710	HHLG4g0779	Intraflagellar transport protein 57 homolog	Intra-flagellar transport protein 57	IFT57
HHLG3g0742	HHLG4g0812	Cell adhesion molecule 3	CD80-like C2-set immunoglobulin domain	cell adhesion molecule 3
HHLG3g0811	HHLG4g0843	-	-	PREDICTED: uncharacterized protein LOC100004199
HHLG3g0792	HHLG4g0880	Biliverdin reductase A	Biliverdin reductase, catalytic	biliverdin reductase A
HHLG3g0879	HHLG4g0963	Microtubule cross-linking factor 1	Domain of unknown function (DUF4482)	PREDICTED: protein SOGA2-like isoform X1
HHLG49g0618	HHLG50g0018	Carbohydrate sulfotransferase 6	Sulfotransferase domain	PREDICTED: uncharacterized protein LOC100170782 isoform X1
HHLG49g0541	HHLG50g0085	Ubiquitin-conjugating enzyme E2 variant 3	lactate/malate dehydrogenase, alpha/beta C-terminal domain	ubiquitin-conjugating enzyme E2 variant 3
HHLG49g0536	HHLG50g0090	SITS-binding protein	Glycosyl hydrolases family 31	PREDICTED: SITS-binding protein isoform X1
HHLG49g0525	HHLG50g0108	Harmonin	PDZ domain (Also known as DHR or GLGF)	PREDICTED: harmonin
HHLG49g0516	HHLG50g0117	Synaptotagmin-1	C2 domain	PREDICTED: synaptotagmin-1
HHLG49g0471	HHLG50g0145	Dual oxidase maturation factor 2	Dual oxidase maturation factor	PREDICTED: dual oxidase maturation factor 2-like
HHLG49g0457	HHLG50g0159	Electron transfer flavoprotein subunit alpha, mitochondrial	Electron transfer flavoprotein FAD-binding domain	electron transfer flavoprotein subunit alpha, mitochondrial
HHLG49g0430	HHLG50g0173	Beta-1,3-galactosyl-O-glycosyl-glycoprotein beta-1,6-N-acetylglucosaminyltransferase	Core-2/I-Branching enzyme	PREDICTED: beta-1,3-galactosyl-O-glycosyl-glycoprotein beta-1,6-N-acetylglucosaminyltransferase 3
HHLG49g0491	HHLG50g0206	Hyaluronidase-4	Hyaluronidase	PREDICTED: hyaluronidase-4
HHLG49g0404	HHLG50g0241	Putative interleukin-17 receptor E-like	Interleukin-17 receptor extracellular region	PREDICTED: putative interleukin-17 receptor E-like
HHLG49g0380	HHLG50g0264	Fibroleukin	THAP domain	PREDICTED: uncharacterized protein si:ch211-236c15.2
HHLG49g0358	HHLG50g0286	Bisphosphoglycerate mutase	Histidine phosphatase superfamily (branch 1)	bisphosphoglycerate mutase
HHLG49g0345	HHLG50g0318	Apoptosis-enhancing nuclease	Exonuclease	PREDICTED: apoptosis-enhancing nuclease
HHLG49g0340	HHLG50g0327	Uncharacterized protein C12orf73	Domain of unknown function (DUF4516)	uncharacterized protein C12orf73 homolog
HHLG49g0315	HHLG50g0351	-	-	PREDICTED: uncharacterized protein LOC100000098 isoform X1
HHLG49g0275	HHLG50g0399	Olfactomedin-like protein 1	Olfactomedin-like domain	PREDICTED: olfactomedin-like protein 1
HHLG49g0251	HHLG50g0431	Group XV phospholipase A2	Lecithin:cholesterol acyltransferase	Pla2g15 protein
HHLG49g0254	HHLG50g0433	Coiled-coil domain-containing protein 113	Domain of unknown function (DUF4201)	coiled-coil domain-containing protein 113
HHLG49g0197	HHLG50g0456	Kelch domain-containing protein 4	-	kelch domain-containing protein 4
HHLG49g0174	HHLG50g0480	26S proteasome non-ATPase regulatory subunit 13	PCI domain	proteasome 26S subunit, non-ATPase, 13
HHLG49g0166	HHLG50g0489	-	-	PREDICTED: uncharacterized protein si:ch211-256a21.4
HHLG49g0156	HHLG50g0499	Protein saal1	-	protein saal1
HHLG49g0152	HHLG50g0503	Probable 2-oxoglutarate dehydrogenase E1 component DHKTD1, mitochondrial	Transketolase, pyrimidine binding domain	probable 2-oxoglutarate dehydrogenase E1 component DHKTD1, mitochondrial
HHLG49g0109	HHLG50g0551	Sorting nexin-24	PX domain	fish sorting nexin from oocyte
HHLG49g0084	HHLG50g0575	Patatin-like phospholipase domain-containing protein 2	Patatin-like phospholipase	PREDICTED: patatin-like phospholipase domain-containing protein 2-like
HHLG49g0050	HHLG50g0629	Bardet-Biedl syndrome 4 protein	TPR repeat	Bardet-Biedl syndrome 4 protein
HHLG49g0025	HHLG50g0673	A disintegrin and metalloproteinase with thrombospondin motifs 20	Reprolysin (M12B) family zinc metalloprotease	PREDICTED: A disintegrin and metalloproteinase with thrombospondin motifs 20
HHLG5g1059	HHLG6g0047	-	-	hypothetical protein EH28_06154
HHLG5g1001	HHLG6g0089	28S ribosomal protein S7, mitochondrial	Ribosomal protein S7p/S5e	28S ribosomal protein S7, mitochondrial precursor
HHLG5g0889	HHLG6g0193	GTPase IMAP family member 7	AIG1 family	PREDICTED: uncharacterized protein LOC103045454
HHLG5g0807	HHLG6g0288	Eukaryotic translation initiation factor 3 subunit G	RNA recognition motif. (a.k.a. RRM, RBD, or RNP domain)	PREDICTED: eukaryotic translation initiation factor 3 subunit G-like
HHLG5g0799	HHLG6g0297	DNA-3-methyladenine glycosylase	Methylpurine-DNA glycosylase (MPG)	DNA-3-methyladenine glycosylase
HHLG5g0788	HHLG6g0312	Cell death-inducing p53-target protein 1	LITAF-like zinc ribbon domain	cell death-inducing p53-target protein 1
HHLG5g0715	HHLG6g0384	Cleavage and polyadenylation specificity factor subunit 4	Zinc knuckle	cleavage and polyadenylation specificity factor subunit 4
HHLG5g0674	HHLG6g0422	Uncharacterized protein C17orf53	Domain of unknown function (DUF4539)	PREDICTED: uncharacterized protein C17orf53 homolog isoform X1
HHLG5g0658	HHLG6g0439	Contactin-associated protein 1	F5/8 type C domain	PREDICTED: contactin-associated protein 1
HHLG5g0647	HHLG6g0451	RNA polymerase I-specific transcription initiation factor RRN3	RNA polymerase I specific transcription initiation factor RRN3	PREDICTED: RNA polymerase I-specific transcription initiation factor RRN3
HHLG5g0637	HHLG6g0461	Actin-related protein 2/3 complex subunit 1A	WD domain, G-beta repeat	PREDICTED: actin-related protein 2/3 complex subunit 1A isoform X1
HHLG5g0576	HHLG6g0523	Heat shock protein 30	Hsp20/alpha crystallin family	heat shock protein, alpha-crystallin-related, 9
HHLG5g0570	HHLG6g0530	Primary amine oxidase, liver isozyme	Copper amine oxidase, N3 domain	amine oxidase, copper containing 2
HHLG5g0556	HHLG6g0543	RNA-binding protein FUS	Zn-finger in Ran binding protein and others	PREDICTED: RNA-binding protein FUS, partial
HHLG5g0553	HHLG6g0546	E3 ubiquitin-protein ligase RNF25	Ring finger domain	E3 ubiquitin-protein ligase RNF25
HHLG5g0533	HHLG6g0565	Dual specificity protein phosphatase 8	Dual specificity phosphatase, catalytic domain	PREDICTED: dual specificity protein phosphatase 16-like
HHLG5g0428	HHLG6g0668	4-aminobutyrate aminotransferase, mitochondrial	Aminotransferase class-III	4-aminobutyrate aminotransferase, mitochondrial
HHLG5g0351	HHLG6g0748	28S ribosomal protein S34, mitochondrial	-	Mitochondrial ribosomal protein S34
HHLG5g0290	HHLG6g0814	Telethonin	Telethonin protein	telethonin
HHLG5g0233	HHLG6g0874	Transmembrane protein 150B	Frag1/DRAM/Sfk1 family	transmembrane protein 150B precursor
HHLG5g0187	HHLG6g0921	2-amino-3-ketobutyrate coenzyme A ligase, mitochondrial	Aminotransferase class I and II	PREDICTED: 2-amino-3-ketobutyrate coenzyme A ligase, mitochondrial
HHLG5g0157	HHLG6g0947	Hexosaminidase D	Glycosyl hydrolase family 20, catalytic domain	PREDICTED: hexosaminidase D isoform X1
HHLG5g0111	HHLG6g0991	Decapping and exoribonuclease protein	RAI1 like PD-(D/E)XK nuclease	PREDICTED: decapping and exoribonuclease protein
HHLG5g0093	HHLG6g1011	-	-	PREDICTED: uncharacterized protein si:ch73-364h19.1
HHLG5g0031	HHLG6g1098	Centrosomal protein of 112 kDa	Domain of unknown function (DUF4485)	PREDICTED: centrosomal protein of 112 kDa isoform X1
HHLG7g0139	HHLG8g0024	-	-	PREDICTED: uncharacterized protein si:ch211-214j24.14
HHLG7g0029	HHLG8g0068	Monocarboxylate transporter 2	Major Facilitator Superfamily	PREDICTED: monocarboxylate transporter 2
HHLG7g0016	HHLG8g0071	Mitochondrial inner membrane protease ATP23 homolog	Peptidase M76 family	PREDICTED: mitochondrial inner membrane protease ATP23 homolog
HHLG7g0021	HHLG8g0075	cAMP-responsive element-binding protein-like 2	Basic region leucine zipper	cAMP-responsive element-binding protein-like 2
HHLG7g0165	HHLG8g0164	RAD9, HUS1, RAD1-interacting nuclear orphan protein 1	RAD9, RAD1, HUS1-interacting nuclear orphan protein	PREDICTED: RAD9, HUS1, RAD1-interacting nuclear orphan protein 1
HHLG7g0253	HHLG8g0214	Stabilin-2	Extracellular link domain	PREDICTED: stabilin-2 isoform X1
HHLG7g0237	HHLG8g0231	Putative transporter SVOPL	Sugar (and other) transporter	putative transporter SVOPL
HHLG7g0231	HHLG8g0237	Meiosis expressed gene 1 protein homolog	Meiosis-expressed	RecName: Full=Meiosis expressed gene 1 protein homolog
HHLG7g0220	HHLG8g0247	Transmembrane protease serine 9	Trypsin	ovochymase-1 precursor
HHLG7g0295	HHLG8g0312	Wnt inhibitory factor 1	Human growth factor-like EGF	Wnt inhibitory factor 1
HHLG7g0347	HHLG8g0358	Plexin-A4	Plexin repeat	PREDICTED: plexin-A4 isoform X1
HHLG7g0354	HHLG8g0365	Mesoderm-specific transcript homolog protein	Alpha/beta hydrolase family	alpha/beta hydroxylase
HHLG7g0363	HHLG8g0373	Insulin-like growth factor-binding protein complex acid labile subunit	Leucine rich repeat	PREDICTED: podocan-like protein 1
HHLG7g0384	HHLG8g0396	Pro-MCH 2	Pro-melanin-concentrating hormone (Pro-MCH)	pro-melanin concentrating hormone
HHLG7g0391	HHLG8g0404	ATP-dependent DNA helicase Q1	RQC domain	PREDICTED: ATP-dependent DNA helicase Q1 isoform X1
HHLG7g0460	HHLG8g0563	Probable Dol-P-Man:Man(7)GlcNAc(2)-PP-Dol alpha-1,6-mannosyltransferase	-	dol-P-Man:Man(7)GlcNAc(2)-PP-Dol alpha-1,6-mannosyltransferase precursor

## Sheet: GO of dominant A
GO analysis of the 32 fold-change-dominant genes in subgenome A.
Biological Process	GO ID	Description	GeneRatio (376)	BgRatio (16509)	pvalue	fdr	geneID
Biological Process	GO:0046112	nucleobase biosynthetic process	6	6	1.3421e-10	6.53605e-08	HHLG2g0951;HHLG1g0514;HHLG39g0624;HHLG40g0719;HHLG17g0515;HHLG18g0221
Biological Process	GO:0009112	nucleobase metabolic process	6	10	2.60805e-08	6.35059e-06	HHLG2g0951;HHLG1g0514;HHLG39g0624;HHLG40g0719;HHLG17g0515;HHLG18g0221
Biological Process	GO:0006207	'de novo' pyrimidine nucleobase biosynthetic process	4	4	2.64895e-07	3.2251e-05	HHLG39g0624;HHLG40g0719;HHLG17g0515;HHLG18g0221
Biological Process	GO:0019856	pyrimidine nucleobase biosynthetic process	4	4	2.64895e-07	3.2251e-05	HHLG39g0624;HHLG40g0719;HHLG17g0515;HHLG18g0221
Biological Process	GO:0044710	single-organism metabolic process	91	2431	6.50837e-07	6.33915e-05	HHLG27g0362;HHLG28g0354;HHLG2g0951;HHLG1g0514;HHLG29g0587;HHLG30g0485;HHLG22g0167;HHLG49g0260;HHLG33g0067;HHLG20g0219;HHLG4g0772;HHLG49g0395;HHLG2g0511;HHLG33g0108;HHLG3g0081;HHLG26g0714;HHLG19g0555;HHLG34g0039;HHLG50g0249;HHLG28g0272;HHLG9g1003;HHLG27g0287;HHLG17g0098;HHLG15g0871;HHLG42g0245;HHLG7g0084;HHLG34g0568;HHLG30g0204;HHLG30g0439;HHLG8g0091;HHLG29g0222;HHLG41g0192;HHLG50g0438;HHLG18g0685…
Biological Process	GO:0006555	methionine metabolic process	4	5	1.3006e-06	0.000105565	HHLG15g0871;HHLG16g0823;HHLG14g0773;HHLG13g0333
Biological Process	GO:0006206	pyrimidine nucleobase metabolic process	4	6	3.83148e-06	0.000266562	HHLG39g0624;HHLG40g0719;HHLG17g0515;HHLG18g0221
Biological Process	GO:0009225	nucleotide-sugar metabolic process	4	7	8.77916e-06	0.000534153	HHLG1g0754;HHLG2g0834;HHLG7g0084;HHLG8g0091
Biological Process	GO:0006629	lipid metabolic process	28	495	9.87142e-06	0.000534153	HHLG27g0362;HHLG28g0354;HHLG46g0405;HHLG9g0200;HHLG10g0862;HHLG45g0200;HHLG39g0370;HHLG40g0392;HHLG36g0352;HHLG35g0368;HHLG30g0548;HHLG2g0842;HHLG1g0745;HHLG29g0573;HHLG48g0002;HHLG47g0004;HHLG33g0531;HHLG34g0599;HHLG46g0257;HHLG40g0419;HHLG45g0500;HHLG39g0398;HHLG1g0754;HHLG2g0834;HHLG1g0883;HHLG2g0699;HHLG30g0204;HHLG29g0222
Biological Process	GO:0009066	aspartate family amino acid metabolic process	4	9	3.04783e-05	0.00148429	HHLG15g0871;HHLG16g0823;HHLG14g0773;HHLG13g0333
Biological Process	GO:0006814	sodium ion transport	10	90	3.77365e-05	0.0016707	HHLG40g0334;HHLG27g0214;HHLG28g0195;HHLG42g0653;HHLG18g0307;HHLG39g0323;HHLG41g0688;HHLG40g0454;HHLG17g0385;HHLG39g0432
Biological Process	GO:0045454	cell redox homeostasis	10	91	4.15499e-05	0.00168623	HHLG2g0801;HHLG2g0644;HHLG28g0272;HHLG9g1003;HHLG27g0287;HHLG1g0694;HHLG17g0621;HHLG1g0838;HHLG10g0035;HHLG18g0341
Biological Process	GO:0051180	vitamin transport	3	4	4.60939e-05	0.00172675	HHLG9g0425;HHLG10g0191;HHLG9g0777
Biological Process	GO:0008610	lipid biosynthetic process	14	180	6.6539e-05	0.00231461	HHLG46g0405;HHLG9g0200;HHLG10g0862;HHLG45g0200;HHLG36g0352;HHLG35g0368;HHLG48g0002;HHLG47g0004;HHLG1g0754;HHLG2g0834;HHLG1g0883;HHLG2g0699;HHLG30g0204;HHLG29g0222
Biological Process	GO:0000096	sulfur amino acid metabolic process	4	11	7.69828e-05	0.00249937	HHLG15g0871;HHLG16g0823;HHLG14g0773;HHLG13g0333
Biological Process	GO:0055114	oxidation-reduction process	37	859	0.000152143	0.00435236	HHLG29g0587;HHLG30g0485;HHLG22g0167;HHLG49g0260;HHLG33g0067;HHLG20g0219;HHLG4g0772;HHLG49g0395;HHLG2g0511;HHLG33g0108;HHLG3g0081;HHLG26g0714;HHLG19g0555;HHLG34g0039;HHLG50g0249;HHLG28g0272;HHLG9g1003;HHLG27g0287;HHLG17g0098;HHLG15g0871;HHLG42g0245;HHLG7g0084;HHLG34g0568;HHLG30g0204;HHLG30g0439;HHLG8g0091;HHLG29g0222;HHLG41g0192;HHLG50g0438;HHLG18g0685;HHLG34g0075;HHLG16g0823;HHLG4g0079;HHLG10g003…
Biological Process	GO:0030111	regulation of Wnt signaling pathway	4	13	0.000160867	0.00435236	HHLG22g0105;HHLG21g0625;HHLG2g0245;HHLG1g0288
Biological Process	GO:0030178	negative regulation of Wnt signaling pathway	4	13	0.000160867	0.00435236	HHLG22g0105;HHLG21g0625;HHLG2g0245;HHLG1g0288
Biological Process	GO:0044255	cellular lipid metabolic process	18	300	0.00018846	0.00483052	HHLG27g0362;HHLG28g0354;HHLG46g0405;HHLG9g0200;HHLG10g0862;HHLG45g0200;HHLG39g0370;HHLG40g0392;HHLG36g0352;HHLG35g0368;HHLG48g0002;HHLG47g0004;HHLG1g0754;HHLG2g0834;HHLG1g0883;HHLG2g0699;HHLG30g0204;HHLG29g0222
Biological Process	GO:0008654	phospholipid biosynthetic process	8	73	0.000248393	0.00559913	HHLG46g0405;HHLG9g0200;HHLG10g0862;HHLG45g0200;HHLG36g0352;HHLG35g0368;HHLG48g0002;HHLG47g0004
Biological Process	GO:0006047	UDP-N-acetylglucosamine metabolic process	2	2	0.000517373	0.00559913	HHLG1g0754;HHLG2g0834
Biological Process	GO:0006892	post-Golgi vesicle-mediated transport	2	2	0.000517373	0.00559913	HHLG1g0555;HHLG2g0962
Biological Process	GO:0006893	Golgi to plasma membrane transport	2	2	0.000517373	0.00559913	HHLG1g0555;HHLG2g0962
Biological Process	GO:0007009	plasma membrane organization	2	2	0.000517373	0.00559913	HHLG1g0555;HHLG2g0962
Biological Process	GO:0009113	purine nucleobase biosynthetic process	2	2	0.000517373	0.00559913	HHLG2g0951;HHLG1g0514
Biological Process	GO:0019509	L-methionine biosynthetic process from methylthioadenosine	2	2	0.000517373	0.00559913	HHLG14g0773;HHLG13g0333
Biological Process	GO:0042780	tRNA 3'-end processing	2	2	0.000517373	0.00559913	HHLG12g0367;HHLG11g0232
Biological Process	GO:0043001	Golgi to plasma membrane protein transport	2	2	0.000517373	0.00559913	HHLG1g0555;HHLG2g0962
Biological Process	GO:0043102	amino acid salvage	2	2	0.000517373	0.00559913	HHLG14g0773;HHLG13g0333
Biological Process	GO:0050679	positive regulation of epithelial cell proliferation	2	2	0.000517373	0.00559913	HHLG36g0630;HHLG35g0063
Biological Process	GO:0050709	negative regulation of protein secretion	2	2	0.000517373	0.00559913	HHLG50g0501;HHLG49g0154
Biological Process	GO:0051048	negative regulation of secretion	2	2	0.000517373	0.00559913	HHLG50g0501;HHLG49g0154
Biological Process	GO:0051051	negative regulation of transport	2	2	0.000517373	0.00559913	HHLG50g0501;HHLG49g0154
Biological Process	GO:0051224	negative regulation of protein transport	2	2	0.000517373	0.00559913	HHLG50g0501;HHLG49g0154
Biological Process	GO:0060828	regulation of canonical Wnt signaling pathway	2	2	0.000517373	0.00559913	HHLG22g0105;HHLG21g0625
Biological Process	GO:0070372	regulation of ERK1 and ERK2 cascade	2	2	0.000517373	0.00559913	HHLG36g0630;HHLG35g0063
Biological Process	GO:0070374	positive regulation of ERK1 and ERK2 cascade	2	2	0.000517373	0.00559913	HHLG36g0630;HHLG35g0063
Biological Process	GO:0071265	L-methionine biosynthetic process	2	2	0.000517373	0.00559913	HHLG14g0773;HHLG13g0333
Biological Process	GO:0071267	L-methionine salvage	2	2	0.000517373	0.00559913	HHLG14g0773;HHLG13g0333
Biological Process	GO:0072659	protein localization to plasma membrane	2	2	0.000517373	0.00559913	HHLG1g0555;HHLG2g0962
Biological Process	GO:0090002	establishment of protein localization to plasma membrane	2	2	0.000517373	0.00559913	HHLG1g0555;HHLG2g0962
Biological Process	GO:0090090	negative regulation of canonical Wnt signaling pathway	2	2	0.000517373	0.00559913	HHLG22g0105;HHLG21g0625
Biological Process	GO:1903531	negative regulation of secretion by cell	2	2	0.000517373	0.00559913	HHLG50g0501;HHLG49g0154
Biological Process	GO:1904950	negative regulation of establishment of protein localization	2	2	0.000517373	0.00559913	HHLG50g0501;HHLG49g0154
Biological Process	GO:1990778	protein localization to cell periphery	2	2	0.000517373	0.00559913	HHLG1g0555;HHLG2g0962
Biological Process	GO:1903509	liposaccharide metabolic process	6	49	0.000820249	0.00865731	HHLG39g0370;HHLG40g0392;HHLG48g0002;HHLG47g0004;HHLG1g0754;HHLG2g0834
Biological Process	GO:0019725	cellular homeostasis	10	131	0.00083551	0.00865731	HHLG2g0801;HHLG2g0644;HHLG28g0272;HHLG9g1003;HHLG27g0287;HHLG1g0694;HHLG17g0621;HHLG1g0838;HHLG10g0035;HHLG18g0341
Biological Process	GO:0051258	protein polymerization	6	54	0.00137725	0.0135357	HHLG47g0580;HHLG4g0051;HHLG3g0049;HHLG1g0915;HHLG2g0598;HHLG48g0601
Biological Process	GO:0000226	microtubule cytoskeleton organization	7	74	0.00145944	0.0135357	HHLG12g0172;HHLG11g0791;HHLG15g0401;HHLG29g0192;HHLG49g0102;HHLG50g0557;HHLG30g0189
Biological Process	GO:0000097	sulfur amino acid biosynthetic process	2	3	0.00152868	0.0135357	HHLG14g0773;HHLG13g0333
Biological Process	GO:0009086	methionine biosynthetic process	2	3	0.00152868	0.0135357	HHLG14g0773;HHLG13g0333
Biological Process	GO:0015889	cobalamin transport	2	3	0.00152868	0.0135357	HHLG10g0191;HHLG9g0777
Biological Process	GO:0043628	ncRNA 3'-end processing	2	3	0.00152868	0.0135357	HHLG12g0367;HHLG11g0232
Biological Process	GO:0046381	CMP-N-acetylneuraminate metabolic process	2	3	0.00152868	0.0135357	HHLG7g0084;HHLG8g0091
Biological Process	GO:0050678	regulation of epithelial cell proliferation	2	3	0.00152868	0.0135357	HHLG36g0630;HHLG35g0063
Biological Process	GO:0016053	organic acid biosynthetic process	8	103	0.00243728	0.0198173	HHLG17g0098;HHLG18g0685;HHLG1g0883;HHLG2g0699;HHLG14g0773;HHLG13g0333;HHLG30g0204;HHLG29g0222
Biological Process	GO:0046394	carboxylic acid biosynthetic process	8	103	0.00243728	0.0198173	HHLG17g0098;HHLG18g0685;HHLG1g0883;HHLG2g0699;HHLG14g0773;HHLG13g0333;HHLG30g0204;HHLG29g0222
Biological Process	GO:0006810	transport	99	3349	0.0025153	0.0198173	HHLG13g0327;HHLG14g0778;HHLG50g0646;HHLG49g0002;HHLG34g0098;HHLG33g0124;HHLG30g0699;HHLG48g0366;HHLG47g0350;HHLG12g0009;HHLG2g0543;HHLG11g0933;HHLG1g0501;HHLG40g0444;HHLG39g0422;HHLG4g0947;HHLG1g0146;HHLG2g0168;HHLG47g0264;HHLG29g0083;HHLG31g0364;HHLG10g0364;HHLG22g0585;HHLG21g0537;HHLG4g0839;HHLG42g0460;HHLG9g0810;HHLG32g0681;HHLG41g0424;HHLG10g0224;HHLG3g0766;HHLG9g0681;HHLG30g0077;HHLG48g0276;…
Biological Process	GO:0005996	monosaccharide metabolic process	6	61	0.00259205	0.0198173	HHLG23g0202;HHLG45g0284;HHLG13g0508;HHLG14g0656;HHLG10g0870;HHLG9g0192
Biological Process	GO:0006364	rRNA processing	4	26	0.0026621	0.0198173	HHLG14g0557;HHLG31g0655;HHLG32g0338;HHLG13g0379
Biological Process	GO:0006505	GPI anchor metabolic process	4	26	0.0026621	0.0198173	HHLG39g0370;HHLG40g0392;HHLG48g0002;HHLG47g0004
Biological Process	GO:0051234	establishment of localization	99	3368	0.00300698	0.0198173	HHLG13g0327;HHLG14g0778;HHLG50g0646;HHLG49g0002;HHLG34g0098;HHLG33g0124;HHLG30g0699;HHLG48g0366;HHLG47g0350;HHLG12g0009;HHLG2g0543;HHLG11g0933;HHLG1g0501;HHLG40g0444;HHLG39g0422;HHLG4g0947;HHLG1g0146;HHLG2g0168;HHLG47g0264;HHLG29g0083;HHLG31g0364;HHLG10g0364;HHLG22g0585;HHLG21g0537;HHLG4g0839;HHLG42g0460;HHLG9g0810;HHLG32g0681;HHLG41g0424;HHLG10g0224;HHLG3g0766;HHLG9g0681;HHLG30g0077;HHLG48g0276;…
Biological Process	GO:0006144	purine nucleobase metabolic process	2	4	0.00301126	0.0198173	HHLG2g0951;HHLG1g0514
Biological Process	GO:0006379	mRNA cleavage	2	4	0.00301126	0.0198173	HHLG14g0557;HHLG13g0379
Biological Process	GO:0006434	seryl-tRNA aminoacylation	2	4	0.00301126	0.0198173	HHLG30g0438;HHLG29g0544
Biological Process	GO:0006564	L-serine biosynthetic process	2	4	0.00301126	0.0198173	HHLG17g0098;HHLG18g0685
Biological Process	GO:0007030	Golgi organization	2	4	0.00301126	0.0198173	HHLG1g0555;HHLG2g0962
Biological Process	GO:0009106	lipoate metabolic process	2	4	0.00301126	0.0198173	HHLG1g0883;HHLG2g0699
Biological Process	GO:0009107	lipoate biosynthetic process	2	4	0.00301126	0.0198173	HHLG1g0883;HHLG2g0699
Biological Process	GO:0010256	endomembrane system organization	2	4	0.00301126	0.0198173	HHLG1g0555;HHLG2g0962
Biological Process	GO:0019566	arabinose metabolic process	2	4	0.00301126	0.0198173	HHLG13g0508;HHLG14g0656
Biological Process	GO:0046373	L-arabinose metabolic process	2	4	0.00301126	0.0198173	HHLG13g0508;HHLG14g0656
Biological Process	GO:0048008	platelet-derived growth factor receptor signaling pathway	2	4	0.00301126	0.0198173	HHLG40g0319;HHLG39g0309
Biological Process	GO:0090501	RNA phosphodiester bond hydrolysis	2	4	0.00301126	0.0198173	HHLG14g0557;HHLG13g0379
Biological Process	GO:0016072	rRNA metabolic process	4	28	0.0035178	0.0228422	HHLG14g0557;HHLG31g0655;HHLG32g0338;HHLG13g0379
Biological Process	GO:0007596	blood coagulation	5	47	0.00417462	0.0260646	HHLG1g0915;HHLG2g0598;HHLG30g0713;HHLG34g0653;HHLG29g0748
Biological Process	GO:0007599	hemostasis	5	47	0.00417462	0.0260646	HHLG1g0915;HHLG2g0598;HHLG30g0713;HHLG34g0653;HHLG29g0748
Biological Process	GO:0050817	coagulation	5	47	0.00417462	0.0260646	HHLG1g0915;HHLG2g0598;HHLG30g0713;HHLG34g0653;HHLG29g0748
Biological Process	GO:1901605	alpha-amino acid metabolic process	8	113	0.0043152	0.0266013	HHLG15g0871;HHLG16g0823;HHLG44g0075;HHLG43g0124;HHLG17g0098;HHLG18g0685;HHLG14g0773;HHLG13g0333
Biological Process	GO:0006664	glycolipid metabolic process	4	30	0.00454325	0.0276571	HHLG39g0370;HHLG40g0392;HHLG48g0002;HHLG47g0004
Biological Process	GO:0044711	single-organism biosynthetic process	24	594	0.00494138	0.029502	HHLG2g0951;HHLG1g0514;HHLG46g0405;HHLG9g0200;HHLG10g0862;HHLG45g0200;HHLG36g0352;HHLG35g0368;HHLG48g0002;HHLG47g0004;HHLG39g0624;HHLG40g0719;HHLG17g0515;HHLG18g0221;HHLG17g0098;HHLG18g0685;HHLG1g0754;HHLG2g0834;HHLG1g0883;HHLG2g0699;HHLG14g0773;HHLG13g0333;HHLG30g0204;HHLG29g0222
Biological Process	GO:0006396	RNA processing	12	222	0.00502618	0.029502	HHLG14g0557;HHLG13g0379;HHLG12g0367;HHLG11g0232;HHLG31g0655;HHLG32g0338;HHLG49g0621;HHLG50g0015;HHLG9g0180;HHLG42g0226;HHLG41g0254;HHLG10g0878
Biological Process	GO:0051179	localization	99	3425	0.00502807	0.029502	HHLG13g0327;HHLG14g0778;HHLG50g0646;HHLG49g0002;HHLG34g0098;HHLG33g0124;HHLG30g0699;HHLG48g0366;HHLG47g0350;HHLG12g0009;HHLG2g0543;HHLG11g0933;HHLG1g0501;HHLG40g0444;HHLG39g0422;HHLG4g0947;HHLG1g0146;HHLG2g0168;HHLG47g0264;HHLG29g0083;HHLG31g0364;HHLG10g0364;HHLG22g0585;HHLG21g0537;HHLG4g0839;HHLG42g0460;HHLG9g0810;HHLG32g0681;HHLG41g0424;HHLG10g0224;HHLG3g0766;HHLG9g0681;HHLG30g0077;HHLG48g0276;…
Biological Process	GO:0030203	glycosaminoglycan metabolic process	4	31	0.00512412	0.0297077	HHLG46g0413;HHLG45g0284;HHLG7g0123;HHLG8g0009
Biological Process	GO:0042592	homeostatic process	10	169	0.0054269	0.031093	HHLG2g0801;HHLG2g0644;HHLG28g0272;HHLG9g1003;HHLG27g0287;HHLG1g0694;HHLG17g0621;HHLG1g0838;HHLG10g0035;HHLG18g0341
Biological Process	GO:0006631	fatty acid metabolic process	6	71	0.00553263	0.0313301	HHLG27g0362;HHLG28g0354;HHLG1g0883;HHLG2g0699;HHLG30g0204;HHLG29g0222
Biological Process	GO:0006644	phospholipid metabolic process	10	170	0.0056529	0.0316432	HHLG46g0405;HHLG9g0200;HHLG10g0862;HHLG45g0200;HHLG39g0370;HHLG40g0392;HHLG36g0352;HHLG35g0368;HHLG48g0002;HHLG47g0004
Biological Process	GO:0019752	carboxylic acid metabolic process	18	407	0.00581179	0.032163	HHLG27g0362;HHLG28g0354;HHLG15g0871;HHLG16g0823;HHLG30g0438;HHLG29g0544;HHLG44g0075;HHLG43g0124;HHLG39g0624;HHLG40g0719;HHLG17g0098;HHLG18g0685;HHLG1g0883;HHLG2g0699;HHLG14g0773;HHLG13g0333;HHLG30g0204;HHLG29g0222
Biological Process	GO:0044281	small molecule metabolic process	32	879	0.00609595	0.0333565	HHLG27g0362;HHLG28g0354;HHLG2g0951;HHLG1g0514;HHLG23g0202;HHLG17g0515;HHLG15g0871;HHLG16g0823;HHLG30g0438;HHLG29g0544;HHLG45g0284;HHLG44g0075;HHLG43g0124;HHLG45g0346;HHLG46g0480;HHLG39g0624;HHLG40g0719;HHLG18g0221;HHLG13g0508;HHLG14g0656;HHLG17g0098;HHLG18g0685;HHLG2g0644;HHLG1g0694;HHLG1g0883;HHLG2g0699;HHLG14g0773;HHLG13g0333;HHLG30g0204;HHLG29g0222;HHLG10g0870;HHLG9g0192
Biological Process	GO:0044765	single-organism transport	67	2188	0.00661014	0.0357682	HHLG13g0327;HHLG14g0778;HHLG50g0646;HHLG49g0002;HHLG34g0098;HHLG33g0124;HHLG30g0699;HHLG48g0366;HHLG47g0350;HHLG1g0146;HHLG2g0168;HHLG47g0264;HHLG29g0083;HHLG31g0364;HHLG10g0364;HHLG22g0585;HHLG21g0537;HHLG4g0839;HHLG42g0460;HHLG9g0810;HHLG32g0681;HHLG41g0424;HHLG10g0224;HHLG3g0766;HHLG9g0681;HHLG30g0077;HHLG48g0276;HHLG1g0555;HHLG2g0962;HHLG9g0425;HHLG21g0506;HHLG22g0556;HHLG41g0232;HHLG42g0205;…
Biological Process	GO:0006520	cellular amino acid metabolic process	12	232	0.00707113	0.0378422	HHLG15g0871;HHLG16g0823;HHLG30g0438;HHLG29g0544;HHLG44g0075;HHLG43g0124;HHLG39g0624;HHLG40g0719;HHLG17g0098;HHLG18g0685;HHLG14g0773;HHLG13g0333
Biological Process	GO:0019321	pentose metabolic process	2	6	0.00730349	0.0382452	HHLG13g0508;HHLG14g0656
Biological Process	GO:0090305	nucleic acid phosphodiester bond hydrolysis	2	6	0.00730349	0.0382452	HHLG14g0557;HHLG13g0379
Biological Process	GO:0050878	regulation of body fluid levels	5	54	0.0075644	0.03919	HHLG1g0915;HHLG2g0598;HHLG30g0713;HHLG34g0653;HHLG29g0748
Biological Process	GO:0001558	regulation of cell growth	5	55	0.00816916	0.0406455	HHLG40g0365;HHLG38g0791;HHLG34g0004;HHLG37g0802;HHLG39g0344
Biological Process	GO:0009611	response to wounding	5	55	0.00816916	0.0406455	HHLG1g0915;HHLG2g0598;HHLG30g0713;HHLG34g0653;HHLG29g0748
Biological Process	GO:0042060	wound healing	5	55	0.00816916	0.0406455	HHLG1g0915;HHLG2g0598;HHLG30g0713;HHLG34g0653;HHLG29g0748
Biological Process	GO:0034470	ncRNA processing	6	77	0.00817918	0.0406455	HHLG14g0557;HHLG13g0379;HHLG12g0367;HHLG11g0232;HHLG31g0655;HHLG32g0338
Biological Process	GO:0006082	organic acid metabolic process	18	423	0.0085093	0.0414403	HHLG27g0362;HHLG28g0354;HHLG15g0871;HHLG16g0823;HHLG30g0438;HHLG29g0544;HHLG44g0075;HHLG43g0124;HHLG39g0624;HHLG40g0719;HHLG17g0098;HHLG18g0685;HHLG1g0883;HHLG2g0699;HHLG14g0773;HHLG13g0333;HHLG30g0204;HHLG29g0222
Biological Process	GO:0043436	oxoacid metabolic process	18	423	0.0085093	0.0414403	HHLG27g0362;HHLG28g0354;HHLG15g0871;HHLG16g0823;HHLG30g0438;HHLG29g0544;HHLG44g0075;HHLG43g0124;HHLG39g0624;HHLG40g0719;HHLG17g0098;HHLG18g0685;HHLG1g0883;HHLG2g0699;HHLG14g0773;HHLG13g0333;HHLG30g0204;HHLG29g0222
Biological Process	GO:1902578	single-organism localization	67	2221	0.00920457	0.0443824	HHLG13g0327;HHLG14g0778;HHLG50g0646;HHLG49g0002;HHLG34g0098;HHLG33g0124;HHLG30g0699;HHLG48g0366;HHLG47g0350;HHLG1g0146;HHLG2g0168;HHLG47g0264;HHLG29g0083;HHLG31g0364;HHLG10g0364;HHLG22g0585;HHLG21g0537;HHLG4g0839;HHLG42g0460;HHLG9g0810;HHLG32g0681;HHLG41g0424;HHLG10g0224;HHLG3g0766;HHLG9g0681;HHLG30g0077;HHLG48g0276;HHLG1g0555;HHLG2g0962;HHLG9g0425;HHLG21g0506;HHLG22g0556;HHLG41g0232;HHLG42g0205;…
Biological Process	GO:0040008	regulation of growth	5	57	0.0094777	0.0452514	HHLG40g0365;HHLG38g0791;HHLG34g0004;HHLG37g0802;HHLG39g0344
Biological Process	GO:0009067	aspartate family amino acid biosynthetic process	2	7	0.0100716	0.0467131	HHLG14g0773;HHLG13g0333
Biological Process	GO:0009070	serine family amino acid biosynthetic process	2	7	0.0100716	0.0467131	HHLG17g0098;HHLG18g0685
Biological Process	GO:0031123	RNA 3'-end processing	2	7	0.0100716	0.0467131	HHLG12g0367;HHLG11g0232
Biological Process	GO:0043623	cellular protein complex assembly	6	83	0.0116319	0.0534409	HHLG47g0580;HHLG4g0051;HHLG3g0049;HHLG1g0915;HHLG2g0598;HHLG48g0601
Biological Process	GO:0044283	small molecule biosynthetic process	8	135	0.012183	0.0554495	HHLG17g0098;HHLG18g0685;HHLG1g0883;HHLG2g0699;HHLG14g0773;HHLG13g0333;HHLG30g0204;HHLG29g0222
Biological Process	GO:0006790	sulfur compound metabolic process	6	85	0.0129816	0.0580358	HHLG15g0871;HHLG16g0823;HHLG1g0883;HHLG2g0699;HHLG14g0773;HHLG13g0333
Biological Process	GO:0006563	L-serine metabolic process	2	8	0.0132279	0.0580358	HHLG17g0098;HHLG18g0685
Biological Process	GO:0008284	positive regulation of cell proliferation	2	8	0.0132279	0.0580358	HHLG36g0630;HHLG35g0063
Biological Process	GO:0034453	microtubule anchoring	2	8	0.0132279	0.0580358	HHLG12g0172;HHLG11g0791
Biological Process	GO:0045017	glycerolipid biosynthetic process	4	41	0.0138093	0.0589924	HHLG36g0352;HHLG35g0368;HHLG48g0002;HHLG47g0004
Biological Process	GO:0046474	glycerophospholipid biosynthetic process	4	41	0.0138093	0.0589924	HHLG36g0352;HHLG35g0368;HHLG48g0002;HHLG47g0004
Biological Process	GO:0072528	pyrimidine-containing compound biosynthetic process	4	41	0.0138093	0.0589924	HHLG39g0624;HHLG40g0719;HHLG17g0515;HHLG18g0221
Biological Process	GO:0008152	metabolic process	184	7161	0.0161121	0.0681979	HHLG34g0429;HHLG33g0432;HHLG27g0362;HHLG28g0354;HHLG2g0951;HHLG1g0514;HHLG29g0587;HHLG30g0485;HHLG22g0167;HHLG49g0260;HHLG33g0067;HHLG20g0219;HHLG4g0772;HHLG49g0395;HHLG2g0511;HHLG33g0108;HHLG3g0081;HHLG26g0714;HHLG19g0555;HHLG34g0039;HHLG50g0249;HHLG28g0272;HHLG9g1003;HHLG27g0287;HHLG17g0098;HHLG15g0871;HHLG42g0245;HHLG7g0084;HHLG34g0568;HHLG30g0204;HHLG30g0439;HHLG8g0091;HHLG29g0222;HHLG41g0192…
Biological Process	GO:0006633	fatty acid biosynthetic process	4	43	0.0162443	0.0681979	HHLG1g0883;HHLG2g0699;HHLG30g0204;HHLG29g0222
Biological Process	GO:0006643	membrane lipid metabolic process	4	44	0.0175563	0.0730761	HHLG39g0370;HHLG40g0392;HHLG48g0002;HHLG47g0004
Biological Process	GO:0072330	monocarboxylic acid biosynthetic process	4	45	0.0189325	0.0781365	HHLG1g0883;HHLG2g0699;HHLG30g0204;HHLG29g0222
Biological Process	GO:0015672	monovalent inorganic cation transport	18	462	0.0193781	0.0793038	HHLG15g0694;HHLG16g0719;HHLG40g0334;HHLG27g0214;HHLG28g0195;HHLG42g0653;HHLG18g0307;HHLG39g0323;HHLG41g0688;HHLG40g0454;HHLG17g0385;HHLG39g0432;HHLG35g0073;HHLG36g0620;HHLG32g0425;HHLG8g0303;HHLG31g0422;HHLG7g0329
Biological Process	GO:0072527	pyrimidine-containing compound metabolic process	4	46	0.0203736	0.0803725	HHLG39g0624;HHLG40g0719;HHLG17g0515;HHLG18g0221
Biological Process	GO:0000077	DNA damage checkpoint	2	10	0.0206295	0.0803725	HHLG30g0376;HHLG29g0387
Biological Process	GO:0006730	one-carbon metabolic process	2	10	0.0206295	0.0803725	HHLG45g0346;HHLG46g0480
Biological Process	GO:0006914	autophagy	2	10	0.0206295	0.0803725	HHLG22g0014;HHLG21g0672
Biological Process	GO:0043094	cellular metabolic compound salvage	2	10	0.0206295	0.0803725	HHLG14g0773;HHLG13g0333
Biological Process	GO:0046148	pigment biosynthetic process	2	10	0.0206295	0.0803725	HHLG2g0951;HHLG1g0514
Biological Process	GO:0006022	aminoglycan metabolic process	4	48	0.0234538	0.0906507	HHLG46g0413;HHLG45g0284;HHLG7g0123;HHLG8g0009
Biological Process	GO:0034660	ncRNA metabolic process	8	153	0.0240341	0.0921624	HHLG14g0557;HHLG13g0379;HHLG12g0367;HHLG11g0232;HHLG30g0438;HHLG29g0544;HHLG31g0655;HHLG32g0338
Biological Process	GO:0050708	regulation of protein secretion	2	11	0.0248387	0.0945036	HHLG50g0501;HHLG49g0154
Biological Process	GO:0044272	sulfur compound biosynthetic process	4	49	0.025094	0.0947347	HHLG1g0883;HHLG2g0699;HHLG14g0773;HHLG13g0333
Biological Process	GO:0006887	exocytosis	4	50	0.0268017	0.0996368	HHLG13g0327;HHLG14g0778;HHLG50g0413;HHLG49g0235
Biological Process	GO:0008033	tRNA processing	4	50	0.0268017	0.0996368	HHLG14g0557;HHLG13g0379;HHLG12g0367;HHLG11g0232
Biological Process	GO:0030212	hyaluronan metabolic process	2	12	0.0293639	0.106718	HHLG46g0413;HHLG45g0284
Biological Process	GO:0031570	DNA integrity checkpoint	2	12	0.0293639	0.106718	HHLG30g0376;HHLG29g0387
Biological Process	GO:1903510	mucopolysaccharide metabolic process	2	12	0.0293639	0.106718	HHLG46g0413;HHLG45g0284
Biological Process	GO:0043066	negative regulation of apoptotic process	2	13	0.0341886	0.119673	HHLG10g1037;HHLG9g1090
Biological Process	GO:0043069	negative regulation of programmed cell death	2	13	0.0341886	0.119673	HHLG10g1037;HHLG9g1090
Biological Process	GO:0060548	negative regulation of cell death	2	13	0.0341886	0.119673	HHLG10g1037;HHLG9g1090
Biological Process	GO:0019318	hexose metabolic process	4	54	0.0343155	0.119673	HHLG23g0202;HHLG45g0284;HHLG10g0870;HHLG9g0192
Biological Process	GO:0042254	ribosome biogenesis	4	54	0.0343155	0.119673	HHLG14g0557;HHLG31g0655;HHLG32g0338;HHLG13g0379
Biological Process	GO:0006811	ion transport	40	1308	0.034403	0.119673	HHLG48g0366;HHLG47g0350;HHLG47g0264;HHLG29g0083;HHLG31g0364;HHLG10g0364;HHLG22g0585;HHLG21g0537;HHLG4g0839;HHLG42g0460;HHLG9g0810;HHLG32g0681;HHLG41g0424;HHLG10g0224;HHLG3g0766;HHLG9g0681;HHLG30g0077;HHLG48g0276;HHLG21g0506;HHLG22g0556;HHLG41g0232;HHLG42g0205;HHLG15g0694;HHLG16g0719;HHLG40g0334;HHLG27g0214;HHLG28g0195;HHLG42g0653;HHLG18g0307;HHLG39g0323;HHLG41g0688;HHLG40g0454;HHLG17g0385;HHLG39g…
Biological Process	GO:0016042	lipid catabolic process	4	55	0.0363662	0.125605	HHLG30g0548;HHLG2g0842;HHLG1g0745;HHLG29g0573
Biological Process	GO:0006013	mannose metabolic process	2	14	0.0392969	0.130188	HHLG10g0870;HHLG9g0192
Biological Process	GO:0006690	icosanoid metabolic process	2	14	0.0392969	0.130188	HHLG27g0362;HHLG28g0354
Biological Process	GO:0006691	leukotriene metabolic process	2	14	0.0392969	0.130188	HHLG27g0362;HHLG28g0354
Biological Process	GO:0015696	ammonium transport	2	14	0.0392969	0.130188	HHLG15g0694;HHLG16g0719
Biological Process	GO:0033559	unsaturated fatty acid metabolic process	2	14	0.0392969	0.130188	HHLG27g0362;HHLG28g0354
Biological Process	GO:1901568	fatty acid derivative metabolic process	2	14	0.0392969	0.130188	HHLG27g0362;HHLG28g0354
Biological Process	GO:0030001	metal ion transport	20	576	0.0411585	0.135434	HHLG21g0506;HHLG22g0556;HHLG40g0334;HHLG27g0214;HHLG28g0195;HHLG42g0653;HHLG18g0307;HHLG39g0323;HHLG41g0688;HHLG40g0454;HHLG17g0385;HHLG39g0432;HHLG31g0364;HHLG32g0681;HHLG35g0073;HHLG36g0620;HHLG32g0425;HHLG8g0303;HHLG31g0422;HHLG7g0329
Biological Process	GO:0044699	single-organism process	231	9404	0.0422765	0.138179	HHLG13g0327;HHLG14g0778;HHLG1g0915;HHLG2g0598;HHLG27g0362;HHLG28g0354;HHLG2g0951;HHLG1g0514;HHLG29g0587;HHLG30g0485;HHLG22g0167;HHLG49g0260;HHLG33g0067;HHLG20g0219;HHLG4g0772;HHLG49g0395;HHLG2g0511;HHLG33g0108;HHLG3g0081;HHLG26g0714;HHLG19g0555;HHLG34g0039;HHLG50g0249;HHLG28g0272;HHLG9g1003;HHLG27g0287;HHLG17g0098;HHLG15g0871;HHLG42g0245;HHLG7g0084;HHLG34g0568;HHLG30g0204;HHLG30g0439;HHLG8g0091;H…
Biological Process	GO:0008652	cellular amino acid biosynthetic process	4	58	0.0429342	0.13847	HHLG17g0098;HHLG18g0685;HHLG14g0773;HHLG13g0333
Biological Process	GO:1901607	alpha-amino acid biosynthetic process	4	58	0.0429342	0.13847	HHLG17g0098;HHLG18g0685;HHLG14g0773;HHLG13g0333
Biological Process	GO:0046835	carbohydrate phosphorylation	1	2	0.0450335	0.144285	HHLG23g0202
Biological Process	GO:0016192	vesicle-mediated transport	11	271	0.0466909	0.148617	HHLG13g0327;HHLG14g0778;HHLG30g0699;HHLG12g0009;HHLG2g0543;HHLG11g0933;HHLG1g0501;HHLG1g0555;HHLG2g0962;HHLG50g0413;HHLG49g0235
Molecular Function	GO ID	Description	GeneRatio (475)	BgRatio (27104)	pvalue	fdr	geneID
Molecular Function	GO:0003824	catalytic activity	214	8323	2.42236e-11	8.76894e-09	HHLG2g0894;HHLG1g0629;HHLG49g0191;HHLG35g0047;HHLG36g0644;HHLG9g0180;HHLG10g0878;HHLG49g0260;HHLG50g0438;HHLG29g0587;HHLG30g0439;HHLG8g0287;HHLG7g0285;HHLG47g0580;HHLG6g0739;HHLG5g0361;HHLG40g0444;HHLG4g0051;HHLG22g0440;HHLG25g0633;HHLG27g0513;HHLG13g0974;HHLG34g0492;HHLG14g0145;HHLG3g0049;HHLG26g0662;HHLG31g0680;HHLG33g0496;HHLG39g0422;HHLG3g0864;HHLG4g0947;HHLG48g0601;HHLG8g0303;HHLG24g0112;HHL…
Molecular Function	GO:0008508	bile acid:sodium symporter activity	6	7	1.9366e-10	1.75263e-08	HHLG40g0334;HHLG18g0307;HHLG39g0323;HHLG40g0454;HHLG17g0385;HHLG39g0432
Molecular Function	GO:0015125	bile acid transmembrane transporter activity	6	7	1.9366e-10	1.75263e-08	HHLG40g0334;HHLG18g0307;HHLG39g0323;HHLG40g0454;HHLG17g0385;HHLG39g0432
Molecular Function	GO:1901618	organic hydroxy compound transmembrane transporter activity	6	7	1.9366e-10	1.75263e-08	HHLG40g0334;HHLG18g0307;HHLG39g0323;HHLG40g0454;HHLG17g0385;HHLG39g0432
Molecular Function	GO:0016491	oxidoreductase activity	44	926	2.60617e-09	1.88686e-07	HHLG49g0260;HHLG50g0438;HHLG29g0587;HHLG30g0439;HHLG17g0098;HHLG18g0685;HHLG2g0644;HHLG1g0694;HHLG17g0621;HHLG18g0341;HHLG22g0167;HHLG46g0140;HHLG33g0067;HHLG20g0219;HHLG4g0772;HHLG49g0395;HHLG33g0108;HHLG19g0555;HHLG34g0039;HHLG50g0249;HHLG28g0272;HHLG9g1003;HHLG33g0778;HHLG27g0287;HHLG13g0555;HHLG42g0245;HHLG7g0084;HHLG34g0568;HHLG30g0204;HHLG8g0091;HHLG45g0140;HHLG29g0222;HHLG41g0192;HHLG34g07…
Molecular Function	GO:0008028	monocarboxylic acid transmembrane transporter activity	6	11	1.20403e-08	7.26434e-07	HHLG40g0334;HHLG18g0307;HHLG39g0323;HHLG40g0454;HHLG17g0385;HHLG39g0432
Molecular Function	GO:0004942	anaphylatoxin receptor activity	4	4	9.31618e-08	4.21557e-06	HHLG36g0630;HHLG18g0087;HHLG35g0063;HHLG17g0681
Molecular Function	GO:0004944	C5a anaphylatoxin receptor activity	4	4	9.31618e-08	4.21557e-06	HHLG18g0087;HHLG36g0630;HHLG35g0063;HHLG17g0681
Molecular Function	GO:0005319	lipid transporter activity	8	78	6.72309e-05	0.00270418	HHLG40g0334;HHLG18g0307;HHLG39g0323;HHLG40g0454;HHLG17g0385;HHLG39g0432;HHLG48g0366;HHLG47g0350
Molecular Function	GO:0005343	organic acid:sodium symporter activity	6	43	9.87681e-05	0.00357541	HHLG40g0334;HHLG18g0307;HHLG39g0323;HHLG40g0454;HHLG17g0385;HHLG39g0432
Molecular Function	GO:0050662	coenzyme binding	12	186	0.000116615	0.00369835	HHLG34g0429;HHLG33g0432;HHLG9g1003;HHLG10g0035;HHLG33g0067;HHLG34g0039;HHLG17g0098;HHLG18g0685;HHLG49g0260;HHLG34g0568;HHLG50g0438;HHLG33g0578
Molecular Function	GO:0004889	acetylcholine-activated cation-selective channel activity	6	45	0.000128114	0.00369835	HHLG47g0264;HHLG22g0585;HHLG21g0537;HHLG4g0839;HHLG3g0766;HHLG48g0276
Molecular Function	GO:0015296	anion:cation symporter activity	6	48	0.000184656	0.00369835	HHLG40g0334;HHLG18g0307;HHLG39g0323;HHLG40g0454;HHLG17g0385;HHLG39g0432
Molecular Function	GO:0004623	phospholipase A2 activity	4	17	0.000184941	0.00369835	HHLG30g0548;HHLG2g0842;HHLG1g0745;HHLG29g0573
Molecular Function	GO:0019842	vitamin binding	7	70	0.00022475	0.00369835	HHLG10g0191;HHLG9g0777;HHLG29g0587;HHLG30g0439;HHLG29g0196;HHLG30g0185;HHLG9g0425
Molecular Function	GO:0050660	flavin adenine dinucleotide binding	6	50	0.000232164	0.00369835	HHLG49g0260;HHLG9g1003;HHLG34g0568;HHLG50g0438;HHLG10g0035;HHLG33g0578
Molecular Function	GO:0004064	arylesterase activity	2	2	0.000306493	0.00369835	HHLG32g0430;HHLG31g0132
Molecular Function	GO:0004070	aspartate carbamoyltransferase activity	2	2	0.000306493	0.00369835	HHLG39g0624;HHLG40g0719
Molecular Function	GO:0004489	methylenetetrahydrofolate reductase (NAD(P)H) activity	2	2	0.000306493	0.00369835	HHLG15g0871;HHLG16g0823
Molecular Function	GO:0004590	orotidine-5'-phosphate decarboxylase activity	2	2	0.000306493	0.00369835	HHLG17g0515;HHLG18g0221
Molecular Function	GO:0004609	phosphatidylserine decarboxylase activity	2	2	0.000306493	0.00369835	HHLG9g0200;HHLG10g0862
Molecular Function	GO:0004617	phosphoglycerate dehydrogenase activity	2	2	0.000306493	0.00369835	HHLG17g0098;HHLG18g0685
Molecular Function	GO:0004637	phosphoribosylamine-glycine ligase activity	2	2	0.000306493	0.00369835	HHLG2g0951;HHLG1g0514
Molecular Function	GO:0005018	platelet-derived growth factor alpha-receptor activity	2	2	0.000306493	0.00369835	HHLG40g0319;HHLG39g0309
Molecular Function	GO:0008761	UDP-N-acetylglucosamine 2-epimerase activity	2	2	0.000306493	0.00369835	HHLG1g0754;HHLG2g0834
Molecular Function	GO:0009022	tRNA nucleotidyltransferase activity	2	2	0.000306493	0.00369835	HHLG12g0367;HHLG11g0232
Molecular Function	GO:0016783	sulfurtransferase activity	2	2	0.000306493	0.00369835	HHLG1g0883;HHLG2g0699
Molecular Function	GO:0016979	lipoate-protein ligase activity	2	2	0.000306493	0.00369835	HHLG1g0883;HHLG2g0699
Molecular Function	GO:0016992	lipoate synthase activity	2	2	0.000306493	0.00369835	HHLG1g0883;HHLG2g0699
Molecular Function	GO:0070283	radical SAM enzyme activity	2	2	0.000306493	0.00369835	HHLG1g0883;HHLG2g0699
Molecular Function	GO:0015370	solute:sodium symporter activity	8	98	0.000332863	0.00388699	HHLG50g0646;HHLG49g0002;HHLG40g0334;HHLG18g0307;HHLG39g0323;HHLG40g0454;HHLG17g0385;HHLG39g0432
Molecular Function	GO:0036094	small molecule binding	96	3917	0.000351482	0.00397614	HHLG8g0287;HHLG7g0285;HHLG47g0580;HHLG6g0739;HHLG5g0361;HHLG40g0444;HHLG4g0051;HHLG22g0440;HHLG25g0633;HHLG27g0513;HHLG13g0974;HHLG34g0492;HHLG14g0145;HHLG3g0049;HHLG21g0265;HHLG26g0662;HHLG31g0680;HHLG33g0496;HHLG39g0422;HHLG3g0864;HHLG4g0947;HHLG28g0604;HHLG48g0601;HHLG9g1003;HHLG10g0035;HHLG10g0191;HHLG9g0777;HHLG4g0399;HHLG26g0527;HHLG21g0041;HHLG9g0521;HHLG1g0754;HHLG10g0624;HHLG45g0284;HHLG…
Molecular Function	GO:0016787	hydrolase activity	89	3595	0.000437031	0.0047941	HHLG2g0894;HHLG1g0629;HHLG49g0191;HHLG8g0287;HHLG7g0285;HHLG47g0580;HHLG6g0739;HHLG5g0361;HHLG40g0444;HHLG4g0051;HHLG22g0440;HHLG25g0633;HHLG27g0513;HHLG13g0974;HHLG34g0492;HHLG14g0145;HHLG3g0049;HHLG26g0662;HHLG31g0680;HHLG33g0496;HHLG39g0422;HHLG3g0864;HHLG4g0947;HHLG48g0601;HHLG8g0303;HHLG24g0112;HHLG34g0045;HHLG25g0237;HHLG26g0457;HHLG23g0133;HHLG7g0329;HHLG32g0779;HHLG49g0621;HHLG50g0015;HHL…
Molecular Function	GO:0008237	metallopeptidase activity	15	313	0.000461948	0.00491839	HHLG2g0894;HHLG1g0629;HHLG49g0191;HHLG16g0695;HHLG15g0666;HHLG9g0427;HHLG35g0324;HHLG47g0267;HHLG36g0501;HHLG14g0116;HHLG48g0280;HHLG10g0625;HHLG16g0447;HHLG13g0936;HHLG15g0460
Molecular Function	GO:0004954	prostanoid receptor activity	4	22	0.000530308	0.0054849	HHLG12g0702;HHLG11g0378;HHLG43g0092;HHLG44g0056
Molecular Function	GO:0052689	carboxylic ester hydrolase activity	6	61	0.000689948	0.00693781	HHLG30g0548;HHLG2g0842;HHLG1g0745;HHLG29g0573;HHLG32g0430;HHLG31g0132
Molecular Function	GO:0005215	transporter activity	51	1832	0.000748424	0.00732241	HHLG47g0264;HHLG22g0585;HHLG21g0537;HHLG4g0839;HHLG3g0766;HHLG48g0276;HHLG50g0646;HHLG49g0002;HHLG15g0694;HHLG16g0719;HHLG21g0506;HHLG22g0556;HHLG41g0232;HHLG42g0205;HHLG31g0364;HHLG32g0681;HHLG40g0334;HHLG18g0307;HHLG39g0323;HHLG40g0454;HHLG17g0385;HHLG39g0432;HHLG46g0297;HHLG45g0253;HHLG29g0196;HHLG30g0185;HHLG48g0366;HHLG47g0350;HHLG10g0364;HHLG9g0810;HHLG10g0224;HHLG9g0681;HHLG42g0460;HHLG41g…
Molecular Function	GO:0005030	neurotrophin receptor activity	2	3	0.000908782	0.0074768	HHLG32g0148;HHLG31g0853
Molecular Function	GO:0005501	retinoid binding	2	3	0.000908782	0.0074768	HHLG23g0647;HHLG24g0639
Molecular Function	GO:0016716	oxidoreductase activity, acting on paired donors, with incorporation or reduction of molecular oxygen, another compound as one donor, and incorporation of one atom of oxygen	2	3	0.000908782	0.0074768	HHLG7g0084;HHLG8g0091
Molecular Function	GO:0016743	carboxyl- or carbamoyltransferase activity	2	3	0.000908782	0.0074768	HHLG39g0624;HHLG40g0719
Molecular Function	GO:0016857	racemase and epimerase activity, acting on carbohydrates and derivatives	2	3	0.000908782	0.0074768	HHLG1g0754;HHLG2g0834
Molecular Function	GO:0019840	isoprenoid binding	2	3	0.000908782	0.0074768	HHLG23g0647;HHLG24g0639
Molecular Function	GO:0030338	CMP-N-acetylneuraminate monooxygenase activity	2	3	0.000908782	0.0074768	HHLG7g0084;HHLG8g0091
Molecular Function	GO:0016597	amino acid binding	4	26	0.00102543	0.00824901	HHLG29g0196;HHLG30g0185;HHLG39g0624;HHLG40g0719
Molecular Function	GO:0031406	carboxylic acid binding	6	67	0.0011355	0.00874577	HHLG29g0587;HHLG30g0439;HHLG29g0196;HHLG30g0185;HHLG39g0624;HHLG40g0719
Molecular Function	GO:0043177	organic acid binding	6	67	0.0011355	0.00874577	HHLG29g0587;HHLG30g0439;HHLG29g0196;HHLG30g0185;HHLG39g0624;HHLG40g0719
Molecular Function	GO:0008324	cation transmembrane transporter activity	29	895	0.00122749	0.00925733	HHLG47g0264;HHLG22g0585;HHLG21g0537;HHLG4g0839;HHLG3g0766;HHLG48g0276;HHLG50g0646;HHLG49g0002;HHLG15g0694;HHLG16g0719;HHLG21g0506;HHLG22g0556;HHLG31g0364;HHLG32g0681;HHLG40g0334;HHLG18g0307;HHLG39g0323;HHLG40g0454;HHLG17g0385;HHLG39g0432;HHLG48g0366;HHLG47g0350;HHLG32g0425;HHLG31g0422;HHLG29g0083;HHLG30g0077;HHLG35g0073;HHLG36g0620;HHLG27g0287
Molecular Function	GO:0015293	symporter activity	8	121	0.00134351	0.00972702	HHLG50g0646;HHLG49g0002;HHLG40g0334;HHLG18g0307;HHLG39g0323;HHLG40g0454;HHLG17g0385;HHLG39g0432
Molecular Function	GO:0015294	solute:cation symporter activity	8	121	0.00134351	0.00972702	HHLG50g0646;HHLG49g0002;HHLG40g0334;HHLG18g0307;HHLG39g0323;HHLG40g0454;HHLG17g0385;HHLG39g0432
Molecular Function	GO:0048037	cofactor binding	13	281	0.00148587	0.0104967	HHLG17g0098;HHLG18g0685;HHLG34g0429;HHLG33g0432;HHLG14g0080;HHLG9g1003;HHLG10g0035;HHLG33g0067;HHLG34g0039;HHLG49g0260;HHLG34g0568;HHLG50g0438;HHLG33g0578
Molecular Function	GO:0022857	transmembrane transporter activity	41	1434	0.00152003	0.0104967	HHLG47g0264;HHLG22g0585;HHLG21g0537;HHLG4g0839;HHLG3g0766;HHLG48g0276;HHLG50g0646;HHLG49g0002;HHLG15g0694;HHLG16g0719;HHLG21g0506;HHLG22g0556;HHLG41g0232;HHLG42g0205;HHLG31g0364;HHLG32g0681;HHLG40g0334;HHLG18g0307;HHLG39g0323;HHLG40g0454;HHLG17g0385;HHLG39g0432;HHLG46g0297;HHLG45g0253;HHLG29g0196;HHLG30g0185;HHLG48g0366;HHLG47g0350;HHLG10g0364;HHLG9g0810;HHLG10g0224;HHLG9g0681;HHLG42g0460;HHLG41g…
Molecular Function	GO:0016667	oxidoreductase activity, acting on a sulfur group of donors	6	71	0.00153681	0.0104967	HHLG2g0644;HHLG1g0694;HHLG17g0621;HHLG18g0341;HHLG9g1003;HHLG10g0035
Molecular Function	GO:0022891	substrate-specific transmembrane transporter activity	39	1356	0.00177573	0.0110223	HHLG47g0264;HHLG22g0585;HHLG21g0537;HHLG4g0839;HHLG3g0766;HHLG48g0276;HHLG50g0646;HHLG49g0002;HHLG15g0694;HHLG16g0719;HHLG21g0506;HHLG22g0556;HHLG41g0232;HHLG42g0205;HHLG31g0364;HHLG32g0681;HHLG40g0334;HHLG18g0307;HHLG39g0323;HHLG40g0454;HHLG17g0385;HHLG39g0432;HHLG48g0366;HHLG47g0350;HHLG10g0364;HHLG9g0810;HHLG10g0224;HHLG9g0681;HHLG42g0460;HHLG41g0424;HHLG32g0425;HHLG31g0422;HHLG29g0083;HHLG30g…
Molecular Function	GO:0004791	thioredoxin-disulfide reductase activity	2	4	0.00179645	0.0110223	HHLG9g1003;HHLG10g0035
Molecular Function	GO:0004828	serine-tRNA ligase activity	2	4	0.00179645	0.0110223	HHLG30g0438;HHLG29g0544
Molecular Function	GO:0005017	platelet-derived growth factor-activated receptor activity	2	4	0.00179645	0.0110223	HHLG40g0319;HHLG39g0309
Molecular Function	GO:0008449	N-acetylglucosamine-6-sulfatase activity	2	4	0.00179645	0.0110223	HHLG7g0123;HHLG8g0009
Molecular Function	GO:0046556	alpha-L-arabinofuranosidase activity	2	4	0.00179645	0.0110223	HHLG13g0508;HHLG14g0656
Molecular Function	GO:0008238	exopeptidase activity	7	102	0.00214656	0.0126944	HHLG2g0894;HHLG1g0629;HHLG49g0191;HHLG16g0695;HHLG15g0666;HHLG44g0075;HHLG43g0124
Molecular Function	GO:0000166	nucleotide binding	89	3788	0.00219271	0.0126944	HHLG8g0287;HHLG7g0285;HHLG47g0580;HHLG6g0739;HHLG5g0361;HHLG40g0444;HHLG4g0051;HHLG22g0440;HHLG25g0633;HHLG27g0513;HHLG13g0974;HHLG34g0492;HHLG14g0145;HHLG3g0049;HHLG21g0265;HHLG26g0662;HHLG31g0680;HHLG33g0496;HHLG39g0422;HHLG3g0864;HHLG4g0947;HHLG28g0604;HHLG48g0601;HHLG9g1003;HHLG10g0035;HHLG4g0399;HHLG26g0527;HHLG21g0041;HHLG9g0521;HHLG1g0754;HHLG10g0624;HHLG45g0284;HHLG8g0303;HHLG45g0046;HHLG…
Molecular Function	GO:1901265	nucleoside phosphate binding	89	3788	0.00219271	0.0126944	HHLG8g0287;HHLG7g0285;HHLG47g0580;HHLG6g0739;HHLG5g0361;HHLG40g0444;HHLG4g0051;HHLG22g0440;HHLG25g0633;HHLG27g0513;HHLG13g0974;HHLG34g0492;HHLG14g0145;HHLG3g0049;HHLG21g0265;HHLG26g0662;HHLG31g0680;HHLG33g0496;HHLG39g0422;HHLG3g0864;HHLG4g0947;HHLG28g0604;HHLG48g0601;HHLG9g1003;HHLG10g0035;HHLG4g0399;HHLG26g0527;HHLG21g0041;HHLG9g0521;HHLG1g0754;HHLG10g0624;HHLG45g0284;HHLG8g0303;HHLG45g0046;HHLG…
Molecular Function	GO:0003924	GTPase activity	21	598	0.00220924	0.0126944	HHLG8g0287;HHLG7g0285;HHLG47g0580;HHLG6g0739;HHLG5g0361;HHLG40g0444;HHLG4g0051;HHLG22g0440;HHLG25g0633;HHLG27g0513;HHLG13g0974;HHLG34g0492;HHLG14g0145;HHLG3g0049;HHLG26g0662;HHLG31g0680;HHLG33g0496;HHLG39g0422;HHLG3g0864;HHLG4g0947;HHLG48g0601
Molecular Function	GO:0004953	icosanoid receptor activity	4	32	0.0022705	0.0128425	HHLG12g0702;HHLG11g0378;HHLG43g0092;HHLG44g0056
Molecular Function	GO:0005520	insulin-like growth factor binding	5	55	0.0027401	0.0151004	HHLG40g0365;HHLG38g0791;HHLG34g0004;HHLG37g0802;HHLG39g0344
Molecular Function	GO:0015075	ion transmembrane transporter activity	37	1300	0.00275311	0.0151004	HHLG47g0264;HHLG22g0585;HHLG21g0537;HHLG4g0839;HHLG3g0766;HHLG48g0276;HHLG50g0646;HHLG49g0002;HHLG15g0694;HHLG16g0719;HHLG21g0506;HHLG22g0556;HHLG41g0232;HHLG42g0205;HHLG31g0364;HHLG32g0681;HHLG40g0334;HHLG18g0307;HHLG39g0323;HHLG40g0454;HHLG17g0385;HHLG39g0432;HHLG48g0366;HHLG47g0350;HHLG10g0364;HHLG9g0810;HHLG10g0224;HHLG9g0681;HHLG42g0460;HHLG41g0424;HHLG32g0425;HHLG31g0422;HHLG29g0083;HHLG30g…
Molecular Function	GO:0008281	sulfonylurea receptor activity	2	5	0.00295934	0.0155258	HHLG8g0303;HHLG7g0329
Molecular Function	GO:0016668	oxidoreductase activity, acting on a sulfur group of donors, NAD(P) as acceptor	2	5	0.00295934	0.0155258	HHLG9g1003;HHLG10g0035
Molecular Function	GO:0016854	racemase and epimerase activity	2	5	0.00295934	0.0155258	HHLG1g0754;HHLG2g0834
Molecular Function	GO:0008235	metalloexopeptidase activity	5	58	0.00345819	0.0178838	HHLG2g0894;HHLG1g0629;HHLG49g0191;HHLG16g0695;HHLG15g0666
Molecular Function	GO:0001614	purinergic nucleotide receptor activity	4	37	0.0038929	0.0193045	HHLG10g0364;HHLG9g0681;HHLG30g0713;HHLG29g0748
Molecular Function	GO:0016502	nucleotide receptor activity	4	37	0.0038929	0.0193045	HHLG10g0364;HHLG9g0681;HHLG30g0713;HHLG29g0748
Molecular Function	GO:0016831	carboxy-lyase activity	4	37	0.0038929	0.0193045	HHLG9g0200;HHLG10g0862;HHLG17g0515;HHLG18g0221
Molecular Function	GO:0004222	metalloendopeptidase activity	10	210	0.00411782	0.0196087	HHLG9g0427;HHLG35g0324;HHLG47g0267;HHLG36g0501;HHLG14g0116;HHLG48g0280;HHLG10g0625;HHLG16g0447;HHLG13g0936;HHLG15g0460
Molecular Function	GO:0000977	RNA polymerase II regulatory region sequence-specific DNA binding	2	6	0.00438759	0.0196087	HHLG11g0116;HHLG12g0851
Molecular Function	GO:0000978	RNA polymerase II core promoter proximal region sequence-specific DNA binding	2	6	0.00438759	0.0196087	HHLG11g0116;HHLG12g0851
Molecular Function	GO:0000982	transcription factor activity, RNA polymerase II core promoter proximal region sequence-specific binding	2	6	0.00438759	0.0196087	HHLG11g0116;HHLG12g0851
Molecular Function	GO:0000987	core promoter proximal region sequence-specific DNA binding	2	6	0.00438759	0.0196087	HHLG11g0116;HHLG12g0851
Molecular Function	GO:0001012	RNA polymerase II regulatory region DNA binding	2	6	0.00438759	0.0196087	HHLG11g0116;HHLG12g0851
Molecular Function	GO:0001159	core promoter proximal region DNA binding	2	6	0.00438759	0.0196087	HHLG11g0116;HHLG12g0851
Molecular Function	GO:0031419	cobalamin binding	2	6	0.00438759	0.0196087	HHLG10g0191;HHLG9g0777
Molecular Function	GO:0015291	secondary active transmembrane transporter activity	10	214	0.00469725	0.0207366	HHLG50g0646;HHLG49g0002;HHLG40g0334;HHLG18g0307;HHLG39g0323;HHLG40g0454;HHLG17g0385;HHLG39g0432;HHLG29g0196;HHLG30g0185
Molecular Function	GO:0019838	growth factor binding	5	64	0.00528395	0.022488	HHLG40g0365;HHLG38g0791;HHLG34g0004;HHLG37g0802;HHLG39g0344
Molecular Function	GO:0022804	active transmembrane transporter activity	12	289	0.00528948	0.022488	HHLG50g0646;HHLG49g0002;HHLG40g0334;HHLG18g0307;HHLG39g0323;HHLG40g0454;HHLG17g0385;HHLG39g0432;HHLG29g0196;HHLG30g0185;HHLG48g0366;HHLG47g0350
Molecular Function	GO:0008514	organic anion transmembrane transporter activity	6	91	0.00534245	0.022488	HHLG40g0334;HHLG18g0307;HHLG39g0323;HHLG40g0454;HHLG17g0385;HHLG39g0432
Molecular Function	GO:0046943	carboxylic acid transmembrane transporter activity	6	91	0.00534245	0.022488	HHLG40g0334;HHLG18g0307;HHLG39g0323;HHLG40g0454;HHLG17g0385;HHLG39g0432
Molecular Function	GO:0032553	ribonucleotide binding	81	3508	0.00556172	0.0231419	HHLG8g0287;HHLG7g0285;HHLG47g0580;HHLG6g0739;HHLG5g0361;HHLG40g0444;HHLG4g0051;HHLG22g0440;HHLG25g0633;HHLG27g0513;HHLG13g0974;HHLG34g0492;HHLG14g0145;HHLG3g0049;HHLG21g0265;HHLG26g0662;HHLG31g0680;HHLG33g0496;HHLG39g0422;HHLG3g0864;HHLG4g0947;HHLG28g0604;HHLG48g0601;HHLG4g0399;HHLG26g0527;HHLG21g0041;HHLG9g0521;HHLG1g0754;HHLG10g0624;HHLG45g0284;HHLG8g0303;HHLG45g0046;HHLG22g0212;HHLG24g0112;HHL…
Molecular Function	GO:0008518	reduced folate carrier activity	2	7	0.00607157	0.0242397	HHLG29g0196;HHLG30g0185
Molecular Function	GO:0008762	UDP-N-acetylmuramate dehydrogenase activity	2	7	0.00607157	0.0242397	HHLG49g0260;HHLG50g0438
Molecular Function	GO:0005164	tumor necrosis factor receptor binding	4	42	0.00616038	0.0242397	HHLG10g0368;HHLG15g0674;HHLG9g0678;HHLG16g0703
Molecular Function	GO:0005200	structural constituent of cytoskeleton	4	42	0.00616038	0.0242397	HHLG47g0580;HHLG4g0051;HHLG3g0049;HHLG48g0601
Molecular Function	GO:0032813	tumor necrosis factor receptor superfamily binding	4	42	0.00616038	0.0242397	HHLG10g0368;HHLG15g0674;HHLG9g0678;HHLG16g0703
Molecular Function	GO:0022892	substrate-specific transporter activity	39	1463	0.00635295	0.0247287	HHLG47g0264;HHLG22g0585;HHLG21g0537;HHLG4g0839;HHLG3g0766;HHLG48g0276;HHLG50g0646;HHLG49g0002;HHLG15g0694;HHLG16g0719;HHLG21g0506;HHLG22g0556;HHLG41g0232;HHLG42g0205;HHLG31g0364;HHLG32g0681;HHLG40g0334;HHLG18g0307;HHLG39g0323;HHLG40g0454;HHLG17g0385;HHLG39g0432;HHLG48g0366;HHLG47g0350;HHLG10g0364;HHLG9g0810;HHLG10g0224;HHLG9g0681;HHLG42g0460;HHLG41g0424;HHLG32g0425;HHLG31g0422;HHLG29g0083;HHLG30g…
Molecular Function	GO:0005342	organic acid transmembrane transporter activity	6	95	0.00657267	0.0253118	HHLG40g0334;HHLG18g0307;HHLG39g0323;HHLG40g0454;HHLG17g0385;HHLG39g0432
Molecular Function	GO:0015081	sodium ion transmembrane transporter activity	8	165	0.00884385	0.0335205	HHLG50g0646;HHLG49g0002;HHLG40g0334;HHLG18g0307;HHLG39g0323;HHLG40g0454;HHLG17g0385;HHLG39g0432
Molecular Function	GO:0035639	purine ribonucleoside triphosphate binding	79	3474	0.00895173	0.0335205	HHLG8g0287;HHLG7g0285;HHLG47g0580;HHLG6g0739;HHLG5g0361;HHLG40g0444;HHLG4g0051;HHLG22g0440;HHLG25g0633;HHLG27g0513;HHLG13g0974;HHLG34g0492;HHLG14g0145;HHLG3g0049;HHLG21g0265;HHLG26g0662;HHLG31g0680;HHLG33g0496;HHLG39g0422;HHLG3g0864;HHLG4g0947;HHLG28g0604;HHLG48g0601;HHLG4g0399;HHLG26g0527;HHLG21g0041;HHLG9g0521;HHLG1g0754;HHLG10g0624;HHLG45g0284;HHLG8g0303;HHLG45g0046;HHLG22g0212;HHLG24g0112;HHL…
Molecular Function	GO:0001883	purine nucleoside binding	79	3476	0.00907462	0.0335205	HHLG8g0287;HHLG7g0285;HHLG47g0580;HHLG6g0739;HHLG5g0361;HHLG40g0444;HHLG4g0051;HHLG22g0440;HHLG25g0633;HHLG27g0513;HHLG13g0974;HHLG34g0492;HHLG14g0145;HHLG3g0049;HHLG21g0265;HHLG26g0662;HHLG31g0680;HHLG33g0496;HHLG39g0422;HHLG3g0864;HHLG4g0947;HHLG28g0604;HHLG48g0601;HHLG4g0399;HHLG26g0527;HHLG21g0041;HHLG9g0521;HHLG1g0754;HHLG10g0624;HHLG45g0284;HHLG8g0303;HHLG45g0046;HHLG22g0212;HHLG24g0112;HHL…
Molecular Function	GO:0032550	purine ribonucleoside binding	79	3476	0.00907462	0.0335205	HHLG8g0287;HHLG7g0285;HHLG47g0580;HHLG6g0739;HHLG5g0361;HHLG40g0444;HHLG4g0051;HHLG22g0440;HHLG25g0633;HHLG27g0513;HHLG13g0974;HHLG34g0492;HHLG14g0145;HHLG3g0049;HHLG21g0265;HHLG26g0662;HHLG31g0680;HHLG33g0496;HHLG39g0422;HHLG3g0864;HHLG4g0947;HHLG28g0604;HHLG48g0601;HHLG4g0399;HHLG26g0527;HHLG21g0041;HHLG9g0521;HHLG1g0754;HHLG10g0624;HHLG45g0284;HHLG8g0303;HHLG45g0046;HHLG22g0212;HHLG24g0112;HHL…
Molecular Function	GO:0032549	ribonucleoside binding	79	3482	0.00945195	0.0345617	HHLG8g0287;HHLG7g0285;HHLG47g0580;HHLG6g0739;HHLG5g0361;HHLG40g0444;HHLG4g0051;HHLG22g0440;HHLG25g0633;HHLG27g0513;HHLG13g0974;HHLG34g0492;HHLG14g0145;HHLG3g0049;HHLG21g0265;HHLG26g0662;HHLG31g0680;HHLG33g0496;HHLG39g0422;HHLG3g0864;HHLG4g0947;HHLG28g0604;HHLG48g0601;HHLG4g0399;HHLG26g0527;HHLG21g0041;HHLG9g0521;HHLG1g0754;HHLG10g0624;HHLG45g0284;HHLG8g0303;HHLG45g0046;HHLG22g0212;HHLG24g0112;HHL…
Molecular Function	GO:0001882	nucleoside binding	79	3485	0.00964555	0.0349169	HHLG8g0287;HHLG7g0285;HHLG47g0580;HHLG6g0739;HHLG5g0361;HHLG40g0444;HHLG4g0051;HHLG22g0440;HHLG25g0633;HHLG27g0513;HHLG13g0974;HHLG34g0492;HHLG14g0145;HHLG3g0049;HHLG21g0265;HHLG26g0662;HHLG31g0680;HHLG33g0496;HHLG39g0422;HHLG3g0864;HHLG4g0947;HHLG28g0604;HHLG48g0601;HHLG4g0399;HHLG26g0527;HHLG21g0041;HHLG9g0521;HHLG1g0754;HHLG10g0624;HHLG45g0284;HHLG8g0303;HHLG45g0046;HHLG22g0212;HHLG24g0112;HHL…
Molecular Function	GO:0032555	purine ribonucleotide binding	79	3488	0.00984251	0.0352771	HHLG8g0287;HHLG7g0285;HHLG47g0580;HHLG6g0739;HHLG5g0361;HHLG40g0444;HHLG4g0051;HHLG22g0440;HHLG25g0633;HHLG27g0513;HHLG13g0974;HHLG34g0492;HHLG14g0145;HHLG3g0049;HHLG21g0265;HHLG26g0662;HHLG31g0680;HHLG33g0496;HHLG39g0422;HHLG3g0864;HHLG4g0947;HHLG28g0604;HHLG48g0601;HHLG4g0399;HHLG26g0527;HHLG21g0041;HHLG9g0521;HHLG1g0754;HHLG10g0624;HHLG45g0284;HHLG8g0303;HHLG45g0046;HHLG22g0212;HHLG24g0112;HHL…
Molecular Function	GO:0004960	thromboxane receptor activity	2	9	0.0101695	0.0353978	HHLG43g0092;HHLG44g0056
Molecular Function	GO:0005542	folic acid binding	2	9	0.0101695	0.0353978	HHLG29g0196;HHLG30g0185
Molecular Function	GO:0031072	heat shock protein binding	2	9	0.0101695	0.0353978	HHLG50g0180;HHLG49g0437
Molecular Function	GO:0017111	nucleoside-triphosphatase activity	38	1470	0.0111885	0.0384633	HHLG8g0287;HHLG7g0285;HHLG47g0580;HHLG6g0739;HHLG5g0361;HHLG40g0444;HHLG4g0051;HHLG22g0440;HHLG25g0633;HHLG27g0513;HHLG13g0974;HHLG34g0492;HHLG14g0145;HHLG3g0049;HHLG26g0662;HHLG31g0680;HHLG33g0496;HHLG39g0422;HHLG3g0864;HHLG4g0947;HHLG48g0601;HHLG8g0303;HHLG24g0112;HHLG34g0045;HHLG25g0237;HHLG26g0457;HHLG23g0133;HHLG7g0329;HHLG32g0779;HHLG45g0046;HHLG31g0083;HHLG26g0527;HHLG10g0624;HHLG46g0036;H…
Molecular Function	GO:0097367	carbohydrate derivative binding	81	3611	0.0112627	0.0384633	HHLG8g0287;HHLG7g0285;HHLG47g0580;HHLG6g0739;HHLG5g0361;HHLG40g0444;HHLG4g0051;HHLG22g0440;HHLG25g0633;HHLG27g0513;HHLG13g0974;HHLG34g0492;HHLG14g0145;HHLG3g0049;HHLG21g0265;HHLG26g0662;HHLG31g0680;HHLG33g0496;HHLG39g0422;HHLG3g0864;HHLG4g0947;HHLG28g0604;HHLG48g0601;HHLG4g0399;HHLG26g0527;HHLG21g0041;HHLG9g0521;HHLG1g0754;HHLG10g0624;HHLG45g0284;HHLG8g0303;HHLG45g0046;HHLG22g0212;HHLG24g0112;HHL…
Molecular Function	GO:0004089	carbonate dehydratase activity	2	10	0.0125655	0.0412726	HHLG45g0346;HHLG46g0480
Molecular Function	GO:0008013	beta-catenin binding	2	10	0.0125655	0.0412726	HHLG22g0105;HHLG21g0625
Molecular Function	GO:0016286	small conductance calcium-activated potassium channel activity	2	10	0.0125655	0.0412726	HHLG32g0425;HHLG31g0422
Molecular Function	GO:0016462	pyrophosphatase activity	38	1485	0.0129852	0.0412726	HHLG8g0287;HHLG7g0285;HHLG47g0580;HHLG6g0739;HHLG5g0361;HHLG40g0444;HHLG4g0051;HHLG22g0440;HHLG25g0633;HHLG27g0513;HHLG13g0974;HHLG34g0492;HHLG14g0145;HHLG3g0049;HHLG26g0662;HHLG31g0680;HHLG33g0496;HHLG39g0422;HHLG3g0864;HHLG4g0947;HHLG48g0601;HHLG8g0303;HHLG24g0112;HHLG34g0045;HHLG25g0237;HHLG26g0457;HHLG23g0133;HHLG7g0329;HHLG32g0779;HHLG45g0046;HHLG31g0083;HHLG26g0527;HHLG10g0624;HHLG46g0036;H…
Molecular Function	GO:0015035	protein disulfide oxidoreductase activity	4	52	0.0129997	0.0412726	HHLG2g0644;HHLG1g0694;HHLG17g0621;HHLG18g0341
Molecular Function	GO:0015036	disulfide oxidoreductase activity	4	52	0.0129997	0.0412726	HHLG2g0644;HHLG1g0694;HHLG17g0621;HHLG18g0341
Molecular Function	GO:0016705	oxidoreductase activity, acting on paired donors, with incorporation or reduction of molecular oxygen	4	52	0.0129997	0.0412726	HHLG29g0587;HHLG30g0439;HHLG7g0084;HHLG8g0091
Molecular Function	GO:0005216	ion channel activity	22	747	0.0131115	0.0412726	HHLG47g0264;HHLG22g0585;HHLG21g0537;HHLG4g0839;HHLG3g0766;HHLG48g0276;HHLG41g0232;HHLG42g0205;HHLG31g0364;HHLG32g0681;HHLG10g0364;HHLG9g0810;HHLG10g0224;HHLG9g0681;HHLG42g0460;HHLG41g0424;HHLG32g0425;HHLG31g0422;HHLG29g0083;HHLG30g0077;HHLG35g0073;HHLG36g0620
Molecular Function	GO:0022838	substrate-specific channel activity	22	747	0.0131115	0.0412726	HHLG47g0264;HHLG22g0585;HHLG21g0537;HHLG4g0839;HHLG3g0766;HHLG48g0276;HHLG41g0232;HHLG42g0205;HHLG31g0364;HHLG32g0681;HHLG10g0364;HHLG9g0810;HHLG10g0224;HHLG9g0681;HHLG42g0460;HHLG41g0424;HHLG32g0425;HHLG31g0422;HHLG29g0083;HHLG30g0077;HHLG35g0073;HHLG36g0620
Molecular Function	GO:0016817	hydrolase activity, acting on acid anhydrides	38	1488	0.0133715	0.0413717	HHLG8g0287;HHLG7g0285;HHLG47g0580;HHLG6g0739;HHLG5g0361;HHLG40g0444;HHLG4g0051;HHLG22g0440;HHLG25g0633;HHLG27g0513;HHLG13g0974;HHLG34g0492;HHLG14g0145;HHLG3g0049;HHLG26g0662;HHLG31g0680;HHLG33g0496;HHLG39g0422;HHLG3g0864;HHLG4g0947;HHLG48g0601;HHLG8g0303;HHLG24g0112;HHLG34g0045;HHLG25g0237;HHLG26g0457;HHLG23g0133;HHLG7g0329;HHLG32g0779;HHLG45g0046;HHLG31g0083;HHLG26g0527;HHLG10g0624;HHLG46g0036;H…
Molecular Function	GO:0016818	hydrolase activity, acting on acid anhydrides, in phosphorus-containing anhydrides	38	1488	0.0133715	0.0413717	HHLG8g0287;HHLG7g0285;HHLG47g0580;HHLG6g0739;HHLG5g0361;HHLG40g0444;HHLG4g0051;HHLG22g0440;HHLG25g0633;HHLG27g0513;HHLG13g0974;HHLG34g0492;HHLG14g0145;HHLG3g0049;HHLG26g0662;HHLG31g0680;HHLG33g0496;HHLG39g0422;HHLG3g0864;HHLG4g0947;HHLG48g0601;HHLG8g0303;HHLG24g0112;HHLG34g0045;HHLG25g0237;HHLG26g0457;HHLG23g0133;HHLG7g0329;HHLG32g0779;HHLG45g0046;HHLG31g0083;HHLG26g0527;HHLG10g0624;HHLG46g0036;H…
Molecular Function	GO:0015267	channel activity	22	751	0.0138623	0.0421694	HHLG47g0264;HHLG22g0585;HHLG21g0537;HHLG4g0839;HHLG3g0766;HHLG48g0276;HHLG41g0232;HHLG42g0205;HHLG31g0364;HHLG32g0681;HHLG10g0364;HHLG9g0810;HHLG10g0224;HHLG9g0681;HHLG42g0460;HHLG41g0424;HHLG32g0425;HHLG31g0422;HHLG29g0083;HHLG30g0077;HHLG35g0073;HHLG36g0620
Molecular Function	GO:0022803	passive transmembrane transporter activity	22	751	0.0138623	0.0421694	HHLG47g0264;HHLG22g0585;HHLG21g0537;HHLG4g0839;HHLG3g0766;HHLG48g0276;HHLG41g0232;HHLG42g0205;HHLG31g0364;HHLG32g0681;HHLG10g0364;HHLG9g0810;HHLG10g0224;HHLG9g0681;HHLG42g0460;HHLG41g0424;HHLG32g0425;HHLG31g0422;HHLG29g0083;HHLG30g0077;HHLG35g0073;HHLG36g0620
Molecular Function	GO:0009055	electron carrier activity	9	215	0.0139901	0.0422036	HHLG3g0081;HHLG26g0714;HHLG2g0644;HHLG1g0694;HHLG34g0568;HHLG17g0621;HHLG4g0079;HHLG18g0341;HHLG25g0671
Molecular Function	GO:0017076	purine nucleotide binding	79	3550	0.0147433	0.0432725	HHLG8g0287;HHLG7g0285;HHLG47g0580;HHLG6g0739;HHLG5g0361;HHLG40g0444;HHLG4g0051;HHLG22g0440;HHLG25g0633;HHLG27g0513;HHLG13g0974;HHLG34g0492;HHLG14g0145;HHLG3g0049;HHLG21g0265;HHLG26g0662;HHLG31g0680;HHLG33g0496;HHLG39g0422;HHLG3g0864;HHLG4g0947;HHLG28g0604;HHLG48g0601;HHLG4g0399;HHLG26g0527;HHLG21g0041;HHLG9g0521;HHLG1g0754;HHLG10g0624;HHLG45g0284;HHLG8g0303;HHLG45g0046;HHLG22g0212;HHLG24g0112;HHL…
Molecular Function	GO:0035586	purinergic receptor activity	4	54	0.0147786	0.0432725	HHLG10g0364;HHLG9g0681;HHLG30g0713;HHLG29g0748
Molecular Function	GO:0004656	procollagen-proline 4-dioxygenase activity	2	11	0.0151812	0.0432725	HHLG29g0587;HHLG30g0439
Molecular Function	GO:0019798	procollagen-proline dioxygenase activity	2	11	0.0151812	0.0432725	HHLG29g0587;HHLG30g0439
Molecular Function	GO:0031543	peptidyl-proline dioxygenase activity	2	11	0.0151812	0.0432725	HHLG29g0587;HHLG30g0439
Molecular Function	GO:0031545	peptidyl-proline 4-dioxygenase activity	2	11	0.0151812	0.0432725	HHLG29g0587;HHLG30g0439
Molecular Function	GO:0072341	modified amino acid binding	2	11	0.0151812	0.0432725	HHLG29g0196;HHLG30g0185
Molecular Function	GO:0022890	inorganic cation transmembrane transporter activity	21	718	0.01622	0.0458721	HHLG50g0646;HHLG49g0002;HHLG15g0694;HHLG16g0719;HHLG21g0506;HHLG22g0556;HHLG31g0364;HHLG32g0681;HHLG40g0334;HHLG18g0307;HHLG39g0323;HHLG40g0454;HHLG17g0385;HHLG39g0432;HHLG32g0425;HHLG31g0422;HHLG29g0083;HHLG30g0077;HHLG35g0073;HHLG36g0620;HHLG27g0287
Molecular Function	GO:0015077	monovalent inorganic cation transmembrane transporter activity	17	546	0.0168809	0.0473712	HHLG50g0646;HHLG49g0002;HHLG15g0694;HHLG16g0719;HHLG40g0334;HHLG18g0307;HHLG39g0323;HHLG40g0454;HHLG17g0385;HHLG39g0432;HHLG32g0425;HHLG31g0422;HHLG29g0083;HHLG30g0077;HHLG35g0073;HHLG36g0620;HHLG27g0287
Molecular Function	GO:0005499	vitamin D binding	1	1	0.0175251	0.0484281	HHLG9g0425
Molecular Function	GO:0051183	vitamin transporter activity	1	1	0.0175251	0.0484281	HHLG9g0425
Molecular Function	GO:0008242	omega peptidase activity	2	12	0.0180083	0.0493864	HHLG44g0075;HHLG43g0124
Molecular Function	GO:0043168	anion binding	97	4528	0.0185095	0.0501265	HHLG14g0080;HHLG8g0287;HHLG7g0285;HHLG47g0580;HHLG6g0739;HHLG5g0361;HHLG40g0444;HHLG4g0051;HHLG22g0440;HHLG25g0633;HHLG27g0513;HHLG13g0974;HHLG34g0492;HHLG14g0145;HHLG3g0049;HHLG21g0265;HHLG26g0662;HHLG31g0680;HHLG33g0496;HHLG39g0422;HHLG3g0864;HHLG4g0947;HHLG28g0604;HHLG48g0601;HHLG4g0399;HHLG26g0527;HHLG21g0041;HHLG9g0521;HHLG1g0754;HHLG10g0624;HHLG45g0284;HHLG8g0303;HHLG45g0046;HHLG22g0212;HHL…
Molecular Function	GO:0005231	excitatory extracellular ligand-gated ion channel activity	6	119	0.0185551	0.0501265	HHLG47g0264;HHLG22g0585;HHLG21g0537;HHLG4g0839;HHLG3g0766;HHLG48g0276
Molecular Function	GO:0046873	metal ion transmembrane transporter activity	18	603	0.0207666	0.0556854	HHLG50g0646;HHLG49g0002;HHLG21g0506;HHLG22g0556;HHLG31g0364;HHLG32g0681;HHLG40g0334;HHLG18g0307;HHLG39g0323;HHLG40g0454;HHLG17g0385;HHLG39g0432;HHLG32g0425;HHLG31g0422;HHLG29g0083;HHLG30g0077;HHLG35g0073;HHLG36g0620
Molecular Function	GO:0016706	oxidoreductase activity, acting on paired donors, with incorporation or reduction of molecular oxygen, 2-oxoglutarate as one donor, and incorporation of one atom each of oxygen into both donors	2	13	0.0210385	0.0559996	HHLG29g0587;HHLG30g0439
Molecular Function	GO:0005230	extracellular ligand-gated ion channel activity	8	195	0.0221296	0.0584738	HHLG47g0264;HHLG22g0585;HHLG21g0537;HHLG4g0839;HHLG3g0766;HHLG48g0276;HHLG42g0460;HHLG41g0424
Molecular Function	GO:0004497	monooxygenase activity	4	62	0.0233915	0.0613604	HHLG7g0084;HHLG8g0091;HHLG3g0081;HHLG4g0079
Molecular Function	GO:0008519	ammonium transmembrane transporter activity	2	14	0.024264	0.0627397	HHLG15g0694;HHLG16g0719
Molecular Function	GO:0019843	rRNA binding	2	14	0.024264	0.0627397	HHLG4g0219;HHLG3g0117
Molecular Function	GO:0005524	ATP binding	56	2486	0.0311208	0.0798988	HHLG4g0399;HHLG26g0527;HHLG21g0041;HHLG9g0521;HHLG1g0754;HHLG10g0624;HHLG45g0284;HHLG8g0303;HHLG45g0046;HHLG22g0212;HHLG24g0112;HHLG34g0045;HHLG25g0237;HHLG10g0364;HHLG33g0524;HHLG40g0319;HHLG48g0366;HHLG32g0148;HHLG47g0350;HHLG42g0035;HHLG39g0624;HHLG31g0083;HHLG34g0782;HHLG34g0518;HHLG2g0834;HHLG2g0951;HHLG14g0484;HHLG26g0457;HHLG33g0808;HHLG23g0133;HHLG9g0810;HHLG7g0329;HHLG32g0796;HHLG46g0296…
Molecular Function	GO:0005261	cation channel activity	14	457	0.0319148	0.0813602	HHLG47g0264;HHLG22g0585;HHLG21g0537;HHLG4g0839;HHLG3g0766;HHLG48g0276;HHLG31g0364;HHLG32g0681;HHLG32g0425;HHLG31g0422;HHLG29g0083;HHLG30g0077;HHLG35g0073;HHLG36g0620
Molecular Function	GO:0032559	adenyl ribonucleotide binding	56	2491	0.0321605	0.0814132	HHLG4g0399;HHLG26g0527;HHLG21g0041;HHLG9g0521;HHLG1g0754;HHLG10g0624;HHLG45g0284;HHLG8g0303;HHLG45g0046;HHLG22g0212;HHLG24g0112;HHLG34g0045;HHLG25g0237;HHLG10g0364;HHLG33g0524;HHLG40g0319;HHLG48g0366;HHLG32g0148;HHLG47g0350;HHLG42g0035;HHLG39g0624;HHLG31g0083;HHLG34g0782;HHLG34g0518;HHLG2g0834;HHLG2g0951;HHLG14g0484;HHLG26g0457;HHLG33g0808;HHLG23g0133;HHLG9g0810;HHLG7g0329;HHLG32g0796;HHLG46g0296…
Molecular Function	GO:0004181	metallocarboxypeptidase activity	3	40	0.032745	0.0823173	HHLG2g0894;HHLG1g0629;HHLG49g0191
Molecular Function	GO:0004335	galactokinase activity	1	2	0.0347437	0.0867394	HHLG23g0202
Molecular Function	GO:0004714	transmembrane receptor protein tyrosine kinase activity	4	71	0.0360931	0.0888823	HHLG32g0148;HHLG31g0853;HHLG40g0319;HHLG39g0309
Molecular Function	GO:0004867	serine-type endopeptidase inhibitor activity	4	71	0.0360931	0.0888823	HHLG46g0413;HHLG45g0284;HHLG34g0004;HHLG33g0011
Molecular Function	GO:0008233	peptidase activity	24	924	0.0369535	0.0903863	HHLG2g0894;HHLG1g0629;HHLG49g0191;HHLG16g0695;HHLG15g0666;HHLG44g0075;HHLG43g0124;HHLG9g0427;HHLG35g0324;HHLG47g0267;HHLG36g0501;HHLG14g0116;HHLG48g0280;HHLG10g0625;HHLG16g0447;HHLG13g0936;HHLG15g0460;HHLG46g0032;HHLG45g0039;HHLG18g0462;HHLG46g0391;HHLG45g0186;HHLG29g0069;HHLG30g0091
Molecular Function	GO:0004000	adenosine deaminase activity	2	18	0.038966	0.0946691	HHLG49g0621;HHLG50g0015
Molecular Function	GO:0016830	carbon-carbon lyase activity	4	73	0.0393616	0.0949927	HHLG9g0200;HHLG10g0862;HHLG17g0515;HHLG18g0221
Molecular Function	GO:0016741	transferase activity, transferring one-carbon groups	9	262	0.0423543	0.101538	HHLG9g0180;HHLG10g0878;HHLG39g0624;HHLG40g0719;HHLG2g0511;HHLG1g0578;HHLG13g0726;HHLG14g0193;HHLG2g0572
Molecular Function	GO:0004957	prostaglandin E receptor activity	2	19	0.0430555	0.10187	HHLG12g0702;HHLG11g0378
Molecular Function	GO:0016646	oxidoreductase activity, acting on the CH-NH group of donors, NAD or NADP as acceptor	2	19	0.0430555	0.10187	HHLG15g0871;HHLG16g0823
Molecular Function	GO:0008509	anion transmembrane transporter activity	8	223	0.0436415	0.102586	HHLG41g0232;HHLG42g0205;HHLG40g0334;HHLG18g0307;HHLG39g0323;HHLG40g0454;HHLG17g0385;HHLG39g0432
Molecular Function	GO:0030554	adenyl nucleotide binding	56	2548	0.0460392	0.107524	HHLG4g0399;HHLG26g0527;HHLG21g0041;HHLG9g0521;HHLG1g0754;HHLG10g0624;HHLG45g0284;HHLG8g0303;HHLG45g0046;HHLG22g0212;HHLG24g0112;HHLG34g0045;HHLG25g0237;HHLG10g0364;HHLG33g0524;HHLG40g0319;HHLG48g0366;HHLG32g0148;HHLG47g0350;HHLG42g0035;HHLG39g0624;HHLG31g0083;HHLG34g0782;HHLG34g0518;HHLG2g0834;HHLG2g0951;HHLG14g0484;HHLG26g0457;HHLG33g0808;HHLG23g0133;HHLG9g0810;HHLG7g0329;HHLG32g0796;HHLG46g0296…
Molecular Function	GO:0004955	prostaglandin receptor activity	2	20	0.0472967	0.108363	HHLG12g0702;HHLG11g0378
Molecular Function	GO:0010181	FMN binding	2	20	0.0472967	0.108363	HHLG33g0067;HHLG34g0039
Molecular Function	GO:0051087	chaperone binding	2	20	0.0472967	0.108363	HHLG25g0379;HHLG26g0359
Cellular Component	GO ID	Description	GeneRatio (237)	BgRatio (12235)	pvalue	fdr	geneID
Cellular Component	GO:0045211	postsynaptic membrane	8	58	1.46439e-05	0.000549146	HHLG47g0264;HHLG22g0585;HHLG21g0537;HHLG4g0839;HHLG42g0460;HHLG41g0424;HHLG3g0766;HHLG48g0276
Cellular Component	GO:0097060	synaptic membrane	8	58	1.46439e-05	0.000549146	HHLG47g0264;HHLG22g0585;HHLG21g0537;HHLG4g0839;HHLG42g0460;HHLG41g0424;HHLG3g0766;HHLG48g0276
Cellular Component	GO:0098590	plasma membrane region	8	58	1.46439e-05	0.000549146	HHLG47g0264;HHLG22g0585;HHLG21g0537;HHLG4g0839;HHLG42g0460;HHLG41g0424;HHLG3g0766;HHLG48g0276
Cellular Component	GO:0098794	postsynapse	8	58	1.46439e-05	0.000549146	HHLG47g0264;HHLG22g0585;HHLG21g0537;HHLG4g0839;HHLG42g0460;HHLG41g0424;HHLG3g0766;HHLG48g0276
Cellular Component	GO:0098589	membrane region	8	73	8.00153e-05	0.00240046	HHLG47g0264;HHLG22g0585;HHLG21g0537;HHLG4g0839;HHLG42g0460;HHLG41g0424;HHLG3g0766;HHLG48g0276
Cellular Component	GO:0000172	ribonuclease MRP complex	2	2	0.00037367	0.00700631	HHLG14g0557;HHLG13g0379
Cellular Component	GO:0030677	ribonuclease P complex	2	2	0.00037367	0.00700631	HHLG14g0557;HHLG13g0379
Cellular Component	GO:1902555	endoribonuclease complex	2	2	0.00037367	0.00700631	HHLG14g0557;HHLG13g0379
Cellular Component	GO:0031082	BLOC complex	2	3	0.00110665	0.0165998	HHLG38g0751;HHLG37g0766
Cellular Component	GO:0031083	BLOC-1 complex	2	3	0.00110665	0.0165998	HHLG38g0751;HHLG37g0766
Cellular Component	GO:0005815	microtubule organizing center	4	27	0.00169679	0.023138	HHLG12g0172;HHLG11g0791;HHLG49g0102;HHLG50g0557
Cellular Component	GO:0005577	fibrinogen complex	2	4	0.002185	0.0273125	HHLG1g0915;HHLG2g0598
Cellular Component	GO:0034464	BBSome	2	5	0.00359518	0.0414828	HHLG32g0884;HHLG31g0097
Cellular Component	GO:0044456	synapse part	8	132	0.00413741	0.0443294	HHLG47g0264;HHLG22g0585;HHLG21g0537;HHLG4g0839;HHLG42g0460;HHLG41g0424;HHLG3g0766;HHLG48g0276
Cellular Component	GO:0045202	synapse	8	137	0.00517361	0.0499128	HHLG47g0264;HHLG22g0585;HHLG21g0537;HHLG4g0839;HHLG42g0460;HHLG41g0424;HHLG3g0766;HHLG48g0276
Cellular Component	GO:0005732	small nucleolar ribonucleoprotein complex	2	6	0.00532403	0.0499128	HHLG14g0557;HHLG13g0379
Cellular Component	GO:0044421	extracellular region part	12	269	0.00622293	0.0549082	HHLG9g0427;HHLG14g0116;HHLG10g0625;HHLG13g0936;HHLG29g0078;HHLG9g0425;HHLG23g0304;HHLG24g0294;HHLG10g0627;HHLG30g0082;HHLG1g0915;HHLG2g0598
Cellular Component	GO:0005638	lamin filament	2	7	0.00735878	0.0551909	HHLG20g0012;HHLG19g0775
Cellular Component	GO:0005652	nuclear lamina	2	7	0.00735878	0.0551909	HHLG20g0012;HHLG19g0775
Cellular Component	GO:0034399	nuclear periphery	2	7	0.00735878	0.0551909	HHLG20g0012;HHLG19g0775
Cellular Component	GO:0005615	extracellular space	8	147	0.00782995	0.0558944	HHLG29g0078;HHLG9g0425;HHLG23g0304;HHLG24g0294;HHLG10g0627;HHLG30g0082;HHLG1g0915;HHLG2g0598
Cellular Component	GO:0099512	supramolecular fiber	10	214	0.00887412	0.0558944	HHLG10g0022;HHLG20g0012;HHLG19g0775;HHLG9g1019;HHLG29g0192;HHLG47g0580;HHLG4g0051;HHLG3g0049;HHLG30g0189;HHLG48g0601
Cellular Component	GO:0099513	polymeric cytoskeletal fiber	10	214	0.00887412	0.0558944	HHLG10g0022;HHLG20g0012;HHLG19g0775;HHLG9g1019;HHLG29g0192;HHLG47g0580;HHLG4g0051;HHLG3g0049;HHLG30g0189;HHLG48g0601
Cellular Component	GO:0005874	microtubule	6	97	0.0113355	0.0558944	HHLG29g0192;HHLG47g0580;HHLG4g0051;HHLG3g0049;HHLG30g0189;HHLG48g0601
Cellular Component	GO:0000790	nuclear chromatin	2	9	0.0122968	0.0558944	HHLG13g1044;HHLG14g0081
Cellular Component	GO:0005637	nuclear inner membrane	2	9	0.0122968	0.0558944	HHLG20g0012;HHLG19g0775
Cellular Component	GO:0030684	preribosome	2	9	0.0122968	0.0558944	HHLG31g0655;HHLG32g0338
Cellular Component	GO:0031011	Ino80 complex	2	9	0.0122968	0.0558944	HHLG13g1044;HHLG14g0081
Cellular Component	GO:0031965	nuclear membrane	2	9	0.0122968	0.0558944	HHLG20g0012;HHLG19g0775
Cellular Component	GO:0032040	small-subunit processome	2	9	0.0122968	0.0558944	HHLG31g0655;HHLG32g0338
Cellular Component	GO:0033202	DNA helicase complex	2	9	0.0122968	0.0558944	HHLG13g1044;HHLG14g0081
Cellular Component	GO:0070603	SWI/SNF superfamily-type complex	2	9	0.0122968	0.0558944	HHLG13g1044;HHLG14g0081
Cellular Component	GO:0097346	INO80-type complex	2	9	0.0122968	0.0558944	HHLG13g1044;HHLG14g0081
Cellular Component	GO:0098805	whole membrane	8	164	0.0145359	0.0641289	HHLG47g0264;HHLG22g0585;HHLG21g0537;HHLG4g0839;HHLG42g0460;HHLG41g0424;HHLG3g0766;HHLG48g0276
Cellular Component	GO:0030173	integral component of Golgi membrane	1	1	0.0193707	0.0807111	HHLG30g0699
Cellular Component	GO:0031228	intrinsic component of Golgi membrane	1	1	0.0193707	0.0807111	HHLG30g0699
Cellular Component	GO:0015630	microtubule cytoskeleton	11	289	0.0252888	0.102522	HHLG49g0102;HHLG50g0557;HHLG12g0172;HHLG11g0791;HHLG29g0192;HHLG47g0580;HHLG4g0051;HHLG3g0049;HHLG30g0189;HHLG48g0601;HHLG15g0401
Cellular Component	GO:0005890	sodium:potassium-exchanging ATPase complex	2	14	0.0291703	0.106721	HHLG27g0214;HHLG28g0195
Cellular Component	GO:0090533	cation-transporting ATPase complex	2	14	0.0291703	0.106721	HHLG27g0214;HHLG28g0195
Cellular Component	GO:0098533	ATPase dependent transmembrane transport complex	2	14	0.0291703	0.106721	HHLG27g0214;HHLG28g0195
Cellular Component	GO:1904949	ATPase complex	2	14	0.0291703	0.106721	HHLG27g0214;HHLG28g0195
Cellular Component	GO:0000922	spindle pole	2	15	0.0332352	0.118697	HHLG49g0102;HHLG50g0557
Cellular Component	GO:0005819	spindle	2	17	0.0419753	0.146425	HHLG49g0102;HHLG50g0557
Cellular Component	GO:0005764	lysosome	2	18	0.0466318	0.158972	HHLG7g0123;HHLG8g0009

## Sheet: GO of dominant B
GO analysis of the 32 fold-change-dominant genes in subgenome B.
Biological Process	GO ID	Description	GeneRatio (525)	BgRatio (16509)	pvalue	fdr	geneID
Biological Process	GO:0055114	oxidation-reduction process	68	859	2.7707e-12	1.67074e-09	HHLG9g0068;HHLG33g0470;HHLG35g0133;HHLG6g0530;HHLG25g0008;HHLG26g0143;HHLG26g0232;HHLG10g0582;HHLG9g0467;HHLG38g0367;HHLG17g0483;HHLG13g0932;HHLG1g0314;HHLG17g0268;HHLG49g0541;HHLG4g0775;HHLG34g0466;HHLG17g0521;HHLG19g0143;HHLG14g0111;HHLG4g0379;HHLG1g0001;HHLG20g0613;HHLG4g0880;HHLG13g0119;HHLG27g0304;HHLG19g0657;HHLG3g0707;HHLG37g0528;HHLG5g0570;HHLG30g0527;HHLG40g0724;HHLG27g0544;HHLG31g0049;H…
Biological Process	GO:0044710	single-organism metabolic process	127	2431	4.22141e-09	1.27275e-06	HHLG9g0068;HHLG33g0470;HHLG35g0133;HHLG6g0530;HHLG25g0008;HHLG26g0143;HHLG26g0232;HHLG10g0582;HHLG9g0467;HHLG38g0367;HHLG17g0483;HHLG13g0932;HHLG1g0314;HHLG17g0268;HHLG49g0541;HHLG4g0775;HHLG34g0466;HHLG17g0521;HHLG19g0143;HHLG14g0111;HHLG4g0379;HHLG1g0001;HHLG20g0613;HHLG4g0880;HHLG13g0119;HHLG27g0304;HHLG19g0657;HHLG3g0707;HHLG37g0528;HHLG5g0570;HHLG30g0527;HHLG40g0724;HHLG27g0544;HHLG31g0049;H…
Biological Process	GO:0008152	metabolic process	290	7161	1.91381e-08	3.84676e-06	HHLG22g0399;HHLG20g0119;HHLG21g0304;HHLG19g0666;HHLG9g0068;HHLG33g0470;HHLG35g0133;HHLG6g0530;HHLG25g0008;HHLG26g0143;HHLG26g0232;HHLG10g0582;HHLG9g0467;HHLG38g0367;HHLG17g0483;HHLG13g0932;HHLG1g0314;HHLG17g0268;HHLG49g0541;HHLG4g0775;HHLG34g0466;HHLG17g0521;HHLG19g0143;HHLG14g0111;HHLG4g0379;HHLG1g0001;HHLG20g0613;HHLG4g0880;HHLG13g0119;HHLG27g0304;HHLG19g0657;HHLG3g0707;HHLG37g0528;HHLG5g0570;H…
Biological Process	GO:0019439	aromatic compound catabolic process	8	46	8.91679e-05	0.0107536	HHLG46g0552;HHLG45g0418;HHLG10g0216;HHLG9g0801;HHLG19g0221;HHLG20g0536;HHLG4g0880;HHLG3g0792
Biological Process	GO:0044270	cellular nitrogen compound catabolic process	8	46	8.91679e-05	0.0107536	HHLG46g0552;HHLG45g0418;HHLG10g0216;HHLG9g0801;HHLG19g0221;HHLG20g0536;HHLG4g0880;HHLG3g0792
Biological Process	GO:0046700	heterocycle catabolic process	8	51	0.000189308	0.011935	HHLG46g0552;HHLG45g0418;HHLG10g0216;HHLG9g0801;HHLG19g0221;HHLG20g0536;HHLG4g0880;HHLG3g0792
Biological Process	GO:1901361	organic cyclic compound catabolic process	8	53	0.000249242	0.011935	HHLG46g0552;HHLG45g0418;HHLG10g0216;HHLG9g0801;HHLG19g0221;HHLG20g0536;HHLG4g0880;HHLG3g0792
Biological Process	GO:0006807	nitrogen compound metabolic process	84	1818	0.000267315	0.011935	HHLG22g0399;HHLG20g0119;HHLG21g0304;HHLG19g0666;HHLG13g0048;HHLG14g1023;HHLG15g0682;HHLG36g0405;HHLG8g0404;HHLG7g0391;HHLG35g0244;HHLG16g0707;HHLG34g0640;HHLG33g0639;HHLG48g0594;HHLG47g0569;HHLG9g1194;HHLG10g1168;HHLG27g0270;HHLG15g0892;HHLG28g0255;HHLG12g0460;HHLG11g0323;HHLG10g0680;HHLG9g0375;HHLG20g0152;HHLG19g0632;HHLG16g0195;HHLG15g0130;HHLG35g0253;HHLG36g0396;HHLG2g0268;HHLG11g0188;HHLG12g0…
Biological Process	GO:0006281	DNA repair	16	191	0.000408206	0.011935	HHLG27g0270;HHLG15g0892;HHLG28g0255;HHLG10g0680;HHLG9g0375;HHLG5g0799;HHLG6g0297;HHLG24g0422;HHLG23g0473;HHLG36g0405;HHLG3g0213;HHLG2g0522;HHLG1g0480;HHLG8g0404;HHLG7g0391;HHLG4g0258
Biological Process	GO:0006284	base-excision repair	4	12	0.000408325	0.011935	HHLG5g0799;HHLG15g0892;HHLG6g0297;HHLG28g0255
Biological Process	GO:0006259	DNA metabolic process	24	359	0.000523987	0.011935	HHLG15g0682;HHLG36g0405;HHLG8g0404;HHLG7g0391;HHLG35g0244;HHLG16g0707;HHLG27g0270;HHLG15g0892;HHLG28g0255;HHLG10g0680;HHLG9g0375;HHLG2g0268;HHLG46g0552;HHLG45g0418;HHLG5g0799;HHLG6g0297;HHLG25g0769;HHLG19g0344;HHLG3g0213;HHLG4g0258;HHLG24g0422;HHLG23g0473;HHLG2g0522;HHLG1g0480
Biological Process	GO:0006974	cellular response to DNA damage stimulus	16	197	0.000574057	0.011935	HHLG27g0270;HHLG15g0892;HHLG28g0255;HHLG10g0680;HHLG9g0375;HHLG5g0799;HHLG6g0297;HHLG24g0422;HHLG23g0473;HHLG36g0405;HHLG3g0213;HHLG2g0522;HHLG1g0480;HHLG8g0404;HHLG7g0391;HHLG4g0258
Biological Process	GO:0016998	cell wall macromolecule catabolic process	4	13	0.000575034	0.011935	HHLG31g0556;HHLG36g0518;HHLG35g0131;HHLG32g0591
Biological Process	GO:0044036	cell wall macromolecule metabolic process	4	13	0.000575034	0.011935	HHLG31g0556;HHLG36g0518;HHLG35g0131;HHLG32g0591
Biological Process	GO:0071554	cell wall organization or biogenesis	4	13	0.000575034	0.011935	HHLG31g0556;HHLG36g0518;HHLG35g0131;HHLG32g0591
Biological Process	GO:0090304	nucleic acid metabolic process	40	737	0.000707597	0.011935	HHLG15g0682;HHLG36g0405;HHLG8g0404;HHLG7g0391;HHLG35g0244;HHLG16g0707;HHLG34g0640;HHLG33g0639;HHLG48g0594;HHLG47g0569;HHLG27g0270;HHLG15g0892;HHLG28g0255;HHLG10g0680;HHLG9g0375;HHLG35g0253;HHLG36g0396;HHLG2g0268;HHLG46g0552;HHLG45g0418;HHLG3g0552;HHLG4g0629;HHLG5g0799;HHLG6g0297;HHLG31g0447;HHLG25g0769;HHLG4g0498;HHLG15g0764;HHLG16g0868;HHLG19g0344;HHLG3g0213;HHLG4g0258;HHLG19g0221;HHLG20g0536;HH…
Biological Process	GO:0000052	citrulline metabolic process	2	2	0.00100943	0.011935	HHLG11g0188;HHLG12g0762
Biological Process	GO:0000288	nuclear-transcribed mRNA catabolic process, deadenylation-dependent decay	2	2	0.00100943	0.011935	HHLG19g0221;HHLG20g0536
Biological Process	GO:0000290	deadenylation-dependent decapping of nuclear-transcribed mRNA	2	2	0.00100943	0.011935	HHLG19g0221;HHLG20g0536
Biological Process	GO:0000956	nuclear-transcribed mRNA catabolic process	2	2	0.00100943	0.011935	HHLG19g0221;HHLG20g0536
Biological Process	GO:0001990	regulation of systemic arterial blood pressure by hormone	2	2	0.00100943	0.011935	HHLG25g0331;HHLG26g0315
Biological Process	GO:0002756	MyD88-independent toll-like receptor signaling pathway	2	2	0.00100943	0.011935	HHLG2g0780;HHLG1g0817
Biological Process	GO:0003044	regulation of systemic arterial blood pressure mediated by a chemical signal	2	2	0.00100943	0.011935	HHLG25g0331;HHLG26g0315
Biological Process	GO:0003073	regulation of systemic arterial blood pressure	2	2	0.00100943	0.011935	HHLG25g0331;HHLG26g0315
Biological Process	GO:0003081	regulation of systemic arterial blood pressure by renin-angiotensin	2	2	0.00100943	0.011935	HHLG25g0331;HHLG26g0315
Biological Process	GO:0005984	disaccharide metabolic process	2	2	0.00100943	0.011935	HHLG36g0577;HHLG35g0122
Biological Process	GO:0005991	trehalose metabolic process	2	2	0.00100943	0.011935	HHLG36g0577;HHLG35g0122
Biological Process	GO:0006145	purine nucleobase catabolic process	2	2	0.00100943	0.011935	HHLG10g0216;HHLG9g0801
Biological Process	GO:0006147	guanine catabolic process	2	2	0.00100943	0.011935	HHLG10g0216;HHLG9g0801
Biological Process	GO:0006231	dTMP biosynthetic process	2	2	0.00100943	0.011935	HHLG13g0048;HHLG14g1023
Biological Process	GO:0009157	deoxyribonucleoside monophosphate biosynthetic process	2	2	0.00100943	0.011935	HHLG13g0048;HHLG14g1023
Biological Process	GO:0009176	pyrimidine deoxyribonucleoside monophosphate metabolic process	2	2	0.00100943	0.011935	HHLG13g0048;HHLG14g1023
Biological Process	GO:0009177	pyrimidine deoxyribonucleoside monophosphate biosynthetic process	2	2	0.00100943	0.011935	HHLG13g0048;HHLG14g1023
Biological Process	GO:0009448	gamma-aminobutyric acid metabolic process	2	2	0.00100943	0.011935	HHLG6g0668;HHLG5g0428
Biological Process	GO:0018101	protein citrullination	2	2	0.00100943	0.011935	HHLG11g0188;HHLG12g0762
Biological Process	GO:0018195	peptidyl-arginine modification	2	2	0.00100943	0.011935	HHLG11g0188;HHLG12g0762
Biological Process	GO:0019240	citrulline biosynthetic process	2	2	0.00100943	0.011935	HHLG11g0188;HHLG12g0762
Biological Process	GO:0031581	hemidesmosome assembly	2	2	0.00100943	0.011935	HHLG15g0099;HHLG16g0223
Biological Process	GO:0032642	regulation of chemokine production	2	2	0.00100943	0.011935	HHLG2g0780;HHLG1g0817
Biological Process	GO:0032722	positive regulation of chemokine production	2	2	0.00100943	0.011935	HHLG2g0780;HHLG1g0817
Biological Process	GO:0034138	toll-like receptor 3 signaling pathway	2	2	0.00100943	0.011935	HHLG2g0780;HHLG1g0817
Biological Process	GO:0042167	heme catabolic process	2	2	0.00100943	0.011935	HHLG4g0880;HHLG3g0792
Biological Process	GO:0043330	response to exogenous dsRNA	2	2	0.00100943	0.011935	HHLG2g0780;HHLG1g0817
Biological Process	GO:0043331	response to dsRNA	2	2	0.00100943	0.011935	HHLG2g0780;HHLG1g0817
Biological Process	GO:0046073	dTMP metabolic process	2	2	0.00100943	0.011935	HHLG13g0048;HHLG14g1023
Biological Process	GO:0046098	guanine metabolic process	2	2	0.00100943	0.011935	HHLG10g0216;HHLG9g0801
Biological Process	GO:0046113	nucleobase catabolic process	2	2	0.00100943	0.011935	HHLG10g0216;HHLG9g0801
Biological Process	GO:0046149	pigment catabolic process	2	2	0.00100943	0.011935	HHLG4g0880;HHLG3g0792
Biological Process	GO:0050886	endocrine process	2	2	0.00100943	0.011935	HHLG25g0331;HHLG26g0315
Biological Process	GO:0072523	purine-containing compound catabolic process	2	2	0.00100943	0.011935	HHLG10g0216;HHLG9g0801
Biological Process	GO:0097190	apoptotic signaling pathway	2	2	0.00100943	0.011935	HHLG37g0200;HHLG38g0216
Biological Process	GO:0033554	cellular response to stress	16	209	0.00108337	0.0125629	HHLG27g0270;HHLG15g0892;HHLG28g0255;HHLG10g0680;HHLG9g0375;HHLG5g0799;HHLG6g0297;HHLG24g0422;HHLG23g0473;HHLG36g0405;HHLG3g0213;HHLG2g0522;HHLG1g0480;HHLG8g0404;HHLG7g0391;HHLG4g0258
Biological Process	GO:0006950	response to stress	25	403	0.00118348	0.0134648	HHLG27g0270;HHLG15g0892;HHLG28g0255;HHLG10g0680;HHLG9g0375;HHLG2g0780;HHLG1g0817;HHLG28g0408;HHLG27g0405;HHLG5g0799;HHLG6g0297;HHLG49g0156;HHLG50g0499;HHLG27g0275;HHLG28g0261;HHLG40g0554;HHLG24g0422;HHLG23g0473;HHLG36g0405;HHLG3g0213;HHLG2g0522;HHLG1g0480;HHLG8g0404;HHLG7g0391;HHLG4g0258
Biological Process	GO:0046483	heterocycle metabolic process	58	1252	0.00241013	0.0269131	HHLG22g0399;HHLG20g0119;HHLG21g0304;HHLG19g0666;HHLG13g0048;HHLG14g1023;HHLG15g0682;HHLG36g0405;HHLG8g0404;HHLG7g0391;HHLG35g0244;HHLG16g0707;HHLG34g0640;HHLG33g0639;HHLG48g0594;HHLG47g0569;HHLG27g0270;HHLG15g0892;HHLG28g0255;HHLG10g0680;HHLG9g0375;HHLG20g0152;HHLG19g0632;HHLG16g0195;HHLG15g0130;HHLG35g0253;HHLG36g0396;HHLG2g0268;HHLG50g0286;HHLG49g0358;HHLG46g0552;HHLG45g0418;HHLG3g0552;HHLG4g06…
Biological Process	GO:0019752	carboxylic acid metabolic process	24	407	0.00285782	0.0302964	HHLG46g0205;HHLG45g0552;HHLG34g0640;HHLG33g0639;HHLG48g0594;HHLG47g0569;HHLG9g1194;HHLG10g1168;HHLG11g0188;HHLG12g0762;HHLG50g0286;HHLG49g0358;HHLG3g0552;HHLG4g0629;HHLG19g0657;HHLG20g0129;HHLG24g0232;HHLG23g0246;HHLG6g0668;HHLG5g0428;HHLG50g0503;HHLG49g0152;HHLG17g0521;HHLG18g0214
Biological Process	GO:0009162	deoxyribonucleoside monophosphate metabolic process	2	3	0.00296432	0.0302964	HHLG13g0048;HHLG14g1023
Biological Process	GO:0017182	peptidyl-diphthamide metabolic process	2	3	0.00296432	0.0302964	HHLG30g0331;HHLG29g0339
Biological Process	GO:0017183	peptidyl-diphthamide biosynthetic process from peptidyl-histidine	2	3	0.00296432	0.0302964	HHLG30g0331;HHLG29g0339
Biological Process	GO:0018202	peptidyl-histidine modification	2	3	0.00296432	0.0302964	HHLG30g0331;HHLG29g0339
Biological Process	GO:0006520	cellular amino acid metabolic process	16	232	0.00314351	0.0315923	HHLG34g0640;HHLG33g0639;HHLG48g0594;HHLG47g0569;HHLG9g1194;HHLG10g1168;HHLG11g0188;HHLG12g0762;HHLG3g0552;HHLG4g0629;HHLG19g0657;HHLG20g0129;HHLG24g0232;HHLG23g0246;HHLG6g0668;HHLG5g0428
Biological Process	GO:0006082	organic acid metabolic process	24	423	0.00463347	0.0450643	HHLG46g0205;HHLG45g0552;HHLG34g0640;HHLG33g0639;HHLG48g0594;HHLG47g0569;HHLG9g1194;HHLG10g1168;HHLG11g0188;HHLG12g0762;HHLG50g0286;HHLG49g0358;HHLG3g0552;HHLG4g0629;HHLG19g0657;HHLG20g0129;HHLG24g0232;HHLG23g0246;HHLG6g0668;HHLG5g0428;HHLG50g0503;HHLG49g0152;HHLG17g0521;HHLG18g0214
Biological Process	GO:0043436	oxoacid metabolic process	24	423	0.00463347	0.0450643	HHLG46g0205;HHLG45g0552;HHLG34g0640;HHLG33g0639;HHLG48g0594;HHLG47g0569;HHLG9g1194;HHLG10g1168;HHLG11g0188;HHLG12g0762;HHLG50g0286;HHLG49g0358;HHLG3g0552;HHLG4g0629;HHLG19g0657;HHLG20g0129;HHLG24g0232;HHLG23g0246;HHLG6g0668;HHLG5g0428;HHLG50g0503;HHLG49g0152;HHLG17g0521;HHLG18g0214
Biological Process	GO:0001819	positive regulation of cytokine production	2	4	0.00580374	0.0472927	HHLG2g0780;HHLG1g0817
Biological Process	GO:0006144	purine nucleobase metabolic process	2	4	0.00580374	0.0472927	HHLG10g0216;HHLG9g0801
Biological Process	GO:0006402	mRNA catabolic process	2	4	0.00580374	0.0472927	HHLG19g0221;HHLG20g0536
Biological Process	GO:0006433	prolyl-tRNA aminoacylation	2	4	0.00580374	0.0472927	HHLG34g0640;HHLG33g0639
Biological Process	GO:0006525	arginine metabolic process	2	4	0.00580374	0.0472927	HHLG9g1194;HHLG10g1168
Biological Process	GO:0006526	arginine biosynthetic process	2	4	0.00580374	0.0472927	HHLG9g1194;HHLG10g1168
Biological Process	GO:0009221	pyrimidine deoxyribonucleotide biosynthetic process	2	4	0.00580374	0.0472927	HHLG13g0048;HHLG14g1023
Biological Process	GO:0009263	deoxyribonucleotide biosynthetic process	2	4	0.00580374	0.0472927	HHLG13g0048;HHLG14g1023
Biological Process	GO:0009265	2'-deoxyribonucleotide biosynthetic process	2	4	0.00580374	0.0472927	HHLG13g0048;HHLG14g1023
Biological Process	GO:0046385	deoxyribose phosphate biosynthetic process	2	4	0.00580374	0.0472927	HHLG13g0048;HHLG14g1023
Biological Process	GO:0050729	positive regulation of inflammatory response	2	4	0.00580374	0.0472927	HHLG2g0780;HHLG1g0817
Biological Process	GO:1903036	positive regulation of response to wounding	2	4	0.00580374	0.0472927	HHLG2g0780;HHLG1g0817
Biological Process	GO:0006725	cellular aromatic compound metabolic process	56	1257	0.00641209	0.0513961	HHLG22g0399;HHLG20g0119;HHLG21g0304;HHLG19g0666;HHLG13g0048;HHLG14g1023;HHLG15g0682;HHLG36g0405;HHLG8g0404;HHLG7g0391;HHLG35g0244;HHLG16g0707;HHLG34g0640;HHLG33g0639;HHLG48g0594;HHLG47g0569;HHLG27g0270;HHLG15g0892;HHLG28g0255;HHLG10g0680;HHLG9g0375;HHLG16g0195;HHLG15g0130;HHLG35g0253;HHLG36g0396;HHLG2g0268;HHLG50g0286;HHLG49g0358;HHLG46g0552;HHLG45g0418;HHLG3g0552;HHLG4g0629;HHLG5g0799;HHLG6g0297…
Biological Process	GO:0009084	glutamine family amino acid biosynthetic process	4	24	0.00647779	0.0513961	HHLG9g1194;HHLG10g1168;HHLG24g0232;HHLG23g0246
Biological Process	GO:1901564	organonitrogen compound metabolic process	46	993	0.00667297	0.0522571	HHLG13g0048;HHLG14g1023;HHLG34g0640;HHLG33g0639;HHLG48g0594;HHLG47g0569;HHLG9g1194;HHLG10g1168;HHLG12g0460;HHLG11g0323;HHLG20g0152;HHLG19g0632;HHLG11g0188;HHLG12g0762;HHLG22g0399;HHLG21g0304;HHLG50g0286;HHLG49g0358;HHLG3g0552;HHLG4g0629;HHLG29g0420;HHLG30g0407;HHLG19g0657;HHLG20g0129;HHLG19g0746;HHLG20g0040;HHLG6g0530;HHLG5g0570;HHLG24g0232;HHLG23g0246;HHLG6g0668;HHLG5g0428;HHLG32g0374;HHLG2g0960…
Biological Process	GO:0006139	nucleobase-containing compound metabolic process	52	1153	0.00676281	0.0522817	HHLG22g0399;HHLG20g0119;HHLG21g0304;HHLG19g0666;HHLG13g0048;HHLG14g1023;HHLG15g0682;HHLG36g0405;HHLG8g0404;HHLG7g0391;HHLG35g0244;HHLG16g0707;HHLG34g0640;HHLG33g0639;HHLG48g0594;HHLG47g0569;HHLG27g0270;HHLG15g0892;HHLG28g0255;HHLG10g0680;HHLG9g0375;HHLG16g0195;HHLG15g0130;HHLG35g0253;HHLG36g0396;HHLG2g0268;HHLG50g0286;HHLG49g0358;HHLG46g0552;HHLG45g0418;HHLG3g0552;HHLG4g0629;HHLG5g0799;HHLG6g0297…
Biological Process	GO:1901360	organic cyclic compound metabolic process	58	1318	0.00714803	0.0530012	HHLG22g0399;HHLG20g0119;HHLG21g0304;HHLG19g0666;HHLG13g0048;HHLG14g1023;HHLG15g0682;HHLG36g0405;HHLG8g0404;HHLG7g0391;HHLG35g0244;HHLG16g0707;HHLG34g0640;HHLG33g0639;HHLG48g0594;HHLG47g0569;HHLG27g0270;HHLG15g0892;HHLG28g0255;HHLG10g0680;HHLG9g0375;HHLG20g0152;HHLG19g0632;HHLG16g0195;HHLG15g0130;HHLG35g0253;HHLG36g0396;HHLG2g0268;HHLG50g0286;HHLG49g0358;HHLG46g0552;HHLG45g0418;HHLG3g0552;HHLG4g06…
Biological Process	GO:0000723	telomere maintenance	3	13	0.00720746	0.0530012	HHLG2g0268;HHLG3g0213;HHLG4g0258
Biological Process	GO:0032200	telomere organization	3	13	0.00720746	0.0530012	HHLG2g0268;HHLG3g0213;HHLG4g0258
Biological Process	GO:0060249	anatomical structure homeostasis	3	13	0.00720746	0.0530012	HHLG2g0268;HHLG3g0213;HHLG4g0258
Biological Process	GO:0006835	dicarboxylic acid transport	4	26	0.00866932	0.0627496	HHLG25g0345;HHLG13g0072;HHLG26g0327;HHLG14g0997
Biological Process	GO:0001510	RNA methylation	3	14	0.00895907	0.0627496	HHLG39g0510;HHLG40g0537;HHLG4g0498
Biological Process	GO:0002526	acute inflammatory response	2	5	0.00946968	0.0627496	HHLG49g0156;HHLG50g0499
Biological Process	GO:0006383	transcription from RNA polymerase III promoter	2	5	0.00946968	0.0627496	HHLG15g0764;HHLG16g0868
Biological Process	GO:0006953	acute-phase response	2	5	0.00946968	0.0627496	HHLG49g0156;HHLG50g0499
Biological Process	GO:0009219	pyrimidine deoxyribonucleotide metabolic process	2	5	0.00946968	0.0627496	HHLG13g0048;HHLG14g1023
Biological Process	GO:0009394	2'-deoxyribonucleotide metabolic process	2	5	0.00946968	0.0627496	HHLG13g0048;HHLG14g1023
Biological Process	GO:0019692	deoxyribose phosphate metabolic process	2	5	0.00946968	0.0627496	HHLG13g0048;HHLG14g1023
Biological Process	GO:1901698	response to nitrogen compound	2	5	0.00946968	0.0627496	HHLG2g0780;HHLG1g0817
Biological Process	GO:0008652	cellular amino acid biosynthetic process	6	58	0.0100436	0.0651216	HHLG9g1194;HHLG10g1168;HHLG11g0188;HHLG12g0762;HHLG24g0232;HHLG23g0246
Biological Process	GO:1901607	alpha-amino acid biosynthetic process	6	58	0.0100436	0.0651216	HHLG9g1194;HHLG10g1168;HHLG11g0188;HHLG12g0762;HHLG24g0232;HHLG23g0246
Biological Process	GO:0034655	nucleobase-containing compound catabolic process	4	29	0.0127807	0.081416	HHLG46g0552;HHLG45g0418;HHLG19g0221;HHLG20g0536
Biological Process	GO:0006354	DNA-templated transcription, elongation	2	6	0.0139069	0.081416	HHLG35g0253;HHLG36g0396
Biological Process	GO:0006368	transcription elongation from RNA polymerase II promoter	2	6	0.0139069	0.081416	HHLG35g0253;HHLG36g0396
Biological Process	GO:0006401	RNA catabolic process	2	6	0.0139069	0.081416	HHLG19g0221;HHLG20g0536
Biological Process	GO:0006432	phenylalanyl-tRNA aminoacylation	2	6	0.0139069	0.081416	HHLG48g0594;HHLG47g0569
Biological Process	GO:0007044	cell-substrate junction assembly	2	6	0.0139069	0.081416	HHLG15g0099;HHLG16g0223
Biological Process	GO:0009405	pathogenesis	2	6	0.0139069	0.081416	HHLG19g0735;HHLG20g0053
Biological Process	GO:0032103	positive regulation of response to external stimulus	2	6	0.0139069	0.081416	HHLG2g0780;HHLG1g0817
Biological Process	GO:0034329	cell junction assembly	2	6	0.0139069	0.081416	HHLG15g0099;HHLG16g0223
Biological Process	GO:0034330	cell junction organization	2	6	0.0139069	0.081416	HHLG15g0099;HHLG16g0223
Biological Process	GO:0034641	cellular nitrogen compound metabolic process	66	1591	0.0148679	0.086205	HHLG22g0399;HHLG20g0119;HHLG21g0304;HHLG19g0666;HHLG13g0048;HHLG14g1023;HHLG15g0682;HHLG36g0405;HHLG8g0404;HHLG7g0391;HHLG35g0244;HHLG16g0707;HHLG34g0640;HHLG33g0639;HHLG48g0594;HHLG47g0569;HHLG27g0270;HHLG15g0892;HHLG28g0255;HHLG12g0460;HHLG11g0323;HHLG10g0680;HHLG9g0375;HHLG16g0195;HHLG15g0130;HHLG35g0253;HHLG36g0396;HHLG2g0268;HHLG50g0286;HHLG49g0358;HHLG46g0552;HHLG45g0418;HHLG3g0552;HHLG4g06…
Biological Process	GO:0006561	proline biosynthetic process	2	7	0.0190628	0.108442	HHLG24g0232;HHLG23g0246
Biological Process	GO:0009262	deoxyribonucleotide metabolic process	2	7	0.0190628	0.108442	HHLG13g0048;HHLG14g1023
Biological Process	GO:0006418	tRNA aminoacylation for protein translation	6	70	0.023719	0.133669	HHLG34g0640;HHLG33g0639;HHLG48g0594;HHLG47g0569;HHLG3g0552;HHLG4g0629
Biological Process	GO:0006787	porphyrin-containing compound catabolic process	2	8	0.0248874	0.133992	HHLG4g0880;HHLG3g0792
Biological Process	GO:0033015	tetrapyrrole catabolic process	2	8	0.0248874	0.133992	HHLG4g0880;HHLG3g0792
Biological Process	GO:0050727	regulation of inflammatory response	2	8	0.0248874	0.133992	HHLG2g0780;HHLG1g0817
Biological Process	GO:0051607	defense response to virus	2	8	0.0248874	0.133992	HHLG2g0780;HHLG1g0817
Biological Process	GO:1903034	regulation of response to wounding	2	8	0.0248874	0.133992	HHLG2g0780;HHLG1g0817
Biological Process	GO:1901565	organonitrogen compound catabolic process	6	71	0.0252383	0.134679	HHLG19g0657;HHLG20g0129;HHLG10g0216;HHLG9g0801;HHLG4g0880;HHLG3g0792
Biological Process	GO:0006260	DNA replication	7	91	0.0258325	0.136641	HHLG15g0682;HHLG36g0405;HHLG8g0404;HHLG7g0391;HHLG35g0244;HHLG16g0707;HHLG25g0769
Biological Process	GO:0043038	amino acid activation	6	72	0.0268212	0.139424	HHLG34g0640;HHLG33g0639;HHLG48g0594;HHLG47g0569;HHLG3g0552;HHLG4g0629
Biological Process	GO:0043039	tRNA aminoacylation	6	72	0.0268212	0.139424	HHLG34g0640;HHLG33g0639;HHLG48g0594;HHLG47g0569;HHLG3g0552;HHLG4g0629
Biological Process	GO:1901605	alpha-amino acid metabolic process	8	113	0.0277478	0.143008	HHLG9g1194;HHLG10g1168;HHLG11g0188;HHLG12g0762;HHLG19g0657;HHLG20g0129;HHLG24g0232;HHLG23g0246
Biological Process	GO:0042254	ribosome biogenesis	5	54	0.0281099	0.143646	HHLG30g0688;HHLG9g1038;HHLG29g0721;HHLG10g1000;HHLG31g0447
Biological Process	GO:0002252	immune effector process	2	9	0.031333	0.154867	HHLG2g0780;HHLG1g0817
Biological Process	GO:0009129	pyrimidine nucleoside monophosphate metabolic process	2	9	0.031333	0.154867	HHLG13g0048;HHLG14g1023
Biological Process	GO:0009130	pyrimidine nucleoside monophosphate biosynthetic process	2	9	0.031333	0.154867	HHLG13g0048;HHLG14g1023
Biological Process	GO:0051187	cofactor catabolic process	2	9	0.031333	0.154867	HHLG4g0880;HHLG3g0792
Biological Process	GO:0009056	catabolic process	23	477	0.0318379	0.156084	HHLG31g0556;HHLG36g0518;HHLG35g0131;HHLG32g0591;HHLG3g0203;HHLG4g0125;HHLG50g0286;HHLG49g0358;HHLG46g0552;HHLG45g0418;HHLG10g0477;HHLG9g0572;HHLG19g0657;HHLG20g0129;HHLG46g0518;HHLG15g0536;HHLG45g0386;HHLG10g0216;HHLG9g0801;HHLG19g0221;HHLG20g0536;HHLG4g0880;HHLG3g0792
Biological Process	GO:0009064	glutamine family amino acid metabolic process	4	40	0.0374758	0.179285	HHLG9g1194;HHLG10g1168;HHLG24g0232;HHLG23g0246
Biological Process	GO:0009112	nucleobase metabolic process	2	10	0.0383546	0.179285	HHLG10g0216;HHLG9g0801
Biological Process	GO:0009311	oligosaccharide metabolic process	2	10	0.0383546	0.179285	HHLG36g0577;HHLG35g0122
Biological Process	GO:0009615	response to virus	2	10	0.0383546	0.179285	HHLG2g0780;HHLG1g0817
Biological Process	GO:0045087	innate immune response	2	10	0.0383546	0.179285	HHLG2g0780;HHLG1g0817
Biological Process	GO:0070493	thrombin receptor signaling pathway	2	10	0.0383546	0.179285	HHLG27g0275;HHLG28g0261
Biological Process	GO:0006289	nucleotide-excision repair	3	24	0.0394278	0.182884	HHLG27g0270;HHLG15g0892;HHLG28g0255
Biological Process	GO:0006777	Mo-molybdopterin cofactor biosynthetic process	2	11	0.045909	0.202067	HHLG20g0152;HHLG19g0632
Biological Process	GO:0019720	Mo-molybdopterin cofactor metabolic process	2	11	0.045909	0.202067	HHLG20g0152;HHLG19g0632
Biological Process	GO:0030155	regulation of cell adhesion	2	11	0.045909	0.202067	HHLG46g0653;HHLG45g0631
Biological Process	GO:0032324	molybdopterin cofactor biosynthetic process	2	11	0.045909	0.202067	HHLG20g0152;HHLG19g0632
Biological Process	GO:0043545	molybdopterin cofactor metabolic process	2	11	0.045909	0.202067	HHLG20g0152;HHLG19g0632
Biological Process	GO:0045995	regulation of embryonic development	2	11	0.045909	0.202067	HHLG46g0653;HHLG45g0631
Biological Process	GO:0051189	prosthetic group metabolic process	2	11	0.045909	0.202067	HHLG20g0152;HHLG19g0632
Biological Process	GO:0022613	ribonucleoprotein complex biogenesis	5	62	0.0469331	0.205077	HHLG30g0688;HHLG9g1038;HHLG29g0721;HHLG10g1000;HHLG31g0447
Molecular Function	GO ID	Description	GeneRatio (721)	BgRatio (27104)	pvalue	fdr	geneID
Molecular Function	GO:0016491	oxidoreductase activity	81	926	3.96376e-21	1.60136e-18	HHLG50g0503;HHLG49g0152;HHLG6g0530;HHLG5g0570;HHLG39g0223;HHLG40g0225;HHLG4g0880;HHLG3g0792;HHLG15g0711;HHLG16g0581;HHLG48g0587;HHLG9g0068;HHLG26g0232;HHLG10g0582;HHLG9g0467;HHLG17g0483;HHLG13g0932;HHLG1g0314;HHLG13g0627;HHLG17g0268;HHLG49g0541;HHLG17g0521;HHLG14g0111;HHLG14g0522;HHLG13g0119;HHLG27g0304;HHLG19g0657;HHLG44g0153;HHLG12g0680;HHLG21g0629;HHLG30g0527;HHLG27g0544;HHLG41g0211;HHLG20g012…
Molecular Function	GO:0003824	catalytic activity	323	8323	5.37208e-16	1.08516e-13	HHLG19g0344;HHLG38g0346;HHLG37g0507;HHLG43g0473;HHLG44g0490;HHLG50g0503;HHLG49g0152;HHLG26g0792;HHLG28g0237;HHLG27g0253;HHLG25g0784;HHLG39g0639;HHLG40g0734;HHLG49g0430;HHLG12g0655;HHLG50g0173;HHLG11g0425;HHLG27g0270;HHLG28g0255;HHLG6g0530;HHLG5g0570;HHLG39g0510;HHLG40g0537;HHLG39g0223;HHLG40g0225;HHLG24g0712;HHLG36g0393;HHLG12g0421;HHLG10g0573;HHLG11g0281;HHLG11g0610;HHLG14g0815;HHLG13g0289;HHLG3…
Molecular Function	GO:0048037	cofactor binding	25	281	1.64021e-07	2.20881e-05	HHLG6g0668;HHLG10g0416;HHLG46g0205;HHLG5g0428;HHLG45g0552;HHLG9g0635;HHLG5g0187;HHLG14g0486;HHLG6g0921;HHLG13g0405;HHLG15g0243;HHLG16g0249;HHLG48g0591;HHLG36g0595;HHLG50g0503;HHLG35g0100;HHLG49g0152;HHLG17g0483;HHLG30g0527;HHLG18g0351;HHLG29g0641;HHLG39g0223;HHLG40g0225;HHLG6g0530;HHLG5g0570
Molecular Function	GO:0008168	methyltransferase activity	21	253	4.74505e-06	0.000415619	HHLG39g0510;HHLG40g0537;HHLG13g0048;HHLG14g1023;HHLG20g0053;HHLG19g0657;HHLG20g0129;HHLG30g0265;HHLG29g0274;HHLG29g0354;HHLG43g0270;HHLG27g0558;HHLG19g0735;HHLG18g0684;HHLG17g0099;HHLG13g0455;HHLG30g0343;HHLG28g0550;HHLG14g0731;HHLG44g0272;HHLG4g0498
Molecular Function	GO:0004497	monooxygenase activity	10	62	5.14379e-06	0.000415619	HHLG19g0746;HHLG20g0040;HHLG4g0775;HHLG4g0379;HHLG1g0001;HHLG3g0707;HHLG40g0724;HHLG3g0336;HHLG2g0099;HHLG39g0629
Molecular Function	GO:0016741	transferase activity, transferring one-carbon groups	21	262	8.15217e-06	0.000548913	HHLG39g0510;HHLG40g0537;HHLG13g0048;HHLG14g1023;HHLG20g0053;HHLG19g0657;HHLG20g0129;HHLG30g0265;HHLG29g0274;HHLG29g0354;HHLG43g0270;HHLG27g0558;HHLG19g0735;HHLG18g0684;HHLG17g0099;HHLG13g0455;HHLG30g0343;HHLG28g0550;HHLG14g0731;HHLG44g0272;HHLG4g0498
Molecular Function	GO:0030170	pyridoxal phosphate binding	10	72	2.02033e-05	0.00116602	HHLG6g0668;HHLG10g0416;HHLG46g0205;HHLG5g0428;HHLG45g0552;HHLG9g0635;HHLG5g0187;HHLG14g0486;HHLG6g0921;HHLG13g0405
Molecular Function	GO:1901681	sulfur compound binding	9	59	2.42831e-05	0.0012263	HHLG15g0243;HHLG16g0249;HHLG48g0591;HHLG36g0595;HHLG50g0503;HHLG35g0100;HHLG49g0152;HHLG44g0269;HHLG43g0273
Molecular Function	GO:0016627	oxidoreductase activity, acting on the CH-CH group of donors	8	49	4.14829e-05	0.00186212	HHLG4g0880;HHLG3g0792;HHLG35g0133;HHLG38g0367;HHLG19g0143;HHLG20g0613;HHLG37g0528;HHLG36g0516
Molecular Function	GO:0016787	hydrolase activity	132	3595	6.4939e-05	0.00228416	HHLG19g0344;HHLG38g0346;HHLG37g0507;HHLG43g0473;HHLG44g0490;HHLG39g0639;HHLG40g0734;HHLG27g0270;HHLG28g0255;HHLG24g0712;HHLG36g0393;HHLG12g0421;HHLG10g0573;HHLG11g0281;HHLG11g0610;HHLG14g0815;HHLG13g0289;HHLG35g0257;HHLG12g0312;HHLG23g0734;HHLG9g0476;HHLG32g0072;HHLG31g0947;HHLG26g0025;HHLG25g0463;HHLG19g0316;HHLG20g0446;HHLG25g0784;HHLG2g0534;HHLG1g0491;HHLG36g0414;HHLG35g0242;HHLG10g0216;HHLG9g…
Molecular Function	GO:0003906	DNA-(apurinic or apyrimidinic site) lyase activity	3	4	7.35001e-05	0.00228416	HHLG27g0270;HHLG28g0255;HHLG15g0892
Molecular Function	GO:0043138	3'-5' DNA helicase activity	3	4	7.35001e-05	0.00228416	HHLG36g0405;HHLG8g0404;HHLG7g0391
Molecular Function	GO:0043140	ATP-dependent 3'-5' DNA helicase activity	3	4	7.35001e-05	0.00228416	HHLG36g0405;HHLG8g0404;HHLG7g0391
Molecular Function	GO:0016671	oxidoreductase activity, acting on a sulfur group of donors, disulfide as acceptor	4	10	9.17657e-05	0.00263193	HHLG47g0415;HHLG48g0431;HHLG33g0470;HHLG34g0466
Molecular Function	GO:0003995	acyl-CoA dehydrogenase activity	6	29	9.77203e-05	0.00263193	HHLG35g0133;HHLG38g0367;HHLG19g0143;HHLG20g0613;HHLG37g0528;HHLG36g0516
Molecular Function	GO:0030976	thiamine pyrophosphate binding	4	11	0.000141167	0.00356447	HHLG36g0595;HHLG50g0503;HHLG35g0100;HHLG49g0152
Molecular Function	GO:0005506	iron ion binding	17	244	0.000313921	0.00746023	HHLG25g0008;HHLG26g0143;HHLG4g0775;HHLG4g0379;HHLG1g0001;HHLG3g0707;HHLG30g0527;HHLG40g0724;HHLG31g0049;HHLG3g0336;HHLG29g0641;HHLG41g0566;HHLG2g0099;HHLG39g0629;HHLG32g0922;HHLG4g0758;HHLG3g0688
Molecular Function	GO:0004536	deoxyribonuclease activity	5	24	0.000366776	0.00793041	HHLG27g0270;HHLG28g0255;HHLG15g0892;HHLG46g0552;HHLG45g0418
Molecular Function	GO:0020037	heme binding	13	170	0.000653557	0.00793041	HHLG36g0410;HHLG4g0775;HHLG35g0319;HHLG4g0379;HHLG1g0001;HHLG3g0707;HHLG40g0724;HHLG31g0049;HHLG13g0090;HHLG3g0336;HHLG2g0099;HHLG39g0629;HHLG32g0922
Molecular Function	GO:0009055	electron carrier activity	15	215	0.000682958	0.00793041	HHLG45g0434;HHLG46g0571;HHLG15g0711;HHLG4g0775;HHLG4g0379;HHLG1g0001;HHLG3g0707;HHLG21g0629;HHLG40g0724;HHLG31g0049;HHLG3g0336;HHLG16g0581;HHLG2g0099;HHLG39g0629;HHLG32g0922
Molecular Function	GO:0000334	3-hydroxyanthranilate 3,4-dioxygenase activity	2	2	0.000706671	0.00793041	HHLG25g0008;HHLG26g0143
Molecular Function	GO:0003867	4-aminobutyrate transaminase activity	2	2	0.000706671	0.00793041	HHLG6g0668;HHLG5g0428
Molecular Function	GO:0004055	argininosuccinate synthase activity	2	2	0.000706671	0.00793041	HHLG9g1194;HHLG10g1168
Molecular Function	GO:0004074	biliverdin reductase activity	2	2	0.000706671	0.00793041	HHLG4g0880;HHLG3g0792
Molecular Function	GO:0004349	glutamate 5-kinase activity	2	2	0.000706671	0.00793041	HHLG24g0232;HHLG23g0246
Molecular Function	GO:0004504	peptidylglycine monooxygenase activity	2	2	0.000706671	0.00793041	HHLG19g0746;HHLG20g0040
Molecular Function	GO:0004555	alpha,alpha-trehalase activity	2	2	0.000706671	0.00793041	HHLG36g0577;HHLG35g0122
Molecular Function	GO:0004668	protein-arginine deiminase activity	2	2	0.000706671	0.00793041	HHLG11g0188;HHLG12g0762
Molecular Function	GO:0004799	thymidylate synthase activity	2	2	0.000706671	0.00793041	HHLG13g0048;HHLG14g1023
Molecular Function	GO:0004964	luteinizing hormone receptor activity	2	2	0.000706671	0.00793041	HHLG26g0778;HHLG25g0769
Molecular Function	GO:0008892	guanine deaminase activity	2	2	0.000706671	0.00793041	HHLG10g0216;HHLG9g0801
Molecular Function	GO:0015927	trehalase activity	2	2	0.000706671	0.00793041	HHLG36g0577;HHLG35g0122
Molecular Function	GO:0016628	oxidoreductase activity, acting on the CH-CH group of donors, NAD or NADP as acceptor	2	2	0.000706671	0.00793041	HHLG4g0880;HHLG3g0792
Molecular Function	GO:0017147	Wnt-protein binding	2	2	0.000706671	0.00793041	HHLG4g0263;HHLG3g0218
Molecular Function	GO:0019202	amino acid kinase activity	2	2	0.000706671	0.00793041	HHLG24g0232;HHLG23g0246
Molecular Function	GO:0042083	5,10-methylenetetrahydrofolate-dependent methyltransferase activity	2	2	0.000706671	0.00793041	HHLG13g0048;HHLG14g1023
Molecular Function	GO:0046906	tetrapyrrole binding	13	176	0.000902799	0.00972434	HHLG36g0410;HHLG4g0775;HHLG35g0319;HHLG4g0379;HHLG1g0001;HHLG3g0707;HHLG40g0724;HHLG31g0049;HHLG13g0090;HHLG3g0336;HHLG2g0099;HHLG39g0629;HHLG32g0922
Molecular Function	GO:0005343	organic acid:sodium symporter activity	6	43	0.000914666	0.00972434	HHLG3g0542;HHLG4g0619;HHLG25g0345;HHLG13g0072;HHLG26g0327;HHLG14g0997
Molecular Function	GO:0019104	DNA N-glycosylase activity	3	8	0.000949878	0.00983976	HHLG5g0799;HHLG6g0297;HHLG15g0892
Molecular Function	GO:0008026	ATP-dependent helicase activity	11	140	0.00133391	0.0131439	HHLG25g0405;HHLG9g0117;HHLG17g0196;HHLG26g0384;HHLG36g0405;HHLG41g0442;HHLG10g0010;HHLG18g0579;HHLG7g0391;HHLG35g0244;HHLG8g0404
Molecular Function	GO:0070035	purine NTP-dependent helicase activity	11	140	0.00133391	0.0131439	HHLG25g0405;HHLG9g0117;HHLG17g0196;HHLG26g0384;HHLG36g0405;HHLG41g0442;HHLG10g0010;HHLG18g0579;HHLG7g0391;HHLG35g0244;HHLG8g0404
Molecular Function	GO:0004386	helicase activity	16	255	0.0014191	0.0134071	HHLG25g0405;HHLG9g0117;HHLG17g0196;HHLG26g0384;HHLG36g0405;HHLG41g0442;HHLG10g0010;HHLG18g0579;HHLG7g0391;HHLG35g0244;HHLG42g0417;HHLG18g0712;HHLG17g0062;HHLG4g0258;HHLG8g0404;HHLG3g0213
Molecular Function	GO:0015293	symporter activity	10	121	0.00149154	0.0134071	HHLG21g0382;HHLG22g0354;HHLG3g0542;HHLG4g0619;HHLG18g0521;HHLG17g0260;HHLG25g0345;HHLG13g0072;HHLG26g0327;HHLG14g0997
Molecular Function	GO:0015294	solute:cation symporter activity	10	121	0.00149154	0.0134071	HHLG21g0382;HHLG22g0354;HHLG3g0542;HHLG4g0619;HHLG18g0521;HHLG17g0260;HHLG25g0345;HHLG13g0072;HHLG26g0327;HHLG14g0997
Molecular Function	GO:0050662	coenzyme binding	13	186	0.00149337	0.0134071	HHLG15g0243;HHLG16g0249;HHLG48g0591;HHLG36g0595;HHLG50g0503;HHLG35g0100;HHLG49g0152;HHLG17g0483;HHLG30g0527;HHLG18g0351;HHLG29g0641;HHLG39g0223;HHLG40g0225
Molecular Function	GO:0010181	FMN binding	4	20	0.00171287	0.0150435	HHLG17g0483;HHLG30g0527;HHLG18g0351;HHLG29g0641
Molecular Function	GO:0004518	nuclease activity	11	145	0.00176782	0.0151957	HHLG27g0270;HHLG28g0255;HHLG24g0435;HHLG15g0892;HHLG49g0345;HHLG31g0541;HHLG2g0470;HHLG50g0318;HHLG1g0428;HHLG46g0552;HHLG45g0418
Molecular Function	GO:0016799	hydrolase activity, hydrolyzing N-glycosyl compounds	3	10	0.00195595	0.0161796	HHLG5g0799;HHLG6g0297;HHLG15g0892
Molecular Function	GO:0003905	alkylbase DNA N-glycosylase activity	2	3	0.00208252	0.0161796	HHLG5g0799;HHLG6g0297
Molecular Function	GO:0016843	amine-lyase activity	2	3	0.00208252	0.0161796	HHLG26g0113;HHLG25g0034
Molecular Function	GO:0016844	strictosidine synthase activity	2	3	0.00208252	0.0161796	HHLG26g0113;HHLG25g0034
Molecular Function	GO:0030791	arsenite methyltransferase activity	2	3	0.00208252	0.0161796	HHLG30g0265;HHLG29g0274
Molecular Function	GO:0045125	bioactive lipid receptor activity	4	22	0.00247939	0.0188559	HHLG43g0376;HHLG44g0386;HHLG43g0425;HHLG44g0431
Molecular Function	GO:0046914	transition metal ion binding	88	2456	0.00252034	0.0188559	HHLG25g0008;HHLG26g0143;HHLG4g0775;HHLG4g0379;HHLG1g0001;HHLG3g0707;HHLG30g0527;HHLG40g0724;HHLG31g0049;HHLG3g0336;HHLG29g0641;HHLG41g0566;HHLG2g0099;HHLG39g0629;HHLG32g0922;HHLG27g0270;HHLG46g0361;HHLG1g0528;HHLG4g0409;HHLG49g0025;HHLG10g0165;HHLG39g0233;HHLG10g0216;HHLG13g0414;HHLG24g0422;HHLG46g0608;HHLG24g0366;HHLG5g0553;HHLG6g0384;HHLG45g0163;HHLG6g0543;HHLG14g0477;HHLG2g0953;HHLG6g0546;HHLG…
Molecular Function	GO:0004520	endodeoxyribonuclease activity	3	11	0.00263649	0.0193662	HHLG27g0270;HHLG28g0255;HHLG15g0892
Molecular Function	GO:0005539	glycosaminoglycan binding	6	54	0.00302888	0.0218512	HHLG7g0253;HHLG32g0605;HHLG31g0541;HHLG8g0214;HHLG44g0269;HHLG43g0273
Molecular Function	GO:0004527	exonuclease activity	5	39	0.00357813	0.0253608	HHLG49g0345;HHLG31g0541;HHLG2g0470;HHLG50g0318;HHLG1g0428
Molecular Function	GO:0004827	proline-tRNA ligase activity	2	4	0.00409153	0.0259703	HHLG34g0640;HHLG33g0639
Molecular Function	GO:0008113	peptide-methionine (S)-S-oxide reductase activity	2	4	0.00409153	0.0259703	HHLG33g0470;HHLG34g0466
Molecular Function	GO:0008131	primary amine oxidase activity	2	4	0.00409153	0.0259703	HHLG6g0530;HHLG5g0570
Molecular Function	GO:0016774	phosphotransferase activity, carboxyl group as acceptor	2	4	0.00409153	0.0259703	HHLG24g0232;HHLG23g0246
Molecular Function	GO:0016813	hydrolase activity, acting on carbon-nitrogen (but not peptide) bonds, in linear amidines	2	4	0.00409153	0.0259703	HHLG11g0188;HHLG12g0762
Molecular Function	GO:0030354	melanin-concentrating hormone activity	2	4	0.00409153	0.0259703	HHLG8g0396;HHLG7g0384
Molecular Function	GO:0016829	lyase activity	13	209	0.00411411	0.0259703	HHLG27g0270;HHLG28g0255;HHLG46g0205;HHLG45g0552;HHLG17g0310;HHLG18g0489;HHLG15g0892;HHLG26g0113;HHLG25g0034;HHLG44g0595;HHLG15g0371;HHLG43g0487;HHLG16g0336
Molecular Function	GO:0015370	solute:sodium symporter activity	8	98	0.00464774	0.0280919	HHLG21g0382;HHLG22g0354;HHLG3g0542;HHLG4g0619;HHLG25g0345;HHLG13g0072;HHLG26g0327;HHLG14g0997
Molecular Function	GO:0005310	dicarboxylic acid transmembrane transporter activity	4	26	0.0046588	0.0280919	HHLG25g0345;HHLG13g0072;HHLG26g0327;HHLG14g0997
Molecular Function	GO:0017153	sodium:dicarboxylate symporter activity	4	26	0.0046588	0.0280919	HHLG25g0345;HHLG13g0072;HHLG26g0327;HHLG14g0997
Molecular Function	GO:0005507	copper ion binding	6	61	0.0055715	0.0331013	HHLG6g0530;HHLG5g0570;HHLG27g0544;HHLG28g0535;HHLG19g0746;HHLG20g0040
Molecular Function	GO:0000062	fatty-acyl-CoA binding	3	15	0.00671645	0.0393253	HHLG15g0243;HHLG16g0249;HHLG48g0591
Molecular Function	GO:0001871	pattern binding	4	29	0.00695083	0.0395512	HHLG10g0044;HHLG38g0346;HHLG37g0507;HHLG9g0993
Molecular Function	GO:0030247	polysaccharide binding	4	29	0.00695083	0.0395512	HHLG10g0044;HHLG38g0346;HHLG37g0507;HHLG9g0993
Molecular Function	GO:0016810	hydrolase activity, acting on carbon-nitrogen (but not peptide) bonds	6	65	0.00758371	0.042553	HHLG10g0216;HHLG9g0801;HHLG11g0188;HHLG12g0762;HHLG16g0195;HHLG15g0130
Molecular Function	GO:0003678	DNA helicase activity	5	48	0.00875417	0.0484477	HHLG36g0405;HHLG8g0404;HHLG7g0391;HHLG3g0213;HHLG4g0258
Molecular Function	GO:0005283	sodium:amino acid symporter activity	2	6	0.00987219	0.051797	HHLG3g0542;HHLG4g0619
Molecular Function	GO:0005416	cation:amino acid symporter activity	2	6	0.00987219	0.051797	HHLG3g0542;HHLG4g0619
Molecular Function	GO:0016641	oxidoreductase activity, acting on the CH-NH2 group of donors, oxygen as acceptor	2	6	0.00987219	0.051797	HHLG6g0530;HHLG5g0570
Molecular Function	GO:0033743	peptide-methionine (R)-S-oxide reductase activity	2	6	0.00987219	0.051797	HHLG47g0415;HHLG48g0431
Molecular Function	GO:0008237	metallopeptidase activity	16	313	0.0101596	0.0526216	HHLG2g0534;HHLG1g0491;HHLG1g0528;HHLG49g0025;HHLG2g0953;HHLG9g1075;HHLG16g0735;HHLG15g0830;HHLG10g1058;HHLG7g0016;HHLG8g0071;HHLG50g0673;HHLG14g0783;HHLG13g0322;HHLG26g0424;HHLG25g0203
Molecular Function	GO:0004222	metalloendopeptidase activity	12	210	0.0108642	0.0551156	HHLG1g0528;HHLG49g0025;HHLG2g0953;HHLG9g1075;HHLG16g0735;HHLG15g0830;HHLG10g1058;HHLG7g0016;HHLG8g0071;HHLG50g0673;HHLG14g0783;HHLG13g0322
Molecular Function	GO:0042623	ATPase activity, coupled	14	262	0.010914	0.0551156	HHLG19g0344;HHLG25g0405;HHLG9g0117;HHLG17g0196;HHLG26g0384;HHLG36g0405;HHLG41g0442;HHLG10g0010;HHLG18g0579;HHLG7g0391;HHLG35g0244;HHLG37g0325;HHLG38g0403;HHLG8g0404
Molecular Function	GO:0004812	aminoacyl-tRNA ligase activity	6	71	0.011514	0.0553769	HHLG3g0552;HHLG4g0629;HHLG34g0640;HHLG48g0594;HHLG47g0569;HHLG33g0639
Molecular Function	GO:0016667	oxidoreductase activity, acting on a sulfur group of donors	6	71	0.011514	0.0553769	HHLG15g0711;HHLG16g0581;HHLG47g0415;HHLG48g0431;HHLG33g0470;HHLG34g0466
Molecular Function	GO:0016875	ligase activity, forming carbon-oxygen bonds	6	71	0.011514	0.0553769	HHLG3g0552;HHLG4g0629;HHLG34g0640;HHLG48g0594;HHLG47g0569;HHLG33g0639
Molecular Function	GO:0016876	ligase activity, forming aminoacyl-tRNA and related compounds	6	71	0.011514	0.0553769	HHLG3g0552;HHLG4g0629;HHLG34g0640;HHLG48g0594;HHLG47g0569;HHLG33g0639
Molecular Function	GO:0070011	peptidase activity, acting on L-amino acid peptides	35	881	0.0126158	0.059962	HHLG38g0346;HHLG37g0507;HHLG43g0473;HHLG44g0490;HHLG2g0534;HHLG1g0491;HHLG36g0414;HHLG35g0242;HHLG28g0128;HHLG27g0149;HHLG1g0528;HHLG49g0025;HHLG2g0953;HHLG9g1075;HHLG16g0735;HHLG15g0830;HHLG10g1058;HHLG7g0016;HHLG8g0071;HHLG50g0673;HHLG14g0783;HHLG13g0322;HHLG26g0037;HHLG32g0342;HHLG10g0234;HHLG25g0481;HHLG2g0989;HHLG7g0220;HHLG9g0817;HHLG31g0642;HHLG8g0247;HHLG13g0096;HHLG14g1049;HHLG26g0424;HH…
Molecular Function	GO:0034061	DNA polymerase activity	4	35	0.0135222	0.0623391	HHLG15g0682;HHLG2g0522;HHLG16g0707;HHLG25g0769
Molecular Function	GO:0004465	lipoprotein lipase activity	2	7	0.0135788	0.0623391	HHLG43g0245;HHLG44g0255
Molecular Function	GO:0008762	UDP-N-acetylmuramate dehydrogenase activity	2	7	0.0135788	0.0623391	HHLG39g0223;HHLG40g0225
Molecular Function	GO:0016814	hydrolase activity, acting on carbon-nitrogen (but not peptide) bonds, in cyclic amidines	4	37	0.0163629	0.0711538	HHLG10g0216;HHLG9g0801;HHLG16g0195;HHLG15g0130
Molecular Function	GO:0004175	endopeptidase activity	27	654	0.0170012	0.0711538	HHLG36g0414;HHLG35g0242;HHLG1g0528;HHLG49g0025;HHLG2g0953;HHLG9g1075;HHLG16g0735;HHLG15g0830;HHLG10g1058;HHLG7g0016;HHLG8g0071;HHLG50g0673;HHLG14g0783;HHLG13g0322;HHLG26g0037;HHLG32g0342;HHLG10g0234;HHLG25g0481;HHLG28g0128;HHLG2g0989;HHLG7g0220;HHLG9g0817;HHLG27g0149;HHLG31g0642;HHLG8g0247;HHLG13g0096;HHLG14g1049
Molecular Function	GO:0003725	double-stranded RNA binding	2	8	0.0177885	0.0711538	HHLG2g0780;HHLG1g0817
Molecular Function	GO:0004047	aminomethyltransferase activity	2	8	0.0177885	0.0711538	HHLG19g0657;HHLG20g0129
Molecular Function	GO:0004591	oxoglutarate dehydrogenase (succinyl-transferring) activity	2	8	0.0177885	0.0711538	HHLG50g0503;HHLG49g0152
Molecular Function	GO:0004619	phosphoglycerate mutase activity	2	8	0.0177885	0.0711538	HHLG50g0286;HHLG49g0358
Molecular Function	GO:0004826	phenylalanine-tRNA ligase activity	2	8	0.0177885	0.0711538	HHLG48g0594;HHLG47g0569
Molecular Function	GO:0004864	protein phosphatase inhibitor activity	2	8	0.0177885	0.0711538	HHLG37g0138;HHLG38g0164
Molecular Function	GO:0016247	channel regulator activity	2	8	0.0177885	0.0711538	HHLG30g0408;HHLG29g0421
Molecular Function	GO:0016638	oxidoreductase activity, acting on the CH-NH2 group of donors	2	8	0.0177885	0.0711538	HHLG6g0530;HHLG5g0570
Molecular Function	GO:0017080	sodium channel regulator activity	2	8	0.0177885	0.0711538	HHLG30g0408;HHLG29g0421
Molecular Function	GO:0019212	phosphatase inhibitor activity	2	8	0.0177885	0.0711538	HHLG37g0138;HHLG38g0164
Molecular Function	GO:0070915	lysophosphatidic acid receptor activity	2	8	0.0177885	0.0711538	HHLG43g0425;HHLG44g0431
Molecular Function	GO:0008375	acetylglucosaminyltransferase activity	4	39	0.0195511	0.0774378	HHLG49g0430;HHLG12g0655;HHLG50g0173;HHLG11g0425
Molecular Function	GO:0016840	carbon-nitrogen lyase activity	2	9	0.0224718	0.0881419	HHLG26g0113;HHLG25g0034
Molecular Function	GO:0005540	hyaluronic acid binding	4	41	0.0230973	0.0888695	HHLG7g0253;HHLG32g0605;HHLG31g0541;HHLG8g0214
Molecular Function	GO:0019239	deaminase activity	4	41	0.0230973	0.0888695	HHLG10g0216;HHLG9g0801;HHLG16g0195;HHLG15g0130
Molecular Function	GO:0008233	peptidase activity	35	924	0.0238338	0.0901713	HHLG38g0346;HHLG37g0507;HHLG43g0473;HHLG44g0490;HHLG2g0534;HHLG1g0491;HHLG36g0414;HHLG35g0242;HHLG28g0128;HHLG27g0149;HHLG1g0528;HHLG49g0025;HHLG2g0953;HHLG9g1075;HHLG16g0735;HHLG15g0830;HHLG10g1058;HHLG7g0016;HHLG8g0071;HHLG50g0673;HHLG14g0783;HHLG13g0322;HHLG26g0037;HHLG32g0342;HHLG10g0234;HHLG25g0481;HHLG2g0989;HHLG7g0220;HHLG9g0817;HHLG31g0642;HHLG8g0247;HHLG13g0096;HHLG14g1049;HHLG26g0424;HH…
Molecular Function	GO:0004252	serine-type endopeptidase activity	13	262	0.023882	0.0901713	HHLG26g0037;HHLG32g0342;HHLG10g0234;HHLG25g0481;HHLG28g0128;HHLG2g0989;HHLG7g0220;HHLG9g0817;HHLG27g0149;HHLG31g0642;HHLG8g0247;HHLG13g0096;HHLG14g1049
Molecular Function	GO:0000702	oxidized base lesion DNA N-glycosylase activity	1	1	0.0266012	0.0959545	HHLG15g0892
Molecular Function	GO:0005138	interleukin-6 receptor binding	1	1	0.0266012	0.0959545	HHLG37g0050
Molecular Function	GO:0008534	oxidized purine nucleobase lesion DNA N-glycosylase activity	1	1	0.0266012	0.0959545	HHLG15g0892
Molecular Function	GO:0043047	single-stranded telomeric DNA binding	1	1	0.0266012	0.0959545	HHLG2g0268
Molecular Function	GO:0098847	sequence-specific single stranded DNA binding	1	1	0.0266012	0.0959545	HHLG2g0268
Molecular Function	GO:0004731	purine-nucleoside phosphorylase activity	2	10	0.0276008	0.0961269	HHLG22g0399;HHLG21g0304
Molecular Function	GO:0008013	beta-catenin binding	2	10	0.0276008	0.0961269	HHLG45g0213;HHLG46g0338
Molecular Function	GO:0015057	thrombin receptor activity	2	10	0.0276008	0.0961269	HHLG27g0275;HHLG28g0261
Molecular Function	GO:0016624	oxidoreductase activity, acting on the aldehyde or oxo group of donors, disulfide as acceptor	2	10	0.0276008	0.0961269	HHLG50g0503;HHLG49g0152
Molecular Function	GO:0030414	peptidase inhibitor activity	9	162	0.0296952	0.101668	HHLG38g0346;HHLG35g0516;HHLG36g0212;HHLG44g0269;HHLG30g0459;HHLG43g0273;HHLG29g0665;HHLG20g0080;HHLG19g0717
Molecular Function	GO:0061134	peptidase regulator activity	9	162	0.0296952	0.101668	HHLG38g0346;HHLG35g0516;HHLG36g0212;HHLG44g0269;HHLG30g0459;HHLG43g0273;HHLG29g0665;HHLG20g0080;HHLG19g0717
Molecular Function	GO:0000049	tRNA binding	2	11	0.0331484	0.107136	HHLG48g0594;HHLG47g0569
Molecular Function	GO:0003857	3-hydroxyacyl-CoA dehydrogenase activity	2	11	0.0331484	0.107136	HHLG17g0521;HHLG18g0214
Molecular Function	GO:0003876	AMP deaminase activity	2	11	0.0331484	0.107136	HHLG16g0195;HHLG15g0130
Molecular Function	GO:0004017	adenylate kinase activity	2	11	0.0331484	0.107136	HHLG20g0119;HHLG19g0666
Molecular Function	GO:0008061	chitin binding	2	11	0.0331484	0.107136	HHLG29g0420;HHLG30g0407
Molecular Function	GO:0016715	oxidoreductase activity, acting on paired donors, with incorporation or reduction of molecular oxygen, reduced ascorbate as one donor, and incorporation of one atom of oxygen	2	11	0.0331484	0.107136	HHLG19g0746;HHLG20g0040
Molecular Function	GO:0047623	adenosine-phosphate deaminase activity	2	11	0.0331484	0.107136	HHLG16g0195;HHLG15g0130
Molecular Function	GO:0008514	organic anion transmembrane transporter activity	6	91	0.034547	0.109898	HHLG3g0542;HHLG4g0619;HHLG25g0345;HHLG13g0072;HHLG26g0327;HHLG14g0997
Molecular Function	GO:0046943	carboxylic acid transmembrane transporter activity	6	91	0.034547	0.109898	HHLG3g0542;HHLG4g0619;HHLG25g0345;HHLG13g0072;HHLG26g0327;HHLG14g0997
Molecular Function	GO:0016798	hydrolase activity, acting on glycosyl bonds	7	116	0.0355478	0.112198	HHLG5g0799;HHLG6g0297;HHLG50g0206;HHLG49g0491;HHLG36g0577;HHLG35g0122;HHLG15g0892
Molecular Function	GO:0015296	anion:cation symporter activity	4	48	0.0384287	0.118736	HHLG25g0345;HHLG13g0072;HHLG26g0327;HHLG14g0997
Molecular Function	GO:0005351	sugar:proton symporter activity	2	12	0.0390888	0.118736	HHLG18g0521;HHLG17g0260
Molecular Function	GO:0005402	cation:sugar symporter activity	2	12	0.0390888	0.118736	HHLG18g0521;HHLG17g0260
Molecular Function	GO:0015095	magnesium ion transmembrane transporter activity	2	12	0.0390888	0.118736	HHLG42g0501;HHLG41g0479
Molecular Function	GO:0015295	solute:proton symporter activity	2	12	0.0390888	0.118736	HHLG18g0521;HHLG17g0260
Molecular Function	GO:0004857	enzyme inhibitor activity	11	226	0.0402173	0.121252	HHLG38g0346;HHLG35g0516;HHLG36g0212;HHLG44g0269;HHLG30g0459;HHLG43g0273;HHLG29g0665;HHLG37g0138;HHLG38g0164;HHLG20g0080;HHLG19g0717
Molecular Function	GO:0003684	damaged DNA binding	3	29	0.0410216	0.122649	HHLG27g0270;HHLG15g0892;HHLG28g0255
Molecular Function	GO:0005342	organic acid transmembrane transporter activity	6	95	0.0412878	0.122649	HHLG3g0542;HHLG4g0619;HHLG25g0345;HHLG13g0072;HHLG26g0327;HHLG14g0997
Molecular Function	GO:0016874	ligase activity	12	257	0.0432289	0.127478	HHLG3g0552;HHLG4g0629;HHLG34g0640;HHLG48g0594;HHLG47g0569;HHLG33g0639;HHLG9g1194;HHLG10g1168;HHLG2g0609;HHLG1g0903;HHLG11g0001;HHLG12g0846
Molecular Function	GO:0004003	ATP-dependent DNA helicase activity	3	30	0.0447068	0.130075	HHLG36g0405;HHLG8g0404;HHLG7g0391
Molecular Function	GO:0004806	triglyceride lipase activity	2	13	0.0453973	0.130075	HHLG43g0245;HHLG44g0255
Molecular Function	GO:0008201	heparin binding	2	13	0.0453973	0.130075	HHLG44g0269;HHLG43g0273
Molecular Function	GO:0019201	nucleotide kinase activity	2	13	0.0453973	0.130075	HHLG20g0119;HHLG19g0666
Cellular Component	GO ID	Description	GeneRatio (294)	BgRatio (12235)	pvalue	fdr	geneID
Cellular Component	GO:0005576	extracellular region	51	913	1.01276e-08	1.66093e-06	HHLG46g0653;HHLG45g0631;HHLG1g0528;HHLG49g0025;HHLG2g0953;HHLG9g1075;HHLG16g0735;HHLG15g0830;HHLG1g0457;HHLG10g1058;HHLG2g0456;HHLG50g0673;HHLG14g0783;HHLG13g0322;HHLG25g0331;HHLG3g0879;HHLG44g0269;HHLG16g0234;HHLG26g0315;HHLG43g0273;HHLG4g0963;HHLG15g0228;HHLG49g0156;HHLG30g0457;HHLG37g0050;HHLG35g0253;HHLG22g0624;HHLG19g0352;HHLG42g0265;HHLG2g0820;HHLG21g0545;HHLG4g0758;HHLG41g0172;HHLG3g0165;H…
Cellular Component	GO:0044421	extracellular region part	24	269	3.14131e-08	2.57588e-06	HHLG46g0653;HHLG45g0631;HHLG1g0528;HHLG49g0025;HHLG2g0953;HHLG9g1075;HHLG16g0735;HHLG15g0830;HHLG1g0457;HHLG10g1058;HHLG2g0456;HHLG50g0673;HHLG14g0783;HHLG13g0322;HHLG25g0331;HHLG3g0879;HHLG44g0269;HHLG16g0234;HHLG26g0315;HHLG43g0273;HHLG4g0963;HHLG15g0228;HHLG32g0439;HHLG31g0142
Cellular Component	GO:0005578	proteinaceous extracellular matrix	14	122	1.30913e-06	7.15656e-05	HHLG46g0653;HHLG45g0631;HHLG1g0528;HHLG49g0025;HHLG2g0953;HHLG9g1075;HHLG16g0735;HHLG15g0830;HHLG1g0457;HHLG10g1058;HHLG2g0456;HHLG50g0673;HHLG14g0783;HHLG13g0322
Cellular Component	GO:0031012	extracellular matrix	14	183	0.000134322	0.00550721	HHLG46g0653;HHLG45g0631;HHLG1g0528;HHLG49g0025;HHLG2g0953;HHLG9g1075;HHLG16g0735;HHLG15g0830;HHLG1g0457;HHLG10g1058;HHLG2g0456;HHLG50g0673;HHLG14g0783;HHLG13g0322
Cellular Component	GO:0042627	chylomicron	2	2	0.000575496	0.0188763	HHLG32g0439;HHLG31g0142
Cellular Component	GO:0032994	protein-lipid complex	2	3	0.00169901	0.0348298	HHLG32g0439;HHLG31g0142
Cellular Component	GO:0034358	plasma lipoprotein particle	2	3	0.00169901	0.0348298	HHLG32g0439;HHLG31g0142
Cellular Component	GO:1990777	lipoprotein particle	2	3	0.00169901	0.0348298	HHLG32g0439;HHLG31g0142
Cellular Component	GO:0005615	extracellular space	10	147	0.00289188	0.0526964	HHLG25g0331;HHLG3g0879;HHLG44g0269;HHLG16g0234;HHLG26g0315;HHLG43g0273;HHLG4g0963;HHLG15g0228;HHLG32g0439;HHLG31g0142
Cellular Component	GO:0005666	DNA-directed RNA polymerase III complex	2	5	0.00548509	0.0899555	HHLG15g0764;HHLG16g0868
Cellular Component	GO:0042765	GPI-anchor transamidase complex	2	6	0.00809748	0.120726	HHLG3g0040;HHLG4g0040
Cellular Component	GO:0017119	Golgi transport complex	2	8	0.0146423	0.168827	HHLG30g0560;HHLG29g0485
Cellular Component	GO:0031981	nuclear lumen	10	190	0.0165437	0.168827	HHLG16g0897;HHLG15g0914;HHLG9g1038;HHLG10g1000;HHLG35g0253;HHLG36g0396;HHLG15g0764;HHLG16g0868;HHLG31g0092;HHLG32g0890
Cellular Component	GO:0000790	nuclear chromatin	2	9	0.0185297	0.168827	HHLG16g0897;HHLG15g0914
Cellular Component	GO:0031011	Ino80 complex	2	9	0.0185297	0.168827	HHLG16g0897;HHLG15g0914
Cellular Component	GO:0033202	DNA helicase complex	2	9	0.0185297	0.168827	HHLG16g0897;HHLG15g0914
Cellular Component	GO:0070603	SWI/SNF superfamily-type complex	2	9	0.0185297	0.168827	HHLG16g0897;HHLG15g0914
Cellular Component	GO:0097346	INO80-type complex	2	9	0.0185297	0.168827	HHLG16g0897;HHLG15g0914
Cellular Component	GO:0044431	Golgi apparatus part	6	93	0.0244396	0.189065	HHLG30g0560;HHLG29g0485;HHLG18g0521;HHLG12g0655;HHLG11g0425;HHLG17g0260
Cellular Component	GO:0005606	laminin-1 complex	2	11	0.0274287	0.189065	HHLG46g0653;HHLG45g0631
Cellular Component	GO:0016011	dystroglycan complex	2	11	0.0274287	0.189065	HHLG38g0363;HHLG37g0524
Cellular Component	GO:0016012	sarcoglycan complex	2	11	0.0274287	0.189065	HHLG38g0363;HHLG37g0524
Cellular Component	GO:0043256	laminin complex	2	11	0.0274287	0.189065	HHLG46g0653;HHLG45g0631
Cellular Component	GO:0043233	organelle lumen	10	208	0.0288209	0.189065	HHLG16g0897;HHLG15g0914;HHLG9g1038;HHLG10g1000;HHLG35g0253;HHLG36g0396;HHLG15g0764;HHLG16g0868;HHLG31g0092;HHLG32g0890
Cellular Component	GO:0070013	intracellular organelle lumen	10	208	0.0288209	0.189065	HHLG16g0897;HHLG15g0914;HHLG9g1038;HHLG10g1000;HHLG35g0253;HHLG36g0396;HHLG15g0764;HHLG16g0868;HHLG31g0092;HHLG32g0890
Cellular Component	GO:0031974	membrane-enclosed lumen	10	210	0.030502	0.192397	HHLG16g0897;HHLG15g0914;HHLG9g1038;HHLG10g1000;HHLG35g0253;HHLG36g0396;HHLG15g0764;HHLG16g0868;HHLG31g0092;HHLG32g0890
Cellular Component	GO:0008023	transcription elongation factor complex	2	12	0.0324	0.1968	HHLG35g0253;HHLG36g0396
Cellular Component	GO:0005605	basal lamina	2	13	0.0376938	0.206059	HHLG46g0653;HHLG45g0631
Cellular Component	GO:0016010	dystrophin-associated glycoprotein complex	2	13	0.0376938	0.206059	HHLG38g0363;HHLG37g0524
Cellular Component	GO:0090665	glycoprotein complex	2	13	0.0376938	0.206059	HHLG38g0363;HHLG37g0524
Cellular Component	GO:0005730	nucleolus	2	14	0.0432916	0.229027	HHLG9g1038;HHLG10g1000
Cellular Component	GO:0000922	spindle pole	2	15	0.049176	0.24439	HHLG11g0368;HHLG12g0715
Cellular Component	GO:0005604	basement membrane	2	15	0.049176	0.24439	HHLG46g0653;HHLG45g0631

## Sheet: KEGG of dominant A
KEGG analysis of the 32 fold-change-dominant genes in subgenome A.
KEGG_A_class	KEGG_B_class	Pathway	out (320)	All (15946)	Pvalue	Qvalue	Pathway ID	Genes	K_IDs
Cellular Processes	Transport and catabolism	Peroxisome	14	222	0.000162677	0.00937498	ko04146	HHLG11g0890;HHLG12g0073;HHLG15g0791;HHLG16g0880;HHLG33g0067;HHLG33g0094;HHLG33g0578;HHLG34g0039;HHLG34g0063;HHLG34g0568;HHLG41g0826;HHLG42g0781;HHLG47g0381;HHLG48g0397	K13350+K13350+K01897+K01897+K11517+K08726+K00106+K11517+K08726+K00106+K01897+K01897+K07513+K07513
Metabolism	Lipid metabolism	Fatty acid biosynthesis	6	43	0.000203209	0.00937498	ko00061	HHLG15g0791;HHLG16g0880;HHLG23g0212;HHLG24g0197;HHLG41g0826;HHLG42g0781	K01897+K01897+K00665+K00665+K01897+K01897
Metabolism	Lipid metabolism	alpha-Linolenic acid metabolism	7	61	0.000211466	0.00937498	ko00592	HHLG1g0745;HHLG2g0842;HHLG29g0573;HHLG30g0548;HHLG40g0419;HHLG47g0381;HHLG48g0397	K01047+K01047+K01047+K01047+K14621+K07513+K07513
Metabolism	Energy metabolism	Nitrogen metabolism	6	49	0.000421403	0.0128662	ko00910	HHLG17g0214;HHLG18g0653;HHLG3g0338;HHLG45g0346;HHLG46g0480;HHLG4g0381	K01948+K01948+K01672+K01672+K01672+K01672
Metabolism	Nucleotide metabolism	Pyrimidine metabolism	14	247	0.000483692	0.0128662	ko00240	HHLG9g1003;HHLG10g0035;HHLG17g0515;HHLG18g0221;HHLG31g0823;HHLG32g0176;HHLG33g0715;HHLG34g0602;HHLG39g0204;HHLG39g0624;HHLG40g0207;HHLG40g0719;HHLG43g0466;HHLG44g0440	K00384+K00384+K13421+K13421+K01464+K01464+K13809+K13809+K01519+K11540+K01519+K11540+K03025+K03025
Metabolism	Amino acid metabolism	Glycine, serine and threonine metabolism	8	99	0.00084741	0.0187843	ko00260	HHLG17g0098;HHLG18g0685;HHLG19g0555;HHLG20g0219;HHLG33g0432;HHLG34g0429;HHLG45g0200;HHLG46g0405	K00058+K00058+K00274+K00274+K15789+K15789+K17103+K17103
Metabolism	Xenobiotics biodegradation and metabolism	Drug metabolism - other enzymes	8	105	0.00124461	0.0236475	ko00983	HHLG17g0515;HHLG18g0221;HHLG31g0823;HHLG32g0176;HHLG33g0578;HHLG34g0568;HHLG39g0204;HHLG40g0207	K13421+K13421+K01464+K01464+K00106+K00106+K01519+K01519
Metabolism	Amino acid metabolism	Lysine biosynthesis	2	5	0.00385703	0.0635362	ko00300	HHLG13g1045;HHLG14g0080	K00825+K00825
Metabolism	Lipid metabolism	Glycerophospholipid metabolism	13	279	0.00429944	0.0635362	ko00564	HHLG9g0200;HHLG9g0342;HHLG10g0862;HHLG1g0745;HHLG2g0842;HHLG29g0573;HHLG30g0548;HHLG35g0368;HHLG35g0574;HHLG36g0352;HHLG40g0419;HHLG45g0200;HHLG46g0405	K01613+K13506+K01613+K01047+K01047+K01047+K01047+K14156+K14156+K14156+K14621+K17103+K17103
Metabolism	Global and Overview	Fatty acid metabolism	8	135	0.00591174	0.0786262	ko01212	HHLG15g0791;HHLG16g0880;HHLG23g0212;HHLG24g0197;HHLG41g0826;HHLG42g0781;HHLG47g0381;HHLG48g0397	K01897+K01897+K00665+K00665+K01897+K01897+K07513+K07513
Metabolism	Lipid metabolism	Linoleic acid metabolism	5	61	0.00749688	0.0830317	ko00591	HHLG1g0745;HHLG2g0842;HHLG29g0573;HHLG30g0548;HHLG40g0419	K01047+K01047+K01047+K01047+K14621
Metabolism	Metabolism of cofactors and vitamins	Lipoic acid metabolism	2	7	0.00788702	0.0830317	ko00785	HHLG1g0883;HHLG2g0699	K03644+K03644
Environmental Information Processing	Membrane transport	ABC transporters	7	114	0.00811588	0.0830317	ko02010	HHLG7g0329;HHLG8g0303;HHLG22g0602;HHLG23g0133;HHLG24g0112;HHLG25g0237;HHLG26g0457	K05033+K05033+K05674+K05648+K05648+K05684+K05684
Metabolism	Metabolism of cofactors and vitamins	One carbon pool by folate	4	43	0.0106162	0.100034	ko00670	HHLG1g0514;HHLG15g0871;HHLG16g0823;HHLG2g0951	K11787+K00297+K00297+K11787
Metabolism	Carbohydrate metabolism	Amino sugar and nucleotide sugar metabolism	8	151	0.011282	0.100034	ko00520	HHLG7g0084;HHLG8g0091;HHLG1g0754;HHLG23g0202;HHLG24g0187;HHLG2g0834;HHLG33g0090;HHLG34g0058	K08080+K08080+K12409+K00849+K00849+K12409+K07106+K07106
Metabolism	Xenobiotics biodegradation and metabolism	Metabolism of xenobiotics by cytochrome P450	6	95	0.0121832	0.10122	ko00980	HHLG21g0342;HHLG22g0167;HHLG25g0671;HHLG26g0714;HHLG27g0362;HHLG28g0354	K15303+K15303+K07410+K07410+K00799+K00799
Genetic Information Processing	Translation	Ribosome biogenesis in eukaryotes	9	186	0.0129379	0.10122	ko03008	HHLG13g0379;HHLG14g0557;HHLG32g0231;HHLG3g0117;HHLG3g0355;HHLG35g0602;HHLG36g0094;HHLG4g0219;HHLG4g0399	K03538+K03538+K14525+K14560+K07178+K11883+K11883+K14560+K07178
Metabolism	Lipid metabolism	Fatty acid degradation	6	103	0.0175723	0.129839	ko00071	HHLG15g0791;HHLG16g0880;HHLG41g0826;HHLG42g0781;HHLG47g0381;HHLG48g0397	K01897+K01897+K01897+K01897+K07513+K07513
Metabolism	Amino acid metabolism	Tryptophan metabolism	6	105	0.0191397	0.133978	ko00380	HHLG13g1045;HHLG14g0080;HHLG19g0555;HHLG20g0219;HHLG25g0671;HHLG26g0714	K00825+K00825+K00274+K00274+K07410+K07410
Metabolism	Biosynthesis of other secondary metabolites	Caffeine metabolism	2	12	0.0232012	0.154288	ko00232	HHLG33g0578;HHLG34g0568	K00106+K00106
Metabolism	Amino acid metabolism	Alanine, aspartate and glutamate metabolism	6	112	0.0253708	0.158595	ko00250	HHLG17g0214;HHLG18g0653;HHLG33g0037;HHLG34g0018;HHLG39g0624;HHLG40g0719	K01948+K01948+K01939+K01939+K11540+K11540
Metabolism	Lipid metabolism	Arachidonic acid metabolism	7	144	0.0262337	0.158595	ko00590	HHLG1g0745;HHLG2g0842;HHLG29g0573;HHLG30g0548;HHLG33g0094;HHLG34g0063;HHLG40g0419	K01047+K01047+K01047+K01047+K08726+K08726+K14621
Genetic Information Processing	Replication and repair	Nucleotide excision repair	6	124	0.0389411	0.22181	ko03420	HHLG15g0276;HHLG16g0283;HHLG17g0285;HHLG18g0462;HHLG25g0501;HHLG26g0527	K10570+K10570+K10849+K10849+K10841+K10841
Human Diseases	Immune diseases	Inflammatiory bowel disease (IBD)	2	16	0.0400259	0.22181	ko05321	HHLG7g0156;HHLG8g0156	K10165+K10165
Environmental Information Processing	Signal transduction	HIF-1 signaling pathway	2	17	0.0447736	0.238196	ko04066	HHLG3g0011;HHLG4g0015	K05467+K05467

## Sheet: KEGG of dominant B
KEGG analysis of the 32 fold-change-dominant genes in subgenome B.
KEGG_A_class	KEGG_B_class	Pathway	out (436)	All (15946)	Pvalue	Qvalue	Pathway ID	Genes	K_IDs
Metabolism	Metabolism of other amino acids	beta-Alanine metabolism	16	72	7.50968e-11	1.0889e-08	ko00410	HHLG6g0530;HHLG6g0668;HHLG9g0068;HHLG10g0958;HHLG1g0314;HHLG13g0932;HHLG14g0111;HHLG15g0700;HHLG16g0571;HHLG17g0173;HHLG17g0521;HHLG18g0214;HHLG18g0608;HHLG2g0329;HHLG5g0428;HHLG5g0570	K00276+K13524+K00128+K00128+K12259+K00129+K00129+K01431+K01431+K05605+K07514+K07514+K05605+K12259+K13524+K00276
Metabolism	Amino acid metabolism	Glycine, serine and threonine metabolism	16	99	1.04843e-08	7.6011e-07	ko00260	HHLG6g0530;HHLG6g0921;HHLG11g0235;HHLG12g0370;HHLG17g0268;HHLG18g0513;HHLG19g0657;HHLG20g0129;HHLG21g0574;HHLG22g0651;HHLG29g0379;HHLG30g0368;HHLG49g0358;HHLG50g0286;HHLG5g0187;HHLG5g0570	K00276+K00639+K15788+K15788+K00274+K00274+K00314+K00314+K00542+K00542+K00306+K00306+K01837+K01837+K00639+K00276
Metabolism	Carbohydrate metabolism	Propanoate metabolism	14	86	7.98907e-08	3.86139e-06	ko00640	HHLG6g0668;HHLG13g0610;HHLG14g0539;HHLG17g0173;HHLG17g0521;HHLG18g0214;HHLG18g0608;HHLG21g0445;HHLG22g0534;HHLG3g0879;HHLG49g0541;HHLG50g0085;HHLG4g0963;HHLG5g0428	K13524+K05606+K05606+K05605+K07514+K07514+K05605+K01900+K01900+K01895+K00016+K00016+K01895+K13524
Genetic Information Processing	Replication and repair	Base excision repair	12	85	3.24479e-06	0.000117624	ko03410	HHLG5g0799;HHLG6g0297;HHLG1g0480;HHLG15g0682;HHLG15g0892;HHLG16g0707;HHLG16g0804;HHLG2g0522;HHLG23g0473;HHLG24g0422;HHLG27g0270;HHLG28g0255	K03652+K03652+K03512+K02328+K03660+K02328+K03660+K03512+K10771+K10771+K10569+K10569
Metabolism	Carbohydrate metabolism	Glyoxylate and dicarboxylate metabolism	12	94	9.43413e-06	0.00027359	ko00630	HHLG11g0235;HHLG11g0885;HHLG12g0080;HHLG12g0370;HHLG13g0610;HHLG14g0539;HHLG17g0483;HHLG18g0351;HHLG27g0453;HHLG28g0452;HHLG43g0487;HHLG44g0595	K15788+K01816+K01816+K15788+K05606+K05606+K11517+K11517+K19269+K19269+K18123+K18123
Metabolism	Global and Overview	Carbon metabolism	22	326	9.63983e-05	0.00232963	ko01200	HHLG9g1014;HHLG10g0025;HHLG13g0405;HHLG13g0610;HHLG14g0486;HHLG14g0539;HHLG17g0173;HHLG17g0483;HHLG17g0521;HHLG18g0214;HHLG18g0351;HHLG18g0608;HHLG19g0143;HHLG20g0613;HHLG21g0445;HHLG22g0534;HHLG27g0453;HHLG28g0452;HHLG31g0947;HHLG32g0072;HHLG3g0879;HHLG4g0963	K00844+K00844+K00814+K05606+K00814+K05606+K05605+K11517+K07514+K07514+K11517+K05605+K00248+K00248+K01900+K01900+K19269+K19269+K01810+K01810+K01895+K01895
Metabolism	Amino acid metabolism	Valine, leucine and isoleucine degradation	12	128	0.000203279	0.00393883	ko00280	HHLG6g0668;HHLG9g0068;HHLG10g0958;HHLG13g0610;HHLG14g0539;HHLG17g0173;HHLG17g0521;HHLG18g0214;HHLG18g0608;HHLG19g0143;HHLG20g0613;HHLG5g0428	K13524+K00128+K00128+K05606+K05606+K05605+K07514+K07514+K05605+K00248+K00248+K13524
Metabolism	Metabolism of cofactors and vitamins	Thiamine metabolism	4	12	0.000229195	0.00393883	ko00730	HHLG15g0237;HHLG16g0243;HHLG25g0784;HHLG26g0792	K00949+K00949+K06928+K06928
Metabolism	Carbohydrate metabolism	Glycolysis / Gluconeogenesis	14	171	0.000259404	0.00393883	ko00010	HHLG9g0068;HHLG9g1014;HHLG10g0025;HHLG10g0958;HHLG13g0932;HHLG14g0111;HHLG31g0947;HHLG32g0072;HHLG3g0879;HHLG49g0358;HHLG49g0541;HHLG50g0085;HHLG50g0286;HHLG4g0963	K00128+K00844+K00844+K00128+K00129+K00129+K01810+K01810+K01895+K01837+K00016+K00016+K01837+K01895
Metabolism	Carbohydrate metabolism	Butanoate metabolism	8	62	0.000271643	0.00393883	ko00650	HHLG6g0668;HHLG17g0521;HHLG18g0214;HHLG19g0143;HHLG20g0613;HHLG47g0562;HHLG48g0587;HHLG5g0428	K13524+K07514+K07514+K00248+K00248+K00019+K00019+K13524
Metabolism	Lipid metabolism	Steroid hormone biosynthesis	10	101	0.000440039	0.00548135	ko00140	HHLG1g0001;HHLG11g0399;HHLG12g0680;HHLG15g0548;HHLG16g0560;HHLG2g0099;HHLG3g0336;HHLG3g0707;HHLG4g0379;HHLG4g0775	K07424+K13373+K13373+K10207+K10207+K07424+K00489+K07430+K00489+K07430
Metabolism	Lipid metabolism	Fatty acid degradation	10	103	0.000514832	0.00548135	ko00071	HHLG9g0068;HHLG10g0958;HHLG17g0521;HHLG18g0214;HHLG19g0143;HHLG20g0613;HHLG35g0133;HHLG36g0516;HHLG47g0566;HHLG48g0591	K00128+K00128+K07514+K07514+K00248+K00248+K00255+K00255+K13239+K13239
Organismal Systems	Immune system	RIG-I-like receptor signaling pathway	14	183	0.000517337	0.00548135	ko04622	HHLG10g0536;HHLG1g0767;HHLG17g0062;HHLG18g0712;HHLG21g0390;HHLG22g0363;HHLG27g0474;HHLG2g0820;HHLG28g0474;HHLG29g0063;HHLG29g0402;HHLG30g0390;HHLG35g0630;HHLG36g0121	K10030+K10030+K12647+K12647+K07211+K07211+K12654+K10030+K12654+K04467+K12653+K12653+K05425+K05425
Metabolism	Amino acid metabolism	Arginine and proline metabolism	12	142	0.000529233	0.00548135	ko00330	HHLG9g0068;HHLG10g0958;HHLG1g0314;HHLG17g0268;HHLG18g0513;HHLG21g0574;HHLG2g0329;HHLG22g0651;HHLG23g0246;HHLG24g0232;HHLG43g0487;HHLG44g0595	K00128+K00128+K12259+K00274+K00274+K00542+K12259+K00542+K12657+K12657+K18123+K18123
Metabolism	Amino acid metabolism	Tryptophan metabolism	10	105	0.000599866	0.00555219	ko00380	HHLG9g0068;HHLG9g0635;HHLG10g0416;HHLG10g0958;HHLG17g0268;HHLG17g0521;HHLG18g0214;HHLG18g0513;HHLG25g0008;HHLG26g0143	K00128+K00816+K00816+K00128+K00274+K07514+K07514+K00274+K00452+K00452
Metabolism	Metabolism of cofactors and vitamins	Folate biosynthesis	6	39	0.000612655	0.00555219	ko00790	HHLG19g0632;HHLG20g0152;HHLG21g0217;HHLG22g0488;HHLG23g0763;HHLG24g0684	K03635+K03635+K01077+K01077+K01737+K01737
Metabolism	Metabolism of terpenoids and polyketides	Carotenoid biosynthesis	2	2	0.000745932	0.00636237	ko00906	HHLG25g0690;HHLG26g0698	K09835+K09835
Metabolism	Lipid metabolism	Primary bile acid biosynthesis	6	43	0.00104416	0.00841127	ko00120	HHLG3g0336;HHLG39g0629;HHLG3g0707;HHLG40g0724;HHLG4g0379;HHLG4g0775	K00489+K07439+K07430+K07439+K00489+K07430
Cellular Processes	Transport and catabolism	Peroxisome	15	222	0.00119769	0.00914024	ko04146	HHLG7g0354;HHLG8g0365;HHLG13g0119;HHLG14g0947;HHLG17g0483;HHLG17g0521;HHLG18g0214;HHLG18g0351;HHLG29g0379;HHLG30g0368;HHLG37g0536;HHLG39g0620;HHLG40g0715;HHLG47g0566;HHLG48g0591	K08726+K08726+K17879+K17879+K11517+K07514+K07514+K11517+K00306+K00306+K13338+K13348+K13348+K13239+K13239
Metabolism	Nucleotide metabolism	Pyrimidine metabolism	16	247	0.00129777	0.00940886	ko00240	HHLG1g0407;HHLG13g0048;HHLG14g1023;HHLG15g0682;HHLG15g0700;HHLG1g0595;HHLG1g0904;HHLG15g0764;HHLG16g0571;HHLG16g0707;HHLG16g0868;HHLG21g0304;HHLG2g0437;HHLG22g0399;HHLG2g0608;HHLG2g0940	K01493+K00560+K00560+K02328+K01431+K10807+K16904+K03026+K01431+K02328+K03026+K03783+K01493+K03783+K16904+K10807
Genetic Information Processing	Replication and repair	Mismatch repair	6	46	0.0014975	0.0103399	ko03430	HHLG9g0375;HHLG10g0680;HHLG15g0682;HHLG16g0707;HHLG19g0316;HHLG20g0446	K08736+K08736+K02328+K02328+K10756+K10756
Genetic Information Processing	Replication and repair	Fanconi anemia pathway	10	123	0.00202169	0.0131576	ko03460	HHLG1g0217;HHLG1g0676;HHLG19g0344;HHLG20g0417;HHLG2g0315;HHLG23g0487;HHLG24g0435;HHLG2g0664;HHLG35g0244;HHLG36g0405	K10993+K10897+K10870+K10870+K10993+K10848+K10848+K10897+K10901+K10901
Metabolism	Amino acid metabolism	Phenylalanine metabolism	6	49	0.00208707	0.0131576	ko00360	HHLG6g0530;HHLG13g0932;HHLG14g0111;HHLG17g0268;HHLG18g0513;HHLG5g0570	K00276+K00129+K00129+K00274+K00274+K00276
Metabolism	Amino acid metabolism	Histidine metabolism	6	53	0.00312676	0.0188909	ko00340	HHLG9g0068;HHLG10g0958;HHLG13g0932;HHLG14g0111;HHLG17g0268;HHLG18g0513	K00128+K00128+K00129+K00129+K00274+K00274
Organismal Systems	Immune system	Cytosolic DNA-sensing pathway	9	114	0.00405997	0.0235478	ko04623	HHLG15g0764;HHLG16g0868;HHLG21g0390;HHLG22g0363;HHLG27g0474;HHLG28g0474;HHLG29g0063;HHLG37g0050;HHLG38g0058	K03026+K03026+K07211+K07211+K12654+K12654+K04467+K05405+K05405
Environmental Information Processing	Signaling molecules and interaction	Cytokine-cytokine receptor interaction	27	589	0.00627775	0.0350105	ko04060	HHLG6g0047;HHLG9g0511;HHLG10g0536;HHLG1g0127;HHLG1g0767;HHLG17g0716;HHLG18g0027;HHLG19g0745;HHLG20g0039;HHLG2g0150;HHLG2g0820;HHLG29g0663;HHLG30g0457;HHLG31g0633;HHLG31g0935;HHLG32g0083;HHLG32g0480;HHLG35g0044;HHLG35g0630;HHLG35g0669;HHLG36g0073;HHLG36g0121;HHLG36g0648;HHLG37g0050;HHLG38g0058;HHLG39g0582;HHLG40g0667	K05153+K10032+K10030+K05132+K10030+K04675+K04675+K05060+K05060+K05132+K10030+K05433+K05433+K05055+K05138+K05138+K05055+K04662+K05425+K05156+K05156+K05425+K04662+K05405+K05405+K05157+K05157
Environmental Information Processing	Signaling molecules and interaction	ECM-receptor interaction	17	328	0.00904429	0.0485712	ko04512	HHLG7g0237;HHLG8g0231;HHLG15g0099;HHLG15g0309;HHLG16g0223;HHLG17g0300;HHLG18g0479;HHLG21g0145;HHLG21g0146;HHLG21g0545;HHLG22g0282;HHLG22g0283;HHLG22g0624;HHLG45g0401;HHLG45g0631;HHLG46g0534;HHLG46g0653	K06258+K06258+K06525+K04659+K06525+K06252+K06252+K06238+K06238+K04659+K06238+K06238+K04659+K06243+K06240+K06243+K06240
Organismal Systems	Immune system	Toll-like receptor signaling pathway	14	252	0.00968901	0.0501752	ko04620	HHLG10g0536;HHLG1g0767;HHLG1g0817;HHLG21g0390;HHLG22g0363;HHLG2g0780;HHLG2g0820;HHLG29g0019;HHLG29g0063;HHLG30g0107;HHLG35g0630;HHLG36g0121;HHLG37g0050;HHLG38g0058	K10030+K10030+K05401+K07211+K07211+K05401+K10030+K05412+K04467+K05412+K05425+K05425+K05405+K05405
Organismal Systems	Endocrine system	PPAR signaling pathway	12	204	0.0105194	0.0525969	ko03320	HHLG1g0921;HHLG17g0521;HHLG18g0214;HHLG2g0593;HHLG29g0407;HHLG30g0395;HHLG3g0336;HHLG35g0133;HHLG36g0516;HHLG43g0245;HHLG44g0255;HHLG4g0379	K08751+K07514+K07514+K08751+K07296+K07296+K00489+K00255+K00255+K01059+K01059+K00489
Genetic Information Processing	Translation	Aminoacyl-tRNA biosynthesis	8	114	0.0129865	0.0627679	ko00970	HHLG1g0903;HHLG2g0609;HHLG33g0639;HHLG3g0552;HHLG34g0640;HHLG47g0569;HHLG48g0594;HHLG4g0629	K02434+K02434+K14163+K01876+K14163+K01889+K01889+K01876
Metabolism	Biosynthesis of other secondary metabolites	Butirosin and neomycin biosynthesis	2	8	0.0187245	0.0854658	ko00524	HHLG9g1014;HHLG10g0025	K00844+K00844
Organismal Systems	Immune system	Intestinal immune network for IgA production	8	122	0.0188614	0.0854658	ko04672	HHLG6g0047;HHLG16g0449;HHLG29g0019;HHLG29g0663;HHLG30g0107;HHLG30g0457;HHLG37g0050;HHLG38g0058	K05153+K13073+K05412+K05433+K05412+K05433+K05405+K05405
Genetic Information Processing	Replication and repair	Homologous recombination	6	78	0.0198433	0.0871904	ko03440	HHLG15g0682;HHLG16g0707;HHLG19g0344;HHLG20g0417;HHLG35g0244;HHLG36g0405	K02328+K02328+K10870+K10870+K10901+K10901
Organismal Systems	Digestive system	Vitamin digestion and absorption	2	9	0.0236435	0.100833	ko04977	HHLG45g0212;HHLG46g0340	K14622+K14622
Metabolism	Lipid metabolism	Steroid biosynthesis	4	44	0.0316593	0.125821	ko00100	HHLG11g0399;HHLG12g0680;HHLG39g0223;HHLG40g0225	K13373+K13373+K09828+K09828
Metabolism	Amino acid metabolism	Tyrosine metabolism	6	87	0.0318803	0.125821	ko00350	HHLG6g0530;HHLG13g0932;HHLG14g0111;HHLG17g0268;HHLG18g0513;HHLG5g0570	K00276+K00129+K00129+K00274+K00274+K00276
Metabolism	Carbohydrate metabolism	Starch and sucrose metabolism	8	135	0.0321061	0.125821	ko00500	HHLG9g1014;HHLG10g0025;HHLG31g0947;HHLG32g0072;HHLG35g0122;HHLG36g0577;HHLG49g0536;HHLG50g0090	K00844+K00844+K01810+K01810+K01194+K01194+K01187+K01187
