# Supplementary material for: The allotetraploid origin and asymmetrical genome evolution of the common carp Cyprinus carpio
Source: Nat Commun. 2019 Oct 11;10:4625. doi: 10.1038/s41467-019-12644-1 (PMC6789147; doi:10.1038/s41467-019-12644-1)
Supplement: Supplementary file 13 — Supplementary Data 10 [file 41467_2019_12644_MOESM13_ESM.xlsx]

## Sheet: Supplementary Data 10
Supplementary Data 10. Genes in the three clusters from the comparison between common carp and grass carp.
Cluster	Gene_A	Gene_B	Swissprot_annotation	Pfam_annotation	NR_annotation
I	HHLG1g0153	HHLG2g0171	Zinc finger protein 330	NOA36 protein	PREDICTED: zinc finger protein 330
I	HHLG1g0156	HHLG2g0175	SWI/SNF-related matrix-associated actin-dependent regulator of chromatin subfamily A member 5	Helicase conserved C-terminal domain	SWI/SNF-related matrix-associated actin-dependent regulator of chromatin subfamily A member 5
I	HHLG1g0443	HHLG2g0488	GPALPP motifs-containing protein 1	Protein of unknown function (DUF3752)	GPALPP motifs-containing protein 1
I	HHLG1g0505	HHLG2g0547	Transmembrane 9 superfamily member 2	Endomembrane protein 70	Transmembrane 9 superfamily member 2
I	HHLG1g0523	HHLG2g0992	NF-kappa-B inhibitor zeta	Ankyrin repeat	PREDICTED: NF-kappa-B inhibitor zeta isoform X2
I	HHLG1g0565	HHLG2g0559	Cysteine--tRNA ligase, mitochondrial	tRNA synthetases class I (C) catalytic domain	PREDICTED: probable cysteine--tRNA ligase, mitochondrial isoform X1
I	HHLG1g0577	HHLG2g0571	Periodic tryptophan protein 2 homolog	Dip2/Utp12 Family	periodic tryptophan protein 2 homolog
I	HHLG1g0758	HHLG2g0830	UPF0462 protein C4orf33 homolog	-	PREDICTED: UPF0462 protein C4orf33 homolog isoform X1
I	HHLG1g0888	HHLG2g0694	NEDD4-binding protein 2	Smr domain	NEDD4-binding protein 2
I	HHLG1g0915	HHLG2g0598	Fibrinogen gamma chain	Fibrinogen alpha/beta chain family	fibrinogen gamma chain precursor
I	HHLG1g0930	HHLG2g0584	S-methyl-5'-thioadenosine phosphorylase	Phosphorylase superfamily	S-methyl-5'-thioadenosine phosphorylase
I	HHLG1g0934	HHLG2g0624	Inorganic pyrophosphatase 2, mitochondrial	Inorganic pyrophosphatase	PREDICTED: inorganic pyrophosphatase 2, mitochondrial isoform X1
I	HHLG3g0040	HHLG4g0040	Glycosylphosphatidylinositol anchor attachment 1 protein	Gaa1-like, GPI transamidase component	PREDICTED: glycosylphosphatidylinositol anchor attachment 1 protein
I	HHLG3g0355	HHLG4g0399	Serine/threonine-protein kinase RIO1	RIO1 family	serine/threonine-protein kinase RIO1
I	HHLG3g0375	HHLG4g0422	tRNA selenocysteine 1-associated protein 1-like	RNA recognition motif. (a.k.a. RRM, RBD, or RNP domain)	TRNA selenocysteine 1 associated protein 1
I	HHLG3g0527	HHLG4g0604	Fas-activated serine/threonine kinase	RAP domain	fas-activated serine/threonine kinase
I	HHLG3g0555	HHLG4g0497	Uroporphyrinogen decarboxylase	Uroporphyrinogen decarboxylase (URO-D)	uroporphyrinogen decarboxylase
I	HHLG3g0968	HHLG4g1038	MAU2 chromatid cohesion factor homolog	Cohesin loading factor	PREDICTED: MAU2 chromatid cohesion factor homolog
I	HHLG5g0086	HHLG6g1016	THO complex subunit 4-A	C-terminal duplication domain of Friend of PRMT1	THO complex subunit 4
I	HHLG5g0087	HHLG6g1015	Rho GDP-dissociation inhibitor 1	RHO protein GDP dissociation inhibitor	Rho GDP dissociation inhibitor (GDI) alpha
I	HHLG5g0124	HHLG6g0980	Brain protein I3	Uncharacterized conserved protein (DUF2367)	brain protein I3
I	HHLG5g0152	HHLG6g0952	40S ribosomal protein S2	Ribosomal protein S5, C-terminal domain	40S ribosomal protein S2
I	HHLG5g0215	HHLG6g0854	Chromobox protein homolog 7	Chromo (CHRromatin Organisation MOdifier) domain	chromobox homolog 7a
I	HHLG5g0313	HHLG6g0790	Probable E3 ubiquitin-protein ligase DTX3	-	PREDICTED: uncharacterized protein si:busm1-163l24.3
I	HHLG5g0320	HHLG6g0779	HIRA-interacting protein 3	Histone chaperone domain CHZ	HIRA-interacting protein 3
I	HHLG5g0341	HHLG6g0758	Prohibitin	SPFH domain / Band 7 family	PREDICTED: prohibitin
I	HHLG5g0351	HHLG6g0748	28S ribosomal protein S34, mitochondrial	-	Mitochondrial ribosomal protein S34
I	HHLG5g0361	HHLG6g0739	116 kDa U5 small nuclear ribonucleoprotein component	Elongation Factor G, domain II	116 kDa U5 small nuclear ribonucleoprotein component
I	HHLG5g0414	HHLG6g0683	Cytosolic Fe-S cluster assembly factor nubp1	AAA domain	cytosolic Fe-S cluster assembly factor nubp1
I	HHLG5g0532	HHLG6g0566	AP-2 complex subunit alpha-1	Adaptin C-terminal domain	PREDICTED: AP-2 complex subunit alpha-1 isoform X2
I	HHLG5g0629	HHLG6g0470	Coilin	-	coilin
I	HHLG5g0709	HHLG6g0390	Protein flightless-1 homolog	-	protein flightless-1 homolog
I	HHLG5g0741	HHLG6g0374	Actin-related protein 2/3 complex subunit 1A	WD domain, G-beta repeat	actin-related protein 2/3 complex subunit 1A
I	HHLG5g0789	HHLG6g0310	Hemicentin-1	Immunoglobulin domain	PREDICTED: immunoglobulin superfamily member 10-like
I	HHLG5g0909	HHLG6g0126	Mitochondrial thiamine pyrophosphate carrier	Mitochondrial carrier protein	Zgc:111878
I	HHLG5g0919	HHLG6g0133	Phenylalanine--tRNA ligase alpha subunit	tRNA synthetases class II core domain (F)	phenylalanine--tRNA ligase alpha subunit
I	HHLG5g1067	HHLG6g0029	DNA-directed RNA polymerases I, II, and III subunit RPABC2	RNA polymerase Rpb6	PREDICTED: DNA-directed RNA polymerases I, II, and III subunit RPABC2-like
I	HHLG7g0013	HHLG8g0085	Myotrophin	Ankyrin repeats (3 copies)	myotrophin
I	HHLG7g0019	HHLG8g0073	Serine/threonine-protein kinase TBK1	Protein kinase domain	PREDICTED: serine/threonine-protein kinase TBK1-like
I	HHLG7g0022	HHLG8g0076	Dual specificity protein phosphatase 16	Rhodanese-like domain	PREDICTED: dual specificity protein phosphatase 16
I	HHLG7g0240	HHLG8g0228	Endoplasmin	Histidine kinase-, DNA gyrase B-, and HSP90-like ATPase	PREDICTED: endoplasmin-like isoform X1
I	HHLG7g0353	HHLG8g0364	Coatomer subunit gamma-2	Coatomer gamma subunit appendage platform subdomain	coatomer subunit gamma-2
I	HHLG7g0406	HHLG8g0420	UHRF1-binding protein 1-like	N-terminal region of Chorein or VPS13	PREDICTED: UHRF1-binding protein 1-like isoform X3
I	HHLG7g0426	HHLG8g0441	Ras-related protein Rap-1b	Ras family	RecName: Full=Ras-related protein Rap-1b; Flags: Precursor
I	HHLG7g0486	HHLG8g0491	Protein LLP homolog	Learning-associated protein	protein LLP homolog
I	HHLG7g0514	HHLG8g0531	Ubiquitin carboxyl-terminal hydrolase 44	Zn-finger in ubiquitin-hydrolases and other protein	ubiquitin carboxyl-terminal hydrolase 44
I	HHLG7g0556	HHLG8g0520	6-phosphofructo-2-kinase/fructose-2,6-bisphosphatase 3	Histidine phosphatase superfamily (branch 1)	6-phosphofructo-2-kinase/fructose-2,6-bisphosphatase 3
I	HHLG7g0599	HHLG8g0671	T-complex protein 1 subunit beta	TCP-1/cpn60 chaperonin family	T-complex protein 1 subunit beta
I	HHLG9g0063	HHLG10g0953	Terminal uridylyltransferase 4	Zinc knuckle	PREDICTED: terminal uridylyltransferase 7
I	HHLG9g0074	HHLG10g0965	ADP-ribosylation factor-like protein 6-interacting protein 4	Nuclear RNA-splicing-associated protein	ADP-ribosylation factor-like protein 6-interacting protein 4
I	HHLG9g0100	HHLG10g0982	Nuclear pore complex protein Nup214	-	PREDICTED: nuclear pore complex protein Nup214
I	HHLG9g0193	HHLG10g0869	E3 ubiquitin-protein ligase Praja-2	Ring finger domain	PREDICTED: E3 ubiquitin-protein ligase Praja-2 isoform X2
I	HHLG9g0264	HHLG10g0797	Symplekin	Symplekin tight junction protein C terminal	PREDICTED: symplekin isoform X1
I	HHLG9g0285	HHLG10g0774	Transcription termination factor 1	Myb-like DNA-binding domain	TTF-1
I	HHLG9g0342	HHLG10g0717	Major facilitator superfamily domain-containing protein 10	Major Facilitator Superfamily	major facilitator superfamily domain-containing protein 10
I	HHLG9g0428	HHLG10g0624	Probable global transcription activator SNF2L2	QLQ	PREDICTED: probable global transcription activator SNF2L2 isoform X1
I	HHLG9g0489	HHLG10g0560	NADH dehydrogenase [ubiquinone] iron-sulfur protein 4, mitochondrial	ETC complex I subunit conserved region	NADH dehydrogenase
I	HHLG9g0496	HHLG10g0553	Phosphatidate cytidylyltransferase 1	Cytidylyltransferase family	PREDICTED: phosphatidate cytidylyltransferase 1
I	HHLG9g0513	HHLG10g0136	-	-	PREDICTED: uncharacterized protein LOC100332459
I	HHLG9g0643	HHLG10g0406	60S ribosomal protein L12	Ribosomal protein L11, RNA binding domain	ribosomal protein L12
I	HHLG9g0692	HHLG10g0354	RuvB-like 2	TIP49 C-terminus	PREDICTED: ruvB-like 2-like isoform X1
I	HHLG9g0696	HHLG10g0350	ATP synthase subunit g, mitochondrial	Mitochondrial ATP synthase g subunit	ATP synthase subunit g, mitochondrial
I	HHLG9g0769	HHLG10g0183	TM2 domain-containing protein 2	TM2 domain	TM2 domain-containing protein 2 precursor
I	HHLG9g0777	HHLG10g0191	Transcobalamin-2	Domain of unknown function (DUF4430)	transcobalamin-2 precursor
I	HHLG9g0789	HHLG10g0203	Adenylate kinase isoenzyme 6	AAA domain	adenylate kinase isoenzyme 6
I	HHLG9g0810	HHLG10g0224	Transient receptor potential cation channel subfamily M member 6	Ion transport protein	transient receptor potential melastatin 6
I	HHLG9g0906	HHLG10g0123	APC membrane recruitment protein 1	WTX protein	PREDICTED: APC membrane recruitment protein 1
I	HHLG9g1014	HHLG10g0025	Hexokinase-2	Hexokinase	hexokinase 2
I	HHLG9g1071	HHLG10g1063	Polyadenylate-binding protein-interacting protein 1	MIF4G domain	polyadenylate-binding protein-interacting protein 1
I	HHLG9g1118	HHLG10g1157	DDRGK domain-containing protein 1	DDRGK domain	DDRGK domain-containing protein 1 precursor
I	HHLG9g1164	HHLG10g1114	Serrate RNA effector molecule homolog	Domain of unknown function (DUF3546)	arsenite resistance protein 2
I	HHLG9g1172	HHLG10g1121	Complement component 1 Q subcomponent-binding protein, mitochondrial	Mitochondrial glycoprotein	complement component 1 Q subcomponent-binding protein, mitochondrial
I	HHLG11g0057	HHLG12g0900	Small nuclear ribonucleoprotein-associated protein B'	LSM domain	PREDICTED: small nuclear ribonucleoprotein-associated proteins B and B'
I	HHLG11g0065	HHLG12g0911	ADP-ribosylation factor-related protein 1	ADP-ribosylation factor family	PREDICTED: ADP-ribosylation factor-related protein 1 isoform X1
I	HHLG11g0114	HHLG12g0853	Syndecan-4	Syndecan domain	Sdc4 protein
I	HHLG11g0145	HHLG12g0808	Endoplasmic reticulum-Golgi intermediate compartment protein 3	Endoplasmic Reticulum-Golgi Intermediate Compartment (ERGIC)	endoplasmic reticulum-Golgi intermediate compartment protein 3 isoform 2
I	HHLG11g0152	HHLG12g0801	ATP synthase subunit epsilon-like protein, mitochondrial	Mitochondrial ATP synthase epsilon chain	PREDICTED: ATP synthase subunit epsilon-like protein, mitochondrial-like
I	HHLG11g0213	HHLG12g0733	Probable RNA-binding protein 19	-	RNA binding motif protein 19
I	HHLG11g0227	HHLG12g0829	Ubiquinol-cytochrome-c reductase complex assembly factor 1	Ubiquinol-cytochrome C chaperone	ubiquinol-cytochrome c reductase complex assembly factor 1
I	HHLG11g0280	HHLG12g0420	RuvB-like 1	TIP49 C-terminus	PREDICTED: ruvB-like 1
I	HHLG11g0347	HHLG12g0485	Signal transducer and activator of transcription 1-alpha/beta	SH2 domain	STAT2
I	HHLG11g0358	HHLG12g0496	Ubiquitin-protein ligase E3A	HECT-domain (ubiquitin-transferase)	ubiquitin-protein ligase E3A
I	HHLG11g0650	HHLG12g0512	U3 small nucleolar RNA-associated protein 6 homolog	U3 small nucleolar RNA-associated protein 6	U3 small nucleolar RNA-associated protein 6 homolog
I	HHLG11g0754	HHLG12g0206	Succinyl-CoA ligase [ADP-forming] subunit beta, mitochondrial	CoA-ligase	succinyl-CoA ligase
I	HHLG11g0783	HHLG12g0180	Vacuolar protein sorting-associated protein 16 homolog	Vps16, C-terminal region	vacuolar protein sorting-associated protein 16 homolog
I	HHLG11g0823	HHLG12g0141	Multidrug resistance-associated protein 4	ABC transporter	multidrug resistance-associated protein 4
I	HHLG11g0871	HHLG12g0092	Peptidyl-prolyl cis-trans isomerase G	Cyclophilin type peptidyl-prolyl cis-trans isomerase/CLD	peptidyl-prolyl cis-trans isomerase G
I	HHLG14g0009	HHLG13g1101	Rho guanine nucleotide exchange factor 11	PDZ domain (Also known as DHR or GLGF)	rho guanine nucleotide exchange factor 11
I	HHLG14g0079	HHLG13g1046	Microfibrillar-associated protein 3-like	Immunoglobulin I-set domain	PREDICTED: microfibrillar-associated protein 3-like
I	HHLG14g0089	HHLG13g1088	H/ACA ribonucleoprotein complex subunit 3	Nucleolar RNA-binding protein, Nop10p family	H/ACA ribonucleoprotein complex subunit 3
I	HHLG14g0254	HHLG13g0786	Crossover junction endonuclease MUS81	ERCC4 domain	PREDICTED: crossover junction endonuclease MUS81 isoform X1
I	HHLG14g0286	HHLG13g0817	DnaJ homolog subfamily C member 3	Tetratricopeptide repeat	Prkri protein
I	HHLG14g0365	HHLG13g0873	RAB6A-GEF complex partner protein 2	Rgp1	retrograde Golgi transport protein RGP1 homolog
I	HHLG14g0397	HHLG13g0838	Arachidonate 5-lipoxygenase	PLAT/LH2 domain	arachidonate 15-lipoxygenase
I	HHLG14g0434	HHLG13g0693	Exostosin-2	Exostosin family	exostosin-2
I	HHLG14g0522	HHLG13g0627	Retinol dehydrogenase 11	short chain dehydrogenase	retinol dehydrogenase 13-like protein
I	HHLG14g0561	HHLG13g0383	Mitotic spindle-associated MMXD complex subunit MIP18	Domain of unknown function DUF59	mitotic spindle-associated MMXD complex subunit MIP18
I	HHLG14g0681	HHLG13g0483	26S protease regulatory subunit 6A	ATPase family associated with various cellular activities (AAA)	PREDICTED: 26S protease regulatory subunit 6A isoform X1
I	HHLG14g0736	HHLG13g0460	Cysteine--tRNA ligase, cytoplasmic	tRNA synthetases class I (C) catalytic domain	PREDICTED: cysteine--tRNA ligase, cytoplasmic isoform X1
I	HHLG14g0781	HHLG13g0324	Huntingtin-interacting protein K	-	huntingtin-interacting protein K
I	HHLG14g0852	HHLG13g0252	T-complex protein 1 subunit eta	TCP-1/cpn60 chaperonin family	Chaperonin containing TCP1, subunit 7 (eta)
I	HHLG14g0894	HHLG13g0175	IST1 homolog	Regulator of Vps4 activity in the MVB pathway	IST1 homolog
I	HHLG14g0903	HHLG13g0164	Uncharacterized protein KIAA0895-like	Domain of unknown function (DUF1704)	PREDICTED: uncharacterized protein KIAA0895-like homolog
I	HHLG14g0938	HHLG13g0127	Probable G-protein coupled receptor 97	GPCR proteolysis site, GPS, motif	PREDICTED: probable G-protein coupled receptor 97
I	HHLG14g0942	HHLG13g0123	Importin-7	Cse1	importin-7
I	HHLG14g0997	HHLG13g0072	Excitatory amino acid transporter 3	Sodium:dicarboxylate symporter family	excitatory amino acid transporter 3
I	HHLG14g1018	HHLG13g0052	O-phosphoseryl-tRNA(Sec) selenium transferase	O-phosphoseryl-tRNA(Sec) selenium transferase, SepSecS	PREDICTED: O-phosphoseryl-tRNA(Sec) selenium transferase isoform X1
I	HHLG16g0078	HHLG15g0058	Ubiquitin fusion degradation protein 1 homolog	Ubiquitin fusion degradation protein UFD1	ubiquitin fusion degradation protein 1 homolog
I	HHLG16g0188	HHLG15g0137	Mitogen-activated protein kinase 13	Protein kinase domain	PREDICTED: mitogen-activated protein kinase 13
I	HHLG16g0203	HHLG15g0122	Frataxin, mitochondrial	Frataxin-like domain	frataxin, mitochondrial
I	HHLG16g0217	HHLG15g0107	Solute carrier family 2, facilitated glucose transporter member 6	Sugar (and other) transporter	PREDICTED: solute carrier family 2, facilitated glucose transporter member 6
I	HHLG16g0363	HHLG15g0398	-	-	hypothetical protein Z043_16893
I	HHLG16g0373	HHLG15g0408	Carnitine O-palmitoyltransferase 2, mitochondrial	Choline/Carnitine o-acyltransferase	RecName: Full=Carnitine O-palmitoyltransferase 2, mitochondrial; AltName: Full=Carnitine palmitoyltransferase II; Short=CPT II; Flags: Precursor
I	HHLG16g0472	HHLG15g0486	ATP synthase F(0) complex subunit B1, mitochondrial	Mitochondrial ATP synthase B chain precursor (ATP-synt_B)	ATP synthase F(0) complex subunit B1, mitochondrial
I	HHLG16g0703	HHLG15g0674	-	TNF(Tumour Necrosis Factor) family	PREDICTED: uncharacterized protein LOC560966 isoform X1
I	HHLG16g0765	HHLG15g0842	N-alpha-acetyltransferase 35, NatC auxiliary subunit	Mak10 subunit, NatC N(alpha)-terminal acetyltransferase	N-alpha-acetyltransferase 35, NatC auxiliary subunit
I	HHLG16g0831	HHLG15g0861	Mitofusin-2	Dynamin family	mitofusin-2
I	HHLG16g0906	HHLG15g0925	UbiA prenyltransferase domain-containing protein 1	UbiA prenyltransferase family	PREDICTED: ubiA prenyltransferase domain-containing protein 1-like
I	HHLG17g0189	HHLG18g0573	Very-long-chain (3R)-3-hydroxyacyl-CoA dehydratase 2	Protein tyrosine phosphatase-like protein, PTPLA	PREDICTED: very-long-chain (3R)-3-hydroxyacyl-CoA dehydratase 2
I	HHLG17g0297	HHLG18g0475	1-phosphatidylinositol 3-phosphate 5-kinase	FYVE zinc finger	PREDICTED: 1-phosphatidylinositol 3-phosphate 5-kinase isoform X8
I	HHLG17g0326	HHLG18g0249	Phosphatidylinositol N-acetylglucosaminyltransferase subunit A	Glycosyl transferases group 1	Zgc:56589
I	HHLG17g0347	HHLG18g0271	PHD finger protein 11	PHD-like zinc-binding domain	PREDICTED: uncharacterized protein phf11 isoform X2
I	HHLG17g0373	HHLG18g0294	Isocitrate dehydrogenase [NADP] cytoplasmic	Isocitrate/isopropylmalate dehydrogenase	isocitrate dehydrogenase
I	HHLG17g0396	HHLG18g0414	S-formylglutathione hydrolase	Putative esterase	S-formylglutathione hydrolase
I	HHLG17g0414	HHLG18g0440	WD repeat and FYVE domain-containing protein 2	FYVE zinc finger	WD repeat and FYVE domain-containing protein 2
I	HHLG17g0494	HHLG18g0240	Transcription termination factor 2	GRF zinc finger	PREDICTED: transcription termination factor 2
I	HHLG17g0504	HHLG18g0233	Aspartate--tRNA ligase, cytoplasmic	OB-fold nucleic acid binding domain	aspartate--tRNA ligase, cytoplasmic
I	HHLG17g0633	HHLG18g0328	Epithelial-stromal interaction protein 1	-	PREDICTED: epithelial-stromal interaction protein 1
I	HHLG17g0657	HHLG18g0118	Sacsin	HEPN domain	PREDICTED: sacsin
I	HHLG20g0023	HHLG19g0763	Sodium-coupled neutral amino acid transporter 9	Transmembrane amino acid transporter protein	sodium-coupled neutral amino acid transporter 9
I	HHLG20g0039	HHLG19g0745	Interleukin-6 receptor subunit beta	Fibronectin type III domain	PREDICTED: interleukin-6 receptor subunit beta isoform X1
I	HHLG20g0040	HHLG19g0746	Peptidyl-glycine alpha-amidating monooxygenase	NHL repeat	PREDICTED: peptidyl-glycine alpha-amidating monooxygenase isoform X1
I	HHLG20g0048	HHLG19g0739	Serine palmitoyltransferase 1	Aminotransferase class I and II	serine palmitoyltransferase 1
I	HHLG20g0054	HHLG19g0734	Transmembrane protein 150C	Frag1/DRAM/Sfk1 family	PREDICTED: transmembrane protein 150C isoform X1
I	HHLG20g0113	HHLG19g0674	COP9 signalosome complex subunit 4	PCI domain	PREDICTED: COP9 signalosome complex subunit 4
I	HHLG20g0184	HHLG19g0594	Stomatin-like protein 2, mitochondrial	SPFH domain / Band 7 family	stomatin-like protein 2, mitochondrial
I	HHLG20g0219	HHLG19g0555	Amine oxidase [flavin-containing] A	Flavin containing amine oxidoreductase	PREDICTED: amine oxidase
I	HHLG20g0234	HHLG19g0540	R3H and coiled-coil domain-containing protein 1	R3H domain	PREDICTED: R3H and coiled-coil domain-containing protein 1-like
I	HHLG20g0347	HHLG19g0422	HIV Tat-specific factor 1 homolog	RNA recognition motif. (a.k.a. RRM, RBD, or RNP domain)	HIV Tat-specific factor 1
I	HHLG20g0365	HHLG19g0404	WD repeat-containing protein 74	WD domain, G-beta repeat	WD repeat-containing protein 74
I	HHLG20g0387	HHLG19g0376	Vacuolar protein sorting-associated protein 11 homolog	Ring finger domain	vacuolar protein sorting-associated protein 11 homolog
I	HHLG20g0417	HHLG19g0344	DNA repair protein RAD51 homolog 3	-	DNA repair protein RAD51 homolog 3
I	HHLG20g0438	HHLG19g0324	Protein eva-1 homolog C	FAM176 family	PREDICTED: protein eva-1 homolog C isoform X1
I	HHLG20g0493	HHLG19g0270	Mitochondrial uncoupling protein 2	Mitochondrial carrier protein	RecName: Full=Mitochondrial uncoupling protein 2; Short=UCP 2; AltName: Full=Solute carrier family 25 member 8
I	HHLG20g0515	HHLG19g0245	Ubiquitin carboxyl-terminal hydrolase 25	Ubiquitin interaction motif	PREDICTED: ubiquitin carboxyl-terminal hydrolase 25 isoform X6
I	HHLG20g0584	HHLG19g0173	Beta-centractin	Actin	beta-centractin
I	HHLG20g0683	HHLG19g0085	Transmembrane emp24 domain-containing protein 2 (Fragment)	emp24/gp25L/p24 family/GOLD	PREDICTED: transmembrane emp24 domain-containing protein 2-like isoform X1
I	HHLG20g0710	HHLG19g0058	Nucleoredoxin-like protein 2	Thioredoxin-like	nucleoredoxin-like protein 2
I	HHLG20g0760	HHLG19g0005	E3 ubiquitin-protein ligase TTC3	Tetratricopeptide repeat	PREDICTED: E3 ubiquitin-protein ligase TTC3 isoform X1
I	HHLG21g0112	HHLG22g0247	Proteasome subunit alpha type-5	Proteasome subunit A N-terminal signature	proteasome subunit alpha type-5
I	HHLG21g0237	HHLG22g0468	CMP-N-acetylneuraminate-beta-galactosamide-alpha-2, 3-sialyltransferase 2	Glycosyltransferase family 29 (sialyltransferase)	PREDICTED: ST3 beta-galactoside alpha-2,3-sialyltransferase 2, like isoform X1
I	HHLG21g0472	HHLG22g0619	Lymphocyte antigen 75	Fibronectin type II domain	PREDICTED: lymphocyte antigen 75
I	HHLG21g0501	HHLG22g0730	Tether containing UBX domain for GLUT4	TUG ubiquitin-like domain	tether containing UBX domain for GLUT4
I	HHLG21g0505	HHLG22g0555	Small glutamine-rich tetratricopeptide repeat-containing protein alpha	TPR repeat	small glutamine-rich tetratricopeptide repeat-containing protein alpha
I	HHLG21g0535	HHLG22g0584	Transcription factor BTF3 homolog 4	NAC domain	transcription factor btf3-like protein 4
I	HHLG21g0687	HHLG22g0032	-	-	PREDICTED: leucine-rich repeat flightless-interacting protein 2-like
I	HHLG23g0013	HHLG24g0010	Mitotic checkpoint protein BUB3	WD domain, G-beta repeat	PREDICTED: mitotic checkpoint protein BUB3 isoform X1
I	HHLG23g0163	HHLG24g0147	Alpha-N-acetylgalactosaminide alpha-2,6-sialyltransferase 2	Glycosyltransferase family 29 (sialyltransferase)	PREDICTED: alpha-N-acetylgalactosaminide alpha-2,6-sialyltransferase 2
I	HHLG23g0215	HHLG24g0200	Complement C1q tumor necrosis factor-related protein 1	Collagen triple helix repeat (20 copies)	complement C1q tumor necrosis factor-related protein 1 precursor
I	HHLG23g0256	HHLG24g0242	NHL repeat-containing protein 2	NHL repeat	PREDICTED: NHL repeat-containing protein 2
I	HHLG23g0307	HHLG24g0297	Transmembrane protein 106B	Protein of unknown function (DUF1356)	Transmembrane protein 106A
I	HHLG23g0316	HHLG24g0307	Autism susceptibility gene 2 protein	Autism susceptibility gene 2 protein	PREDICTED: autism susceptibility gene 2 protein isoform X2
I	HHLG23g0367	HHLG24g0357	Poly(A) RNA polymerase, mitochondrial	Cid1 family poly A polymerase	PREDICTED: poly(A) RNA polymerase, mitochondrial
I	HHLG23g0433	HHLG24g0401	X-ray repair cross-complementing protein 5	SAP domain	Xrcc6 protein
I	HHLG23g0452	HHLG24g0604	5-oxoprolinase	Hydantoinase/oxoprolinase N-terminal region	5-oxoprolinase
I	HHLG23g0588	HHLG24g0539	26S protease regulatory subunit 8	ATPase family associated with various cellular activities (AAA)	26S protease regulatory subunit 8
I	HHLG23g0601	HHLG24g0553	Gamma-tubulin complex component 2	Spc97 / Spc98 family	gamma-tubulin complex component 2
I	HHLG23g0678	HHLG24g0754	Eukaryotic translation initiation factor 3 subunit C	PCI domain	PREDICTED: eukaryotic translation initiation factor 3 subunit C isoform X1
I	HHLG23g0687	HHLG24g0746	PAXIP1-associated glutamate-rich protein 1	PAXIP1-associated-protein-1 C term PTIP binding protein	PREDICTED: PAXIP1-associated glutamate-rich protein 1
I	HHLG26g0310	HHLG25g0327	Pecanex-like protein 2	Pecanex protein (C-terminus)	PREDICTED: pecanex-like protein 2 isoform X1
I	HHLG26g0315	HHLG25g0331	Angiotensinogen	Serpin (serine protease inhibitor)	angiotensinogen precursor
I	HHLG26g0322	HHLG25g0338	Ras-related protein Rab-4A	Ras family	Rab4a protein, partial
I	HHLG26g0381	HHLG25g0402	Sialin	Major Facilitator Superfamily	sialin
I	HHLG26g0392	HHLG25g0413	Succinate dehydrogenase assembly factor 4, mitochondrial	Protein of unknown function (DUF1674)	UPF0369 protein C6orf57 homolog
I	HHLG26g0527	HHLG25g0501	DNA excision repair protein ERCC-6	Helicase conserved C-terminal domain	PREDICTED: DNA excision repair protein ERCC-6
I	HHLG26g0639	HHLG25g0609	Legumain	Peptidase C13 family	legumain precursor
I	HHLG26g0646	HHLG25g0616	Cytochrome c oxidase assembly protein COX16 homolog, mitochondrial	Cytochrome c oxidase assembly protein COX16	COX16 cytochrome c oxidase assembly homolog
I	HHLG26g0731	HHLG25g0708	Eukaryotic translation initiation factor 3 subunit L	RNA polymerase I-associated factor PAF67	eukaryotic translation initiation factor 3 subunit L
I	HHLG26g0766	HHLG25g0758	Arginyl-tRNA--protein transferase 1	Arginine-tRNA-protein transferase, N terminus	arginyl-tRNA--protein transferase 1
I	HHLG26g0774	HHLG25g0765	Anaphase-promoting complex subunit 1	Anaphase-promoting complex subunit 1	PREDICTED: anaphase-promoting complex subunit 1 isoform X2
I	HHLG27g0037	HHLG28g0073	Copper-transporting ATPase 1	E1-E2 ATPase	copper-transporting ATPase 1
I	HHLG27g0144	HHLG28g0123	Fos-related antigen 1	bZIP transcription factor	fos-related antigen 1
I	HHLG27g0211	HHLG28g0192	NKAP-like protein	Ras-induced vulval development antagonist	NF-kappa-B-activating protein
I	HHLG27g0287	HHLG28g0272	Glutathione reductase, mitochondrial	Pyridine nucleotide-disulphide oxidoreductase, dimerisation domain	PREDICTED: glutathione reductase, mitochondrial isoform X1
I	HHLG27g0474	HHLG28g0474	Stimulator of interferon genes protein	Transmembrane protein 173	stimulator of interferon genes
I	HHLG27g0544	HHLG28g0535	Coagulation factor VIII	Multicopper oxidase	PREDICTED: coagulation factor VIII
I	HHLG27g0638	HHLG28g0662	Nuclear factor 7, ovary	Zinc finger, C3HC4 type (RING finger)	Similar to Tripartite motif-containing protein 62
I	HHLG27g0659	HHLG28g0740	Magnesium transporter protein 1	Thioredoxin	magnesium transporter protein 1 precursor
I	HHLG27g0675	HHLG28g0724	Probable alpha-ketoglutarate-dependent hypophosphite dioxygenase	Phytanoyl-CoA dioxygenase (PhyH)	Zgc:174917 protein
I	HHLG27g0683	HHLG28g0714	Stress-70 protein, mitochondrial	Hsp70 protein	Heat shock protein 9
I	HHLG30g0082	HHLG29g0078	Glia-derived nexin	Serpin (serine protease inhibitor)	glia-derived nexin precursor
I	HHLG30g0215	HHLG29g0209	NEDD4-binding protein 2-like 2	AAA domain	PREDICTED: NEDD4-binding protein 2-like 2
I	HHLG30g0328	HHLG29g0336	Replication protein A 70 kDa DNA-binding subunit	OB-fold nucleic acid binding domain	replication protein A 70 kDa DNA-binding subunit
I	HHLG30g0346	HHLG29g0357	Vacuolar protein sorting-associated protein 53 homolog	Vps53-like, N-terminal	PREDICTED: vacuolar protein sorting-associated protein 53 homolog isoform X1
I	HHLG30g0518	HHLG29g0631	39S ribosomal protein L28, mitochondrial	Ribosomal L28 family	39S ribosomal protein L28, mitochondrial
I	HHLG30g0555	HHLG29g0581	Ribosomal RNA-processing protein 8	Hypothetical methyltransferase	novel protein
I	HHLG30g0595	HHLG29g0452	AP-2 complex subunit sigma	Clathrin adaptor complex small chain	PREDICTED: AP-2 complex subunit sigma-like
I	HHLG30g0600	HHLG29g0447	Transmembrane protein 160	-	transmembrane protein 160
I	HHLG30g0613	HHLG29g0691	G-protein coupled receptor 4	7 transmembrane receptor (rhodopsin family)	G protein-coupled receptor 184 isoform 1
I	HHLG30g0640	HHLG29g0534	Bromodomain and WD repeat-containing protein 1	Bromodomain	PREDICTED: bromodomain and WD repeat-containing protein 1 isoform X1
I	HHLG32g0100	HHLG31g0901	Inactive phospholipase C-like protein 2	C2 domain	PREDICTED: inactive phospholipase C-like protein 2
I	HHLG32g0145	HHLG31g0856	RNA-binding protein 8A	RNA recognition motif. (a.k.a. RRM, RBD, or RNP domain)	RNA-binding protein 8A
I	HHLG32g0388	HHLG31g0458	Derlin-1	Der1-like family	derlin-1
I	HHLG32g0396	HHLG31g0450	Probable 2-ketogluconate reductase	D-isomer specific 2-hydroxyacid dehydrogenase, catalytic domain	Zgc:136493 protein
I	HHLG32g0406	HHLG31g0440
I	HHLG32g0514	HHLG31g0390	Zinc finger protein 574	C2H2-type zinc finger	zinc finger protein 574
I	HHLG32g0539	HHLG31g0608	Lysophospholipid acyltransferase 7	MBOAT, membrane-bound O-acyltransferase family	lysophospholipid acyltransferase 7
I	HHLG32g0545	HHLG31g0602	40S ribosomal protein S9	S4 domain	40S ribosomal protein S9
I	HHLG32g0583	HHLG31g0566	T-complex protein 1 subunit gamma	TCP-1/cpn60 chaperonin family	Chaperonin containing TCP1, subunit 3 (gamma)
I	HHLG32g0620	HHLG31g0529	E3 ubiquitin-protein ligase TRIM33	B-box zinc finger	PREDICTED: E3 ubiquitin-protein ligase TRIM33 isoform X1
I	HHLG32g0720	HHLG31g0324	RUN and SH3 domain-containing protein 1	RUN domain	PREDICTED: RUN and SH3 domain-containing protein 1 isoform X1
I	HHLG34g0432	HHLG33g0435	Absent in melanoma 1 protein	Beta/Gamma crystallin	PREDICTED: absent in melanoma 1 protein isoform X2
I	HHLG34g0531	HHLG33g0541	Poly(ADP-ribose) glycohydrolase ARH3	ADP-ribosylglycohydrolase	poly(ADP-ribose) glycohydrolase ARH3
I	HHLG34g0568	HHLG33g0578	Xanthine dehydrogenase/oxidase	2Fe-2S iron-sulfur cluster binding domain	PREDICTED: xanthine dehydrogenase/oxidase
I	HHLG34g0601	HHLG33g0714	Radical S-adenosyl methionine domain-containing protein 2	4Fe-4S single cluster domain	IFN-inducible and antiviral protein
I	HHLG34g0602	HHLG33g0715	UMP-CMP kinase 2, mitochondrial	Thymidylate kinase	PREDICTED: UMP-CMP kinase 2, mitochondrial
I	HHLG34g0653	HHLG33g0651	Complement component C1q receptor	Lectin C-type domain	PREDICTED: complement component C1q receptor
I	HHLG34g0667	HHLG33g0668	Maleylacetoacetate isomerase	Glutathione S-transferase, C-terminal domain	maleylacetoacetate isomerase isoform 1
I	HHLG34g0782	HHLG33g0808	Ribosomal protein S6 kinase-like 1	Protein kinase domain	PREDICTED: ribosomal protein S6 kinase-like 1
I	HHLG36g0036	HHLG35g0712	DCN1-like protein 5	Cullin binding	PREDICTED: DCN1-like protein 5 isoform X1
I	HHLG36g0048	HHLG35g0658	Uncharacterized protein KIAA0355	-	PREDICTED: uncharacterized protein KIAA0355 homolog
I	HHLG36g0094	HHLG35g0602	RNA-binding protein NOB1	Nin one binding (NOB1) Zn-ribbon like	PREDICTED: RNA-binding protein NOB1 isoform X1
I	HHLG36g0162	HHLG35g0566	Transmembrane protein 53	Eukaryotic protein of unknown function (DUF829)	Si:dkey-5i3.5
I	HHLG36g0186	HHLG35g0541	Nuclear pore complex protein Nup205	Nuclear pore complex scaffold, nucleoporins 186/192/205	PREDICTED: nuclear pore complex protein Nup205 isoform X2
I	HHLG36g0352	HHLG35g0368	Choline kinase alpha	Choline/ethanolamine kinase	Chka protein
I	HHLG36g0410	HHLG35g0319	Cytochrome b-245 light chain	Cytochrome Cytochrome b558 alpha-subunit	cytochrome b245 alpha polypeptide
I	HHLG36g0431	HHLG35g0271	Zinc finger protein RFP	B-box zinc finger	PREDICTED: E3 ubiquitin/ISG15 ligase TRIM25
I	HHLG36g0438	HHLG35g0264	N-acetyltransferase 10	Possible tRNA binding domain	N-acetyltransferase 10
I	HHLG36g0452	HHLG35g0295	Translocon-associated protein subunit gamma	Translocon-associated protein, gamma subunit (TRAP-gamma)	PREDICTED: translocon-associated protein subunit gamma
I	HHLG36g0546	HHLG35g0150	Small nuclear ribonucleoprotein Sm D2	LSM domain	small nuclear ribonucleoprotein Sm D2
I	HHLG38g0083	HHLG37g0109	Small nuclear ribonucleoprotein Sm D1	LSM domain	PREDICTED: small nuclear ribonucleoprotein Sm D1
I	HHLG38g0152	HHLG37g0148	Protein glass	Zinc finger, C2H2 type	PREDICTED: zinc finger protein 350 isoform X2
I	HHLG38g0230	HHLG37g0213	HCLS1-associated protein X-1	-	HCLS1-associated protein X-1
I	HHLG38g0315	HHLG37g0307	Translocon-associated protein subunit beta	Translocon-associated protein beta (TRAPB)	PREDICTED: translocon-associated protein subunit beta isoform X1
I	HHLG38g0388	HHLG37g0730	Interleukin enhancer-binding factor 2 homolog	DZF domain	interleukin enhancer binding factor 2
I	HHLG38g0403	HHLG37g0325	Probable phospholipid-transporting ATPase IIB	E1-E2 ATPase	PREDICTED: probable phospholipid-transporting ATPase IIB isoform X1
I	HHLG38g0432	HHLG37g0484	Programmed cell death 6-interacting protein	ALIX V-shaped domain binding to HIV	PREDICTED: programmed cell death 6-interacting protein isoform X1
I	HHLG38g0482	HHLG37g0429	Vacuolar protein sorting-associated protein 28 homolog	VPS28 protein	vacuolar protein sorting-associated protein 28 homolog
I	HHLG38g0521	HHLG37g0385	Cytoplasmic dynein 1 light intermediate chain 1	Dynein light intermediate chain (DLIC)	cytoplasmic dynein 1 light intermediate chain 1
I	HHLG38g0548	HHLG37g0358	Nuclear factor erythroid 2-related factor 1	bZIP Maf transcription factor	nuclear factor, erythroid 2-like 3
I	HHLG38g0651	HHLG37g0592	Ribonucleoside-diphosphate reductase subunit M2 B	Ribonucleotide reductase, small chain	ribonucleotide reductase small subunit p53R2ii
I	HHLG38g0719	HHLG37g0699	Transmembrane protein C9orf91 homolog	Domain of unknown function (DUF4481)	PREDICTED: transmembrane protein C9orf91 homolog
I	HHLG39g0084	HHLG40g0105	E3 UFM1-protein ligase 1	Uncharacterized conserved protein (DUF2042)	E3 UFM1-protein ligase 1
I	HHLG39g0128	HHLG40g0154	Ectonucleotide pyrophosphatase/phosphodiesterase family member 1	Somatomedin B domain	PREDICTED: ectonucleotide pyrophosphatase/phosphodiesterase family member 1 isoform X1
I	HHLG39g0360	HHLG40g0382	Exocyst complex component 1	Exocyst complex component SEC3 N-terminal PIP2 binding PH	PREDICTED: exocyst complex component 1 isoform X1
I	HHLG39g0363	HHLG40g0385	Solute carrier family 35 member F6	Solute carrier family 35	solute carrier family 35 member F6
I	HHLG39g0431	HHLG40g0453	Protein max	Helix-loop-helix DNA-binding domain	myc associate protein X
I	HHLG39g0434	HHLG40g0456	Sushi domain-containing protein 6	Sushi repeat (SCR repeat)	PREDICTED: uncharacterized protein KIAA0247 homolog isoform X2
I	HHLG39g0501	HHLG40g0525	ATP-dependent RNA helicase DDX1	Helicase conserved C-terminal domain	ATP-dependent RNA helicase DDX1
I	HHLG39g0506	HHLG40g0529	Enhancer of rudimentary homolog	Enhancer of rudimentary	PREDICTED: enhancer of rudimentary homolog
I	HHLG39g0570	HHLG40g0678	60S ribosomal protein L7-like 1	Ribosomal L30 N-terminal domain	60S ribosomal protein L7-like 1
I	HHLG39g0602	HHLG40g0697	Cyclic AMP-dependent transcription factor ATF-3	bZIP transcription factor	cyclic AMP-dependent transcription factor ATF-3
I	HHLG39g0692	HHLG40g0766	Lysosomal-associated transmembrane protein 4A	Golgi 4-transmembrane spanning transporter	lysosomal-associated transmembrane protein 4A
I	HHLG39g0724	HHLG40g0659	Transmembrane emp24 domain-containing protein 10	emp24/gp25L/p24 family/GOLD	transmembrane emp24 domain-containing protein 10 isoform 1 precursor
I	HHLG42g0091	HHLG41g0158	Probable helicase senataxin	SEN1 N terminal	PREDICTED: probable helicase senataxin isoform X2
I	HHLG42g0095	HHLG41g0162	Uridine-cytidine kinase 1	Phosphoribulokinase / Uridine kinase family	uridine-cytidine kinase 1
I	HHLG42g0100	HHLG41g0167	Nucleoporin NUP188 homolog	Nucleoporin subcomplex protein binding to Pom34	PREDICTED: nucleoporin NUP188 homolog
I	HHLG42g0110	HHLG41g0028	ATP synthase subunit alpha, mitochondrial	ATP synthase alpha/beta family, beta-barrel domain	ATP synthase subunit alpha, mitochondrial
I	HHLG42g0185	HHLG41g0210	Nucleolar protein 56	NOP5NT (NUC127) domain	nucleolar protein 56 isoform 1
I	HHLG42g0425	HHLG41g0434	Nuclear factor related to kappa-B-binding protein	NFRKB Winged Helix-like	nuclear factor related to kappa-B-binding protein
I	HHLG42g0428	HHLG41g0448	Protein phosphatase methylesterase 1	Alpha/beta hydrolase family	protein phosphatase methylesterase 1
I	HHLG42g0493	HHLG41g0510	U4/U6.U5 tri-snRNP-associated protein 1	SART-1 family	U4/U6.U5 tri-snRNP-associated protein 1
I	HHLG42g0599	HHLG41g0594	Proteasome maturation protein	Proteasome maturation factor UMP1	proteasome maturation protein
I	HHLG42g0640	HHLG41g0672	Protein FAM114A2	Protein of unknown function (DUF719)	PREDICTED: protein FAM114A2
I	HHLG42g0687	HHLG41g0733	Leucine--tRNA ligase, cytoplasmic	Anticodon-binding domain of tRNA	PREDICTED: leucine--tRNA ligase, cytoplasmic-like
I	HHLG42g0720	HHLG41g0766	NHS-like protein 2	-	PREDICTED: NHS-like protein 2
I	HHLG42g0772	HHLG41g0834	Thioredoxin domain-containing protein 15	-	PREDICTED: thioredoxin domain-containing protein 15 isoform X2
I	HHLG43g0110	HHLG44g0093	Uncharacterized protein C19orf44	Domain of unknown function (DUF4614)	PREDICTED: uncharacterized protein C19orf44 homolog isoform X1
I	HHLG43g0161	HHLG44g0160	Coiled-coil domain-containing glutamate-rich protein 1	Coiled-coil domain-containing glutamate-rich protein family 1	PREDICTED: coiled-coil domain-containing glutamate-rich protein 1
I	HHLG43g0174	HHLG44g0172	Ubiquitin carboxyl-terminal hydrolase BAP1	Ubiquitin carboxyl-terminal hydrolase, family 1	PREDICTED: ubiquitin carboxyl-terminal hydrolase BAP1 isoform X1
I	HHLG43g0207	HHLG44g0208	Alpha-1,6-mannosylglycoprotein 6-beta-N-acetylglucosaminyltransferase A	Domain of unknown function (DUF4525)	alpha-1,6-mannosylglycoprotein 6-beta-N-acetylglucosaminyltransferase A
I	HHLG43g0337	HHLG44g0343	MICOS complex subunit MIC13	-	protein QIL1
I	HHLG43g0552	HHLG44g0527	Protein SSUH2 homolog	-	Zgc:136895
I	HHLG45g0021	HHLG46g0016	Beta-enolase	Enolase, N-terminal domain	PREDICTED: beta-enolase
I	HHLG45g0037	HHLG46g0030	PC4 and SFRS1-interacting protein	PWWP domain	LOC402866 protein, partial
I	HHLG45g0046	HHLG46g0036	Probable ATP-dependent RNA helicase DDX58	Helicase conserved C-terminal domain	retinoic acid-inducible protein I
I	HHLG45g0079	HHLG46g0081	ATP-binding cassette sub-family E member 1	4Fe-4S binding domain	ATP-binding cassette sub-family E member 1
I	HHLG45g0207	HHLG46g0346	Uncharacterized protein C1orf127	Domain of unknown function (DUF4556)	PREDICTED: uncharacterized protein C1orf127 homolog
I	HHLG45g0248	HHLG46g0302	SH3 domain-binding glutamic acid-rich-like protein 3	SH3-binding, glutamic acid-rich protein	SH3 domain-binding glutamic acid-rich-like protein 3 isoform 2
I	HHLG45g0314	HHLG46g0443	45 kDa calcium-binding protein	EF hand	45 kDa calcium-binding protein precursor
I	HHLG45g0460	HHLG46g0601	Tuftelin-interacting protein 11	G-patch domain	PREDICTED: tuftelin-interacting protein 11 isoform X1
I	HHLG45g0476	HHLG46g0616	COMM domain-containing protein 7	HCaRG protein	COMM domain-containing protein 7
I	HHLG45g0505	HHLG46g0251	Small nuclear ribonucleoprotein G	LSM domain	Zgc:103688
I	HHLG45g0560	HHLG46g0196	Tetraspanin-31	Tetraspanin family	sarcoma amplified sequence
I	HHLG45g0582	HHLG46g0170	Tumor necrosis factor receptor superfamily member 14	-	CD40 molecule, TNF receptor superfamily member 5 precursor
I	HHLG45g0784	HHLG46g0812	E3 ubiquitin-protein ligase RNF114	Zinc finger, C3HC4 type (RING finger)	E3 ubiquitin-protein ligase RNF114
I	HHLG47g0002	HHLG48g0001	NEDD4-like E3 ubiquitin-protein ligase WWP1	C2 domain	PREDICTED: NEDD4-like E3 ubiquitin-protein ligase WWP1-like
I	HHLG47g0004	HHLG48g0002	GPI mannosyltransferase 1	Mannosyltransferase (PIG-M)	GPI mannosyltransferase 1
I	HHLG47g0101	HHLG48g0109	-	-	PREDICTED: uncharacterized protein si:ch211-183d21.1
I	HHLG47g0384	HHLG48g0400	Myeloid differentiation primary response protein MyD88	Death domain	primary response protein 88a
I	HHLG47g0443	HHLG48g0463	XK-related protein 9	XK-related protein	PREDICTED: XK-related protein 9 isoform X1
I	HHLG47g0468	HHLG48g0486	Programmed cell death protein 6	EF-hand domain pair	programmed cell death protein 6
I	HHLG47g0566	HHLG48g0591	Enoyl-CoA delta isomerase 2, mitochondrial	Enoyl-CoA hydratase/isomerase	enoyl-CoA delta isomerase 2, mitochondrial
I	HHLG47g0586	HHLG48g0607	Cullin-2	Cullin protein neddylation domain	PREDICTED: cullin-2
I	HHLG49g0136	HHLG50g0526	Phosphatidylserine synthase 2	Phosphatidyl serine synthase	PREDICTED: phosphatidylserine synthase 2
I	HHLG49g0137	HHLG50g0525	L-fucose kinase	GHMP kinases N terminal domain	PREDICTED: L-fucose kinase
I	HHLG49g0140	HHLG50g0520	BET1-like protein	SNARE domain	BET1-like protein
I	HHLG49g0152	HHLG50g0503	Probable 2-oxoglutarate dehydrogenase E1 component DHKTD1, mitochondrial	Transketolase, pyrimidine binding domain	probable 2-oxoglutarate dehydrogenase E1 component DHKTD1, mitochondrial
I	HHLG49g0162	HHLG50g0492	Protein unc-45 homolog A	Tetratricopeptide repeat	Unc45a
I	HHLG49g0225	HHLG50g0404	T-complex protein 11-like protein 1	T-complex protein 11	unnamed protein product
I	HHLG49g0237	HHLG50g0415	Anamorsin	Cytokine-induced anti-apoptosis inhibitor 1, Fe-S biogenesis	PREDICTED: anamorsin-B-like
I	HHLG49g0251	HHLG50g0431	Group XV phospholipase A2	Lecithin:cholesterol acyltransferase	Pla2g15 protein
I	HHLG49g0293	HHLG50g0378	NADH dehydrogenase [ubiquinone] 1 alpha subcomplex subunit 9, mitochondrial	NAD dependent epimerase/dehydratase family	NADH dehydrogenase
I	HHLG49g0314	HHLG50g0352	Protein preY, mitochondrial	Trm112p-like protein	protein preY, mitochondrial
I	HHLG49g0423	HHLG50g0216	Alpha-aminoadipic semialdehyde synthase, mitochondrial	Alanine dehydrogenase/PNT, N-terminal domain	alpha-aminoadipic semialdehyde synthase, mitochondrial
I	HHLG49g0568	HHLG50g0064	AFG3-like protein 1	FtsH Extracellular	PREDICTED: AFG3-like protein 1
II	HHLG1g0136	HHLG2g0159	T-complex protein 1 subunit delta	TCP-1/cpn60 chaperonin family	PREDICTED: T-complex protein 1 subunit delta-like
II	HHLG1g0281	HHLG2g0238	Hydroxyacyl-coenzyme A dehydrogenase, mitochondrial	3-hydroxyacyl-CoA dehydrogenase, C-terminal domain	hydroxyacyl-coenzyme A dehydrogenase, mitochondrial
II	HHLG1g0299	HHLG2g0255	Up-regulated during skeletal muscle growth protein 5	ATP synthase regulation	up-regulated during skeletal muscle growth protein 5
II	HHLG1g0356	HHLG2g0382	-	-	PREDICTED: uncharacterized protein si:dkey-9i23.6
II	HHLG1g0441	HHLG2g0486	Translationally-controlled tumor protein homolog	Translationally controlled tumour protein	translationally-controlled tumor protein
II	HHLG1g0525	HHLG2g0994	60S ribosomal protein L24	Ribosomal protein L24e	PREDICTED: 60S ribosomal protein L24
II	HHLG1g0539	HHLG2g0975	Cullin-4A	Cullin protein neddylation domain	PREDICTED: cullin-4A
II	HHLG1g0550	HHLG2g0967	Vitamin K-dependent protein S	Vitamin K-dependent carboxylation/gamma-carboxyglutamic (GLA) domain	vitamin K-dependent protein S precursor
II	HHLG1g0627	HHLG2g0896	Bifunctional purine biosynthesis protein PURH	MGS-like domain	bifunctional purine biosynthesis protein PURH
II	HHLG1g0638	HHLG2g0927	General transcription factor 3C polypeptide 3	-	general transcription factor 3C polypeptide 3
II	HHLG1g0697	HHLG2g0890	RING finger protein 175	Ring finger domain	Zgc:56665 protein
II	HHLG1g0702	HHLG2g0881	Eukaryotic translation initiation factor 3 subunit F	Maintenance of mitochondrial structure and function	eukaryotic translation initiation factor 3 subunit F
II	HHLG1g0904	HHLG2g0608	dCTP pyrophosphatase 1	MazG nucleotide pyrophosphohydrolase domain	glutamyl-tRNA(Gln) amidotransferase subunit B, mitochondrial
II	HHLG3g0049	HHLG4g0051	Tubulin beta-2 chain	Tubulin C-terminal domain	Tubulin beta-2A chain
II	HHLG3g0052	HHLG4g0054	HIG1 domain family member 1A, mitochondrial	Hypoxia induced protein conserved region	HIG1 domain family member 1A
II	HHLG3g0275	HHLG4g0106	Uncharacterized protein NCBP2-AS2	-	PREDICTED: uncharacterized protein NCBP2-AS2-like
II	HHLG3g0282	HHLG4g0096	pre-mRNA 3' end processing protein WDR33	WD domain, G-beta repeat	pre-mRNA 3' end processing protein WDR33 isoform 1
II	HHLG3g0381	HHLG4g0427	MARVEL domain-containing protein 2	Membrane-associating domain	PREDICTED: occludin/ELL domain-containing protein 1
II	HHLG3g0542	HHLG4g0619	Sodium- and chloride-dependent glycine transporter 1	Sodium:neurotransmitter symporter family	PREDICTED: sodium- and chloride-dependent glycine transporter 1 isoform X1
II	HHLG3g0556	HHLG4g0496	Zinc finger SWIM domain-containing protein 5	-	zinc finger SWIM domain-containing protein 5
II	HHLG3g0712	HHLG4g0781	Apolipoprotein M	ApoM domain	apolipoprotein M
II	HHLG3g0742	HHLG4g0812	Cell adhesion molecule 3	CD80-like C2-set immunoglobulin domain	cell adhesion molecule 3
II	HHLG5g0088	HHLG6g1014	Cerebellar degeneration-related protein 2-like	-	PREDICTED: cerebellar degeneration-related protein 2-like isoform X2
II	HHLG5g0129	HHLG6g0974	Sterol regulatory element-binding protein 1	Helix-loop-helix DNA-binding domain	sterol regulatory element-binding protein 1
II	HHLG5g0165	HHLG6g0940	TBC1 domain family member 16	Rab-GTPase-TBC domain	TBC1 domain family member 16
II	HHLG5g0312	HHLG6g0791	Ankyrin repeat and SOCS box protein 16	SOCS box	ankyrin repeat and SOCS box protein 16
II	HHLG5g0433	HHLG6g0662	Septin-9	Septin	PREDICTED: septin-12 isoform X1
II	HHLG5g0472	HHLG6g0625	ER membrane protein complex subunit 10	-	RecName: Full=ER membrane protein complex subunit 10; Flags: Precursor
II	HHLG5g0479	HHLG6g0618	Histone-lysine N-methyltransferase SUV420H2	SET domain	PREDICTED: uncharacterized protein LOC103033839 isoform X1
II	HHLG5g0556	HHLG6g0543	RNA-binding protein FUS	Zn-finger in Ran binding protein and others	PREDICTED: RNA-binding protein FUS, partial
II	HHLG5g0570	HHLG6g0530	Primary amine oxidase, liver isozyme	Copper amine oxidase, N3 domain	amine oxidase, copper containing 2
II	HHLG5g0579	HHLG6g0519	60S ribosomal protein L23	Ribosomal protein L14p/L23e	60S ribosomal protein L23
II	HHLG5g0623	HHLG6g0473	E3 ubiquitin-protein ligase TRAF7	Zinc finger, C3HC4 type (RING finger)	PREDICTED: E3 ubiquitin-protein ligase TRAF7-like
II	HHLG5g0637	HHLG6g0461	Actin-related protein 2/3 complex subunit 1A	WD domain, G-beta repeat	PREDICTED: actin-related protein 2/3 complex subunit 1A isoform X1
II	HHLG5g0716	HHLG6g0383	ATP synthase subunit f, mitochondrial	Mitochondrial F1F0-ATP synthase, subunit f	mitochondrial ATP synthase subunit f
II	HHLG5g0788	HHLG6g0312	Cell death-inducing p53-target protein 1	LITAF-like zinc ribbon domain	cell death-inducing p53-target protein 1
II	HHLG5g0807	HHLG6g0288	Eukaryotic translation initiation factor 3 subunit G	RNA recognition motif. (a.k.a. RRM, RBD, or RNP domain)	PREDICTED: eukaryotic translation initiation factor 3 subunit G-like
II	HHLG5g0992	HHLG6g0083	RNA-binding protein with serine-rich domain 1	RNA recognition motif. (a.k.a. RRM, RBD, or RNP domain)	PREDICTED: RNA-binding protein with serine-rich domain 1-like
II	HHLG5g1084	HHLG6g0008	Transcription factor 20	PHD-like zinc-binding domain	PREDICTED: transcription factor 20
II	HHLG7g0023	HHLG8g0077	60S ribosomal protein L18a	Ribosomal proteins 50S-L18Ae/60S-L20/60S-L18A	unnamed protein product, partial
II	HHLG7g0045	HHLG8g0038	Putative homeodomain transcription factor 2	Male germ-cell putative homeodomain transcription factor	Putative homeodomain transcription factor 2, partial
II	HHLG7g0051	HHLG8g0044	Transmembrane protein 181	Wnt-binding factor required for Wnt secretion	Si:ch211-51e12.4 protein
II	HHLG7g0337	HHLG8g0349	Prestin	STAS domain	prestin
II	HHLG7g0354	HHLG8g0365	Mesoderm-specific transcript homolog protein	Alpha/beta hydrolase family	alpha/beta hydroxylase
II	HHLG7g0440	HHLG8g0456	Protein DENND6B	Transport protein Avl9	protein DENND6B
II	HHLG7g0550	HHLG8g0513	ATP synthase subunit gamma, mitochondrial	ATP synthase	ATP synthase subunit gamma, mitochondrial
II	HHLG9g0192	HHLG10g0870	Alpha-mannosidase 2	Alpha mannosidase middle domain	PREDICTED: alpha-mannosidase 2 isoform X1
II	HHLG9g0398	HHLG10g0655	G-protein coupled receptor 98	Calx-beta domain	PREDICTED: G-protein coupled receptor 98 isoform X2
II	HHLG9g0425	HHLG10g0627	Vitamin D-binding protein	Serum albumin family	vitamin D-binding protein precursor
II	HHLG9g0453	HHLG10g0597	Protein RUFY3	RUN domain	PREDICTED: protein RUFY3 isoform X3
II	HHLG9g0476	HHLG10g0573	Elongation factor 2	Elongation factor Tu domain 2	PREDICTED: elongation factor 2
II	HHLG9g0572	HHLG10g0477	F-box only protein 50	F-box associated region	nonspecific cytotoxic cell receptor protein
II	HHLG9g0585	HHLG10g0464	-	-	Zgc:158432
II	HHLG9g0629	HHLG10g0422	Ubiquitin carboxyl-terminal hydrolase 20	Zn-finger in ubiquitin-hydrolases and other protein	PREDICTED: ubiquitin carboxyl-terminal hydrolase 20 isoform X1
II	HHLG9g0775	HHLG10g0189	-	-	PREDICTED: uncharacterized protein LOC568178 isoform X1
II	HHLG9g0797	HHLG10g0211	Krueppel-like factor 9	Zinc-finger double domain	BTEB transcription factor
II	HHLG9g0801	HHLG10g0216	Guanine deaminase	Amidohydrolase family	guanine deaminase
II	HHLG9g0813	HHLG10g0229	Protein PAXX	PAXX, PAralog of XRCC4 and XLF, also called C9orf142	Zgc:193538
II	HHLG9g0814	HHLG10g0230	Diphthine methyltransferase	WD domain, G-beta repeat	diphthamide biosynthesis protein 7
II	HHLG9g1054	HHLG10g1019	RING finger and transmembrane domain-containing protein 2	Ring finger domain	PREDICTED: RING finger and transmembrane domain-containing protein 2 isoform X2
II	HHLG9g1194	HHLG10g1168	Argininosuccinate synthase	Arginosuccinate synthase	argininosuccinate synthase
II	HHLG9g1206	HHLG10g1181	Protein Hook homolog 3	HOOK protein	PREDICTED: protein Hook homolog 3-like
II	HHLG11g0006	HHLG12g0841	RNA-binding protein 5	Zn-finger in Ran binding protein and others	PREDICTED: RNA-binding protein 5-like
II	HHLG11g0053	HHLG12g0894	Protein RTF2 homolog	Rtf2 RING-finger	Zgc:55448 protein
II	HHLG11g0378	HHLG12g0702	Prostaglandin E2 receptor EP3 subtype	7 transmembrane receptor (rhodopsin family)	PREDICTED: prostaglandin E2 receptor EP3 subtype isoform X1
II	HHLG11g0379	HHLG12g0701	Zinc finger Ran-binding domain-containing protein 2	Zn-finger in Ran binding protein and others	PREDICTED: zinc finger Ran-binding domain-containing protein 2 isoform X2
II	HHLG11g0388	HHLG12g0692	Leucine-rich repeat-containing protein 15	Leucine rich repeat	leucine-rich repeat-containing protein 15 precursor
II	HHLG11g0456	HHLG12g0624	Protein WWC3	WW domain	PREDICTED: protein WWC3 isoform X2
II	HHLG11g0474	HHLG12g0604	Basic immunoglobulin-like variable motif-containing protein	-	basic, immunoglobulin-like variable motif-containing protein
II	HHLG11g0552	HHLG12g0549	Uncharacterized protein KIAA1107	Domain of unknown function (DUF4596)	PREDICTED: uncharacterized protein KIAA1107 isoform X1
II	HHLG11g0744	HHLG12g0217	Obg-like ATPase 1	50S ribosome-binding GTPase	obg-like ATPase 1 isoform 1
II	HHLG11g0855	HHLG12g0107	RNA-binding protein 27	-	PREDICTED: RNA-binding protein 26 isoform X4
II	HHLG14g0160	HHLG13g0981	Tyrosine-protein kinase transforming protein Fps	Fes/CIP4, and EFC/F-BAR homology domain	PREDICTED: tyrosine-protein kinase Fes/Fps isoform X2
II	HHLG14g0403	HHLG13g0832	snRNA-activating protein complex subunit 2	Small nuclear RNA activating complex subunit 2, SNAP190 Myb	PREDICTED: snRNA-activating protein complex subunit 2
II	HHLG14g0566	HHLG13g0388	-	-	PREDICTED: proteoglycan 4
II	HHLG14g0601	HHLG13g0569	FH1/FH2 domain-containing protein 3	Formin Homology 2 Domain	PREDICTED: FH1/FH2 domain-containing protein 1-like isoform X1
II	HHLG14g0629	HHLG13g0424	Kinesin-like protein KIF9	Kinesin motor domain	PREDICTED: kinesin-like protein KIF9
II	HHLG14g0646	HHLG13g0519	Repressor of RNA polymerase III transcription MAF1 homolog	Maf1 regulator	PREDICTED: repressor of RNA polymerase III transcription MAF1 homolog
II	HHLG14g0654	HHLG13g0510	Receptor-type tyrosine-protein phosphatase eta	Fibronectin type III domain	receptor-type tyrosine-protein phosphatase eta precursor
II	HHLG14g0973	HHLG13g0092	60S ribosomal protein L13	Ribosomal protein L13e	PREDICTED: 60S ribosomal protein L13
II	HHLG16g0092	HHLG15g0072	Dedicator of cytokinesis protein 5	Variant SH3 domain	dedicator of cytokinesis protein 5
II	HHLG16g0117	HHLG15g0212	Peptidyl-prolyl cis-trans isomerase C	Cyclophilin type peptidyl-prolyl cis-trans isomerase/CLD	PREDICTED: peptidyl-prolyl cis-trans isomerase C-like
II	HHLG16g0158	HHLG15g0169	Plexin-B3	Plexin repeat	PREDICTED: plexin-B3
II	HHLG16g0192	HHLG15g0133	E3 ubiquitin-protein ligase TRIM33	PHD-finger	E3 ubiquitin-protein ligase TRIM33
II	HHLG16g0233	HHLG15g0227	Double C2-like domain-containing protein beta	C2 domain	PREDICTED: double C2-like domain-containing protein beta
II	HHLG16g0277	HHLG15g0269	Torsin-3A	Torsin	torsin-3A precursor
II	HHLG16g0694	HHLG15g0665	Fumarylacetoacetate hydrolase domain-containing protein 2	Fumarylacetoacetate (FAA) hydrolase family	PREDICTED: fumarylacetoacetate hydrolase domain-containing protein 2A isoform X1
II	HHLG16g0750	HHLG15g0805	Disintegrin and metalloproteinase domain-containing protein 9	ADAM cysteine-rich	PREDICTED: disintegrin and metalloproteinase domain-containing protein 9, partial
II	HHLG16g0835	HHLG15g0855	Tumor protein p63-regulated gene 1-like protein	Inositol phosphatase	PREDICTED: tumor protein p63-regulated gene 1-like protein
II	HHLG16g0860	HHLG15g0755	Trans-Golgi network integral membrane protein 2	-	PREDICTED: trans-Golgi network integral membrane protein 2
II	HHLG16g0909	HHLG15g0928	Solute carrier family 35 member E2B	EamA-like transporter family	solute carrier family 35 member E2-like isoform X2
II	HHLG17g0045	HHLG18g0752	Mitogen-activated protein kinase kinase kinase 13	Protein tyrosine kinase	PREDICTED: mitogen-activated protein kinase kinase kinase 13
II	HHLG17g0246	HHLG18g0537	Cohesin subunit SA-2	STAG domain	PREDICTED: cohesin subunit SA-2
II	HHLG17g0257	HHLG18g0524	DDB1- and CUL4-associated factor 6	WD domain, G-beta repeat	PREDICTED: DDB1- and CUL4-associated factor 6 isoform X5
II	HHLG17g0427	HHLG18g0446	NADH dehydrogenase [ubiquinone] 1 alpha subcomplex subunit 10, mitochondrial	Deoxynucleoside kinase	NADH dehydrogenase (ubiquinone) 1 alpha subcomplex, 10
II	HHLG17g0447	HHLG18g0387	Telomere-associated protein RIF1	Rap1-interacting factor 1 N terminal	PREDICTED: telomere-associated protein RIF1 isoform X1
II	HHLG17g0639	HHLG18g0323	Regulator of cell cycle RGCC	Response gene to complement 32 protein family	regulator of cell cycle RGCC
II	HHLG17g0670	HHLG18g0097	UPF0538 protein C2orf76 homolog	Uncharacterized conserved protein (DUF2340)	UPF0538 protein C2orf76 homolog
II	HHLG20g0046	HHLG19g0741	Nuclear factor interleukin-3-regulated protein	Basic region leucine zipper	interleukin 3 regulated nuclear factor
II	HHLG20g0436	HHLG19g0326	Heat shock factor protein 1	HSF-type DNA-binding	PREDICTED: heat shock factor protein 1-like
II	HHLG20g0446	HHLG19g0316	Replication factor C subunit 3	DNA polymerase III, delta subunit	Replication factor C (activator 1) 3
II	HHLG20g0576	HHLG19g0181	RNA/RNP complex-1-interacting phosphatase	Dual specificity phosphatase, catalytic domain	PREDICTED: RNA/RNP complex-1-interacting phosphatase isoform X1
II	HHLG21g0020	HHLG22g0191	Period circadian protein homolog 3	PAS fold	period circadian protein homolog 3
II	HHLG21g0043	HHLG22g0215	Solute carrier family 41 member 1	Divalent cation transporter	PREDICTED: solute carrier family 41 member 1
II	HHLG21g0143	HHLG22g0281	Probable cation-transporting ATPase 13A3	Cation transporter/ATPase, N-terminus	PREDICTED: probable cation-transporting ATPase 13A3 isoform X1
II	HHLG21g0238	HHLG22g0467	Arf-GAP with SH3 domain, ANK repeat and PH domain-containing protein 1	PH domain	PREDICTED: arf-GAP with SH3 domain, ANK repeat and PH domain-containing protein 2 isoform X3
II	HHLG21g0347	HHLG22g0175	28S ribosomal protein S16, mitochondrial	Ribosomal protein S16	28S ribosomal protein S16, mitochondrial
II	HHLG21g0566	HHLG22g0643	Usher syndrome type-1C protein-binding protein 1	PDZ domain of MCC-2 bdg protein for Usher syndrome	PREDICTED: colorectal mutant cancer protein-like isoform X1
II	HHLG21g0574	HHLG22g0651	Guanidinoacetate N-methyltransferase	-	guanidinoacetate N-methyltransferase
II	HHLG21g0684	HHLG22g0025	5-aminolevulinate synthase, nonspecific, mitochondrial	5-aminolevulinate synthase presequence	5-aminolevulinate synthase, nonspecific, mitochondrial
II	HHLG21g0690	HHLG22g0034	Probable Bax inhibitor 1	Inhibitor of apoptosis-promoting Bax1	PREDICTED: bax inhibitor 1
II	HHLG23g0192	HHLG24g0177	CDP-diacylglycerol--glycerol-3-phosphate 3-phosphatidyltransferase, mitochondrial	PLD-like domain	PREDICTED: CDP-diacylglycerol--glycerol-3-phosphate 3-phosphatidyltransferase, mitochondrial isoform X1
II	HHLG23g0210	HHLG24g0195	Uncharacterized protein C17orf62 homolog	Domain of unknown function (DUF4564)	Zgc:91940
II	HHLG23g0647	HHLG24g0639	Retinol-binding protein 4-A	Lipocalin / cytosolic fatty-acid binding protein family	retinol binding protein
II	HHLG23g0732	HHLG24g0714	5'(3')-deoxyribonucleotidase, mitochondrial	5' nucleotidase, deoxy (Pyrimidine), cytosolic type C protein (NT5C)	PREDICTED: 5'(3')-deoxyribonucleotidase, mitochondrial
II	HHLG26g0072	HHLG25g0263	Brefeldin A-inhibited guanine nucleotide-exchange protein 3	Domain of unknown function (DUF1981)	PREDICTED: brefeldin A-inhibited guanine nucleotide-exchange protein 3 isoform X2
II	HHLG26g0113	HHLG25g0034	Adipocyte plasma membrane-associated protein	Strictosidine synthase	PREDICTED: adipocyte plasma membrane-associated protein
II	HHLG26g0155	HHLG25g0189	Uncharacterized protein C20orf194	-	uncharacterized protein C20orf194 homolog
II	HHLG26g0292	HHLG25g0308	DNA replication ATP-dependent helicase/nuclease DNA2	AAA domain	PREDICTED: DNA replication ATP-dependent helicase/nuclease DNA2
II	HHLG26g0293	HHLG25g0309	Phenazine biosynthesis-like domain-containing protein	Phenazine biosynthesis-like protein	MAWD binding protein like
II	HHLG26g0303	HHLG25g0319	KIF1-binding protein homolog	KIF-1 binding protein C terminal	RecName: Full=KIF1-binding protein homolog
II	HHLG26g0369	HHLG25g0388	PDZ and LIM domain protein 1	LIM domain	PDZ and LIM domain protein 1
II	HHLG26g0470	HHLG25g0248	Thioredoxin-dependent peroxide reductase, mitochondrial	C-terminal domain of 1-Cys peroxiredoxin	thioredoxin-dependent peroxide reductase, mitochondrial
II	HHLG26g0637	HHLG25g0607	Programmed cell death 1 ligand 1	Immunoglobulin domain	Zgc:153911
II	HHLG26g0650	HHLG25g0620	Serine/arginine-rich splicing factor 5	RNA recognition motif. (a.k.a. RRM, RBD, or RNP domain)	serine/arginine-rich splicing factor 5a
II	HHLG26g0660	HHLG25g0630	ATP synthase subunit s, mitochondrial	-	ATP synthase subunit s, mitochondrial
II	HHLG26g0677	HHLG25g0648	Synaptotagmin-16	C2 domain	PREDICTED: synaptotagmin-16 isoform X2
II	HHLG26g0788	HHLG25g0779	DNA mismatch repair protein Msh6	MutS domain II	mismatch repair protein Msh6
II	HHLG26g0844	HHLG25g0742	Kelch domain-containing protein 3	Galactose oxidase, central domain	PREDICTED: kelch domain-containing protein 3 isoform X1
II	HHLG27g0073	HHLG28g0035	Transmembrane protein 216	Predicted membrane protein	PREDICTED: uncharacterized protein LOC556124 isoform X3
II	HHLG27g0102	HHLG28g0002	Elongation factor 1-gamma	Glutathione S-transferase, N-terminal domain	RecName: Full=Elongation factor 1-gamma; Short=EF-1-gamma; AltName: Full=eEF-1B gamma
II	HHLG27g0212	HHLG28g0193	Transcriptional regulator Kaiso	Zinc-finger double domain	Kaiso
II	HHLG27g0221	HHLG28g0202	Xaa-Pro aminopeptidase 2	Creatinase/Prolidase N-terminal domain	xaa-Pro aminopeptidase 2
II	HHLG27g0334	HHLG28g0326	Transmembrane protein 179	-	Zgc:153018
II	HHLG27g0352	HHLG28g0343	Pre-mRNA-splicing factor SLU7	Pre-mRNA splicing Prp18-interacting factor	PREDICTED: pre-mRNA-splicing factor SLU7 isoform X1
II	HHLG27g0405	HHLG28g0408	Glutathione peroxidase 3	Glutathione peroxidase	glutathione peroxidase 3 precursor
II	HHLG27g0490	HHLG28g0489	Centromere protein F	Rb-binding domain of kinetochore protein Cenp-F/LEK1	PREDICTED: centromere protein F-like isoform X1
II	HHLG27g0670	HHLG28g0753	Glyoxalase domain-containing protein 5	Glyoxalase-like domain	glyoxalase domain-containing protein 5
II	HHLG27g0695	HHLG28g0707	Vesicle-associated membrane protein 7	Regulated-SNARE-like domain	PREDICTED: vesicle-associated membrane protein 7 isoform X1
II	HHLG27g0706	HHLG28g0694	Protein atonal homolog 8	Helix-loop-helix DNA-binding domain	protein atonal homolog 8
II	HHLG30g0014	HHLG29g0044	-	-	PREDICTED: trichohyalin-like
II	HHLG30g0066	HHLG29g0134	MutS protein homolog 5	MutS family domain IV	PREDICTED: mutS protein homolog 5
II	HHLG30g0381	HHLG29g0392	TFIIH basal transcription factor complex helicase XPD subunit	Helicase C-terminal domain	TFIIH basal transcription factor complex helicase XPD subunit
II	HHLG30g0395	HHLG29g0407	Complement C1q tumor necrosis factor-related protein 5	Collagen triple helix repeat (20 copies)	C1q-like molecule
II	HHLG30g0472	HHLG29g0679	Zinc finger protein 36, C3H1 type-like 1	Zinc finger C-x8-C-x5-C-x3-H type (and similar)	Zgc:162730 protein
II	HHLG30g0524	HHLG29g0637	Huntingtin-interacting protein 1	I/LWEQ domain	huntingtin-interacting protein 1
II	HHLG30g0612	HHLG29g0692	Serine/threonine-protein kinase D2	PH domain	PREDICTED: serine/threonine-protein kinase D2 isoform X1
II	HHLG32g0074	HHLG31g0944	Tubulin polymerization-promoting protein	p25-alpha	PREDICTED: tubulin polymerization-promoting protein
II	HHLG32g0121	HHLG31g0879	Islet cell autoantigen 1	Islet cell autoantigen ICA69, C-terminal domain	islet cell autoantigen 1
II	HHLG32g0132	HHLG31g0868	-	-	rapunzel 5
II	HHLG32g0207	HHLG31g0791	Homocysteine-responsive endoplasmic reticulum-resident ubiquitin-like domain member 2 protein	Ubiquitin family	homocysteine-responsive endoplasmic reticulum-resident ubiquitin-like domain member 2 protein
II	HHLG32g0284	HHLG31g0712	Selenium-binding protein 1	56kDa selenium binding protein (SBP56)	PREDICTED: selenium-binding protein 1 isoform X1
II	HHLG32g0345	HHLG31g0645	Proline-rich nuclear receptor coactivator 2	Proline-rich nuclear receptor coactivator	proline-rich nuclear receptor coactivator 2
II	HHLG32g0404	HHLG31g0442	Protein slowmo homolog 1	PRELI-like family	PREDICTED: protein slowmo homolog 1-like
II	HHLG32g0425	HHLG31g0422	Small conductance calcium-activated potassium channel protein 3	Ion channel	PREDICTED: intermediate conductance calcium-activated potassium channel protein 4 isoform X1
II	HHLG32g0434	HHLG31g0138	Vascular endothelial growth factor receptor 3	Immunoglobulin domain	uncharacterized protein LOC568891 precursor
II	HHLG32g0453	HHLG31g0156	Nuclear pore membrane glycoprotein 210-like	-	PREDICTED: LOW QUALITY PROTEIN: nuclear pore membrane glycoprotein 210
II	HHLG32g0527	HHLG31g0620	Protein FAM26E	Calcium homeostasis modulator	PREDICTED: protein FAM26E-like
II	HHLG32g0669	HHLG31g0377	T-cell surface glycoprotein CD4	Immunoglobulin domain	CD4-like molecule transcript
II	HHLG34g0172	HHLG33g0026	Protein delta homolog 1	EGF-like domain	PREDICTED: protein delta homolog 1
II	HHLG34g0181	HHLG33g0022	Leucine-rich repeat protein 1	-	PREDICTED: leucine-rich repeat protein 1-like
II	HHLG34g0291	HHLG33g0263	Serine/threonine-protein kinase VRK1	Protein kinase domain	Vaccinia related kinase 1
II	HHLG34g0455	HHLG33g0460	Calcipressin-3	Calcipressin	calcipressin-3
II	HHLG34g0556	HHLG33g0567	Centromere protein F	Rb-binding domain of kinetochore protein Cenp-F/LEK1	PREDICTED: centromere protein F
II	HHLG34g0757	HHLG33g0778	D-beta-hydroxybutyrate dehydrogenase, mitochondrial	short chain dehydrogenase	Zgc:113142
II	HHLG34g0758	HHLG33g0779	Peroxidasin homolog	von Willebrand factor type C domain	PREDICTED: peroxidasin homolog
II	HHLG36g0058	HHLG35g0702	Cell cycle progression protein 1	-	PREDICTED: cell cycle progression protein 1-like
II	HHLG36g0314	HHLG35g0408	60S ribosomal protein L4-B	60S ribosomal protein L4 C-terminal domain	60S ribosomal protein L4
II	HHLG36g0396	HHLG35g0253	RNA polymerase II elongation factor ELL2	Occludin homology domain	PREDICTED: RNA polymerase II elongation factor ELL2
II	HHLG36g0466	HHLG35g0209	CLK4-associating serine/arginine rich protein	Alternative splicing regulator	PREDICTED: CLK4-associating serine/arginine rich protein
II	HHLG36g0471	HHLG35g0202	RelA-associated inhibitor	Variant SH3 domain	PREDICTED: relA-associated inhibitor isoform X1
II	HHLG36g0516	HHLG35g0133	Long-chain specific acyl-CoA dehydrogenase, mitochondrial	Acyl-CoA dehydrogenase, C-terminal domain	Acyl-Coenzyme A dehydrogenase, long chain
II	HHLG38g0085	HHLG37g0107	60S acidic ribosomal protein P1	60s Acidic ribosomal protein	PREDICTED: 60S acidic ribosomal protein P1 isoform X1
II	HHLG38g0166	HHLG37g0136	F-box/LRR-repeat protein 20	F-box-like	PREDICTED: F-box/LRR-repeat protein 20
II	HHLG38g0325	HHLG37g0486	CLIP-associating protein 2	CLASP N terminal	PREDICTED: CLIP-associating protein 2 isoform X27
II	HHLG38g0327	HHLG37g0487	F-box/LRR-repeat protein 2	F-box-like	PREDICTED: F-box/LRR-repeat protein 20-like isoform X1
II	HHLG38g0344	HHLG37g0505	-	-	uncharacterized protein LOC100000125
II	HHLG38g0346	HHLG37g0507	Tubulointerstitial nephritis antigen-like	Pacifastin inhibitor (LCMII)	tubulointerstitial nephritis antigen-like precursor
II	HHLG38g0363	HHLG37g0524	Epsilon-sarcoglycan	Sarcoglycan alpha/epsilon	PREDICTED: epsilon-sarcoglycan isoform X4
II	HHLG38g0374	HHLG37g0536	Granulin-2	Granulin	granulin
II	HHLG38g0453	HHLG37g0462	Dyslexia-associated protein KIAA0319-like protein	REJ domain	PREDICTED: dyslexia-associated protein KIAA0319-like protein homolog isoform X1
II	HHLG38g0455	HHLG37g0460	Palmitoyl-protein thioesterase 1	Palmitoyl protein thioesterase	PREDICTED: palmitoyl-protein thioesterase 1 isoform X1
II	HHLG38g0513	HHLG37g0396	60S ribosomal protein L14	Ribosomal protein L14	Rpl14 protein
II	HHLG38g0527	HHLG37g0379	KAT8 regulatory NSL complex subunit 1	PEHE domain	PREDICTED: KAT8 regulatory NSL complex subunit 1-like isoform X1
II	HHLG38g0797	HHLG37g0810	-	-	PREDICTED: uncharacterized protein LOC100136863 isoform X1
II	HHLG39g0064	HHLG40g0069	5'-nucleotidase	Calcineurin-like phosphoesterase	5'-nucleotidase precursor
II	HHLG39g0085	HHLG40g0104	Dermatan-sulfate epimerase	-	dermatan-sulfate epimerase precursor
II	HHLG39g0321	HHLG40g0332	Protein furry homolog-like	Cell morphogenesis central region	PREDICTED: protein furry homolog-like isoform X8
II	HHLG39g0432	HHLG40g0454	Sodium/bile acid cotransporter	Sodium Bile acid symporter family	PREDICTED: sodium/bile acid cotransporter isoform X1
II	HHLG39g0474	HHLG40g0497	Superoxide dismutase [Mn], mitochondrial	Iron/manganese superoxide dismutases, alpha-hairpin domain	manganese superoxide dismutase
II	HHLG39g0541	HHLG40g0565	Elongator complex protein 3	Acetyltransferase (GNAT) family	PREDICTED: elongator complex protein 3
II	HHLG39g0566	HHLG40g0590	Platelet-activating factor acetylhydrolase	Platelet-activating factor acetylhydrolase, isoform II	platelet-activating factor acetylhydrolase
II	HHLG39g0587	HHLG40g0682	Costars family protein ABRACL	Costars	costars family protein ABRACL
II	HHLG39g0616	HHLG40g0711	Zinc finger protein 512	Zinc finger, C2H2 type	PREDICTED: zinc finger protein 512 isoform X2
II	HHLG39g0698	HHLG40g0760	Methylmalonyl-CoA mutase, mitochondrial	B12 binding domain	methylmalonyl-CoA mutase, mitochondrial
II	HHLG39g0708	HHLG40g0357	Glycerophosphocholine phosphodiesterase GPCPD1	Starch binding domain	preimplantation protein 4-like
II	HHLG42g0050	HHLG41g0115	WD repeat-containing protein 91	WD domain, G-beta repeat	RecName: Full=WD repeat-containing protein 91
II	HHLG42g0101	HHLG41g0168	Myomegalin	-	PREDICTED: myomegalin isoform X6
II	HHLG42g0187	HHLG41g0213	Tubulin polyglutamylase complex subunit 2	-	tubulin polyglutamylase complex subunit 2
II	HHLG42g0188	HHLG41g0214	Uncharacterized protein KIAA1328	Uncharacterised protein KIAA1328	Zgc:162344 protein
II	HHLG42g0234	HHLG41g0262	Isocitrate dehydrogenase [NAD] subunit beta, mitochondrial	Isocitrate/isopropylmalate dehydrogenase	isocitrate dehydrogenase
II	HHLG42g0441	HHLG41g0460	Sulfatase-modifying factor 2	Sulfatase-modifying factor enzyme 1	sulfatase-modifying factor 2 precursor
II	HHLG42g0444	HHLG41g0462	Alpha/beta hydrolase domain-containing protein 11	Alpha/beta hydrolase family	alpha/beta hydrolase domain-containing protein 11
II	HHLG42g0460	HHLG41g0424	5-hydroxytryptamine receptor 3A	Neurotransmitter-gated ion-channel transmembrane region	PREDICTED: 5-hydroxytryptamine receptor 3A-like
II	HHLG42g0579	HHLG41g0574	Methionine adenosyltransferase 2 subunit beta	RmlD substrate binding domain	PREDICTED: methionine adenosyltransferase 2 subunit beta isoform X1
II	HHLG42g0614	HHLG41g0645	G protein-coupled receptor kinase 6	Regulator of G protein signaling domain	PREDICTED: G protein-coupled receptor kinase 6
II	HHLG42g0617	HHLG41g0648	AT-rich interactive domain-containing protein 5B	ARID/BRIGHT DNA binding domain	uncharacterized protein LOC337153
II	HHLG42g0693	HHLG41g0740	Rho GTPase-activating protein 26	Variant SH3 domain	PREDICTED: rho GTPase-activating protein 26
II	HHLG42g0696	HHLG41g0744	55 kDa erythrocyte membrane protein	Variant SH3 domain	55 kDa erythrocyte membrane protein
II	HHLG42g0708	HHLG41g0755	NADH dehydrogenase [ubiquinone] 1 alpha subcomplex subunit 2	Mitochondrial ribosomal protein L51 / S25 / CI-B8 domain	NADH dehydrogenase
II	HHLG42g0782	HHLG41g0838	Polypeptide N-acetylgalactosaminyltransferase 10	Ricin-type beta-trefoil lectin domain	Polypeptide N-acetylgalactosaminyltransferase 10
II	HHLG43g0128	HHLG44g0079	Translation machinery-associated protein 7	Translation machinery associated TMA7	Putative Coiled-coil domain-containing protein 72
II	HHLG43g0256	HHLG44g0287	Pleckstrin homology domain-containing family B member 2	PH domain	pleckstrin homology domain-containing family B member 2
II	HHLG43g0325	HHLG44g0321	Myocyte-specific enhancer factor 2B	SRF-type transcription factor (DNA-binding and dimerisation domain)	myocyte-specific enhancer factor 2B
II	HHLG43g0424	HHLG44g0430	Mucolipin-2	Polycystin cation channel	mucolipin-2
II	HHLG43g0473	HHLG44g0490	Sentrin-specific protease 7	Ulp1 protease family, C-terminal catalytic domain	sentrin-specific protease 7
II	HHLG43g0494	HHLG44g0578	E3 ubiquitin-protein ligase RNF13	PA domain	Ring finger protein 13
II	HHLG45g0269	HHLG46g0281	CD63 antigen	Tetraspanin family	CD63 antigen
II	HHLG45g0301	HHLG46g0432	Serine/threonine-protein kinase WNK3	Oxidative-stress-responsive kinase 1 C terminal	PREDICTED: serine/threonine-protein kinase WNK3 isoform X3
II	HHLG45g0631	HHLG46g0653	Laminin subunit alpha-5	Laminin B (Domain IV)	PREDICTED: laminin subunit alpha-5 isoform X1
II	HHLG45g0760	HHLG46g0784	Utrophin	Calponin homology (CH) domain	PREDICTED: utrophin, partial
II	HHLG47g0205	HHLG48g0212	Sorting nexin-7	Vps5 C terminal like	sorting nexin-7
II	HHLG47g0591	HHLG48g0613	Mediator of RNA polymerase II transcription subunit 1	Mediator of RNA polymerase II transcription subunit 1	mediator of RNA polymerase II transcription subunit 1-like
II	HHLG49g0084	HHLG50g0575	Patatin-like phospholipase domain-containing protein 2	Patatin-like phospholipase	PREDICTED: patatin-like phospholipase domain-containing protein 2-like
II	HHLG49g0238	HHLG50g0416	Ubiquinone biosynthesis protein COQ9, mitochondrial	COQ9	ubiquinone biosynthesis protein COQ9, mitochondrial
II	HHLG49g0279	HHLG50g0394	Fatty acyl-CoA reductase 1	Male sterility protein	PREDICTED: fatty acyl CoA reductase 1 isoform X2
II	HHLG49g0360	HHLG50g0284	Troponin T, cardiac muscle isoforms	Troponin	PREDICTED: troponin T2d, cardiac isoform X1
II	HHLG49g0547	HHLG50g0078	L-lactate dehydrogenase A chain	lactate/malate dehydrogenase, alpha/beta C-terminal domain	RecName: Full=L-lactate dehydrogenase A chain; Short=LDH-A
III	HHLG1g0091	HHLG2g0117	Far upstream element-binding protein 2	Domain of unknown function (DUF1897)	far upstream element-binding protein 2
III	HHLG1g0245	HHLG2g0202	Peroxiredoxin-1	C-terminal domain of 1-Cys peroxiredoxin	natural killer cell enhancement factor
III	HHLG1g0284	HHLG2g0241	Glutathione S-transferase C-terminal domain-containing protein	Methyltransferase domain	glutathione S-transferase C-terminal domain-containing protein
III	HHLG1g0386	HHLG2g0416	Calmegin	Calreticulin family	calmegin precursor
III	HHLG1g0514	HHLG2g0951	Trifunctional purine biosynthetic protein adenosine-3	AIR synthase related protein, N-terminal domain	trifunctional purine biosynthetic protein adenosine-3
III	HHLG1g0555	HHLG2g0962	Golgin-45	DASH complex subunit Hsk3 like	PREDICTED: golgin-45-like
III	HHLG1g0644	HHLG2g0854	LanC-like protein 1	Lanthionine synthetase C-like protein	Lancl1 protein, partial
III	HHLG1g0726	HHLG2g0981	Protein CREG1	Pyridoxamine 5'-phosphate oxidase	PREDICTED: protein CREG1
III	HHLG1g0785	HHLG2g0748	Folliculin-interacting protein 2	Folliculin-interacting protein N-terminus	PREDICTED: folliculin-interacting protein 2 isoform X2
III	HHLG3g0037	HHLG4g0036	Protein SSXT	SSXT protein (N-terminal region)	protein SSXT isoform 1
III	HHLG3g0060	HHLG4g0062	THO complex subunit 1	Death domain	THO complex subunit 1
III	HHLG3g0099	HHLG4g0236	Deoxyribodipyrimidine photo-lyase	DNA photolyase	RecName: Full=Deoxyribodipyrimidine photo-lyase; AltName: Full=DNA photolyase; AltName: Full=Photoreactivating enzyme
III	HHLG3g0104	HHLG4g0232	-	-	PREDICTED: formin-like protein 7 isoform X2
III	HHLG3g0142	HHLG4g0192	Fizzy-related protein homolog	WD domain, G-beta repeat	PREDICTED: fizzy-related protein homolog isoform X1
III	HHLG3g0170	HHLG4g0158	DCN1-like protein 1	UBA-like domain	Zgc:66414
III	HHLG3g0258	HHLG4g0311	Crystallin J1C	ADP-ribosylglycohydrolase	selenoprotein J
III	HHLG3g0387	HHLG4g0433	Calponin-2	Calponin homology (CH) domain	calponin 2
III	HHLG3g0452	HHLG4g0527	60S ribosomal protein L7	Ribosomal protein L30p/L7e	PREDICTED: 60S ribosomal protein L7
III	HHLG3g0577	HHLG4g0642	ATP-dependent RNA helicase A	DEAD/DEAH box helicase	ATP-dependent RNA helicase A
III	HHLG3g0610	HHLG4g0677	NAD kinase	ATP-NAD kinase	PREDICTED: NAD kinase b isoform X1
III	HHLG3g0714	HHLG4g0783	Nucleolar GTP-binding protein 1	NOGCT (NUC087) domain	GTP binding protein NGB
III	HHLG3g0744	HHLG4g0814	Succinate dehydrogenase cytochrome b560 subunit, mitochondrial	Succinate dehydrogenase/Fumarate reductase transmembrane subunit	PREDICTED: succinate dehydrogenase cytochrome b560 subunit, mitochondrial isoform X1
III	HHLG3g0864	HHLG4g0947	Ras-related protein Rab-31	Ras family	PREDICTED: ras-related protein Rab-31
III	HHLG5g0117	HHLG6g0986	Aminoacyl tRNA synthase complex-interacting multifunctional protein 2	Glutathione S-transferase, C-terminal domain	aminoacyl tRNA synthase complex-interacting multifunctional protein 2
III	HHLG5g0167	HHLG6g0937	Transmembrane protein 104	Transmembrane amino acid transporter protein	PREDICTED: transmembrane protein 104 isoform X1
III	HHLG5g0211	HHLG6g0851	Hsc70-interacting protein	Tetratricopeptide repeat	hsc70-interacting protein
III	HHLG5g0454	HHLG6g0643	60S ribosomal protein L3	Ribosomal protein L3	60S ribosomal protein L3
III	HHLG5g0635	HHLG6g0464	COP9 signalosome complex subunit 1	PCI domain	COP9 signalosome complex subunit 1
III	HHLG5g0661	HHLG6g0435	Protein FAM134C	Reticulon	PREDICTED: protein FAM134C
III	HHLG5g0755	HHLG6g0341	Zinc finger CCCH domain-containing protein 7A	TPR repeat	zinc finger CCCH domain-containing protein 7A
III	HHLG5g0770	HHLG6g0329	Ubiquitin carboxyl-terminal hydrolase 31	Ubiquitin carboxyl-terminal hydrolase	PREDICTED: ubiquitin carboxyl-terminal hydrolase 31 isoform X2
III	HHLG5g0798	HHLG6g0298	Nitrogen permease regulator 3-like protein	Nitrogen Permease regulator of amino acid transport activity 3	nitrogen permease regulator 3-like protein
III	HHLG5g0817	HHLG6g0257	UPF0515 protein C19orf66 homolog	Uncharacterised protein UPF0515	UPF0515 protein C19orf66 homolog
III	HHLG5g0933	HHLG6g0149	Transmembrane protein 205	Domain of unknown function (DUF4149)	transmembrane protein 205
III	HHLG5g0938	HHLG6g0155	Tetratricopeptide repeat protein 39A	Tetratricopeptide repeat	tetratricopeptide repeat protein 39A
III	HHLG7g0042	HHLG8g0036	Tyrosine-protein phosphatase non-receptor type 12	Protein-tyrosine phosphatase	PREDICTED: tyrosine-protein phosphatase non-receptor type 12 isoform X2
III	HHLG7g0084	HHLG8g0091	Cytidine monophosphate-N-acetylneuraminic acid hydroxylase	Rieske [2Fe-2S] domain	PREDICTED: cytidine monophosphate-N-acetylneuraminic acid hydroxylase isoform X1
III	HHLG7g0088	HHLG8g0098	Oxysterol-binding protein-related protein 8	PH domain	PREDICTED: oxysterol-binding protein-related protein 8 isoform X1
III	HHLG7g0123	HHLG8g0009	N-acetylglucosamine-6-sulfatase	Sulfatase	N-acetylglucosamine-6-sulfatase precursor
III	HHLG7g0202	HHLG8g0203	-	-	PREDICTED: uncharacterized protein LOC100535050
III	HHLG7g0414	HHLG8g0429	RAD50-interacting protein 1	RINT-1 / TIP-1 family	PREDICTED: RAD50-interacting protein 1 isoform X1
III	HHLG7g0484	HHLG8g0489	Acyl-CoA synthetase short-chain family member 3, mitochondrial	AMP-binding enzyme C-terminal domain	PREDICTED: acyl-CoA synthetase short-chain family member 3, mitochondrial
III	HHLG7g0509	HHLG8g0526	NADH dehydrogenase [ubiquinone] 1 alpha subcomplex subunit 12	NADH ubiquinone oxidoreductase subunit NDUFA12	PREDICTED: NADH dehydrogenase
III	HHLG9g0056	HHLG10g0945	U4/U6.U5 tri-snRNP-associated protein 2	Zn-finger in ubiquitin-hydrolases and other protein	U4/U6.U5 tri-snRNP-associated protein 2
III	HHLG9g0161	HHLG10g0895	Leukemia inhibitory factor receptor	Fibronectin type III domain	PREDICTED: interleukin-6 receptor subunit beta-like isoform X1
III	HHLG9g0167	HHLG10g0891	Protein prune homolog 2	Divergent CRAL/TRIO domain	PREDICTED: protein prune homolog 2 isoform X1
III	HHLG9g0200	HHLG10g0862	Phosphatidylserine decarboxylase proenzyme	Phosphatidylserine decarboxylase	phosphatidylserine decarboxylase proenzyme
III	HHLG9g0212	HHLG10g0850	Alpha-1,2-mannosyltransferase ALG9	Alg9-like mannosyltransferase family	alpha-1,2-mannosyltransferase ALG9
III	HHLG9g0275	HHLG10g0785	Active breakpoint cluster region-related protein	C2 domain	PREDICTED: active breakpoint cluster region-related protein-like isoform X2
III	HHLG9g0343	HHLG10g0716	Selenocysteine insertion sequence-binding protein 2	Ribosomal protein L7Ae/L30e/S12e/Gadd45 family	PREDICTED: selenocysteine insertion sequence-binding protein 2-like
III	HHLG9g0388	HHLG10g0666	Tetratricopeptide repeat protein 37	Tetratricopeptide repeat	PREDICTED: tetratricopeptide repeat protein 37
III	HHLG9g0493	HHLG10g0555	Probable isoprenylcysteine alpha-carbonyl methylesterase ICME	alpha/beta hydrolase fold	uncharacterized protein LOC567837
III	HHLG9g0510	HHLG10g0537	CCR4-NOT transcription complex subunit 6-like	Leucine Rich repeats (2 copies)	PREDICTED: CCR4-NOT transcription complex subunit 6-like isoform X1
III	HHLG9g0584	HHLG10g0465	Transcription initiation factor TFIID subunit 1	TATA box-binding protein binding	PREDICTED: transcription initiation factor TFIID subunit 1
III	HHLG9g0600	HHLG10g0450	Erlin-2	SPFH domain / Band 7 family	erlin-2 precursor
III	HHLG9g0630	HHLG10g0421	Uncharacterized protein C9orf78 homolog	Hepatocellular carcinoma-associated antigen 59	Zgc:103692
III	HHLG9g0786	HHLG10g0200	General transcription factor IIH subunit 2	TFIIH C1-like domain	general transcription factor IIH subunit 2-like protein
III	HHLG9g0893	HHLG10g0139	60S ribosomal protein L36a	Ribosomal protein L44	60S ribosomal protein L36a
III	HHLG9g0918	HHLG10g0111	Protein transport protein Sec24C	Sec23/Sec24 beta-sandwich domain	PREDICTED: protein transport protein Sec24C
III	HHLG9g0933	HHLG10g0093	P-selectin glycoprotein ligand 1	-	P-selectin glycoprotein ligand 1 precursor
III	HHLG9g1016	HHLG10g0024	Beta-adducin	Class II Aldolase and Adducin N-terminal domain	PREDICTED: beta-adducin isoform X2
III	HHLG9g1046	HHLG10g1009	WD repeat and SOCS box-containing protein 2	SOCS box	WD repeat and SOCS box-containing protein 2
III	HHLG9g1090	HHLG10g1037	Radiation-inducible immediate-early gene IEX-1	-	Zgc:158343
III	HHLG11g0099	HHLG12g0939	WW domain-binding protein 4	-	PREDICTED: WW domain-binding protein 4-like
III	HHLG11g0142	HHLG12g0810	MTSS1-like protein	IRSp53/MIM homology domain	PREDICTED: MTSS1-like protein-like isoform X1
III	HHLG11g0200	HHLG12g0747	Prostacyclin synthase	Cytochrome P450	prostacyclin synthase
III	HHLG11g0202	HHLG12g0744	Double-stranded RNA-binding protein Staufen homolog 1	Double-stranded RNA binding motif	PREDICTED: double-stranded RNA-binding protein Staufen homolog 1 isoform X1
III	HHLG11g0211	HHLG12g0735	GDH/6PGL endoplasmic bifunctional protein	Glucose-6-phosphate dehydrogenase, NAD binding domain	PREDICTED: GDH/6PGL endoplasmic bifunctional protein
III	HHLG11g0288	HHLG12g0428	Coiled-coil domain-containing protein 36	-	PREDICTED: coiled-coil domain-containing protein 36
III	HHLG11g0541	HHLG12g0560	-	RING-variant domain	PREDICTED: uncharacterized protein LOC103025947
III	HHLG11g0610	HHLG12g0312	Arf-GAP with GTPase, ANK repeat and PH domain-containing protein 1	Ankyrin repeats (3 copies)	PREDICTED: arf-GAP with GTPase, ANK repeat and PH domain-containing protein 1 isoform X3
III	HHLG11g0714	HHLG12g0246	Uncharacterized protein C7orf57 homolog	-	PREDICTED: uncharacterized protein C7orf57 homolog isoform X2
III	HHLG11g0886	HHLG12g0078	Mediator of RNA polymerase II transcription subunit 8	Mediator of RNA polymerase II transcription complex subunit 8	PREDICTED: mediator of RNA polymerase II transcription subunit 8
III	HHLG11g0901	HHLG12g0061	Transmembrane protein adipocyte-associated 1 homolog	Predicted membrane protein	transmembrane protein adipocyte-associated 1 homolog
III	HHLG11g0929	HHLG12g0013	Adrenodoxin-like protein, mitochondrial	2Fe-2S iron-sulfur cluster binding domain	adrenodoxin-like protein, mitochondrial precursor
III	HHLG14g0081	HHLG13g1044	INO80 complex subunit B	HIT zinc finger	INO80 complex subunit B
III	HHLG14g0184	HHLG13g0719	Palmitoyltransferase ZDHHC13	DHHC palmitoyltransferase	palmitoyltransferase ZDHHC13
III	HHLG14g0190	HHLG13g0723	Cytosolic endo-beta-N-acetylglucosaminidase	Glycosyl hydrolase family 85	PREDICTED: uncharacterized protein LOC100535819
III	HHLG14g0232	HHLG13g0762	NADH dehydrogenase [ubiquinone] iron-sulfur protein 2, mitochondrial	Respiratory-chain NADH dehydrogenase, 49 Kd subunit	NADH dehydrogenase
III	HHLG14g0235	HHLG13g0765	Dedicator of cytokinesis protein 11	PH domain	PREDICTED: dedicator of cytokinesis protein 11 isoform X1
III	HHLG14g0490	HHLG13g0401	Phosphorylase b kinase regulatory subunit beta	Glycosyl hydrolases family 15	PREDICTED: phosphorylase b kinase regulatory subunit beta isoform X1
III	HHLG14g0504	HHLG13g0649	Probable E3 ubiquitin-protein ligase HERC1	SPRY domain	PREDICTED: probable E3 ubiquitin-protein ligase HERC1 isoform X5
III	HHLG14g0595	HHLG13g0576	Gamma-butyrobetaine dioxygenase	Protein of unknown function (DUF971)	PREDICTED: gamma-butyrobetaine dioxygenase isoform X1
III	HHLG14g0596	HHLG13g0575	MAP kinase-activating death domain protein	dDENN domain	PREDICTED: MAP kinase-activating death domain protein isoform X33
III	HHLG14g0682	HHLG13g0482	Mitochondrial carrier homolog 2	Mitochondrial carrier protein	mitochondrial carrier homolog 2
III	HHLG14g0780	HHLG13g0325	Microfibrillar-associated protein 1	Microfibril-associated/Pre-mRNA processing	microfibrillar-associated protein 1
III	HHLG14g0981	HHLG13g0089	Pre-mRNA-splicing factor ATP-dependent RNA helicase PRP16	DEAD/DEAH box helicase	pre-mRNA-splicing factor ATP-dependent RNA helicase PRP16
III	HHLG14g1026	HHLG13g0046	Structural maintenance of chromosomes flexible hinge domain-containing protein 1	SMC proteins Flexible Hinge Domain	PREDICTED: structural maintenance of chromosomes flexible hinge domain-containing protein 1
III	HHLG14g1058	HHLG13g0029	Probable E3 ubiquitin-protein ligase HECTD4	HECT-domain (ubiquitin-transferase)	PREDICTED: probable E3 ubiquitin-protein ligase HECTD4 isoform X2
III	HHLG16g0209	HHLG15g0117	Anaphase-promoting complex subunit 7	Tetratricopeptide repeat	anaphase-promoting complex subunit 7
III	HHLG16g0275	HHLG15g0267	Epidermal growth factor receptor substrate 15	Cytoskeletal-regulatory complex EF hand	PREDICTED: epidermal growth factor receptor substrate 15 isoform X1
III	HHLG16g0331	HHLG15g0365	Perilipin-2	Perilipin family	Si:rp71-61h23.4 protein
III	HHLG16g0351	HHLG15g0387	Unconventional myosin-If	Variant SH3 domain	unconventional myosin-If
III	HHLG16g0398	HHLG15g0436	Ras association domain-containing protein 8	-	PREDICTED: ras association domain-containing protein 8
III	HHLG16g0447	HHLG15g0460	Matrix metalloproteinase-9	Putative peptidoglycan binding domain	matrix metalloproteinase-9 precursor
III	HHLG16g0494	HHLG15g0509	Uncharacterized protein C17orf59 homolog	Uncharacterized conserved protein (DUF2365)	uncharacterized protein C17orf59 homolog
III	HHLG16g0695	HHLG15g0666	Putative aminopeptidase W07G4.4	Cytosol aminopeptidase family, catalytic domain	Sb:cb283 protein, partial
III	HHLG16g0715	HHLG15g0690	Protein bicaudal D homolog 2	Microtubule-associated protein Bicaudal-D	bicaudal D homolog 2-like
III	HHLG16g0766	HHLG15g0841	Cytosolic carboxypeptidase 1	Zinc carboxypeptidase	cytosolic carboxypeptidase 1
III	HHLG16g0771	HHLG15g0836	G kinase-anchoring protein 1	-	G kinase-anchoring protein 1
III	HHLG16g0813	HHLG15g0880	Nuclease-sensitive element-binding protein 1	'Cold-shock' DNA-binding domain	Y box protein 1
III	HHLG16g0816	HHLG15g0878	NADH dehydrogenase [ubiquinone] 1 alpha subcomplex subunit 7	NADH:ubiquinone oxidoreductase subunit B14.5a (Complex I-B14.5a)	NADH dehydrogenase
III	HHLG16g0823	HHLG15g0871	Methylenetetrahydrofolate reductase	Methylenetetrahydrofolate reductase	methylenetetrahydrofolate reductase
III	HHLG16g0875	HHLG15g0772	Kelch-like protein 22	BTB/POZ domain	PREDICTED: kelch-like protein 22
III	HHLG17g0169	HHLG18g0612	ORM1-like protein 1	ORMDL family	ORM1-like protein 1
III	HHLG17g0207	HHLG18g0591	Zinc finger protein 148	Zinc-finger double domain	Znf148 protein
III	HHLG17g0254	HHLG18g0527	NADP-dependent malic enzyme, mitochondrial	Malic enzyme, N-terminal domain	NADP-dependent malic enzyme, mitochondrial
III	HHLG17g0285	HHLG18g0462	DNA excision repair protein ERCC-1	Helix-hairpin-helix domain	DNA excision repair protein ERCC-1
III	HHLG17g0294	HHLG18g0472	Coenzyme Q-binding protein COQ10 homolog B, mitochondrial	Polyketide cyclase / dehydrase and lipid transport	coenzyme Q-binding protein COQ10 homolog B, mitochondrial precursor
III	HHLG17g0361	HHLG18g0284	Band 4.1-like protein 5	FERM N-terminal domain	PREDICTED: band 4.1-like protein 5 isoform X6
III	HHLG17g0461	HHLG18g0374	Thioredoxin domain-containing protein 9	Thioredoxin	thioredoxin domain-containing protein 9
III	HHLG17g0475	HHLG18g0360	Exportin-4	CRM1 C terminal	exportin-4
III	HHLG17g0515	HHLG18g0221	Uridine 5'-monophosphate synthase	Phosphoribosyl transferase domain	uridine 5'-monophosphate synthase
III	HHLG17g0517	HHLG18g0218	Zinc finger CCCH domain-containing protein 15	Zinc finger C-x8-C-x5-C-x3-H type (and similar)	zinc finger CCCH domain-containing protein 15
III	HHLG17g0669	HHLG18g0098	Metalloreductase STEAP3	NADP oxidoreductase coenzyme F420-dependent	PREDICTED: metalloreductase STEAP3
III	HHLG17g0752	HHLG18g0020	Poly(rC)-binding protein 2	KH domain	poly(rC)-binding protein 2
III	HHLG20g0025	HHLG19g0761	Inositol hexakisphosphate and diphosphoinositol-pentakisphosphate kinase 2	RimK-like ATP-grasp domain	PREDICTED: inositol hexakisphosphate and diphosphoinositol-pentakisphosphate kinase 2 isoform X6
III	HHLG20g0034	HHLG19g0753	Talin-1	PTB domain (IRS-1 type)	PREDICTED: talin-1 isoform X2
III	HHLG20g0083	HHLG19g0720	Lysophosphatidic acid receptor 1-A	7 transmembrane receptor (rhodopsin family)	SI:dZ46M7.1 (novel protein similar to human and mouse lysophosphatidic acid receptor (EDG2))
III	HHLG20g0165	HHLG19g0617	ATP-dependent RNA helicase Dhx29	DEAD/DEAH box helicase	PREDICTED: ATP-dependent RNA helicase DHX29
III	HHLG20g0203	HHLG19g0574	StAR-related lipid transfer protein 7, mitochondrial	START domain	PREDICTED: stAR-related lipid transfer protein 7, mitochondrial
III	HHLG20g0282	HHLG19g0487	Mediator of RNA polymerase II transcription subunit 11	Mediator complex protein	Med11 protein
III	HHLG20g0343	HHLG19g0427	Solute carrier family 46 member 3	Major Facilitator Superfamily	PREDICTED: solute carrier family 46 member 3
III	HHLG20g0370	HHLG19g0399	Integrator complex subunit 2	Integrator complex subunit 2	integrator complex subunit 2
III	HHLG20g0463	HHLG19g0298	Protein SMG8	Uncharacterized conserved protein (DUF2146)	PREDICTED: protein SMG8
III	HHLG20g0486	HHLG19g0263	SUMO-specific isopeptidase USPL1	Ubiquitin-specific peptidase-like, SUMO isopeptidase	C13orf22l protein
III	HHLG20g0620	HHLG19g0136	Protein-tyrosine sulfotransferase 2	Sulfotransferase family	protein-tyrosine sulfotransferase 2
III	HHLG20g0658	HHLG19g0111	U11/U12 small nuclear ribonucleoprotein 35 kDa protein	RNA recognition motif. (a.k.a. RRM, RBD, or RNP domain)	PREDICTED: U11/U12 small nuclear ribonucleoprotein 35 kDa protein
III	HHLG20g0751	HHLG19g0016	NHL repeat-containing protein 3	NHL repeat	PREDICTED: NHL repeat-containing protein 3-like
III	HHLG20g0755	HHLG19g0013	Myelin protein zero-like protein 1	Immunoglobulin V-set domain	myelin protein zero-like protein 1
III	HHLG21g0014	HHLG22g0186	Coiled-coil domain-containing protein 30	-	PREDICTED: trichohyalin-like isoform X1
III	HHLG21g0032	HHLG22g0201	AP-5 complex subunit beta-1	-	PREDICTED: AP-5 complex subunit beta-1
III	HHLG21g0097	HHLG22g0668	Cystatin	Cystatin domain	uncharacterized protein LOC561073 precursor
III	HHLG21g0100	HHLG22g0664	DCC-interacting protein 13-alpha	PH domain	DCC-interacting protein 13-alpha
III	HHLG21g0291	HHLG22g0413	Aminopeptidase B	Leukotriene A4 hydrolase, C-terminal	aminopeptidase B
III	HHLG21g0299	HHLG22g0404	Cysteine desulfurase, mitochondrial	Aminotransferase class-V	cysteine desulfurase, mitochondrial
III	HHLG21g0342	HHLG22g0167	Aflatoxin B1 aldehyde reductase member 2	Aldo/keto reductase family	aflatoxin B1 aldehyde reductase member 2
III	HHLG21g0369	HHLG22g0683	60S ribosomal protein L37a	Ribosomal L37ae protein family	PREDICTED: 60S ribosomal protein L37a
III	HHLG21g0506	HHLG22g0556	Zinc transporter ZIP3	ZIP Zinc transporter	solute carrier family 39 member 3-2
III	HHLG21g0570	HHLG22g0647	DET1- and DDB1-associated protein 1	Det1 complexing ubiquitin ligase	DET1- and DDB1-associated protein 1
III	HHLG21g0672	HHLG22g0014	Ubiquitin-like modifier-activating enzyme ATG7	ThiF family	PREDICTED: ubiquitin-like modifier-activating enzyme ATG7 isoform X1
III	HHLG23g0045	HHLG24g0039	DNA damage-inducible transcript 4 protein	RTP801 C-terminal region	DNA damage-inducible transcript 4 protein
III	HHLG23g0147	HHLG24g0127	Protoheme IX farnesyltransferase, mitochondrial	UbiA prenyltransferase family	LOC553384 protein
III	HHLG23g0202	HHLG24g0187	Galactokinase	GHMP kinases N terminal domain	galactokinase
III	HHLG23g0209	HHLG24g0194	Nuclear prelamin A recognition factor	Iron hydrogenase small subunit	nuclear prelamin A recognition factor
III	HHLG23g0368	HHLG24g0358	Mitogen-activated protein kinase kinase kinase 8	Protein kinase domain	PREDICTED: mitogen-activated protein kinase kinase kinase 8
III	HHLG23g0560	HHLG24g0577	Disintegrin and metalloproteinase domain-containing protein 9	Disintegrin	disintegrin and metalloproteinase domain-containing protein 9 precursor
III	HHLG23g0592	HHLG24g0543	Kinetochore protein NDC80 homolog	HEC/Ndc80p family	kinetochore protein NDC80 homolog
III	HHLG23g0769	HHLG24g0673	WD repeat domain phosphoinositide-interacting protein 3	WD domain, G-beta repeat	PREDICTED: WD repeat domain phosphoinositide-interacting protein 3-like
III	HHLG26g0030	HHLG25g0475	RNA-binding protein PNO1	KH domain	RecName: Full=RNA-binding protein PNO1
III	HHLG26g0147	HHLG25g0011	Pleckstrin homology domain-containing family H member 2	FERM central domain	PREDICTED: pleckstrin homology domain-containing family H member 2
III	HHLG26g0265	HHLG25g0281	Tetraspanin-14	Tetraspanin family	tetraspanin-14
III	HHLG26g0271	HHLG25g0288	Coiled-coil-helix-coiled-coil-helix domain-containing protein 1	CHCH domain	coiled-coil-helix-coiled-coil-helix domain-containing protein 1
III	HHLG26g0360	HHLG25g0380	Phosphatidylinositide phosphatase SAC2	Inositol phosphatase	PREDICTED: phosphatidylinositide phosphatase SAC2 isoform X1
III	HHLG26g0589	HHLG25g0562	RNA polymerase-associated protein RTF1 homolog	Plus-3 domain	RNA polymerase-associated protein RTF1 homolog
III	HHLG26g0687	HHLG25g0700	FERM domain-containing protein 6	FERM C-terminal PH-like domain	PREDICTED: FERM domain-containing protein 6-like isoform X1
III	HHLG26g0753	HHLG25g0746	Transmembrane protein 50A	Uncharacterised protein family (UPF0220)	transmembrane protein 50A
III	HHLG26g0796	HHLG25g0789	Disrupted in schizophrenia 1 protein	-	disrupted in schizophrenia 1 protein
III	HHLG26g0817	HHLG25g0814	B-cell linker protein	SAM domain (Sterile alpha motif)	B-cell linker protein
III	HHLG26g0846	HHLG25g0743	Neuronal PAS domain-containing protein 4	PAS domain	PREDICTED: neuronal PAS domain-containing protein 4-like
III	HHLG27g0013	HHLG28g0094	Leptin receptor overlapping transcript-like 1	Vacuolar protein sorting 55	Leptin receptor overlapping transcript-like 1
III	HHLG27g0031	HHLG28g0078	Cyclin-G1	Cyclin, C-terminal domain	cyclin G1
III	HHLG27g0228	HHLG28g0209	Probable palmitoyltransferase ZDHHC24	DHHC palmitoyltransferase	probable palmitoyltransferase ZDHHC24
III	HHLG27g0275	HHLG28g0261	Proteinase-activated receptor 4	7 transmembrane receptor (rhodopsin family)	PREDICTED: proteinase-activated receptor 4
III	HHLG27g0356	HHLG28g0347	Zonadhesin	Mitochondria Localisation Sequence	PREDICTED: protein MGARP isoform X1
III	HHLG27g0358	HHLG28g0350	Malate synthase, glyoxysomal	Malate synthase	malate synthase-like
III	HHLG27g0362	HHLG28g0354	Microsomal glutathione S-transferase 2	MAPEG family	microsomal glutathione S-transferase 2
III	HHLG27g0417	HHLG28g0417	Clathrin light chain B	Clathrin light chain	PREDICTED: clathrin light chain B isoform X1
III	HHLG27g0513	HHLG28g0604	Translation factor GUF1, mitochondrial	Elongation factor Tu domain 2	PREDICTED: translation factor GUF1, mitochondrial
III	HHLG27g0633	HHLG28g0657	UV-stimulated scaffold protein A	Uncharacterized conserved protein (DUF2043)	PREDICTED: UV-stimulated scaffold protein A isoform X1
III	HHLG30g0109	HHLG29g0017	Interleukin-1 receptor accessory protein	Immunoglobulin domain	PREDICTED: interleukin-1 receptor accessory protein-like
III	HHLG30g0161	HHLG29g0162	IGF-like family receptor 1	TNFR/NGFR cysteine-rich region	PREDICTED: IGF-like family receptor 1
III	HHLG30g0169	HHLG29g0116	FXYD domain-containing ion transport regulator 5	ATP1G1/PLM/MAT8 family	PREDICTED: FXYD domain-containing ion transport regulator 5-like isoform X1
III	HHLG30g0176	HHLG29g0154	Rhomboid-related protein 4	Rhomboid family	rhomboid-related protein 4
III	HHLG30g0185	HHLG29g0196	Thiamine transporter 2	Reduced folate carrier	PREDICTED: thiamine transporter 2-like
III	HHLG30g0239	HHLG29g0241	Heat shock protein 105 kDa	Hsp70 protein	PREDICTED: heat shock protein 105 kDa isoform X1
III	HHLG30g0374	HHLG29g0385	Transmembrane protein 97	Protein of unknown function (DUF2781)	LOC569147 protein
III	HHLG30g0438	HHLG29g0544	Serine--tRNA ligase, mitochondrial	Seryl-tRNA synthetase N-terminal domain	serine--tRNA ligase, mitochondrial
III	HHLG30g0516	HHLG29g0629	Integrin alpha-E	von Willebrand factor type A domain	PREDICTED: integrin alpha-E-like
III	HHLG30g0645	HHLG29g0540	WD repeat-containing protein 62	WD domain, G-beta repeat	PREDICTED: WD repeat-containing protein 62 isoform X1
III	HHLG30g0715	HHLG29g0752	Myeloid leukemia factor 1	Myelodysplasia-myeloid leukemia factor 1-interacting protein	PREDICTED: myeloid leukemia factor 1 isoform X2
III	HHLG32g0128	HHLG31g0872	Ragulator complex protein LAMTOR2	Roadblock/LC7 domain	ragulator complex protein LAMTOR2
III	HHLG32g0168	HHLG31g0831	Rho GTPase-activating protein 32	Variant SH3 domain	PREDICTED: rho GTPase-activating protein 33-like isoform X1
III	HHLG32g0217	HHLG31g0781	Retroviral integration site protein Fli-1 homolog	Sterile alpha motif (SAM)/Pointed domain	PREDICTED: fli-1 proto-oncogene, ETS transcription factor b isoform X7
III	HHLG32g0222	HHLG31g0776	GRAM domain-containing protein 1B	GRAM domain	PREDICTED: GRAM domain-containing protein 1A isoform X3
III	HHLG32g0240	HHLG31g0757	Protein DEK	DEK C terminal domain	protein DEK
III	HHLG32g0242	HHLG31g0755	GSK-3-binding protein	Glycogen synthase kinase-3 binding	glycogen synthase kinase binding protein
III	HHLG32g0246	HHLG31g0751	N-acetylglucosamine-1-phosphodiester alpha-N-acetylglucosaminidase	EGF-like domain	PREDICTED: N-acetylglucosamine-1-phosphodiester alpha-N-acetylglucosaminidase isoform X1
III	HHLG32g0297	HHLG31g0699	2,4-dienoyl-CoA reductase, mitochondrial	Enoyl-(Acyl carrier protein) reductase	2,4-dienoyl-CoA reductase, mitochondrial
III	HHLG32g0315	HHLG31g0682	Transcription initiation factor TFIID subunit 12	Transcription initiation factor TFIID subunit A	transcription initiation factor TFIID subunit 12
III	HHLG32g0430	HHLG31g0132	Serum paraoxonase/arylesterase 2	Arylesterase	Zgc:112374
III	HHLG32g0439	HHLG31g0142	Apolipoprotein C-II	Apolipoprotein C-II	apolipoprotein C-II
III	HHLG32g0568	HHLG31g0582	-	-	Zgc:194210 protein
III	HHLG32g0570	HHLG31g0580	Maestro heat-like repeat-containing protein family member 1	-	PREDICTED: maestro heat-like repeat-containing protein family member 1 isoform X1
III	HHLG32g0644	HHLG31g0502	Inversin	IQ calmodulin-binding motif	PREDICTED: inversin isoform X2
III	HHLG32g0668	HHLG31g0378	-	Immunoglobulin V-set domain	CD4-like protein
III	HHLG32g0680	HHLG31g0365	CD209 antigen-like protein 2	Lectin C-type domain	PREDICTED: C-type lectin domain family 4 member C isoform X1
III	HHLG32g0681	HHLG31g0364	Transient receptor potential cation channel subfamily V member 6	Ankyrin repeats (3 copies)	Transient receptor potential cation channel, subfamily V, member 6
III	HHLG32g0842	HHLG31g0242	Lymphocyte activation gene 3 protein	Immunoglobulin domain	PREDICTED: lymphocyte activation gene 3 protein-like
III	HHLG32g0881	HHLG31g0102	Myelin basic protein	-	PREDICTED: myelin basic protein isoform X2
III	HHLG32g0884	HHLG31g0097	Protein PTHB1	RNA polymerase II transcription elongation factor	PREDICTED: protein PTHB1 isoform X2
III	HHLG34g0018	HHLG33g0037	Inverted formin-2	Diaphanous GTPase-binding Domain	hCG2029577, isoform CRA_d
III	HHLG34g0384	HHLG33g0363	Uncharacterized protein KIAA1841 homolog	Domain of unknown function (DUF3342)	PREDICTED: uncharacterized protein KIAA1841 homolog
III	HHLG34g0407	HHLG33g0389	Mitochondrial fission regulator 1-like	Mitochondrial fission regulator	mitochondrial fission regulator 1-like
III	HHLG34g0429	HHLG33g0432	L-threonine 3-dehydrogenase, mitochondrial	NAD dependent epimerase/dehydratase family	Zgc:165525 protein
III	HHLG34g0447	HHLG33g0450	Protein FAM149B1	Protein of unknown function (DUF3719)	PREDICTED: protein FAM149B1 isoform X1
III	HHLG34g0519	HHLG33g0525	Protein dispatched homolog 2	Sterol-sensing domain of SREBP cleavage-activation	PREDICTED: protein dispatched homolog 2 isoform X1
III	HHLG34g0599	HHLG33g0531	Isoamyl acetate-hydrolyzing esterase 1 homolog	GDSL-like Lipase/Acylhydrolase	Iah1 protein
III	HHLG34g0700	HHLG33g0704	Heat shock 70 kDa protein 4L	Hsp70 protein	PREDICTED: heat shock 70 kDa protein 4L
III	HHLG36g0060	HHLG35g0704	Ras-related protein Rab-27A	Ras family	ras-related protein Rab-27A
III	HHLG36g0067	HHLG35g0675	Integrator complex subunit 4	HEAT repeats	PREDICTED: integrator complex subunit 4
III	HHLG36g0069	HHLG35g0673	40S ribosomal protein S3	KH domain	40S ribosomal protein s3
III	HHLG36g0107	HHLG35g0613	Putative ATP-dependent RNA helicase DDX11-like protein 8	DEAD_2	probable ATP-dependent RNA helicase DDX11
III	HHLG36g0125	HHLG35g0634	von Willebrand factor	Trypsin Inhibitor like cysteine rich domain	von Willebrand factor precursor
III	HHLG36g0153	HHLG35g0574	Kelch-like protein 42	BTB/POZ domain	PREDICTED: kelch repeat and BTB domain-containing protein 13-like
III	HHLG36g0282	HHLG35g0443	Bardet-Biedl syndrome 2 protein homolog	Ciliary BBSome complex subunit 2, middle region	Bbs2 protein
III	HHLG36g0334	HHLG35g0386	DNA-binding protein SMUBP-2	AN1-like Zinc finger	Ighmbp2l protein
III	HHLG36g0338	HHLG35g0381	Bcl-2-like protein 13	Apoptosis regulator proteins, Bcl-2 family	bcl-2-like protein 13
III	HHLG36g0488	HHLG35g0311	Golgin subfamily B member 1	-	PREDICTED: golgin subfamily B member 1 isoform X3
III	HHLG36g0620	HHLG35g0073	Potassium channel subfamily K member 6	Ion channel	Zgc:110418
III	HHLG36g0630	HHLG35g0063	C5a anaphylatoxin chemotactic receptor 1	7 transmembrane receptor (rhodopsin family)	PREDICTED: C5a anaphylatoxin chemotactic receptor 1
III	HHLG36g0644	HHLG35g0047	CMP-N-acetylneuraminate-beta-galactosamide-alpha-2, 3-sialyltransferase 4	Glycosyltransferase family 29 (sialyltransferase)	CMP-N-acetylneuraminate-beta-galactosamide-alpha-2,3-sialyltransferase 4 isoform 1
III	HHLG36g0688	HHLG35g0004	DNA damage-binding protein 1	Mono-functional DNA-alkylating methyl methanesulfonate N-term	DNA damage-binding protein 1
III	HHLG38g0116	HHLG37g0082	Succinate dehydrogenase [ubiquinone] flavoprotein subunit, mitochondrial	Fumarate reductase flavoprotein C-term	succinate dehydrogenase
III	HHLG38g0476	HHLG37g0435	Nuclear pore complex protein Nup153	Zn-finger in Ran binding protein and others	PREDICTED: nuclear pore complex protein Nup153 isoform X1
III	HHLG38g0555	HHLG37g0349	Transformer-2 protein homolog alpha	RNA recognition motif. (a.k.a. RRM, RBD, or RNP domain)	PREDICTED: transformer-2 protein homolog alpha isoform X2
III	HHLG38g0588	HHLG37g0658	Eukaryotic translation initiation factor 3 subunit I	WD domain, G-beta repeat	eukaryotic translation initiation factor 3 subunit I
III	HHLG38g0613	HHLG37g0632	Adseverin	Gelsolin repeat	novel protein similar to vertebrate scinderin (SCIN)
III	HHLG38g0639	HHLG37g0606	Zinc finger and BTB domain-containing protein 8B	Zinc-finger double domain	Zgc:110075 protein
III	HHLG38g0672	HHLG37g0574	Polypeptide N-acetylgalactosaminyltransferase 12	Ricin-type beta-trefoil lectin domain	PREDICTED: polypeptide N-acetylgalactosaminyltransferase 12
III	HHLG39g0010	HHLG40g0054	S-adenosylmethionine decarboxylase proenzyme	Adenosylmethionine decarboxylase	S-adenosylmethionine decarboxylase proenzyme
III	HHLG39g0014	HHLG40g0019	Monocarboxylate transporter 10	Major Facilitator Superfamily	monocarboxylate transporter 10
III	HHLG39g0041	HHLG40g0033	Rho GTPase-activating protein 18	RhoGAP domain	PREDICTED: rho GTPase-activating protein 18 isoform X1
III	HHLG39g0054	HHLG40g0057	Protein-L-isoaspartate(D-aspartate) O-methyltransferase	Protein-L-isoaspartate(D-aspartate) O-methyltransferase (PCMT)	PREDICTED: protein-L-isoaspartate(D-aspartate) O-methyltransferase-like isoform X1
III	HHLG39g0214	HHLG40g0217	FYN-binding protein	Variant SH3 domain	PREDICTED: titin isoform X1
III	HHLG39g0253	HHLG40g0259	Ectonucleotide pyrophosphatase/phosphodiesterase family member 5	Type I phosphodiesterase / nucleotide pyrophosphatase	ectonucleotide pyrophosphatase/phosphodiesterase family member 5 precursor
III	HHLG39g0323	HHLG40g0334	Sodium/bile acid cotransporter 4	Sodium Bile acid symporter family	PREDICTED: sodium/bile acid cotransporter 4 isoform X1
III	HHLG39g0358	HHLG40g0380	Centrosomal protein of 135 kDa	-	centrosomal protein of 135 kDa
III	HHLG39g0460	HHLG40g0485	40S ribosomal protein S7	Ribosomal protein S7e	40S ribosomal protein S7
III	HHLG39g0521	HHLG40g0546	Uncharacterized protein C1orf112 homolog	Domain of unknown function (DUF4487)	PREDICTED: uncharacterized protein C1orf112 homolog isoform X1
III	HHLG39g0722	HHLG40g0661	Zinc finger CCCH domain-containing protein 14	RNA-binding, Nab2-type zinc finger	RecName: Full=Zinc finger CCCH domain-containing protein 14
III	HHLG42g0029	HHLG41g0043	UV excision repair protein RAD23 homolog B	UBA/TS-N domain	UV excision repair protein RAD23 homolog B
III	HHLG42g0034	HHLG41g0045	Trimeric intracellular cation channel type B	TRIC channel	trimeric intracellular cation channel type B
III	HHLG42g0035	HHLG41g0047	Tyrosine-protein kinase SgK223	Protein kinase domain	PREDICTED: tyrosine-protein kinase SgK223-like
III	HHLG42g0119	HHLG41g0019	60S ribosomal protein L28	Ribosomal L28e protein family	60S ribosomal protein L28
III	HHLG42g0140	HHLG41g0077	Folylpolyglutamate synthase, mitochondrial	Mur ligase middle domain	folylpolyglutamate synthase, mitochondrial
III	HHLG42g0232	HHLG41g0259	D-dopachrome decarboxylase-A	Macrophage migration inhibitory factor (MIF)	D-dopachrome decarboxylase
III	HHLG42g0257	HHLG41g0180	Zinc finger protein 532	C2H2-type zinc finger	PREDICTED: zinc finger protein 532 isoform X1
III	HHLG42g0287	HHLG41g0291	Erythrocyte band 7 integral membrane protein	SPFH domain / Band 7 family	erythrocyte band 7 integral membrane protein
III	HHLG42g0539	HHLG41g0537	Tetratricopeptide repeat protein 1	Tetratricopeptide repeat	tetratricopeptide repeat protein 1
III	HHLG42g0598	HHLG41g0593	Amyloid beta A4 precursor protein-binding family B member 3	WW domain	PREDICTED: amyloid beta A4 precursor protein-binding family B member 3
III	HHLG42g0684	HHLG41g0730	-	-	interleukin 4/13A
III	HHLG42g0732	HHLG41g0777	Zinc finger CCHC domain-containing protein 10	Zinc knuckle	zinc finger CCHC domain-containing protein 10
III	HHLG42g0781	HHLG41g0826	Long-chain-fatty-acid--CoA ligase 6	AMP-binding enzyme	PREDICTED: LOW QUALITY PROTEIN: long-chain-fatty-acid--CoA ligase 6
III	HHLG43g0007	HHLG44g0017	NCK-interacting protein with SH3 domain	Variant SH3 domain	Unknown (protein for IMAGE:8994562)
III	HHLG43g0021	HHLG44g0023	Fibronectin type-III domain-containing transmembrane protein C1orf233 homolog	-	PREDICTED: fibronectin type-III domain-containing transmembrane protein C1orf233 homolog
III	HHLG43g0028	HHLG44g0030	Neuroblastoma suppressor of tumorigenicity 1	DAN domain	neuroblastoma suppressor of tumorigenicity 1 precursor
III	HHLG43g0124	HHLG44g0075	Gamma-glutamyl hydrolase	Peptidase C26	Zgc:171566 protein
III	HHLG43g0131	HHLG44g0084	Cytochrome c oxidase assembly protein COX14 homolog	Cytochrome oxidase c assembly	cytochrome c oxidase assembly protein COX14 homolog
III	HHLG43g0241	HHLG44g0260	Protein FAM32A-like	Eukaryotic family of unknown function (DUF1754)	protein FAM32A-like
III	HHLG43g0417	HHLG44g0425	Coiled-coil domain-containing protein 50	Coiled-coil domain-containing protein 50 N-terminus	PREDICTED: coiled-coil domain-containing protein 50 isoform X2
III	HHLG43g0500	HHLG44g0570	Receptor-transporting protein 3	Zinc-binding domain	PREDICTED: receptor-transporting protein 2
III	HHLG43g0569	HHLG44g0535	Dystroglycan	Dystroglycan (Dystrophin-associated glycoprotein 1)	dystroglycan precursor
III	HHLG45g0062	HHLG46g0062	UPF0690 protein C1orf52 homolog	Domain of unknown function (DUF4660)	UPF0690 protein C1orf52 homolog
III	HHLG45g0200	HHLG46g0405	CDP-diacylglycerol--serine O-phosphatidyltransferase	CDP-alcohol phosphatidyltransferase	uncharacterized protein LOC559970
III	HHLG45g0254	HHLG46g0296	Serine/threonine-protein kinase Sgk1	Protein kinase C terminal domain	PREDICTED: serine/threonine-protein kinase Sgk1 isoform X1
III	HHLG45g0346	HHLG46g0480	Carbonic anhydrase 6	Pentaxin family	PREDICTED: carbonic anhydrase 6-like isoform X2
III	HHLG45g0347	HHLG46g0481	Solute carrier family 2, facilitated glucose transporter member 5	Sugar (and other) transporter	PREDICTED: solute carrier family 2, facilitated glucose transporter member 5
III	HHLG45g0350	HHLG46g0483	SPRY domain-containing SOCS box protein 1	SOCS box	SPRY domain-containing SOCS box protein 1
III	HHLG45g0404	HHLG46g0538	Transketolase	Transketolase, C-terminal domain	transketolase-like protein 2
III	HHLG45g0446	HHLG46g0581	Selenide, water dikinase 2	AIR synthase related protein, N-terminal domain	PREDICTED: LOW QUALITY PROTEIN: selenide, water dikinase 2-like
III	HHLG45g0467	HHLG46g0608	Tripartite motif-containing protein 54	B-box zinc finger	Zgc:101050
III	HHLG45g0500	HHLG46g0257	3-oxo-5-alpha-steroid 4-dehydrogenase 1	Protein of unknown function (DUF1295)	PREDICTED: uncharacterized protein si:ch211-210c8.6
III	HHLG45g0506	HHLG46g0250	Proline synthase co-transcribed bacterial homolog protein	Alanine racemase, N-terminal domain	proline synthase co-transcribed bacterial homolog protein
III	HHLG45g0658	HHLG46g0674	Synaptonemal complex protein 2	-	PREDICTED: synaptonemal complex protein 2
III	HHLG45g0674	HHLG46g0690	Zinc finger protein 704	Lck-interacting transmembrane adapter 1	PREDICTED: SLC2A4 regulator isoform X1
III	HHLG45g0741	HHLG46g0762	PTB domain-containing engulfment adapter protein 1	Phosphotyrosine interaction domain (PTB/PID)	PTB domain-containing engulfment adapter protein 1
III	HHLG45g0746	HHLG46g0767	RNA-binding protein 10	Zn-finger in Ran binding protein and others	PREDICTED: RNA-binding protein 10-like isoform X3
III	HHLG45g0785	HHLG46g0813	Spermatogenesis-associated protein 2	-	PREDICTED: spermatogenesis-associated protein 2 isoform X1
III	HHLG47g0027	HHLG48g0031	NEDD8 ultimate buster 1	UBA/TS-N domain	NEDD8
III	HHLG47g0147	HHLG48g0157	Protein-L-isoaspartate O-methyltransferase domain-containing protein 1	Protein-L-isoaspartate(D-aspartate) O-methyltransferase (PCMT)	protein-L-isoaspartate O-methyltransferase domain-containing protein 1
III	HHLG47g0189	HHLG48g0172	F-box/LRR-repeat protein 13	Leucine Rich repeat	PREDICTED: uncharacterized protein LOC100332407 isoform X1
III	HHLG47g0381	HHLG48g0397	3-ketoacyl-CoA thiolase B, peroxisomal	Thiolase, C-terminal domain	3-ketoacyl-CoA thiolase, peroxisomal
III	HHLG49g0010	HHLG50g0656	MIP18 family protein FAM96A	Domain of unknown function DUF59	MIP18 family protein FAM96A
III	HHLG49g0102	HHLG50g0557	Gamma-tubulin complex component 6	Spc97 / Spc98 family	PREDICTED: gamma-tubulin complex component 6 isoform X2
III	HHLG49g0247	HHLG50g0425	Cryptochrome-2	DNA photolyase	cryptochrome-2
III	HHLG49g0419	HHLG50g0222	Formin-binding protein 4	WW domain	formin-binding protein 4
III	HHLG49g0437	HHLG50g0180	DnaJ homolog subfamily A member 4	DnaJ central domain	PREDICTED: dnaJ homolog subfamily A member 1
III	HHLG49g0461	HHLG50g0155	Sulfide:quinone oxidoreductase, mitochondrial	Pyridine nucleotide-disulphide oxidoreductase	sulfide:quinone oxidoreductase, mitochondrial
III	HHLG49g0462	HHLG50g0154	Phospholipid-transporting ATPase ID	haloacid dehalogenase-like hydrolase	PREDICTED: probable phospholipid-transporting ATPase IM isoform X2
III	HHLG49g0533	HHLG50g0094	Oxysterol-binding protein-related protein 5	PH domain	PREDICTED: oxysterol-binding protein-related protein 5 isoform X1
III	HHLG49g0586	HHLG50g0042	M-phase phosphoprotein 6	M-phase phosphoprotein 6	M-phase phosphoprotein 6
III	HHLG49g0652	HHLG50g0689	PCNA-associated factor	-	PCNA-associated factor
