# Supplementary material for: The allotetraploid origin and asymmetrical genome evolution of the common carp Cyprinus carpio
Source: Nat Commun. 2019 Oct 11;10:4625. doi: 10.1038/s41467-019-12644-1 (PMC6789147; doi:10.1038/s41467-019-12644-1)
Supplement: Supplementary file 14 — Supplementary Data 11 [file 41467_2019_12644_MOESM14_ESM.xlsx]

## Sheet: Divergent gene in A
Annotation of the divergent expressed homoeologous genes in subgenome A.
gene_A	gene_A_swiss_prot	gene_A_pfam	gene_A_nr	gene_B	gene_B_swiss_prot	gene_B_pfam	gene_B_nr
HHLG5g0909	Mitochondrial thiamine pyrophosphate carrier	Mitochondrial carrier protein	Zgc:111878	HHLG6g0126	Mitochondrial thiamine pyrophosphate carrier	Mitochondrial carrier protein	PREDICTED: mitochondrial thiamine pyrophosphate carrier isoform X2
HHLG21g0041	Cyclin-dependent kinase 18	Protein kinase domain	PREDICTED: cyclin-dependent kinase 18	HHLG22g0212	Cyclin-dependent kinase 18	Protein kinase domain	PREDICTED: cyclin-dependent kinase 18
HHLG16g0447	Matrix metalloproteinase-9	Putative peptidoglycan binding domain	matrix metalloproteinase-9 precursor	HHLG15g0460	Matrix metalloproteinase-9	Putative peptidoglycan binding domain	matrix metalloproteinase-9 precursor
HHLG45g0186	Acrosin	Trypsin	PREDICTED: serine protease 53-like	HHLG46g0391	Transmembrane protease serine 9	Trypsin	PREDICTED: serine protease 53-like
HHLG17g0285	DNA excision repair protein ERCC-1	Helix-hairpin-helix domain	DNA excision repair protein ERCC-1	HHLG18g0462	DNA excision repair protein ERCC-1	Binding domain of DNA repair protein Ercc1 (rad10/Swi10)	Excision repair cross-complementing rodent repair deficiency, complementation group 1
HHLG45g0039	Complement factor I	Kazal-type serine protease inhibitor domain	complement control protein factor I-B	HHLG46g0032	Complement factor I	Scavenger receptor cysteine-rich domain	complement control protein factor I-A
HHLG9g0777	Transcobalamin-2	Domain of unknown function (DUF4430)	transcobalamin-2 precursor	HHLG10g0191	Transcobalamin-2	Eukaryotic cobalamin-binding protein	Si:ch211-102c2.6 protein
HHLG3g0107	Zinc finger and BTB domain-containing protein 41	BTB/POZ domain	PREDICTED: zinc finger and BTB domain-containing protein 41	HHLG4g0229	Zinc finger and BTB domain-containing protein 41	C2H2-type zinc finger	PREDICTED: zinc finger and BTB domain-containing protein 41
HHLG17g0271	Nyctalopin	Leucine Rich Repeat	nyctalopin precursor	HHLG18g0511	Nyctalopin	Leucine Rich Repeat	nyctalopin precursor
HHLG43g0456	Complement C3 (Fragment)	Alpha-macro-globulin thiol-ester bond-forming region	PREDICTED: component c3b, tandem duplicate 2 isoform X2	HHLG44g0451	Venom factor	Gryzun, putative trafficking through Golgi	PREDICTED: component c3b, tandem duplicate 2 isoform X1
HHLG16g0117	Peptidyl-prolyl cis-trans isomerase C	Cyclophilin type peptidyl-prolyl cis-trans isomerase/CLD	PREDICTED: peptidyl-prolyl cis-trans isomerase C-like	HHLG15g0212	Peptidyl-prolyl cis-trans isomerase C	Cyclophilin type peptidyl-prolyl cis-trans isomerase/CLD	PREDICTED: peptidyl-prolyl cis-trans isomerase C-like
HHLG17g0524	Transformer-2 protein homolog beta	RNA recognition motif. (a.k.a. RRM, RBD, or RNP domain)	transformer-2 protein homolog beta	HHLG18g0211	Transformer-2 protein homolog beta	RNA recognition motif. (a.k.a. RRM, RBD, or RNP domain)	transformer-2 protein homolog beta
HHLG49g0437	DnaJ homolog subfamily A member 4	DnaJ central domain	PREDICTED: dnaJ homolog subfamily A member 1	HHLG50g0180	DnaJ homolog subfamily A member 4	DnaJ central domain	PREDICTED: dnaJ homolog subfamily A member 1
HHLG32g0796	Serine/threonine-protein kinase ULK4	Protein kinase domain	PREDICTED: serine/threonine-protein kinase ULK4	HHLG31g0185	Serine/threonine-protein kinase ULK4	Protein kinase domain	PREDICTED: serine/threonine-protein kinase ULK4
HHLG45g0353	Hereditary hemochromatosis protein homolog	Class I Histocompatibility antigen, domains alpha 1 and 2	MHC class Ia chain	HHLG46g0486	Hereditary hemochromatosis protein homolog	Immunoglobulin C1-set domain	MHC class Ia chain
HHLG26g0637	Programmed cell death 1 ligand 1	Immunoglobulin domain	Zgc:153911	HHLG25g0607	Programmed cell death 1 ligand 1	CD80-like C2-set immunoglobulin domain	Zgc:153911
HHLG9g0513	-	-	PREDICTED: uncharacterized protein LOC100332459	HHLG10g0136	Butyrophilin-like protein 2	Immunoglobulin V-set domain	PREDICTED: uncharacterized protein LOC103021505 isoform X2
HHLG34g0653	Complement component C1q receptor	Lectin C-type domain	PREDICTED: complement component C1q receptor	HHLG33g0651	Complement component C1q receptor	Lectin C-type domain	PREDICTED: complement component C1q receptor
HHLG49g0154	Secretion-regulating guanine nucleotide exchange factor	Regulator of chromosome condensation (RCC1) repeat	PREDICTED: secretion-regulating guanine nucleotide exchange factor	HHLG50g0501	Secretion-regulating guanine nucleotide exchange factor	Regulator of chromosome condensation (RCC1) repeat	PREDICTED: secretion-regulating guanine nucleotide exchange factor
HHLG49g0225	T-complex protein 11-like protein 1	T-complex protein 11	unnamed protein product	HHLG50g0404	T-complex protein 11-like protein 1	T-complex protein 11	T-complex protein 11-like protein 1
HHLG20g0012	Lamin-B1	Lamin Tail Domain	lamin B1	HHLG19g0775	Lamin-L(I)	Intermediate filament protein	lamin B1
HHLG30g0485	Isobutyryl-CoA dehydrogenase, mitochondrial	Acyl-CoA dehydrogenase, N-terminal domain	Acad8 protein, partial	HHLG29g0598	Isobutyryl-CoA dehydrogenase, mitochondrial	Acyl-CoA dehydrogenase, middle domain	PREDICTED: isobutyryl-CoA dehydrogenase, mitochondrial
HHLG38g0588	Eukaryotic translation initiation factor 3 subunit I	WD domain, G-beta repeat	eukaryotic translation initiation factor 3 subunit I	HHLG37g0658	Eukaryotic translation initiation factor 3 subunit I	WD domain, G-beta repeat	eukaryotic translation initiation factor 3 subunit I
HHLG26g0208	Leucine-rich repeat-containing protein C10orf11 homolog	-	leucine-rich repeat-containing protein C10orf11 homolog	HHLG25g0085	Leucine-rich repeat-containing protein C10orf11 homolog	-	leucine-rich repeat-containing protein C10orf11 homolog
HHLG34g0018	Inverted formin-2	Diaphanous GTPase-binding Domain	hCG2029577, isoform CRA_d	HHLG33g0037	Inverted formin-2	Diaphanous GTPase-binding Domain	PREDICTED: LOW QUALITY PROTEIN: inverted formin-2
HHLG36g0125	von Willebrand factor	Trypsin Inhibitor like cysteine rich domain	von Willebrand factor precursor	HHLG35g0634	von Willebrand factor	Trypsin Inhibitor like cysteine rich domain	von Willebrand factor precursor
HHLG9g1090	Radiation-inducible immediate-early gene IEX-1	-	Zgc:158343	HHLG10g1037	Radiation-inducible immediate-early gene IEX-1	-	Zgc:158343
HHLG9g0167	Protein prune homolog 2	Divergent CRAL/TRIO domain	PREDICTED: protein prune homolog 2 isoform X1	HHLG10g0891	Protein prune homolog 2	Divergent CRAL/TRIO domain	PREDICTED: protein prune homolog 2 isoform X1
HHLG34g0782	Ribosomal protein S6 kinase-like 1	Protein kinase domain	PREDICTED: ribosomal protein S6 kinase-like 1	HHLG33g0808	Ribosomal protein S6 kinase-like 1	Protein kinase domain	PREDICTED: ribosomal protein S6 kinase-like 1
HHLG21g0228	Histone deacetylase 11	Histone deacetylase domain	histone deacetylase 11	HHLG22g0477	Histone deacetylase 11	Histone deacetylase domain	histone deacetylase 11
HHLG30g0082	Glia-derived nexin	Serpin (serine protease inhibitor)	glia-derived nexin precursor	HHLG29g0078	Glia-derived nexin	Serpin (serine protease inhibitor)	glia-derived nexin precursor
HHLG34g0599	Isoamyl acetate-hydrolyzing esterase 1 homolog	GDSL-like Lipase/Acylhydrolase	Iah1 protein	HHLG33g0531	Isoamyl acetate-hydrolyzing esterase 1 homolog	GDSL-like Lipase/Acylhydrolase	isoamyl acetate-hydrolyzing esterase 1 homolog
HHLG21g0291	Aminopeptidase B	Leukotriene A4 hydrolase, C-terminal	aminopeptidase B	HHLG22g0413	Aminopeptidase B	Leukotriene A4 hydrolase, C-terminal	aminopeptidase B
HHLG45g0560	Tetraspanin-31	Tetraspanin family	sarcoma amplified sequence	HHLG46g0196	Tetraspanin-31	Tetraspanin family	sarcoma amplified sequence
HHLG14g0254	Crossover junction endonuclease MUS81	ERCC4 domain	PREDICTED: crossover junction endonuclease MUS81 isoform X1	HHLG13g0786	Crossover junction endonuclease MUS81	ERCC4 domain	Mus81 protein
HHLG34g0213	Serine/threonine-protein phosphatase 2A regulatory subunit B'' subunit gamma	-	protein phosphatase 2 regulatory subunit B'' gamma	HHLG33g0201	Serine/threonine-protein phosphatase 2A regulatory subunit B'' subunit gamma	-	serine/threonine-protein phosphatase 2A regulatory subunit B'' subunit gamma
HHLG42g0768	WD repeat-containing protein 55	WD domain, G-beta repeat	WD repeat-containing protein 55	HHLG41g0820	WD repeat-containing protein 55	-	unnamed protein product
HHLG5g0143	ADP-ribosylation factor-like protein 16	ADP-ribosylation factor family	PREDICTED: ADP-ribosylation factor-like protein 16 isoform X1	HHLG6g0963	ADP-ribosylation factor-like protein 16	ADP-ribosylation factor family	PREDICTED: ADP-ribosylation factor-like protein 16-like
HHLG14g0080	Kynurenine/alpha-aminoadipate aminotransferase, mitochondrial	Aminotransferase class I and II	PREDICTED: kynurenine/alpha-aminoadipate aminotransferase, mitochondrial isoform X2	HHLG13g1045	Kynurenine/alpha-aminoadipate aminotransferase, mitochondrial	-	PREDICTED: kynurenine/alpha-aminoadipate aminotransferase, mitochondrial isoform X1
HHLG34g0075	Quinone oxidoreductase PIG3	Alcohol dehydrogenase GroES-like domain	PREDICTED: quinone oxidoreductase PIG3	HHLG33g0108	Quinone oxidoreductase PIG3	Alcohol dehydrogenase GroES-like domain	PREDICTED: quinone oxidoreductase PIG3
HHLG32g0935	Ethylmalonyl-CoA decarboxylase	Enoyl-CoA hydratase/isomerase	PREDICTED: ethylmalonyl-CoA decarboxylase isoform X1	HHLG31g0033	Ethylmalonyl-CoA decarboxylase	Enoyl-CoA hydratase/isomerase	PREDICTED: ethylmalonyl-CoA decarboxylase isoform X1
HHLG26g0527	DNA excision repair protein ERCC-6	Helicase conserved C-terminal domain	PREDICTED: DNA excision repair protein ERCC-6	HHLG25g0501	DNA excision repair protein ERCC-6	OAR domain	PREDICTED: DNA excision repair protein ERCC-6
HHLG9g0428	Probable global transcription activator SNF2L2	QLQ	PREDICTED: probable global transcription activator SNF2L2 isoform X1	HHLG10g0624	Probable global transcription activator SNF2L2	QLQ	probable global transcription activator SNF2L2 isoform 2
HHLG14g0235	Dedicator of cytokinesis protein 11	PH domain	PREDICTED: dedicator of cytokinesis protein 11 isoform X1	HHLG13g0765	Dedicator of cytokinesis protein 11	PH domain	PREDICTED: dedicator of cytokinesis protein 11 isoform X1
HHLG14g0557	Ribonuclease P protein subunit p29	Domain of unknown function UPF0086	PREDICTED: ribonuclease P protein subunit p29-like	HHLG13g0379	Ribonuclease P protein subunit p29	Domain of unknown function UPF0086	PREDICTED: ribonuclease P protein subunit p29-like
HHLG9g0342	Major facilitator superfamily domain-containing protein 10	Major Facilitator Superfamily	major facilitator superfamily domain-containing protein 10	HHLG10g0717	Major facilitator superfamily domain-containing protein 10	-	major facilitator superfamily domain-containing protein 10
HHLG36g0051	Short-chain dehydrogenase/reductase family 42E member 1	3-beta hydroxysteroid dehydrogenase/isomerase family	short-chain dehydrogenase/reductase family 42E member 1 isoform 1	HHLG35g0663	Short-chain dehydrogenase/reductase family 42E member 1	3-beta hydroxysteroid dehydrogenase/isomerase family	short-chain dehydrogenase/reductase family 42E member 1 isoform 2
HHLG34g0726	Pleckstrin homology domain-containing family D member 1	-	PREDICTED: pleckstrin homology domain-containing family D member 1	HHLG33g0732	Pleckstrin homology domain-containing family D member 1	PH domain	PREDICTED: pleckstrin homology domain-containing family D member 1
HHLG5g0938	Tetratricopeptide repeat protein 39A	Tetratricopeptide repeat	tetratricopeptide repeat protein 39A	HHLG6g0155	Tetratricopeptide repeat protein 39A	Tetratricopeptide repeat	tetratricopeptide repeat protein 39A
HHLG14g0075	Beta-1,4-glucuronyltransferase 1	Glycosyl-transferase for dystroglycan	beta-1,4-glucuronyltransferase 1	HHLG13g1049	Beta-1,4-glucuronyltransferase 1	Glycosyl-transferase for dystroglycan	beta-1,4-glucuronyltransferase 1
HHLG26g0562	Digestive organ expansion factor	Utp25, U3 small nucleolar RNA-associated SSU processome protein 25	RecName: Full=Digestive organ expansion factor	HHLG25g0536	Digestive organ expansion factor	Utp25, U3 small nucleolar RNA-associated SSU processome protein 25	Digestive-organ expansion factor
HHLG23g0592	Kinetochore protein NDC80 homolog	HEC/Ndc80p family	kinetochore protein NDC80 homolog	HHLG24g0543	Kinetochore protein NDC80 homolog	HEC/Ndc80p family	kinetochore protein NDC80 homolog
HHLG3g0081	7-alpha-hydroxycholest-4-en-3-one 12-alpha-hydroxylase	Cytochrome P450	cytochrome P450, family 8, subfamily B, polypeptide 1	HHLG4g0079	5-beta-cholestane-3-alpha,7-alpha-diol 12-alpha-hydroxylase	Cytochrome P450	cytochrome P450, family 8, subfamily B, polypeptide 1
HHLG21g0342	Aflatoxin B1 aldehyde reductase member 2	Aldo/keto reductase family	aflatoxin B1 aldehyde reductase member 2	HHLG22g0167	Aflatoxin B1 aldehyde reductase member 2	Aldo/keto reductase family	aflatoxin B1 aldehyde reductase member 2
HHLG26g0159	AP-5 complex subunit sigma-1	AP-5 complex subunit sigma-1	adaptor-related protein complex 5, sigma 1 subunit precursor	HHLG25g0181	AP-5 complex subunit sigma-1	AP-5 complex subunit sigma-1	adaptor-related protein complex 5, sigma 1 subunit precursor
HHLG14g0081	INO80 complex subunit B	HIT zinc finger	INO80 complex subunit B	HHLG13g1044	INO80 complex subunit B	PAPA-1-like conserved region	unnamed protein product
HHLG16g0283	DNA excision repair protein ERCC-8	WD domain, G-beta repeat	Excision repair cross-complementing rodent repair deficiency, complementation group 8	HHLG15g0276	DNA excision repair protein ERCC-8	WD domain, G-beta repeat	Excision repair cross-complementing rodent repair deficiency, complementation group 8
HHLG34g0760	Protein TSSC1	WD domain, G-beta repeat	protein TSSC1	HHLG33g0781	Protein TSSC1	WD domain, G-beta repeat	protein TSSC1
HHLG34g0694	Cilia- and flagella-associated protein 99	-	PREDICTED: cilia and flagella associated protein 99	HHLG33g0697	Cilia- and flagella-associated protein 99	-	PREDICTED: cilia and flagella associated protein 99
HHLG34g0679	AP-5 complex subunit mu-1	Adaptor complexes medium subunit family	PREDICTED: AP-5 complex subunit mu-1 isoform X1	HHLG33g0681	AP-5 complex subunit mu-1	Adaptor complexes medium subunit family	PREDICTED: AP-5 complex subunit mu-1 isoform X1
HHLG9g0676	Phosphatidylinositol 4-phosphate 5-kinase-like protein 1	Phosphatidylinositol-4-phosphate 5-Kinase	PREDICTED: phosphatidylinositol 4-phosphate 5-kinase-like protein 1 isoform X1	HHLG10g0370	Phosphatidylinositol 4-phosphate 5-kinase-like protein 1	Phosphatidylinositol-4-phosphate 5-Kinase	PREDICTED: phosphatidylinositol 4-phosphate 5-kinase-like protein 1 isoform X1
HHLG38g0327	F-box/LRR-repeat protein 2	F-box-like	PREDICTED: F-box/LRR-repeat protein 20-like isoform X1	HHLG37g0487	F-box/LRR-repeat protein 2	F-box-like	F-box/LRR-repeat protein 2
HHLG11g0823	Multidrug resistance-associated protein 4	ABC transporter	multidrug resistance-associated protein 4	HHLG12g0141	Multidrug resistance-associated protein 4	ABC transporter	multidrug resistance-associated protein 4
HHLG32g0404	Protein slowmo homolog 1	PRELI-like family	PREDICTED: protein slowmo homolog 1-like	HHLG31g0442	Protein slowmo homolog 1	PRELI-like family	PREDICTED: protein slowmo homolog 1
HHLG32g0620	E3 ubiquitin-protein ligase TRIM33	B-box zinc finger	PREDICTED: E3 ubiquitin-protein ligase TRIM33 isoform X1	HHLG31g0529	E3 ubiquitin-protein ligase TRIM33	B-box zinc finger	PREDICTED: E3 ubiquitin-protein ligase TRIM33 isoform X1
HHLG32g0779	Activating signal cointegrator 1 complex subunit 3	Helicase conserved C-terminal domain	PREDICTED: activating signal cointegrator 1 complex subunit 3	HHLG31g0083	Activating signal cointegrator 1 complex subunit 3	DEAD/DEAH box helicase	PREDICTED: activating signal cointegrator 1 complex subunit 3
HHLG1g0474	Pseudouridine-5'-phosphatase	Haloacid dehalogenase-like hydrolase	pseudouridine-5'-monophosphatase	HHLG2g0511	Pseudouridine-5'-phosphatase	Domain of unknown function (DUF1891)	pseudouridine-5'-monophosphatase
HHLG42g0226	Splicing factor, suppressor of white-apricot homolog	Surp module	splicing factor, suppressor of white-apricot homolog	HHLG41g0254	Splicing factor, suppressor of white-apricot homolog	Surp module	splicing factor, suppressor of white-apricot homolog
HHLG45g0200	CDP-diacylglycerol--serine O-phosphatidyltransferase	CDP-alcohol phosphatidyltransferase	uncharacterized protein LOC559970	HHLG46g0405	CDP-diacylglycerol--serine O-phosphatidyltransferase	CDP-alcohol phosphatidyltransferase	uncharacterized protein LOC559970
HHLG9g0200	Phosphatidylserine decarboxylase proenzyme	Phosphatidylserine decarboxylase	phosphatidylserine decarboxylase proenzyme	HHLG10g0862	Phosphatidylserine decarboxylase proenzyme	Phosphatidylserine decarboxylase	phosphatidylserine decarboxylase proenzyme
HHLG7g0484	Acyl-CoA synthetase short-chain family member 3, mitochondrial	AMP-binding enzyme C-terminal domain	PREDICTED: acyl-CoA synthetase short-chain family member 3, mitochondrial	HHLG8g0489	Acyl-CoA synthetase short-chain family member 3, mitochondrial	AMP-binding enzyme	PREDICTED: acyl-CoA synthetase short-chain family member 3, mitochondrial
HHLG42g0781	Long-chain-fatty-acid--CoA ligase 6	AMP-binding enzyme	PREDICTED: LOW QUALITY PROTEIN: long-chain-fatty-acid--CoA ligase 6	HHLG41g0826	Long-chain-fatty-acid--CoA ligase 6	AMP-binding enzyme	PREDICTED: LOW QUALITY PROTEIN: long-chain-fatty-acid--CoA ligase 6
HHLG11g0714	Uncharacterized protein C7orf57 homolog	-	PREDICTED: uncharacterized protein C7orf57 homolog isoform X2	HHLG12g0246	Uncharacterized protein C7orf57 homolog	-	PREDICTED: uncharacterized protein C7orf57 homolog isoform X2
HHLG34g0568	Xanthine dehydrogenase/oxidase	2Fe-2S iron-sulfur cluster binding domain	PREDICTED: xanthine dehydrogenase/oxidase	HHLG33g0578	Xanthine dehydrogenase/oxidase	Aldehyde oxidase and xanthine dehydrogenase, a/b hammerhead domain	PREDICTED: xanthine dehydrogenase/oxidase-like
HHLG20g0707	Pyridoxal phosphate phosphatase	HAD-hyrolase-like	pyridoxal phosphate phosphatase	HHLG19g0062	Pyridoxal phosphate phosphatase	HAD-hyrolase-like	pyridoxal phosphate phosphatase
HHLG49g0621	tRNA-specific adenosine deaminase 1	Adenosine-deaminase (editase) domain	PREDICTED: tRNA-specific adenosine deaminase 1 isoform X1	HHLG50g0015	tRNA-specific adenosine deaminase 1	DDE superfamily endonuclease	PREDICTED: tRNA-specific adenosine deaminase 1 isoform X1
HHLG43g0110	Uncharacterized protein C19orf44	Domain of unknown function (DUF4614)	PREDICTED: uncharacterized protein C19orf44 homolog isoform X1	HHLG44g0093	-	-	PREDICTED: uncharacterized protein C19orf44 homolog isoform X1
HHLG30g0109	Interleukin-1 receptor accessory protein	Immunoglobulin domain	PREDICTED: interleukin-1 receptor accessory protein-like	HHLG29g0017	Interleukin-1 receptor accessory protein	Immunoglobulin domain	interleukin 1 receptor accessory protein precursor
HHLG34g0192	Histone-lysine N-methyltransferase SMYD3	MYND finger	histone-lysine N-methyltransferase SMYD3	HHLG33g0179	Histone-lysine N-methyltransferase SMYD3	-	histone-lysine N-methyltransferase SMYD3
HHLG1g0514	Trifunctional purine biosynthetic protein adenosine-3	AIR synthase related protein, N-terminal domain	trifunctional purine biosynthetic protein adenosine-3	HHLG2g0951	Trifunctional purine biosynthetic protein adenosine-3	AIR synthase related protein, N-terminal domain	trifunctional purine biosynthetic protein adenosine-3
HHLG30g0185	Thiamine transporter 2	Reduced folate carrier	PREDICTED: thiamine transporter 2-like	HHLG29g0196	Thiamine transporter 2	Reduced folate carrier	PREDICTED: thiamine transporter 2-like
HHLG9g1118	DDRGK domain-containing protein 1	DDRGK domain	DDRGK domain-containing protein 1 precursor	HHLG10g1157	DDRGK domain-containing protein 1	DDRGK domain	DDRGK domain-containing protein 1 precursor
HHLG1g0644	LanC-like protein 1	Lanthionine synthetase C-like protein	Lancl1 protein, partial	HHLG2g0854	LanC-like protein 1	Lanthionine synthetase C-like protein	lanC-like protein 1
HHLG20g0710	Nucleoredoxin-like protein 2	Thioredoxin-like	nucleoredoxin-like protein 2	HHLG19g0058	Nucleoredoxin-like protein 2	Thioredoxin-like	nucleoredoxin-like protein 2
HHLG21g0506	Zinc transporter ZIP3	ZIP Zinc transporter	solute carrier family 39 member 3-2	HHLG22g0556	Zinc transporter ZIP3	ZIP Zinc transporter	solute carrier family 39 member 3-1
HHLG36g0345	Pyroglutamyl-peptidase 1	-	PREDICTED: pyroglutamyl-peptidase 1-like protein	HHLG35g0374	Pyroglutamyl-peptidase 1	Pyroglutamyl peptidase	PREDICTED: pyroglutamyl-peptidase 1-like protein
HHLG36g0282	Bardet-Biedl syndrome 2 protein homolog	Ciliary BBSome complex subunit 2, middle region	Bbs2 protein	HHLG35g0443	Bardet-Biedl syndrome 2 protein homolog	Ciliary BBSome complex subunit 2, N-terminal	Bardet-Biedl syndrome 2
HHLG36g0230	Transcription termination factor 2, mitochondrial	mTERF	PREDICTED: transcription termination factor 2, mitochondrial isoform X1	HHLG35g0500	Transcription termination factor 2, mitochondrial	-	PREDICTED: transcription termination factor 2, mitochondrial isoform X1
HHLG49g0247	Cryptochrome-2	DNA photolyase	cryptochrome-2	HHLG50g0425	Cryptochrome-2	DNA photolyase	cryptochrome-2
HHLG36g0094	RNA-binding protein NOB1	Nin one binding (NOB1) Zn-ribbon like	PREDICTED: RNA-binding protein NOB1 isoform X1	HHLG35g0602	RNA-binding protein NOB1	Putative WW-binding domain and destruction box	PREDICTED: RNA-binding protein NOB1 isoform X1
HHLG36g0055	Pygopus homolog 1	PHD-finger	pygopus homolog 1	HHLG35g0666	Pygopus homolog 1	-	pygopus homolog 1
HHLG36g0067	Integrator complex subunit 4	HEAT repeats	PREDICTED: integrator complex subunit 4	HHLG35g0675	Integrator complex subunit 4	non-SMC mitotic condensation complex subunit 1	PREDICTED: integrator complex subunit 4
HHLG34g0667	Maleylacetoacetate isomerase	Glutathione S-transferase, C-terminal domain	maleylacetoacetate isomerase isoform 1	HHLG33g0668	Maleylacetoacetate isomerase	Glutathione S-transferase, C-terminal domain	maleylacetoacetate isomerase isoform 1
HHLG20g0438	Protein eva-1 homolog C	FAM176 family	PREDICTED: protein eva-1 homolog C isoform X1	HHLG19g0324	Protein eva-1 homolog C	FAM176 family	PREDICTED: protein eva-1 homolog C isoform X1
HHLG38g0180	U7 snRNA-associated Sm-like protein LSm10	LSM domain	PREDICTED: U7 snRNA-associated Sm-like protein LSm10	HHLG37g0170	U7 snRNA-associated Sm-like protein LSm10	LSM domain	PREDICTED: U7 snRNA-associated Sm-like protein LSm10
HHLG16g0410	Sodium/potassium-transporting ATPase subunit beta-1-interacting protein 3	Na,K-Atpase Interacting protein	Zgc:100920	HHLG15g0449	Sodium/potassium-transporting ATPase subunit beta-1-interacting protein 3	Na,K-Atpase Interacting protein	Zgc:100920
HHLG38g0567	3-oxo-5-alpha-steroid 4-dehydrogenase 1	3-oxo-5-alpha-steroid 4-dehydrogenase	PREDICTED: 3-oxo-5-alpha-steroid 4-dehydrogenase 1 isoform X1	HHLG37g0679	3-oxo-5-alpha-steroid 4-dehydrogenase 1	3-oxo-5-alpha-steroid 4-dehydrogenase	PREDICTED: 3-oxo-5-alpha-steroid 4-dehydrogenase 1 isoform X1
HHLG38g0751	SNARE-associated protein Snapin	Snapin/Pallidin	SNARE-associated protein Snapin	HHLG37g0766	SNARE-associated protein Snapin	Snapin/Pallidin	SNARE-associated protein Snapin
HHLG39g0317	Leucine-rich repeat-containing protein 66	Leucine rich repeat	PREDICTED: uncharacterized protein LOC101882481	HHLG40g0328	Leucine-rich repeat-containing protein 66	Leucine rich repeat	PREDICTED: uncharacterized protein LOC101882481
HHLG39g0370	Protein SERAC1	PGAP1-like protein	Serac1 protein	HHLG40g0392	Protein SERAC1	PGAP1-like protein	PREDICTED: protein SERAC1 isoform X4
HHLG39g0459	Allantoicase	Allantoicase repeat	allantoicase	HHLG40g0484	Allantoicase	Allantoicase repeat	allantoicase
HHLG47g0381	3-ketoacyl-CoA thiolase B, peroxisomal	Thiolase, C-terminal domain	3-ketoacyl-CoA thiolase, peroxisomal	HHLG48g0397	3-ketoacyl-CoA thiolase, peroxisomal	Thiolase, N-terminal domain	3-ketoacyl-CoA thiolase, peroxisomal
HHLG39g0491	Armadillo repeat-containing protein 2	-	PREDICTED: armadillo repeat-containing protein 2	HHLG40g0515	Armadillo repeat-containing protein 2	Kinesin-associated protein (KAP)	PREDICTED: armadillo repeat-containing protein 2
HHLG39g0521	Uncharacterized protein C1orf112 homolog	Domain of unknown function (DUF4487)	PREDICTED: uncharacterized protein C1orf112 homolog isoform X1	HHLG40g0546	Uncharacterized protein C1orf112 homolog	Domain of unknown function (DUF4487)	Si:dkey-97o5.1
HHLG34g0045	DNA helicase MCM8	MCM2/3/5 family	PREDICTED: DNA helicase MCM8 isoform X1	HHLG33g0071	DNA helicase MCM8	MCM2/3/5 family	PREDICTED: DNA helicase MCM8 isoform X1
HHLG39g0570	60S ribosomal protein L7-like 1	Ribosomal L30 N-terminal domain	60S ribosomal protein L7-like 1	HHLG40g0678	60S ribosomal protein L7-like 1	Ribosomal L30 N-terminal domain	60S ribosomal protein L7-like 1
HHLG14g0778	Vacuolar protein sorting-associated protein 33B	Sec1 family	vacuolar protein sorting-associated protein 33B	HHLG13g0327	Vacuolar protein sorting-associated protein 33B	Sec1 family	vacuolar protein sorting-associated protein 33B
HHLG43g0007	NCK-interacting protein with SH3 domain	Variant SH3 domain	Unknown (protein for IMAGE:8994562)	HHLG44g0017	NCK-interacting protein with SH3 domain	Variant SH3 domain	PREDICTED: NCK-interacting protein with SH3 domain isoform X3
HHLG43g0124	Gamma-glutamyl hydrolase	Peptidase C26	Zgc:171566 protein	HHLG44g0075	Gamma-glutamyl hydrolase	Peptidase C26	Zgc:171566 protein
HHLG5g0361	116 kDa U5 small nuclear ribonucleoprotein component	Elongation Factor G, domain II	116 kDa U5 small nuclear ribonucleoprotein component	HHLG6g0739	116 kDa U5 small nuclear ribonucleoprotein component	Elongation factor Tu domain 2	116 kDa U5 small nuclear ribonucleoprotein component
HHLG27g0513	Translation factor GUF1, mitochondrial	Elongation factor Tu domain 2	PREDICTED: translation factor GUF1, mitochondrial	HHLG28g0604	Translation factor Guf1, mitochondrial	Elongation factor G C-terminus	PREDICTED: translation factor GUF1, mitochondrial-like
HHLG23g0294	2-oxoglutarate and iron-dependent oxygenase domain-containing protein 3	2OG-Fe(II) oxygenase superfamily	2-oxoglutarate and iron-dependent oxygenase domain-containing protein 3	HHLG24g0284	2-oxoglutarate and iron-dependent oxygenase domain-containing protein 3	2OG-Fe(II) oxygenase superfamily	2-oxoglutarate and iron-dependent oxygenase domain-containing protein 3
HHLG43g0466	DNA-directed RNA polymerase III subunit RPC6	RNA polymerase Rpc34 subunit	Polr3f protein	HHLG44g0440	DNA-directed RNA polymerase III subunit RPC6	RNA polymerase Rpc34 subunit	Polr3f protein
HHLG43g0500	Receptor-transporting protein 3	Zinc-binding domain	PREDICTED: receptor-transporting protein 2	HHLG44g0570	Receptor-transporting protein 3	Zinc-binding domain	transmembrane protein 7
HHLG45g0046	Probable ATP-dependent RNA helicase DDX58	Helicase conserved C-terminal domain	retinoic acid-inducible protein I	HHLG46g0036	Probable ATP-dependent RNA helicase DDX58	Helicase conserved C-terminal domain	retinoic acid-inducible protein I
HHLG30g0438	Serine--tRNA ligase, mitochondrial	Seryl-tRNA synthetase N-terminal domain	serine--tRNA ligase, mitochondrial	HHLG29g0544	Serine--tRNA ligase, mitochondrial	tRNA synthetase class II core domain (G, H, P, S and T)	PREDICTED: serine--tRNA ligase, mitochondrial isoform X1
HHLG45g0500	3-oxo-5-alpha-steroid 4-dehydrogenase 1	Protein of unknown function (DUF1295)	PREDICTED: uncharacterized protein si:ch211-210c8.6	HHLG46g0257	-	Protein of unknown function (DUF1295)	PREDICTED: uncharacterized protein si:ch211-210c8.6
HHLG45g0242	Interleukin-1 receptor-associated kinase 1-binding protein 1 homolog	Protein of unknown function (DUF541)	interleukin-1 receptor-associated kinase 1-binding protein 1 homolog	HHLG46g0308	Interleukin-1 receptor-associated kinase 1-binding protein 1 homolog	Protein of unknown function (DUF541)	interleukin-1 receptor-associated kinase 1-binding protein 1 homolog
HHLG45g0207	Uncharacterized protein C1orf127	Domain of unknown function (DUF4556)	PREDICTED: uncharacterized protein C1orf127 homolog	HHLG46g0346	Uncharacterized protein C1orf127	Domain of unknown function (DUF4556)	PREDICTED: uncharacterized protein C1orf127 homolog
HHLG45g0404	Transketolase	Transketolase, C-terminal domain	transketolase-like protein 2	HHLG46g0538	Transketolase	Transketolase, C-terminal domain	transketolase-like protein 2
HHLG49g0454	COMM domain-containing protein 4	HCaRG protein	comm domain-containing protein 4	HHLG50g0197	COMM domain-containing protein 4	HCaRG protein	comm domain-containing protein 4
HHLG45g0746	RNA-binding protein 10	Zn-finger in Ran binding protein and others	PREDICTED: RNA-binding protein 10-like isoform X3	HHLG46g0767	RNA-binding protein 10	Zn-finger in Ran binding protein and others	PREDICTED: RNA-binding protein 10-like isoform X3
HHLG47g0004	GPI mannosyltransferase 1	Mannosyltransferase (PIG-M)	GPI mannosyltransferase 1	HHLG48g0002	GPI mannosyltransferase 1	Mannosyltransferase (PIG-M)	PREDICTED: GPI mannosyltransferase 1-like isoform X3
HHLG47g0027	NEDD8 ultimate buster 1	UBA/TS-N domain	NEDD8	HHLG48g0031	NEDD8 ultimate buster 1	UBA/TS-N domain	PREDICTED: NEDD8 ultimate buster 1 isoform X2
HHLG47g0104	Ribosome biogenesis protein TSR3 homolog	Possible Fer4-like domain in RNase L inhibitor, RLI	ribosome biogenesis protein TSR3 homolog	HHLG48g0112	Ribosome biogenesis protein TSR3 homolog	Possible Fer4-like domain in RNase L inhibitor, RLI	ribosome biogenesis protein TSR3 homolog
HHLG3g0355	Serine/threonine-protein kinase RIO1	RIO1 family	serine/threonine-protein kinase RIO1	HHLG4g0399	Serine/threonine-protein kinase RIO1	RIO1 family	serine/threonine-protein kinase RIO1
HHLG49g0604	Small VCP/p97-interacting protein	-	PREDICTED: small VCP/p97-interacting protein	HHLG50g0027	Small VCP/p97-interacting protein	-	PREDICTED: small VCP/p97-interacting protein
HHLG49g0586	M-phase phosphoprotein 6	M-phase phosphoprotein 6	M-phase phosphoprotein 6	HHLG50g0042	M-phase phosphoprotein 6	M-phase phosphoprotein 6	M-phase phosphoprotein 6
HHLG23g0202	Galactokinase	GHMP kinases N terminal domain	galactokinase	HHLG24g0187	Galactokinase	GHMP kinases C terminal	galactokinase
HHLG9g1003	Thioredoxin reductase 2, mitochondrial	Pyridine nucleotide-disulphide oxidoreductase, dimerisation domain	PREDICTED: thioredoxin reductase 2, mitochondrial isoform X2	HHLG10g0035	Thioredoxin reductase 2, mitochondrial	Pyridine nucleotide-disulphide oxidoreductase, dimerisation domain	PREDICTED: thioredoxin reductase 2, mitochondrial isoform X1
HHLG49g0395	Alpha-ketoglutarate-dependent dioxygenase alkB homolog 3	2OG-Fe(II) oxygenase superfamily	PREDICTED: alpha-ketoglutarate-dependent dioxygenase alkB homolog 3 isoform X1	HHLG50g0249	Alpha-ketoglutarate-dependent dioxygenase alkB homolog 3	2OG-Fe(II) oxygenase superfamily	alpha-ketoglutarate-dependent dioxygenase alkB homolog 3
HHLG49g0102	Gamma-tubulin complex component 6	Spc97 / Spc98 family	PREDICTED: gamma-tubulin complex component 6 isoform X2	HHLG50g0557	Gamma-tubulin complex component 6	Spc97 / Spc98 family	PREDICTED: gamma-tubulin complex component 6 isoform X2
HHLG9g0600	Erlin-2	SPFH domain / Band 7 family	erlin-2 precursor	HHLG10g0450	Erlin-2	SPFH domain / Band 7 family	erlin-2 precursor
HHLG20g0234	R3H and coiled-coil domain-containing protein 1	R3H domain	PREDICTED: R3H and coiled-coil domain-containing protein 1-like	HHLG19g0540	R3H and coiled-coil domain-containing protein 1	-	PREDICTED: R3H and coiled-coil domain-containing protein 1-like
HHLG16g0695	Putative aminopeptidase W07G4.4	Cytosol aminopeptidase family, catalytic domain	Sb:cb283 protein, partial	HHLG15g0666	Putative aminopeptidase W07G4.4	Cytosol aminopeptidase family, catalytic domain	Sb:cb283 protein, partial
HHLG3g0142	Fizzy-related protein homolog	WD domain, G-beta repeat	PREDICTED: fizzy-related protein homolog isoform X1	HHLG4g0192	Fizzy-related protein homolog	WD domain, G-beta repeat	PREDICTED: fizzy-related protein homolog isoform X1
HHLG3g0117	U3 small nucleolar ribonucleoprotein protein IMP3	Ribosomal protein S4/S9 N-terminal domain	U3 small nucleolar ribonucleoprotein protein IMP3	HHLG4g0219	U3 small nucleolar ribonucleoprotein protein IMP3	Ribosomal protein S4/S9 N-terminal domain	U3 small nucleolar ribonucleoprotein protein IMP3
HHLG5g0167	Transmembrane protein 104	Transmembrane amino acid transporter protein	PREDICTED: transmembrane protein 104 isoform X1	HHLG6g0937	Transmembrane protein 104	Transmembrane amino acid transporter protein	PREDICTED: transmembrane protein 104 isoform X1
HHLG32g0396	Probable 2-ketogluconate reductase	D-isomer specific 2-hydroxyacid dehydrogenase, catalytic domain	Zgc:136493 protein	HHLG31g0450	Glyoxylate reductase	D-isomer specific 2-hydroxyacid dehydrogenase, NAD binding domain	Zgc:136493
HHLG17g0515	Uridine 5'-monophosphate synthase	Phosphoribosyl transferase domain	uridine 5'-monophosphate synthase	HHLG18g0221	Uridine 5'-monophosphate synthase	Orotidine 5'-phosphate decarboxylase / HUMPS family	uridine 5'-monophosphate synthase
HHLG1g0501	Vacuolar protein sorting-associated protein 8 homolog	Region in Clathrin and VPS	vacuolar protein sorting-associated protein 8 homolog	HHLG2g0543	Vacuolar protein sorting-associated protein 8 homolog	Region in Clathrin and VPS	vacuolar protein sorting-associated protein 8 homolog
HHLG17g0657	Sacsin	HEPN domain	PREDICTED: sacsin	HHLG18g0118	Sacsin	HEPN domain	PREDICTED: sacsin
HHLG1g0739	IQ domain-containing protein E	IQ calmodulin-binding motif	PREDICTED: IQ domain-containing protein E isoform X1	HHLG2g0848	IQ domain-containing protein E	-	PREDICTED: IQ domain-containing protein E isoform X1
HHLG11g0791	LisH domain-containing protein FOPNL	FOP N terminal dimerisation domain	PREDICTED: lisH domain-containing protein FOPNL	HHLG12g0172	LisH domain-containing protein FOPNL	FOP N terminal dimerisation domain	PREDICTED: lisH domain-containing protein FOPNL
HHLG23g0486	Serine/threonine-protein phosphatase CPPED1	Calcineurin-like phosphoesterase	serine/threonine-protein phosphatase CPPED1	HHLG24g0434	Serine/threonine-protein phosphatase CPPED1	-	serine/threonine-protein phosphatase CPPED1
HHLG1g0492	Exosome complex exonuclease RRP44	PIN domain	PREDICTED: exosome complex exonuclease RRP44	HHLG2g0535	Exosome complex exonuclease RRP44	PIN domain	PREDICTED: exosome complex exonuclease RRP44
HHLG3g0099	Deoxyribodipyrimidine photo-lyase	DNA photolyase	RecName: Full=Deoxyribodipyrimidine photo-lyase; AltName: Full=DNA photolyase; AltName: Full=Photoreactivating enzyme	HHLG4g0236	Deoxyribodipyrimidine photo-lyase	FAD binding domain of DNA photolyase	RecName: Full=Deoxyribodipyrimidine photo-lyase; AltName: Full=DNA photolyase; AltName: Full=Photoreactivating enzyme
HHLG17g0621	Glutaredoxin-2	Protein of unknown function, DUF547	Zgc:152951	HHLG18g0341	-	Glutaredoxin	Zgc:152951
HHLG1g0578	Nicotinamide N-methyltransferase	NNMT/PNMT/TEMT family	nicotinamide N-methyltransferase	HHLG2g0572	Nicotinamide N-methyltransferase	NNMT/PNMT/TEMT family	nicotinamide N-methyltransferase
HHLG21g0355	Gem-associated protein 6	Gemin6 protein	PREDICTED: gem-associated protein 6	HHLG22g0719	Gem-associated protein 6	Gemin6 protein	PREDICTED: gem-associated protein 6
HHLG26g0793	Microtubule-associated protein 10	Protein of unknown function (DUF4497)	PREDICTED: microtubule-associated protein 10	HHLG25g0785	-	-	PREDICTED: microtubule-associated protein 10
HHLG1g0791	F-box only protein 10	F-box-like	F-box only protein 10	HHLG2g0753	F-box only protein 10	F-box-like	F-box only protein 10
HHLG21g0176	Transmembrane protein 246	-	transmembrane protein 246	HHLG22g0310	Transmembrane protein 246	-	transmembrane protein 246
HHLG1g0726	Protein CREG1	Pyridoxamine 5'-phosphate oxidase	PREDICTED: protein CREG1	HHLG2g0981	Protein CREG1	Pyridoxamine 5'-phosphate oxidase	protein CREG1 precursor
HHLG1g0443	GPALPP motifs-containing protein 1	Protein of unknown function (DUF3752)	GPALPP motifs-containing protein 1	HHLG2g0488	GPALPP motifs-containing protein 1	Protein of unknown function (DUF3752)	GPALPP motifs-containing protein 1
HHLG1g0555	Golgin-45	DASH complex subunit Hsk3 like	PREDICTED: golgin-45-like	HHLG2g0962	Golgin-45	DASH complex subunit Hsk3 like	PREDICTED: golgin-45-like
HHLG17g0474	Protein-lysine N-methyltransferase n6amt2	Probable N6-adenine methyltransferase	PREDICTED: N(6)-adenine-specific DNA methyltransferase 2 isoform X1	HHLG18g0361	Protein-lysine N-methyltransferase n6amt2	Probable N6-adenine methyltransferase	PREDICTED: N(6)-adenine-specific DNA methyltransferase 2 isoform X1
HHLG11g0890	Peroxisomal membrane protein 4	Tim17/Tim22/Tim23/Pmp24 family	PREDICTED: peroxisomal membrane protein 4-like	HHLG12g0073	Peroxisomal membrane protein 4	Tim17/Tim22/Tim23/Pmp24 family	PREDICTED: peroxisomal membrane protein 4-like
HHLG21g0624	UPF0449 protein C19orf25 homolog	Uncharacterised protein family UPF0449	PREDICTED: UPF0449 protein C19orf25 homolog	HHLG22g0106	UPF0449 protein C19orf25 homolog	Uncharacterised protein family UPF0449	PREDICTED: UPF0449 protein C19orf25 homolog
HHLG9g1213	Intraflagellar transport protein 74 homolog	-	intraflagellar transport protein 74 homolog	HHLG10g1187	Intraflagellar transport protein 74 homolog	-	intraflagellar transport protein 74 homolog
HHLG20g0726	TP53-regulated inhibitor of apoptosis 1-B	Uncharacterised protein family (UPF0203)	TP53-regulated inhibitor of apoptosis 1	HHLG19g0045	TP53-regulated inhibitor of apoptosis 1-A	Uncharacterised protein family (UPF0203)	TP53-regulated inhibitor of apoptosis 1
HHLG32g0681	Transient receptor potential cation channel subfamily V member 6	Ankyrin repeats (3 copies)	Transient receptor potential cation channel, subfamily V, member 6	HHLG31g0364	Transient receptor potential cation channel subfamily V member 6	Ion transport protein	Transient receptor potential cation channel, subfamily V, member 6
HHLG9g0285	Transcription termination factor 1	Myb-like DNA-binding domain	TTF-1	HHLG10g0774	Transcription termination factor 1	-	TTF-1
HHLG9g0180	rRNA methyltransferase 1, mitochondrial	RNA 2'-O ribose methyltransferase substrate binding	PREDICTED: rRNA methyltransferase 1, mitochondrial	HHLG10g0878	rRNA methyltransferase 1, mitochondrial	RNA 2'-O ribose methyltransferase substrate binding	PREDICTED: rRNA methyltransferase 1, mitochondrial
HHLG30g0535	Glyoxalase domain-containing protein 4	Glyoxalase-like domain	Glyoxalase domain containing 4	HHLG29g0559	Glyoxalase domain-containing protein 4	-	Glyoxalase domain containing 4
HHLG21g0106	Low-density lipoprotein receptor class A domain-containing protein 2	Low-density lipoprotein receptor domain class A	PREDICTED: low-density lipoprotein receptor class A domain-containing protein 2 isoform X1	HHLG22g0241	Low-density lipoprotein receptor class A domain-containing protein 2	Low-density lipoprotein receptor domain class A	PREDICTED: low-density lipoprotein receptor class A domain-containing protein 2 isoform X1
HHLG36g0645	Toll/interleukin-1 receptor domain-containing adapter protein	TIR domain	PREDICTED: toll/interleukin-1 receptor domain-containing adapter protein	HHLG35g0046	Toll/interleukin-1 receptor domain-containing adapter protein	TIR domain	PREDICTED: toll/interleukin-1 receptor domain-containing adapter protein
HHLG9g0228	Coiled-coil domain-containing protein 84	Coiled coil protein 84	PREDICTED: coiled-coil domain-containing protein 84 isoform X2	HHLG10g0835	Coiled-coil domain-containing protein 84	Coiled coil protein 84	PREDICTED: coiled-coil domain-containing protein 84 isoform X2
HHLG32g0944	39S ribosomal protein L51, mitochondrial	Mitochondrial ribosomal subunit	39S ribosomal protein L51, mitochondrial precursor	HHLG31g0024	39S ribosomal protein L51, mitochondrial	Mitochondrial ribosomal subunit	PREDICTED: 39S ribosomal protein L51, mitochondrial-like
HHLG32g0842	Lymphocyte activation gene 3 protein	Immunoglobulin domain	PREDICTED: lymphocyte activation gene 3 protein-like	HHLG31g0242	Lymphocyte activation gene 3 protein	Immunoglobulin domain	PREDICTED: lymphocyte activation gene 3 protein-like
HHLG14g0773	Methylthioribulose-1-phosphate dehydratase	Class II Aldolase and Adducin N-terminal domain	PREDICTED: methylthioribulose-1-phosphate dehydratase isoform X1	HHLG13g0333	Methylthioribulose-1-phosphate dehydratase	Class II Aldolase and Adducin N-terminal domain	methylthioribulose-1-phosphate dehydratase
HHLG30g0652	Putative lipoyltransferase 2, mitochondrial	Biotin/lipoate A/B protein ligase family	putative lipoyltransferase 2, mitochondrial precursor	HHLG29g0501	Putative lipoyltransferase 2, mitochondrial	Biotin/lipoate A/B protein ligase family	PREDICTED: putative lipoyltransferase 2, mitochondrial isoform X1
HHLG14g0779	Guanosine-3',5'-bis(diphosphate) 3'-pyrophosphohydrolase MESH1	HD domain	guanosine-3',5'-bis(diphosphate) 3'-pyrophosphohydrolase MESH1	HHLG13g0326	Guanosine-3',5'-bis(diphosphate) 3'-pyrophosphohydrolase MESH1	HD domain	guanosine-3',5'-bis(diphosphate) 3'-pyrophosphohydrolase MESH1
HHLG1g0789	Transmembrane protein 192	TMEM192 family	Transmembrane protein 192	HHLG2g0752	Transmembrane protein 192	TMEM192 family	Transmembrane protein 192
HHLG1g0745	Group XIIA secretory phospholipase A2	Group XII secretory phospholipase A2 precursor (PLA2G12)	Zgc:162119 protein	HHLG2g0842	Group XIIA secretory phospholipase A2	Group XII secretory phospholipase A2 precursor (PLA2G12)	Zgc:162119 protein
HHLG1g0857	WD repeat-containing protein 19	Anaphase-promoting complex subunit 4 WD40 domain	PREDICTED: WD repeat-containing protein 19 isoform X2	HHLG2g0727	WD repeat-containing protein 19	-	PREDICTED: WD repeat-containing protein 19 isoform X2
HHLG34g0447	Protein FAM149B1	Protein of unknown function (DUF3719)	PREDICTED: protein FAM149B1 isoform X1	HHLG33g0450	Protein FAM149B1	Protein of unknown function (DUF3719)	PREDICTED: protein FAM149B1 isoform X1
HHLG21g0406	Uncharacterized protein C3orf14 homolog	Domain of unknown function (DUF4570)	PREDICTED: uncharacterized protein C3orf14 homolog	HHLG22g0496	Uncharacterized protein C3orf14 homolog	Domain of unknown function (DUF4570)	PREDICTED: uncharacterized protein C3orf14 homolog
HHLG11g0232	CCA tRNA nucleotidyltransferase 1, mitochondrial	Probable RNA and SrmB- binding site of polymerase A	PREDICTED: CCA tRNA nucleotidyltransferase 1, mitochondrial isoform X1	HHLG12g0367	CCA tRNA nucleotidyltransferase 1, mitochondrial	Probable RNA and SrmB- binding site of polymerase A	PREDICTED: CCA tRNA nucleotidyltransferase 1, mitochondrial isoform X1
HHLG21g0672	Ubiquitin-like modifier-activating enzyme ATG7	ThiF family	PREDICTED: ubiquitin-like modifier-activating enzyme ATG7 isoform X1	HHLG22g0014	Ubiquitin-like modifier-activating enzyme ATG7	ThiF family	PREDICTED: ubiquitin-like modifier-activating enzyme ATG7 isoform X1
HHLG5g0817	UPF0515 protein C19orf66 homolog	Uncharacterised protein UPF0515	UPF0515 protein C19orf66 homolog	HHLG6g0257	UPF0515 protein C19orf66 homolog	Uncharacterised protein UPF0515	UPF0515 protein C19orf66 homolog
HHLG7g0409	Death domain-containing protein CRADD	Death domain	death domain-containing protein CRADD	HHLG8g0424	Death domain-containing protein CRADD	Death domain	death domain-containing protein CRADD
HHLG3g0485	UPF0489 protein C5orf22 homolog	UPF0489 domain	UPF0489 protein C5orf22 homolog	HHLG4g0506	UPF0489 protein C5orf22 homolog	-	UPF0489 protein C5orf22 homolog
HHLG30g0699	Protein CASP	CASP C terminal	cut-like homeobox 1b	HHLG29g0729	Protein CASP	-	cut-like homeobox 1b
HHLG32g0010	Vacuolar protein sorting-associated protein 13B	-	PREDICTED: vacuolar protein sorting-associated protein 13B	HHLG31g0992	Vacuolar protein sorting-associated protein 13B	-	PREDICTED: vacuolar protein sorting-associated protein 13B
HHLG17g0013	Neuromedin-S	-	PREDICTED: neuromedin-S isoform X1	HHLG18g0775	Neuromedin-S	-	PREDICTED: neuromedin-S isoform X1
HHLG23g0687	PAXIP1-associated glutamate-rich protein 1	PAXIP1-associated-protein-1 C term PTIP binding protein	PREDICTED: PAXIP1-associated glutamate-rich protein 1	HHLG24g0746	PAXIP1-associated glutamate-rich protein 1	-	PAXIP1-associated protein 1
HHLG11g0271	Haloacid dehalogenase-like hydrolase domain-containing protein 3	Haloacid dehalogenase-like hydrolase	Zgc:136363	HHLG12g0411	Haloacid dehalogenase-like hydrolase domain-containing protein 3	Haloacid dehalogenase-like hydrolase	Zgc:136363
HHLG11g0541	-	RING-variant domain	PREDICTED: uncharacterized protein LOC103025947	HHLG12g0560	-	RING-variant domain	PREDICTED: uncharacterized protein LOC100711646 isoform X2
HHLG23g0181	ATP synthase subunit f, mitochondrial	Mitochondrial F1F0-ATP synthase, subunit f	PREDICTED: uncharacterized protein si:dkey-21c1.4 isoform X3	HHLG24g0165	ATP synthase subunit f, mitochondrial	Mitochondrial F1F0-ATP synthase, subunit f	PREDICTED: uncharacterized protein si:dkey-21c1.4 isoform X3

## Sheet: Divergent gene in B
Annotation of the divergent expressed homoeologous genes in subgenome B.
gene_A	gene_A_swiss_prot	gene_A_pfam	gene_A_nr	gene_B	gene_B_swiss_prot	gene_B_pfam	gene_B_nr
HHLG38g0435	Serine/threonine-protein kinase DCLK3	Doublecortin	PREDICTED: serine/threonine-protein kinase DCLK3	HHLG37g0481	Serine/threonine-protein kinase DCLK3	Doublecortin	PREDICTED: serine/threonine-protein kinase DCLK3
HHLG42g0390	Serine/threonine-protein kinase Chk1	Protein kinase domain	PREDICTED: serine/threonine-protein kinase Chk1 isoform X1	HHLG41g0399	Serine/threonine-protein kinase Chk1	Protein kinase domain	PREDICTED: serine/threonine-protein kinase Chk1 isoform X1
HHLG20g0492	Mitochondrial uncoupling protein 2	Mitochondrial carrier protein	uncoupling protein 3	HHLG19g0269	Mitochondrial uncoupling protein 2	Mitochondrial carrier protein	uncoupling protein 3
HHLG45g0219	Solute carrier family 25 member 33	Mitochondrial carrier protein	solute carrier family 25 member 33	HHLG46g0332	Solute carrier family 25 member 33	Mitochondrial carrier protein	solute carrier family 25 member 33
HHLG16g0611	Mitoferrin-1	Mitochondrial carrier protein	mitoferrin-1	HHLG15g0782	Mitoferrin-1	Mitochondrial carrier protein	mitoferrin-1
HHLG21g0448	S-adenosylmethionine mitochondrial carrier protein	Mitochondrial carrier protein	S-adenosylmethionine mitochondrial carrier protein	HHLG22g0537	S-adenosylmethionine mitochondrial carrier protein	Mitochondrial carrier protein	S-adenosylmethionine mitochondrial carrier protein
HHLG1g0824	ADP/ATP translocase 1	Mitochondrial carrier protein	PREDICTED: ADP/ATP translocase 1	HHLG2g0786	ADP/ATP translocase 1	Mitochondrial carrier protein	PREDICTED: ADP/ATP translocase 1
HHLG34g0275	EF-hand calcium-binding domain-containing protein 11	EF-hand domain	EF-hand calcium-binding domain-containing protein 11	HHLG33g0245	EF-hand calcium-binding domain-containing protein 11	EF-hand domain pair	EF-hand calcium-binding domain-containing protein 11
HHLG5g0561	Myosin regulatory light chain 2, skeletal muscle isoform	EF-hand domain	myosin regulatory light chain	HHLG6g0537	Myosin regulatory light chain 2, skeletal muscle isoform	EF-hand domain	myosin regulatory light chain
HHLG16g0687	Myosin regulatory light chain 2, atrial isoform	EF-hand domain pair	myosin regulatory light chain 2, atrial isoform	HHLG15g0658	Myosin regulatory light chain 2, atrial isoform	EF-hand domain pair	myosin regulatory light chain 2, atrial isoform
HHLG20g0424	Myosin regulatory light chain 2B, cardiac muscle isoform	EF-hand domain pair	myosin, light chain 10, regulatory	HHLG19g0337	Myosin regulatory light chain 2B, cardiac muscle isoform	EF-hand domain pair	PREDICTED: myosin regulatory light chain 2B, cardiac muscle isoform-like
HHLG38g0374	Granulin-2	Granulin	granulin	HHLG37g0536	EF-hand calcium-binding domain-containing protein 1	EF-hand domain pair	unnamed protein product
HHLG16g0146	Cyclin-dependent kinase 20	Protein kinase domain	PREDICTED: cyclin-dependent kinase 20 isoform X1	HHLG15g0181	Cyclin-dependent kinase 20	Protein kinase domain	PREDICTED: cyclin-dependent kinase 20 isoform X1
HHLG14g0484	Myosin light chain kinase 3	Protein kinase domain	myosin light chain kinase 3	HHLG13g0407	Myosin light chain kinase 3	Protein kinase domain	myosin light chain kinase 3
HHLG7g0399	Myosin-binding protein C, slow-type	Immunoglobulin domain	PREDICTED: myosin-binding protein C, slow-type isoform X2	HHLG8g0412	Myosin-binding protein C, slow-type	Fibronectin type III domain	PREDICTED: myosin-binding protein C, slow-type isoform X3
HHLG38g0142	CD209 antigen-like protein E	Lectin C-type domain	Zgc:174904 protein	HHLG37g0130	CD209 antigen-like protein C	Lectin C-type domain	Zgc:174904 protein
HHLG5g0494	C-type lectin domain family 19 member A	Lectin C-type domain	PREDICTED: C-type lectin domain family 19 member A	HHLG6g0601	C-type lectin domain family 19 member A	Lectin C-type domain	PREDICTED: C-type lectin domain family 19 member A
HHLG9g1059	Merlin	FERM N-terminal domain	merlin	HHLG10g1023	Merlin	FERM N-terminal domain	merlin
HHLG32g0367	Protein 4.1	FERM C-terminal PH-like domain	erythrocyte membrane protein band 4.1b (elliptocytosis 1, RH-linked)	HHLG31g0481	Protein 4.1	FERM adjacent (FA)	erythrocyte membrane protein band 4.1b (elliptocytosis 1, RH-linked)
HHLG3g0493	Trimethylguanosine synthase	-	PREDICTED: trimethylguanosine synthase	HHLG4g0498	Tyrosine-protein kinase Lyn	SH2 domain	PREDICTED: trimethylguanosine synthase
HHLG14g0149	Ankyrin repeat and death domain-containing protein 1A	Death domain	ankyrin repeat and death domain-containing protein 1A	HHLG13g0970	Ankyrin repeat and death domain-containing protein 1A	Death domain	ankyrin repeat and death domain-containing protein 1A
HHLG16g0272	Cyclin-dependent kinase 4 inhibitor D	Ankyrin repeat	cyclin-dependent kinase 4 inhibitor C	HHLG15g0264	Cyclin-dependent kinase 4 inhibitor D	Ankyrin repeats (3 copies)	cyclin-dependent kinase 4 inhibitor C
HHLG23g0536	Ankyrin repeat domain-containing protein 22	Ankyrin repeats (3 copies)	ankyrin repeat domain-containing protein 22	HHLG24g0500	Ankyrin repeat domain-containing protein 22	Ankyrin repeats (3 copies)	ankyrin repeat domain-containing protein 22
HHLG16g0249	Acyl-CoA-binding domain-containing protein 6	Ankyrin repeats (3 copies)	acyl-CoA-binding domain-containing protein 6	HHLG15g0243	Acyl-CoA-binding domain-containing protein 6	Ankyrin repeats (3 copies)	acyl-CoA-binding domain-containing protein 6
HHLG23g0251	Nebulin-related-anchoring protein	Nebulin repeat	PREDICTED: nebulin-related-anchoring protein isoform X1	HHLG24g0237	Nebulin-related-anchoring protein	LIM domain	PREDICTED: nebulin-related-anchoring protein isoform X1
HHLG14g0185	Cysteine and glycine-rich protein 3	LIM domain	PREDICTED: cysteine and glycine-rich protein 3 isoform X1	HHLG13g0720	Cysteine and glycine-rich protein 3	LIM domain	cysteine and glycine-rich protein 3
HHLG34g0258	Four and a half LIM domains protein 2	LIM domain	four and a half LIM domains 5	HHLG33g0227	Four and a half LIM domains protein 2	LIM domain	four and a half LIM domains 5
HHLG17g0244	Short stature homeobox protein	OAR domain	short stature homeobox protein isoform 1	HHLG18g0539	Short stature homeobox protein	Homeobox domain	PREDICTED: short stature homeobox protein isoform X1
HHLG26g0233	Pituitary homeobox 3	OAR domain	pituitary homeobox 3	HHLG25g0123	Pituitary homeobox 3	OAR domain	pituitary homeobox 3
HHLG1g0861	Paired box protein Pax-5	Paired-box protein 2 C terminal	PREDICTED: paired box protein Pax-5 isoform X2	HHLG2g0722	Paired box protein Pax-5	Paired-box protein 2 C terminal	transcription factor PAX5
HHLG27g0060	Homeobox protein Nkx-2.5	Homeobox domain	homeobox protein Nkx-2.5	HHLG28g0047	Homeobox protein Nkx-2.5	Homeobox domain	homeobox protein Nkx-2.5
HHLG1g0480	DNA polymerase lambda	DNA polymerase beta palm	Polymerase (DNA directed), lambda	HHLG2g0522	DNA polymerase lambda	BRCA1 C Terminus (BRCT) domain	DNA polymerase lambda
HHLG26g0093	Oncoprotein-induced transcript 3 protein	Calcium-binding EGF domain	PREDICTED: oncoprotein-induced transcript 3 protein	HHLG25g0100	Oncoprotein-induced transcript 3 protein	Zona pellucida-like domain	PREDICTED: oncoprotein-induced transcript 3 protein
HHLG1g0848	Dorsal-ventral patterning tolloid-like protein 1	Coagulation Factor Xa inhibitory site	dorsal-ventral patterning tolloid-like protein 1 precursor	HHLG2g0737	Dorsal-ventral patterning tolloid-like protein 1	Coagulation Factor Xa inhibitory site	dorsal-ventral patterning tolloid-like protein 1 precursor
HHLG36g0190	Homeodomain-interacting protein kinase 2	Protein kinase domain	homeodomain-interacting protein kinase-2	HHLG35g0538	Homeodomain-interacting protein kinase 2	Protein kinase domain	homeodomain-interacting protein kinase-2
HHLG27g0275	Proteinase-activated receptor 4	7 transmembrane receptor (rhodopsin family)	PREDICTED: proteinase-activated receptor 4	HHLG28g0261	Proteinase-activated receptor 4	7 transmembrane receptor (rhodopsin family)	PREDICTED: proteinase-activated receptor 4
HHLG23g0296	Urotensin-2 receptor	7 transmembrane receptor (rhodopsin family)	PREDICTED: urotensin-2 receptor	HHLG24g0286	Urotensin-2 receptor	7 transmembrane receptor (rhodopsin family)	PREDICTED: urotensin-2 receptor
HHLG17g0101	C-X-C chemokine receptor type 1	7 transmembrane receptor (rhodopsin family)	CXC chemokine receptor-1	HHLG18g0682	C-X-C chemokine receptor type 1	7 transmembrane receptor (rhodopsin family)	CXC chemokine receptor-1
HHLG3g0082	C-C chemokine receptor type 4	7 transmembrane receptor (rhodopsin family)	PREDICTED: atypical chemokine receptor 2-like	HHLG4g0080	C-C chemokine receptor type 4	7 transmembrane receptor (rhodopsin family)	PREDICTED: atypical chemokine receptor 2-like
HHLG5g0807	Eukaryotic translation initiation factor 3 subunit G	RNA recognition motif. (a.k.a. RRM, RBD, or RNP domain)	PREDICTED: eukaryotic translation initiation factor 3 subunit G-like	HHLG6g0288	Eukaryotic translation initiation factor 3 subunit G	RNA recognition motif. (a.k.a. RRM, RBD, or RNP domain)	eukaryotic translation initiation factor 3 subunit 4
HHLG45g0137	5-hydroxytryptamine receptor 6	7 transmembrane receptor (rhodopsin family)	PREDICTED: 5-hydroxytryptamine receptor 6	HHLG46g0137	5-hydroxytryptamine receptor 6	7 transmembrane receptor (rhodopsin family)	PREDICTED: 5-hydroxytryptamine receptor 6
HHLG11g0348	G-protein coupled receptor 84	7 transmembrane receptor (rhodopsin family)	PREDICTED: G-protein coupled receptor 84 isoform X1	HHLG12g0486	G-protein coupled receptor 84	7 transmembrane receptor (rhodopsin family)	PREDICTED: G-protein coupled receptor 84 isoform X1
HHLG23g0725	Bone morphogenetic protein 2	TGF-beta propeptide	unnamed protein product	HHLG24g0722	Derriere protein	TGF-beta propeptide	unnamed protein product
HHLG34g0041	Protein DVR-1	Transforming growth factor beta like domain	Dvr1 protein	HHLG33g0069	Protein DVR-1	TGF-beta propeptide	Dvr1 protein
HHLG3g0391	Growth/differentiation factor 15	TGF-beta propeptide	PREDICTED: growth/differentiation factor 15, partial	HHLG4g0437	Growth/differentiation factor 15	TGF-beta propeptide	PREDICTED: growth/differentiation factor 15, partial
HHLG34g0015	Zinc finger and BTB domain-containing protein 18.2	BTB/POZ domain	PREDICTED: zinc finger and BTB domain-containing protein 18.2-like	HHLG33g0018	Zinc finger and BTB domain-containing protein 18.2	C2H2-type zinc finger	PREDICTED: zinc finger and BTB domain-containing protein 18.2-like
HHLG45g0809	Platelet glycoprotein IX	Leucine rich repeat N-terminal domain	PREDICTED: platelet glycoprotein IX	HHLG46g0838	Platelet glycoprotein IX	-	PREDICTED: platelet glycoprotein IX
HHLG16g0073	Platelet glycoprotein Ib beta chain	Leucine rich repeat N-terminal domain	platelet glycoprotein Ib beta chain precursor	HHLG15g0052	Platelet glycoprotein Ib beta chain	Leucine rich repeat N-terminal domain	platelet glycoprotein Ib beta chain precursor
HHLG11g0389	Leucine-rich repeat-containing protein 15	Leucine Rich Repeat	unnamed protein product	HHLG12g0693	Carboxypeptidase N subunit 2	-	unnamed protein product
HHLG43g0416	Platelet glycoprotein V	Leucine rich repeat	PREDICTED: platelet glycoprotein V	HHLG44g0424	Platelet glycoprotein V	-	PREDICTED: platelet glycoprotein V
HHLG23g0052	Leucine-rich repeat-containing protein 20	Leucine rich repeat	PREDICTED: leucine-rich repeat-containing protein 20 isoform X1	HHLG24g0043	Leucine-rich repeat-containing protein 20	Leucine rich repeat	PREDICTED: leucine-rich repeat-containing protein 20 isoform X2
HHLG43g0262	Leucine-rich repeat-containing protein 39	Leucine rich repeat	leucine-rich repeat-containing protein 39	HHLG44g0279	Leucine-rich repeat-containing protein 39	Leucine rich repeat	leucine-rich repeat-containing protein 39
HHLG16g0108	Leucine-rich repeat-containing protein 2	Leucine rich repeat	PREDICTED: leucine-rich repeat-containing protein 2	HHLG15g0206	Leucine-rich repeat-containing protein 2	Leucine Rich repeats (2 copies)	PREDICTED: leucine-rich repeat-containing protein 2
HHLG11g0461	Leucine-rich repeat-containing protein 40	Leucine rich repeat	Leucine rich repeat containing 40	HHLG12g0619	Leucine-rich repeat-containing protein 40	-	leucine-rich repeat-containing protein 40
HHLG26g0284	LIM domain-binding protein 3	PDZ domain (Also known as DHR or GLGF)	PREDICTED: LIM domain-binding protein 3 isoform X8	HHLG25g0300	LIM domain-binding protein 3	PDZ domain (Also known as DHR or GLGF)	PREDICTED: LIM domain-binding protein 3 isoform X12
HHLG43g0514	-	-	PREDICTED: uncharacterized protein LOC562053	HHLG44g0552	-	-	PREDICTED: uncharacterized protein LOC562053
HHLG3g0129	Angiopoietin-related protein 3	Fibrinogen beta and gamma chains, C-terminal globular domain	PREDICTED: angiopoietin-related protein 3-like	HHLG4g0207	Angiopoietin-related protein 3	Fibrinogen beta and gamma chains, C-terminal globular domain	unnamed protein product
HHLG5g0809	Angiopoietin-related protein 2	Fibrinogen beta and gamma chains, C-terminal globular domain	PREDICTED: angiopoietin-related protein 6 isoform X1	HHLG6g0285	Angiopoietin-related protein 2	Fibrinogen beta and gamma chains, C-terminal globular domain	PREDICTED: angiopoietin-related protein 6 isoform X1
HHLG27g0380	Peptidyl-prolyl cis-trans isomerase D	TPR repeat	peptidyl-prolyl cis-trans isomerase D	HHLG28g0382	Peptidyl-prolyl cis-trans isomerase D	Tetratricopeptide repeat	peptidyl-prolyl cis-trans isomerase D
HHLG20g0089	Peptidyl-prolyl cis-trans isomerase CWC27 homolog	-	PREDICTED: peptidyl-prolyl cis-trans isomerase CWC27 homolog isoform X1	HHLG19g0678	Peptidyl-prolyl cis-trans isomerase CWC27 homolog	Cyclophilin type peptidyl-prolyl cis-trans isomerase/CLD	PREDICTED: peptidyl-prolyl cis-trans isomerase CWC27 homolog isoform X1
HHLG36g0397	Peptidyl-prolyl cis-trans isomerase FKBP8	Tetratricopeptide repeat	Si:ch211-13k12.1 protein	HHLG35g0252	Peptidyl-prolyl cis-trans isomerase FKBP8	FKBP-type peptidyl-prolyl cis-trans isomerase	PREDICTED: peptidyl-prolyl cis-trans isomerase FKBP8 isoform X1
HHLG11g0908	Intraflagellar transport protein 27 homolog	Ras family	intraflagellar transport protein 27-like	HHLG12g0032	Intraflagellar transport protein 27 homolog	Ras family	intraflagellar transport protein 27-like
HHLG23g0734	Dexamethasone-induced Ras-related protein 1	Ras family	dexamethasone-induced Ras-related protein 1	HHLG24g0712	Dexamethasone-induced Ras-related protein 1	Ras family	dexamethasone-induced Ras-related protein 1
HHLG36g0393	Ras-related and estrogen-regulated growth inhibitor-like protein	Ras family	uncharacterized protein LOC555379	HHLG35g0257	Ras-related and estrogen-regulated growth inhibitor-like protein	Ras family	uncharacterized protein LOC555379
HHLG14g0815	Ras-like protein family member 11A-like	Ras family	ras-like protein family member 11A-like	HHLG13g0289	Ras-like protein family member 11A-like	Ras family	ras-like protein family member 11A-like
HHLG11g0259	REM2- and Rab-like small GTPase 1	Ras of Complex, Roc, domain of DAPkinase	REM2- and Rab-like small GTPase 1	HHLG12g0399	REM2- and Rab-like small GTPase 1	Ras of Complex, Roc, domain of DAPkinase	REM2- and Rab-like small GTPase 1
HHLG32g0072	Pachytene checkpoint protein 2 homolog	ATPase family associated with various cellular activities (AAA)	pachytene checkpoint protein 2 homolog	HHLG31g0947	Pachytene checkpoint protein 2 homolog	ATPase family associated with various cellular activities (AAA)	PREDICTED: pachytene checkpoint protein 2 homolog isoform X1
HHLG47g0260	Mitogen-activated protein kinase kinase kinase 15	Protein kinase domain	PREDICTED: mitogen-activated protein kinase kinase kinase 15 isoform X3	HHLG48g0272	Mitogen-activated protein kinase kinase kinase 15	Protein kinase domain	PREDICTED: mitogen-activated protein kinase kinase kinase 15 isoform X3
HHLG20g0082	Muscle, skeletal receptor tyrosine protein kinase	Fz domain	muscle, skeletal receptor tyrosine-protein kinase isoform 1 precursor	HHLG19g0719	Muscle, skeletal receptor tyrosine protein kinase	Fz domain	muscle, skeletal receptor tyrosine-protein kinase isoform 1 precursor
HHLG17g0143	Titin	Protein kinase domain	PREDICTED: titin isoform X1	HHLG18g0638	Titin	Protein kinase domain	PREDICTED: titin isoform X6
HHLG26g0811	Myopalladin	Immunoglobulin I-set domain	PREDICTED: myopalladin isoform X1	HHLG25g0807	Myopalladin	Immunoglobulin I-set domain	PREDICTED: myopalladin isoform X1
HHLG27g0684	Myotilin	Immunoglobulin I-set domain	PREDICTED: myotilin-like isoform X1	HHLG28g0713	Myotilin	Immunoglobulin I-set domain	PREDICTED: myotilin-like isoform X2
HHLG21g0227	Fibulin-2	Complement Clr-like EGF-like	PREDICTED: fibulin-2 isoform X2	HHLG22g0478	Fibulin-2	Complement Clr-like EGF-like	PREDICTED: fibulin-2 isoform X1
HHLG21g0629	EGF, latrophilin seven transmembrane domain-containing protein 1	Cytochrome b(C-terminal)/b6/petD	EGF, latrophilin and seven transmembrane domain-containing protein 1 precursor	HHLG22g0103	EGF, latrophilin seven transmembrane domain-containing protein 1	EGF domain	EGF, latrophilin and seven transmembrane domain-containing protein 1 precursor
HHLG3g0587	Pentraxin-related protein PTX3	Pentaxin family	PREDICTED: pentraxin-related protein PTX3	HHLG4g0653	Pentraxin-related protein PTX3	Pentaxin family	PREDICTED: pentraxin-related protein PTX3
HHLG14g0564	Carbonic anhydrase 7	Eukaryotic-type carbonic anhydrase	Carbonic anhydrase VII	HHLG13g0386	Carbonic anhydrase 7	Eukaryotic-type carbonic anhydrase	Carbonic anhydrase VII
HHLG27g0544	Coagulation factor VIII	Multicopper oxidase	PREDICTED: coagulation factor VIII	HHLG28g0535	Coagulation factor VIII	Multicopper oxidase	PREDICTED: coagulation factor VIII
HHLG39g0625	Epidermal retinol dehydrogenase 2	-	unnamed protein product	HHLG40g0720	Epidermal retinol dehydrogenase 2	short chain dehydrogenase	unnamed protein product
HHLG11g0229	Microphthalmia-associated transcription factor	Helix-loop-helix DNA-binding domain	Zgc:113054	HHLG12g0362	3-oxoacyl-[acyl-carrier-protein] reductase FabG	short chain dehydrogenase	Zgc:113054
HHLG3g0096	3-ketodihydrosphingosine reductase	short chain dehydrogenase	PREDICTED: 3-ketodihydrosphingosine reductase	HHLG4g0240	3-ketodihydrosphingosine reductase	short chain dehydrogenase	PREDICTED: 3-ketodihydrosphingosine reductase-like
HHLG5g0889	GTPase IMAP family member 7	AIG1 family	PREDICTED: uncharacterized protein LOC103045454	HHLG6g0193	GTPase IMAP family member 7	AIG1 family	PREDICTED: GTPase IMAP family member 7-like
HHLG14g0440	Transcription factor SOX-6	HMG (high mobility group) box	transcription factor SOX-6	HHLG13g0687	Transcription factor SOX-6	HMG (high mobility group) box	transcription factor SOX-6
HHLG27g0137	Transcription factor HES-7.1-A	Helix-loop-helix DNA-binding domain	hairy-related 11	HHLG28g0114	Transcription factor HES-7.1-A	Helix-loop-helix DNA-binding domain	hairy-related protein
HHLG49g0433	Krueppel-like factor 13	Zinc-finger double domain	Krueppel-like factor 13	HHLG50g0176	Krueppel-like factor 13	Zinc-finger double domain	Krueppel-like factor 13
HHLG11g0806	Krueppel-like factor 1	Zinc-finger double domain	Kruppel-like factor 1 (erythroid)	HHLG12g0156	Krueppel-like factor 4	Zinc-finger double domain	Kruppel-like factor 1 (erythroid)
HHLG3g0541	Krueppel-like factor 4	Zinc-finger double domain	Kruppel-like factor 17	HHLG4g0618	Krueppel-like factor 4	Zinc-finger double domain	Kruppel-like factor 17
HHLG14g0342	-	-	TERF1-interacting nuclear factor 2	HHLG13g0899	-	-	TERF1-interacting nuclear factor 2
HHLG3g0615	Polyhomeotic-like protein 3	SAM domain (Sterile alpha motif)	PREDICTED: polyhomeotic-like protein 3 isoform X1	HHLG4g0681	Polyhomeotic-like protein 3	SAM domain (Sterile alpha motif)	PREDICTED: polyhomeotic-like protein 3 isoform X1
HHLG9g0412	Versican core protein	Human growth factor-like EGF	PREDICTED: versican core protein-like	HHLG10g0639	Versican core protein	Human growth factor-like EGF	PREDICTED: versican core protein-like
HHLG32g0704	Beta-2-glycoprotein 1	WAP-type (Whey Acidic Protein) 'four-disulfide core'	PREDICTED: beta-2-glycoprotein 1	HHLG31g0343	Beta-2-glycoprotein 1	WAP-type (Whey Acidic Protein) 'four-disulfide core'	PREDICTED: beta-2-glycoprotein 1
HHLG32g0221	Sodium channel subunit beta-1	Immunoglobulin V-set domain	sodium channel subunit beta-1 precursor	HHLG31g0777	Sodium channel subunit beta-1	Immunoglobulin V-set domain	sodium channel subunit beta-1 precursor
HHLG1g0553	Protein-lysine methyltransferase METTL21C	Lysine methyltransferase	PREDICTED: uncharacterized protein LOC100149425 isoform X2	HHLG2g0964	Protein-lysine methyltransferase METTL21C	Lysine methyltransferase	PREDICTED: uncharacterized protein LOC100149425 isoform X2
HHLG43g0201	Protein N-lysine methyltransferase METTL21A	Lysine methyltransferase	protein N-lysine methyltransferase METTL21A	HHLG44g0188	Protein N-lysine methyltransferase METTL21A	Lysine methyltransferase	protein N-lysine methyltransferase METTL21A
HHLG27g0255	Sushi repeat-containing protein SRPX2	HYR domain	PREDICTED: sushi repeat-containing protein SRPX2	HHLG28g0239	Sushi repeat-containing protein SRPX2	HYR domain	PREDICTED: sushi repeat-containing protein SRPX2
HHLG45g0631	Laminin subunit alpha-5	Laminin B (Domain IV)	PREDICTED: laminin subunit alpha-5 isoform X1	HHLG46g0653	Laminin subunit alpha-5	Laminin B (Domain IV)	PREDICTED: laminin subunit alpha-5 isoform X1
HHLG45g0467	Tripartite motif-containing protein 54	B-box zinc finger	Zgc:101050	HHLG46g0608	Tripartite motif-containing protein 55	B-box zinc finger	Zgc:101050
HHLG42g0417	Probable ATP-dependent RNA helicase DDX10	Helicase conserved C-terminal domain	PREDICTED: probable ATP-dependent RNA helicase DDX10	HHLG41g0442	Probable ATP-dependent RNA helicase DDX10	Domain of unknown function (DUF4217)	PREDICTED: probable ATP-dependent RNA helicase DDX10
HHLG17g0196	ATP-dependent RNA helicase DDX18	Helicase conserved C-terminal domain	DEAD (Asp-Glu-Ala-Asp) box polypeptide 18	HHLG18g0579	ATP-dependent RNA helicase DDX18	Helicase conserved C-terminal domain	DEAD (Asp-Glu-Ala-Asp) box polypeptide 18
HHLG26g0384	Probable ATP-dependent RNA helicase DDX43	Helicase conserved C-terminal domain	PREDICTED: probable ATP-dependent RNA helicase DDX43 isoform X1, partial	HHLG25g0405	Probable ATP-dependent RNA helicase DDX43	KH domain	PREDICTED: probable ATP-dependent RNA helicase DDX43 isoform X1, partial
HHLG9g0117	ATP-dependent RNA helicase DDX54	Helicase conserved C-terminal domain	ATP-dependent RNA helicase DDX54	HHLG10g0010	ATP-dependent RNA helicase DDX54	DBP10CT (NUC160) domain	ATP-dependent RNA helicase DDX54
HHLG3g0531	Thread biopolymer filament subunit gamma	Intermediate filament protein	Zgc:136930 protein	HHLG4g0608	Thread biopolymer filament subunit gamma	Intermediate filament protein	Zgc:136930 protein
HHLG26g0754	Ammonium transporter Rh type A	Ammonium Transporter Family	Rh blood group, D antigen	HHLG25g0747	Ammonium transporter Rh type B-B	Ammonium Transporter Family	Rh blood group, D antigen
HHLG39g0136	Ammonium transporter Rh type A	Ammonium Transporter Family	rhesus blood group-associated glycoprotein A-like protein	HHLG40g0144	Ammonium transporter Rh type A	Ammonium Transporter Family	rhesus blood group-associated glycoprotein A-like protein
HHLG26g0596	Doublecortin domain-containing protein 2	Doublecortin	doublecortin domain-containing protein 2B	HHLG25g0568	Doublecortin domain-containing protein 2	Doublecortin	doublecortin domain-containing protein 2B
HHLG1g0588	-	Immunoglobulin V-set domain	PREDICTED: uncharacterized protein LOC795531	HHLG2g0946	-	Immunoglobulin V-set domain	PREDICTED: uncharacterized protein LOC795531
HHLG30g0522	-	-	PREDICTED: uncharacterized protein si:ch211-24o10.6	HHLG29g0635	-	-	PREDICTED: uncharacterized protein si:ch211-24o10.6
HHLG14g0888	Cadherin-15	Cadherin cytoplasmic region	PREDICTED: cadherin-15 isoform X1	HHLG13g0183	Cadherin-15	Cadherin cytoplasmic region	PREDICTED: cadherin-15 isoform X1
HHLG21g0589	Serine/threonine-protein kinase Nek4	Protein kinase domain	serine/threonine-protein kinase Nek4	HHLG22g0144	Serine/threonine-protein kinase Nek4	Protein kinase domain	serine/threonine-protein kinase Nek4
HHLG30g0546	Serine/threonine-protein kinase Nek8	Protein kinase domain	NIMA (never in mitosis gene a)-related kinase 8	HHLG29g0570	Serine/threonine-protein kinase Nek8	Regulator of chromosome condensation (RCC1) repeat	NIMA (never in mitosis gene a)-related kinase 8
HHLG38g0367	Probable acyl-CoA dehydrogenase 6	Acyl-CoA dehydrogenase, middle domain	novel protein containing an Acyl-CoA dehydrogenase, N-terminal and C-terminal domain, partial	HHLG37g0528	Probable acyl-CoA dehydrogenase 6	Acyl-CoA dehydrogenase, middle domain	novel protein containing an Acyl-CoA dehydrogenase, N-terminal and C-terminal domain, partial
HHLG36g0516	Long-chain specific acyl-CoA dehydrogenase, mitochondrial	Acyl-CoA dehydrogenase, C-terminal domain	Acyl-Coenzyme A dehydrogenase, long chain	HHLG35g0133	Long-chain specific acyl-CoA dehydrogenase, mitochondrial	Acyl-CoA dehydrogenase, middle domain	Acyl-Coenzyme A dehydrogenase, long chain
HHLG20g0613	Short-chain specific acyl-CoA dehydrogenase, mitochondrial	Acyl-CoA dehydrogenase, middle domain	short-chain specific acyl-CoA dehydrogenase, mitochondrial	HHLG19g0143	Short-chain specific acyl-CoA dehydrogenase, mitochondrial	Acyl-CoA dehydrogenase, middle domain	short-chain specific acyl-CoA dehydrogenase, mitochondrial
HHLG9g1046	WD repeat and SOCS box-containing protein 2	SOCS box	WD repeat and SOCS box-containing protein 2	HHLG10g1009	WD repeat and SOCS box-containing protein 2	SOCS box	WD repeat and SOCS box-containing protein 2
HHLG16g0217	Solute carrier family 2, facilitated glucose transporter member 6	Sugar (and other) transporter	PREDICTED: solute carrier family 2, facilitated glucose transporter member 6	HHLG15g0107	Solute carrier family 2, facilitated glucose transporter member 6	Sugar (and other) transporter	PREDICTED: solute carrier family 2, facilitated glucose transporter member 6
HHLG14g0862	Solute carrier family 2, facilitated glucose transporter member 4	Sugar (and other) transporter	PREDICTED: solute carrier family 2, facilitated glucose transporter member 4	HHLG13g0199	Solute carrier family 2, facilitated glucose transporter member 4	Sugar (and other) transporter	PREDICTED: solute carrier family 2, facilitated glucose transporter member 4
HHLG11g0411	Leucine-rich repeat-containing G-protein coupled receptor 4	Leucine rich repeat	PREDICTED: putative uncharacterized protein C1orf210 homolog	HHLG12g0668	Type III endosome membrane protein TEMP	Leucine rich repeat	PREDICTED: putative uncharacterized protein C1orf210 homolog
HHLG34g0635	Ovarian cancer G-protein coupled receptor 1	7 transmembrane receptor (rhodopsin family)	PREDICTED: ovarian cancer G-protein coupled receptor 1-like	HHLG33g0634	Ovarian cancer G-protein coupled receptor 1	7 transmembrane receptor (rhodopsin family)	PREDICTED: ovarian cancer G-protein coupled receptor 1-like
HHLG26g0412	Bile salt-activated lipase	-	PREDICTED: transforming acidic coiled-coil-containing protein 2 isoform X1	HHLG25g0431	Transforming acidic coiled-coil-containing protein 2	Transforming acidic coiled-coil-containing protein (TACC)	PREDICTED: transforming acidic coiled-coil-containing protein 2 isoform X1
HHLG26g0693	Secreted frizzled-related protein 5	UNC-6/NTR/C345C module	secreted frizzled-related protein 5 precursor	HHLG25g0695	Secreted frizzled-related protein 5	UNC-6/NTR/C345C module	secreted frizzled-related protein 5 precursor
HHLG1g0411	Vascular endothelial growth factor C	CXCXC repeat	PREDICTED: vascular endothelial growth factor C isoform X1	HHLG2g0443	Vascular endothelial growth factor C	CXCXC repeat	PREDICTED: vascular endothelial growth factor C isoform X1
HHLG23g0377	Actin-binding LIM protein 2	LIM domain	PREDICTED: actin-binding LIM protein 2 isoform X2	HHLG24g0366	Actin-binding LIM protein 3	Villin headpiece domain	PREDICTED: actin-binding LIM protein 2 isoform X2
HHLG17g0507	Rac GTPase-activating protein 1	-	PREDICTED: rac GTPase-activating protein 1	HHLG18g0230	Rac GTPase-activating protein 1	RhoGAP domain	LOC553480 protein, partial
HHLG39g0481	Solute carrier family 22 member 16	Sugar (and other) transporter	solute carrier family 22 member 16	HHLG40g0504	Solute carrier family 22 member 16	Sugar (and other) transporter	solute carrier family 22 member 16
HHLG27g0134	Palmitoyltransferase ZDHHC2	DHHC palmitoyltransferase	palmitoyltransferase ZDHHC2	HHLG28g0111	Palmitoyltransferase ZDHHC2	DHHC palmitoyltransferase	palmitoyltransferase ZDHHC2
HHLG36g0340	Ankyrin repeat, SAM and basic leucine zipper domain-containing protein 1	Ankyrin repeat	ankyrin repeat, SAM and basic leucine zipper domain-containing protein 1	HHLG35g0379	Ankyrin repeat, SAM and basic leucine zipper domain-containing protein 1	SAM domain (Sterile alpha motif)	ankyrin repeat, SAM and basic leucine zipper domain-containing protein 1
HHLG17g0418	Ankyrin repeat and SOCS box protein 18	SOCS box	PREDICTED: ankyrin repeat and SOCS box protein 18 isoform X1	HHLG18g0436	Ankyrin repeat and SOCS box protein 18	SOCS box	PREDICTED: ankyrin repeat and SOCS box protein 18 isoform X2
HHLG47g0177	Ankyrin repeat and SOCS box protein 10	Ankyrin repeat	PREDICTED: ankyrin repeat and SOCS box protein 10 isoform X1	HHLG48g0160	Ankyrin repeat and SOCS box protein 10	Ankyrin repeats (3 copies)	PREDICTED: ankyrin repeat and SOCS box protein 10 isoform X2
HHLG49g0211	Glutaminase liver isoform, mitochondrial	Ankyrin repeats (many copies)	PREDICTED: glutaminase liver isoform, mitochondrial-like	HHLG50g0308	Glutaminase liver isoform, mitochondrial	Ankyrin repeats (3 copies)	PREDICTED: glutaminase liver isoform, mitochondrial-like
HHLG14g0583	Uveal autoantigen with coiled-coil domains and ankyrin repeats	Ankyrin repeats (many copies)	PREDICTED: uveal autoantigen with coiled-coil domains and ankyrin repeats protein isoform X1	HHLG13g0589	Uveal autoantigen with coiled-coil domains and ankyrin repeats	Ankyrin repeats (many copies)	PREDICTED: uveal autoantigen with coiled-coil domains and ankyrin repeats protein isoform X1
HHLG43g0374	Ankyrin repeat domain-containing protein 24	Ankyrin repeats (3 copies)	PREDICTED: ankyrin repeat domain-containing protein 24 isoform X3	HHLG44g0384	Ankyrin repeat domain-containing protein 24	Ankyrin repeats (3 copies)	PREDICTED: ankyrin repeat domain-containing protein 24 isoform X1
HHLG21g0471	Secretory phospholipase A2 receptor	Lectin C-type domain	PREDICTED: secretory phospholipase A2 receptor isoform X1	HHLG22g0620	Secretory phospholipase A2 receptor	Fibronectin type II domain	PREDICTED: secretory phospholipase A2 receptor isoform X1
HHLG17g0300	Integrin beta-like protein 1	EGF-like domain	PREDICTED: integrin beta-like protein 1-like	HHLG18g0479	Integrin beta-like protein 1	EGF-like domain	PREDICTED: integrin beta-like protein 1
HHLG21g0390	Inhibitor of nuclear factor kappa-B kinase subunit epsilon	Protein kinase domain	inhibitor of nuclear factor kappa-B kinase subunit epsilon	HHLG22g0363	Inhibitor of nuclear factor kappa-B kinase subunit epsilon	Protein kinase domain	inhibitor of nuclear factor kappa-B kinase subunit epsilon
HHLG34g0625	Mitochondrial 2-oxodicarboxylate carrier	Mitochondrial carrier protein	PREDICTED: mitochondrial 2-oxodicarboxylate carrier isoform X1	HHLG33g0624	Mitochondrial 2-oxodicarboxylate carrier	Mitochondrial carrier protein	mitochondrial 2-oxodicarboxylate carrier
HHLG32g0192	Solute carrier family 25 member 40	Mitochondrial carrier protein	solute carrier family 25 member 40	HHLG31g0808	Solute carrier family 25 member 40	Mitochondrial carrier protein	solute carrier family 25 member 40
HHLG27g0450	TBC1 domain family member 2A	Rab-GTPase-TBC domain	PREDICTED: TBC1 domain family member 2A	HHLG28g0449	TBC1 domain family member 2A	Rab-GTPase-TBC domain	PREDICTED: TBC1 domain family member 2A
HHLG39g0376	Protein-glutamate O-methyltransferase	Protein of unknown function DUF89	protein-glutamate O-methyltransferase	HHLG40g0397	Protein-glutamate O-methyltransferase	Protein of unknown function DUF89	protein-glutamate O-methyltransferase
HHLG45g0273	Nuclear receptor subfamily 4 group A member 1	Ligand-binding domain of nuclear hormone receptor	nuclear receptor subfamily 4 group A member 1	HHLG46g0277	Nuclear receptor subfamily 4 group A member 1	Ligand-binding domain of nuclear hormone receptor	nuclear receptor subfamily 4 group A member 1
HHLG43g0273	Antithrombin-III	Serpin (serine protease inhibitor)	antithrombin-III precursor	HHLG44g0269	Antithrombin-III	Serpin (serine protease inhibitor)	antithrombin-III precursor
HHLG14g0410	Plasminogen activator inhibitor 1	Serpin (serine protease inhibitor)	PREDICTED: plasminogen activator inhibitor 1 isoform X1	HHLG13g0716	Plasminogen activator inhibitor 1	Serpin (serine protease inhibitor)	PREDICTED: plasminogen activator inhibitor 1 isoform X1
HHLG26g0315	Angiotensinogen	Serpin (serine protease inhibitor)	angiotensinogen precursor	HHLG25g0331	Angiotensinogen	Serpin (serine protease inhibitor)	angiotensinogen precursor
HHLG16g0234	Plasma protease C1 inhibitor	Serpin (serine protease inhibitor)	plasma protease C1 inhibitor precursor	HHLG15g0228	Plasma protease C1 inhibitor	Immunoglobulin domain	plasma protease C1 inhibitor precursor
HHLG34g0253	Triadin	-	PREDICTED: titin isoform X35	HHLG33g0406	-	-	PREDICTED: titin isoform X8
HHLG49g0197	Kelch domain-containing protein 4	-	kelch domain-containing protein 4	HHLG50g0456	Kelch domain-containing protein 4	Kelch motif	kelch domain-containing protein 4
HHLG27g0144	Fos-related antigen 1	bZIP transcription factor	fos-related antigen 1	HHLG28g0123	Fos-related antigen 1	bZIP transcription factor	fos-related antigen 1
HHLG9g0935	-	-	uncharacterized protein LOC559375	HHLG10g0091	-	-	uncharacterized protein LOC559375
HHLG14g0821	Progestin and adipoQ receptor family member 9	Haemolysin-III related	PREDICTED: progestin and adipoQ receptor family member 9	HHLG13g0283	Progestin and adipoQ receptor family member 9	Haemolysin-III related	PREDICTED: progestin and adipoQ receptor family member 9
HHLG23g0235	Carboxypeptidase N catalytic chain	Carboxypeptidase regulatory-like domain	Carboxypeptidase N, polypeptide 1	HHLG24g0220	Carboxypeptidase N catalytic chain	Carboxypeptidase regulatory-like domain	Carboxypeptidase N, polypeptide 1
HHLG36g0078	Cholinesterase	Acetylcholinesterase tetramerisation domain	PREDICTED: cholinesterase-like	HHLG35g0585	Cholinesterase	Acetylcholinesterase tetramerisation domain	PREDICTED: cholinesterase-like
HHLG36g0150	Arylsulfatase A	C-terminal region of aryl-sulfatase	arylsulfatase A precursor	HHLG35g0577	Arylsulfatase A	C-terminal region of aryl-sulfatase	novel protein similar to vertebrate arylsulfatase A (ARSA)
HHLG23g0426	Arylsulfatase G	C-terminal region of aryl-sulfatase	arylsulfatase G precursor	HHLG24g0394	Arylsulfatase G	C-terminal region of aryl-sulfatase	arylsulfatase G precursor
HHLG38g0487	Zinc transporter 8	Cation efflux family	PREDICTED: LOW QUALITY PROTEIN: uncharacterized protein LOC560642	HHLG37g0424	Zinc transporter 8	Cation efflux family	solute carrier family 30 member 8
HHLG3g0603	Tetraspanin-3	Tetraspanin family	tetraspanin 37	HHLG4g0669	Tetraspanin-3	Tetraspanin family	tetraspanin 37
HHLG11g0310	Sorting nexin-32	Vps5 C terminal like	PREDICTED: sorting nexin-5-like	HHLG12g0445	Sorting nexin-5	PX domain	PREDICTED: sorting nexin-5-like
HHLG26g0155	Uncharacterized protein C20orf194	-	uncharacterized protein C20orf194 homolog	HHLG25g0189	Uncharacterized protein C20orf194	-	uncharacterized protein C20orf194 homolog
HHLG11g0153	Tubulin beta-6 chain	Tubulin C-terminal domain	PREDICTED: tubulin beta-1 chain	HHLG12g0800	Tubulin beta-6 chain	Tubulin C-terminal domain	PREDICTED: tubulin beta-1 chain
HHLG14g0318	Cornifelin	PLAC8 family	PREDICTED: cornifelin	HHLG13g1021	Cornifelin homolog	PLAC8 family	PREDICTED: cornifelin
HHLG26g0568	WD repeat-containing protein 35	BTB/POZ domain	potassium voltage-gated channel subfamily S member 3	HHLG25g0542	WD repeat-containing protein 35	WD domain, G-beta repeat	WD repeat-containing protein 35
HHLG26g0613	O-acetyl-ADP-ribose deacetylase MACROD2	Macro domain	Zgc:65960 protein	HHLG25g0584	O-acetyl-ADP-ribose deacetylase MACROD2	Macro domain	O-acetyl-ADP-ribose deacetylase MACROD2
HHLG47g0264	Acetylcholine receptor subunit delta	Neurotransmitter-gated ion-channel transmembrane region	acetylcholine receptor subunit delta precursor	HHLG48g0276	Acetylcholine receptor subunit delta	Neurotransmitter-gated ion-channel transmembrane region	acetylcholine receptor subunit delta precursor
HHLG9g0519	Acetylcholine receptor subunit gamma	Neurotransmitter-gated ion-channel ligand binding domain	PREDICTED: acetylcholine receptor subunit gamma isoform X1	HHLG10g0528	Acetylcholine receptor subunit gamma	Neurotransmitter-gated ion-channel transmembrane region	PREDICTED: acetylcholine receptor subunit gamma isoform X1
HHLG11g0741	Acetylcholine receptor subunit alpha	Neurotransmitter-gated ion-channel transmembrane region	acetylcholine receptor subunit alpha precursor	HHLG12g0219	Acetylcholine receptor subunit alpha	Neurotransmitter-gated ion-channel transmembrane region	acetylcholine receptor subunit alpha precursor
HHLG14g0911	A disintegrin and metalloproteinase with thrombospondin motifs 7	Reprolysin family propeptide	PREDICTED: A disintegrin and metalloproteinase with thrombospondin motifs 7	HHLG13g0156	A disintegrin and metalloproteinase with thrombospondin motifs 7	Reprolysin family propeptide	PREDICTED: A disintegrin and metalloproteinase with thrombospondin motifs 7
HHLG49g0025	A disintegrin and metalloproteinase with thrombospondin motifs 20	Reprolysin (M12B) family zinc metalloprotease	PREDICTED: A disintegrin and metalloproteinase with thrombospondin motifs 20	HHLG50g0673	A disintegrin and metalloproteinase with thrombospondin motifs 20	Reprolysin (M12B) family zinc metalloprotease	PREDICTED: A disintegrin and metalloproteinase with thrombospondin motifs 20
HHLG1g0528	A disintegrin and metalloproteinase with thrombospondin motifs 1	Reprolysin family propeptide	PREDICTED: A disintegrin and metalloproteinase with thrombospondin motifs 1	HHLG2g0953	A disintegrin and metalloproteinase with thrombospondin motifs 1	Reprolysin family propeptide	PREDICTED: A disintegrin and metalloproteinase with thrombospondin motifs 1
HHLG16g0735	A disintegrin and metalloproteinase with thrombospondin motifs 13	Thrombospondin type 1 domain	PREDICTED: A disintegrin and metalloproteinase with thrombospondin motifs 13	HHLG15g0830	A disintegrin and metalloproteinase with thrombospondin motifs 13	Reprolysin (M12B) family zinc metalloprotease	unnamed protein product
HHLG14g0783	ADAMTS-like protein 5	UNC-6/NTR/C345C module	PREDICTED: ADAMTS-like protein 5	HHLG13g0322	ADAMTS-like protein 5	UNC-6/NTR/C345C module	PREDICTED: ADAMTS-like protein 5
HHLG27g0334	Transmembrane protein 179	-	Zgc:153018	HHLG28g0326	Transmembrane protein 179	-	Zgc:153018
HHLG42g0745	Protein Red	RED-like protein N-terminal region	protein Red	HHLG41g0790	Protein Red	RED-like protein C-terminal region	protein Red
HHLG45g0258	Mitochondrial fission regulator 2	Mitochondrial fission regulator	mitochondrial fission regulator 2	HHLG46g0292	Mitochondrial fission regulator 2	Mitochondrial fission regulator	mitochondrial fission regulator 2
HHLG9g0227	Forkhead box protein N5	Forkhead domain	forkhead box protein R1	HHLG10g0836	Forkhead box protein N5	Forkhead domain	forkhead box protein R1
HHLG39g0167	Calmin	Calponin homology (CH) domain	calmin	HHLG40g0177	Calmin	Calponin homology (CH) domain	calmin
HHLG34g0633	Spectrin beta chain, non-erythrocytic 1	Pleckstrin homology domain	PREDICTED: spectrin beta chain, erythrocyte isoform X1	HHLG33g0632	Spectrin beta chain, non-erythrocytic 1	Pleckstrin homology domain	PREDICTED: spectrin beta chain, erythrocyte isoform X1
HHLG21g0104	2',5'-phosphodiesterase 12	Endonuclease/Exonuclease/phosphatase family	Zgc:136374 protein	HHLG22g0661	2',5'-phosphodiesterase 12	Endonuclease/Exonuclease/phosphatase family	Zgc:136374 protein
HHLG16g0571	Beta-ureidopropionase	Carbon-nitrogen hydrolase	beta-ureidopropionase	HHLG15g0700	Beta-ureidopropionase	Carbon-nitrogen hydrolase	beta-ureidopropionase
HHLG3g0690	D-2-hydroxyglutarate dehydrogenase, mitochondrial	FAD linked oxidases, C-terminal domain	PREDICTED: D-2-hydroxyglutarate dehydrogenase, mitochondrial isoform X1	HHLG4g0760	D-2-hydroxyglutarate dehydrogenase, mitochondrial	FAD binding domain	PREDICTED: D-2-hydroxyglutarate dehydrogenase, mitochondrial isoform X1
HHLG3g0214	5-methylcytosine rRNA methyltransferase NSUN4	16S rRNA methyltransferase RsmB/F	PREDICTED: 5-methylcytosine rRNA methyltransferase NSUN4 isoform X1	HHLG4g0259	5-methylcytosine rRNA methyltransferase NSUN4	16S rRNA methyltransferase RsmB/F	PREDICTED: 5-methylcytosine rRNA methyltransferase NSUN4 isoform X1
HHLG5g0668	Protein Wnt-9b	wnt family	protein Wnt-9b precursor	HHLG6g0428	Protein Wnt-9b	wnt family	protein Wnt-9b precursor
HHLG34g0714	Ribokinase	pfkB family carbohydrate kinase	ribokinase	HHLG33g0746	Ribokinase	pfkB family carbohydrate kinase	ribokinase
HHLG23g0016	Ornithine aminotransferase, mitochondrial	Aminotransferase class-III	Ornithine aminotransferase, mitochondrial	HHLG24g0013	Ornithine aminotransferase, mitochondrial	Aminotransferase class-III	PREDICTED: ornithine aminotransferase, mitochondrial isoform X2
HHLG36g0504	Rho guanine nucleotide exchange factor 26	PH domain	PREDICTED: rho guanine nucleotide exchange factor 26	HHLG35g0321	Rho guanine nucleotide exchange factor 26	PH domain	PREDICTED: rho guanine nucleotide exchange factor 26
HHLG32g0782	Ectonucleoside triphosphate diphosphohydrolase 3	GDA1/CD39 (nucleoside phosphatase) family	PREDICTED: ectonucleoside triphosphate diphosphohydrolase 3 isoform X1	HHLG31g0198	Ectonucleoside triphosphate diphosphohydrolase 3	GDA1/CD39 (nucleoside phosphatase) family	PREDICTED: ectonucleoside triphosphate diphosphohydrolase 3 isoform X1
HHLG14g0262	Monocarboxylate transporter 13	Major Facilitator Superfamily	PREDICTED: monocarboxylate transporter 13	HHLG13g0794	Monocarboxylate transporter 13	Major Facilitator Superfamily	PREDICTED: monocarboxylate transporter 13
HHLG7g0029	Monocarboxylate transporter 2	Major Facilitator Superfamily	PREDICTED: monocarboxylate transporter 2	HHLG8g0068	Monocarboxylate transporter 2	Major Facilitator Superfamily	PREDICTED: monocarboxylate transporter 2
HHLG16g0451	Monocarboxylate transporter 5	Major Facilitator Superfamily	monocarboxylate transporter 5	HHLG15g0465	Monocarboxylate transporter 5	Major Facilitator Superfamily	monocarboxylate transporter 5
HHLG17g0521	Peroxisomal bifunctional enzyme	3-hydroxyacyl-CoA dehydrogenase, NAD binding domain	peroxisomal bifunctional enzyme	HHLG18g0214	Peroxisomal bifunctional enzyme	3-hydroxyacyl-CoA dehydrogenase, C-terminal domain	peroxisomal bifunctional enzyme
HHLG1g0281	Hydroxyacyl-coenzyme A dehydrogenase, mitochondrial	3-hydroxyacyl-CoA dehydrogenase, C-terminal domain	hydroxyacyl-coenzyme A dehydrogenase, mitochondrial	HHLG2g0238	Hydroxyacyl-coenzyme A dehydrogenase, mitochondrial	3-hydroxyacyl-CoA dehydrogenase, C-terminal domain	hydroxyacyl-coenzyme A dehydrogenase, mitochondrial
HHLG47g0566	Enoyl-CoA delta isomerase 2, mitochondrial	Enoyl-CoA hydratase/isomerase	enoyl-CoA delta isomerase 2, mitochondrial	HHLG48g0591	Enoyl-CoA delta isomerase 2, mitochondrial	Acyl CoA binding protein	endozepine
HHLG17g0173	3-hydroxyisobutyryl-CoA hydrolase, mitochondrial	-	3-hydroxyisobutyryl-CoA hydrolase, mitochondrial	HHLG18g0608	3-hydroxyisobutyryl-CoA hydrolase, mitochondrial	-	3-hydroxyisobutyryl-CoA hydrolase, mitochondrial
HHLG32g0139	BolA-like protein 1	BolA-like protein	bolA-like protein 1	HHLG31g0861	BolA-like protein 1	BolA-like protein	bolA-like protein 1
HHLG26g0374	Serine/threonine-protein kinase VRK2	-	serine/threonine-protein kinase VRK2	HHLG25g0396	Serine/threonine-protein kinase VRK2	Protein kinase domain	serine/threonine-protein kinase VRK2
HHLG42g0720	NHS-like protein 2	-	PREDICTED: NHS-like protein 2	HHLG41g0766	NHS-like protein 2	-	PREDICTED: NHS-like protein 2
HHLG34g0466	Mitochondrial peptide methionine sulfoxide reductase	Peptide methionine sulfoxide reductase	PREDICTED: mitochondrial peptide methionine sulfoxide reductase	HHLG33g0470	Mitochondrial peptide methionine sulfoxide reductase	Peptide methionine sulfoxide reductase	PREDICTED: mitochondrial peptide methionine sulfoxide reductase
HHLG34g0631	Codanin-1	Codanin-1 C-terminus	PREDICTED: codanin-1	HHLG33g0630	Codanin-1	Codanin-1 C-terminus	PREDICTED: codanin-1
HHLG7g0535	-	-	PREDICTED: probable serine racemase-like isoform X2	HHLG8g0559	Phenylserine dehydratase	Pyridoxal-phosphate dependent enzyme	PREDICTED: serine racemase-like
HHLG26g0833	Phenylserine dehydratase	Pyridoxal-phosphate dependent enzyme	PREDICTED: threonine dehydratase, mitochondrial-like isoform X2	HHLG25g0731	L-threonine ammonia-lyase	Pyridoxal-phosphate dependent enzyme	PREDICTED: threonine dehydratase, mitochondrial-like isoform X1
HHLG34g0017	Adenylosuccinate synthetase isozyme 1	Adenylosuccinate synthetase	adenylosuccinate synthetase isozyme 1	HHLG33g0016	Adenylosuccinate synthetase isozyme 1	Adenylosuccinate synthetase	adenylosuccinate synthetase isozyme 1
HHLG9g0851	DNA excision repair protein ERCC-6-like	Helicase conserved C-terminal domain	DNA excision repair protein ERCC-6-like	HHLG10g0270	DNA excision repair protein ERCC-6-like	Helicase conserved C-terminal domain	DNA excision repair protein ERCC-6-like
HHLG34g0468	Transcription cofactor vestigial-like protein 2	Vestigial/Tondu family	vestigial-like family member 2b	HHLG33g0472	Transcription cofactor vestigial-like protein 2	Vestigial/Tondu family	vestigial-like family member 2b
HHLG36g0073	Tumor necrosis factor receptor superfamily member 19L	Tumour necrosis factor receptor superfamily member 19	tumor necrosis factor receptor superfamily member 19L precursor	HHLG35g0669	Tumor necrosis factor receptor superfamily member 19L	Tumour necrosis factor receptor superfamily member 19	tumor necrosis factor receptor superfamily member 19L precursor
HHLG34g0640	Bifunctional glutamate/proline--tRNA ligase	Glutathione S-transferase, C-terminal domain	bifunctional glutamate/proline--tRNA ligase	HHLG33g0639	Bifunctional glutamate/proline--tRNA ligase	Glutathione S-transferase, C-terminal domain	bifunctional glutamate/proline--tRNA ligase
HHLG34g0661	Neudesin	Cytochrome b5-like Heme/Steroid binding domain	neudesin precursor	HHLG33g0660	Neudesin	Cytochrome b5-like Heme/Steroid binding domain	neudesin precursor
HHLG20g0119	GTP:AMP phosphotransferase AK3, mitochondrial	Adenylate kinase, active site lid	GTP:AMP phosphotransferase AK3, mitochondrial	HHLG19g0666	GTP:AMP phosphotransferase AK3, mitochondrial	Adenylate kinase, active site lid	GTP:AMP phosphotransferase AK3, mitochondrial
HHLG26g0173	Protein YIPF7	Yip1 domain	protein YIPF7	HHLG25g0164	Protein YIPF7	-	protein YIPF7
HHLG34g0509	Lipid droplet-associated hydrolase	Lipid-droplet associated hydrolase	UPF0554 protein C2orf43 homolog	HHLG33g0517	Lipid droplet-associated hydrolase	Lipid-droplet associated hydrolase	UPF0554 protein C2orf43 homolog
HHLG9g0068	Aldehyde dehydrogenase, mitochondrial	Aldehyde dehydrogenase family	PREDICTED: aldehyde dehydrogenase, mitochondrial-like, partial	HHLG10g0958	Aldehyde dehydrogenase, mitochondrial	Aldehyde dehydrogenase family	aldehyde dehydrogenase 2 family (mitochondrial), tandem duplicate 2
HHLG23g0379	Zinc finger CCHC domain-containing protein 4	GRF zinc finger	zinc finger CCHC domain-containing protein 4	HHLG24g0368	Zinc finger CCHC domain-containing protein 4	Probable N6-adenine methyltransferase	zinc finger CCHC domain-containing protein 4
HHLG20g0039	Interleukin-6 receptor subunit beta	Fibronectin type III domain	PREDICTED: interleukin-6 receptor subunit beta isoform X1	HHLG19g0745	Interleukin-6 receptor subunit beta	Ig-like C2-type domain	PREDICTED: interleukin-6 receptor subunit beta isoform X1
HHLG20g0189	RING finger protein 208	-	PREDICTED: RING finger protein 208	HHLG19g0588	RING finger protein 208	-	PREDICTED: RING finger protein 208
HHLG1g0491	Methionine aminopeptidase 1D, mitochondrial	Metallopeptidase family M24	methionine aminopeptidase 1D, mitochondrial precursor	HHLG2g0534	Methionine aminopeptidase 1D, mitochondrial	Metallopeptidase family M24	methionine aminopeptidase 1D, mitochondrial precursor
HHLG43g0473	Sentrin-specific protease 7	Ulp1 protease family, C-terminal catalytic domain	sentrin-specific protease 7	HHLG44g0490	Sentrin-specific protease 7	Ulp1 protease family, C-terminal catalytic domain	sentrin-specific protease 7
HHLG43g0605	Creatine kinase B-type	ATP:guanido phosphotransferase, C-terminal catalytic domain	PREDICTED: creatine kinase, testis isozyme-like	HHLG44g0614	Creatine kinase B-type	ATP:guanido phosphotransferase, N-terminal domain	PREDICTED: creatine kinase, testis isozyme-like
HHLG45g0327	Chloride channel protein ClC-Kb	Voltage gated chloride channel	chloride channel protein ClC-Ka	HHLG46g0457	Chloride channel protein ClC-Kb	CBS domain	chloride channel protein ClC-Ka
HHLG11g0625	Cell death activator CIDE-3	CIDE-N domain	cell death activator CIDE-3	HHLG12g0331	Cell death activator CIDE-3	CIDE-N domain	cell death activator CIDE-3
HHLG43g0245	Lipoprotein lipase	PLAT/LH2 domain	PREDICTED: lipoprotein lipase-like	HHLG44g0255	Lipoprotein lipase	PLAT/LH2 domain	PREDICTED: lipoprotein lipase-like
HHLG1g0730	Growth hormone receptor	Erythropoietin receptor, ligand binding	PREDICTED: prolactin receptor-like isoform X1	HHLG2g0984	Growth hormone receptor	Erythropoietin receptor, ligand binding	PREDICTED: prolactin receptor-like isoform X1
HHLG5g0935	Erythropoietin receptor	Fibronectin type III domain	erythropoietin-receptor	HHLG6g0151	Erythropoietin receptor	Fibronectin type III domain	erythropoietin receptor
HHLG36g0191	Thromboxane-A synthase	Cytochrome P450	thromboxane-A synthase	HHLG35g0537	Thromboxane-A synthase	Cytochrome P450	thromboxane-A synthase
HHLG32g0870	Pleckstrin homology domain-containing family A member 8	PH domain	pleckstrin homology domain-containing family A member 8	HHLG31g0271	Pleckstrin homology domain-containing family A member 8	PH domain	pleckstrin homology domain-containing family A member 8
HHLG34g0062	Retinoic acid receptor responder protein 3	Lecithin retinol acyltransferase	retinoic acid receptor responder protein 3	HHLG33g0093	Phospholipid-metabolizing enzyme A-C1	Lecithin retinol acyltransferase	retinoic acid receptor responder protein 3
HHLG11g0099	WW domain-binding protein 4	-	PREDICTED: WW domain-binding protein 4-like	HHLG12g0939	WW domain-binding protein 4	-	WW domain-binding protein 4
HHLG34g0682	Transmembrane protein 260	Protein of unknown function (DUF2723)	PREDICTED: transmembrane protein 260 isoform X3	HHLG33g0684	Transmembrane protein 260	Protein of unknown function (DUF2723)	PREDICTED: transmembrane protein 260 isoform X1
HHLG34g0334	Shootin-1	-	shootin-1	HHLG33g0306	Shootin-1	-	shootin-1
HHLG9g1084	T-cell acute lymphocytic leukemia protein 2	Helix-loop-helix DNA-binding domain	PREDICTED: T-cell acute lymphocytic leukemia protein 2 isoform X1	HHLG10g1045	T-cell acute lymphocytic leukemia protein 2	Helix-loop-helix DNA-binding domain	PREDICTED: T-cell acute lymphocytic leukemia protein 2 isoform X1
HHLG43g0252	T-cell acute lymphocytic leukemia protein 1 homolog	Helix-loop-helix DNA-binding domain	stem-cell leukemia hematopoietic transcription factor	HHLG44g0291	T-cell acute lymphocytic leukemia protein 1 homolog	Helix-loop-helix DNA-binding domain	T-cell acute lymphocytic leukemia protein 1 homolog
HHLG7g0480	Myogenic factor 6	Helix-loop-helix DNA-binding domain	MYF6	HHLG8g0486	Myogenic factor 6	Helix-loop-helix DNA-binding domain	myogenic factor 6
HHLG17g0718	Polypeptide N-acetylgalactosaminyltransferase 5	Ricin-type beta-trefoil lectin domain	PREDICTED: polypeptide N-acetylgalactosaminyltransferase 5	HHLG18g0030	Polypeptide N-acetylgalactosaminyltransferase 5	Ricin-type beta-trefoil lectin domain	PREDICTED: polypeptide N-acetylgalactosaminyltransferase 5
HHLG20g0418	Protein phosphatase 1E	Protein phosphatase 2C	Protein phosphatase 1E (PP2C domain containing)	HHLG19g0343	Protein phosphatase 1E	Protein phosphatase 2C	protein phosphatase 1E
HHLG9g0457	T-box transcription factor TBX6L	T-box	T-box transcription factor TBX6L	HHLG10g0594	T-box transcription factor TBX6L	T-box	T-box transcription factor TBX6L
HHLG17g0485	T-box transcription factor TBX15	T-box	Tbx15 protein	HHLG18g0349	T-box transcription factor TBX15	T-box	Tbx15 protein
HHLG45g0241	T-box transcription factor TBX18	T-box	T-box 18	HHLG46g0309	T-box transcription factor TBX18	T-box	T-box 18
HHLG32g0206	T-box transcription factor TBX20	T-box	T-box transcription factor TBX20	HHLG31g0792	T-box transcription factor TBX20	T-box	T-box transcription factor TBX20
HHLG14g0332	Cysteine and histidine-rich domain-containing protein 1	CS domain	Zgc:92429	HHLG13g0911	Cysteine and histidine-rich domain-containing protein 1	CS domain	Zgc:92429
HHLG16g0266	Spermatogenesis-associated protein 6	Spermatogenesis-assoc protein 6	PREDICTED: spermatogenesis-associated protein 6 isoform X1	HHLG15g0258	Spermatogenesis-associated protein 6	Spermatogenesis-assoc protein 6	PREDICTED: spermatogenesis-associated protein 6 isoform X1
HHLG30g0523	Perilipin-2	Perilipin family	perilipin-2	HHLG29g0636	Perilipin-2	Perilipin family	perilipin-2
HHLG27g0405	Glutathione peroxidase 3	Glutathione peroxidase	glutathione peroxidase 3 precursor	HHLG28g0408	Glutathione peroxidase 3	Glutathione peroxidase	glutathione peroxidase 3 precursor
HHLG14g0477	Transcriptional repressor NF-X1	-	PREDICTED: transcriptional repressor NF-X1	HHLG13g0414	Transcriptional repressor NF-X1	-	PREDICTED: transcriptional repressor NF-X1
HHLG45g0477	DNA (cytosine-5)-methyltransferase 3B	C-5 cytosine-specific DNA methylase	DNA (cytosine-5-)-methyltransferase 4	HHLG46g0617	DNA (cytosine-5)-methyltransferase 3B	C-5 cytosine-specific DNA methylase	DNA (cytosine-5)-methyltransferase 3B
HHLG14g0927	Fibroblast growth factor 3	Fibroblast growth factor	fibroblast growth factor 3	HHLG13g0137	Fibroblast growth factor 3	Fibroblast growth factor	fibroblast growth factor 3
HHLG32g0702	Myocardin	SAP domain	PREDICTED: myocardin-like	HHLG31g0345	Myocardin	SAP domain	PREDICTED: myocardin-like
HHLG32g0591	LysM and putative peptidoglycan-binding domain-containing protein 1	LysM domain	lysM and putative peptidoglycan-binding domain-containing protein 1	HHLG31g0556	LysM and putative peptidoglycan-binding domain-containing protein 1	LysM domain	lysM and putative peptidoglycan-binding domain-containing protein 1
HHLG32g0137	-	-	rapunzel 2	HHLG31g0863	-	-	rapunzel 2
HHLG34g0541	Protein-lysine N-methyltransferase mettl10	Methyltransferase domain	protein-lysine N-methyltransferase mettl10	HHLG33g0551	Protein-lysine N-methyltransferase mettl10	Methyltransferase domain	protein-lysine N-methyltransferase mettl10
HHLG32g0966	Threonylcarbamoyladenosine tRNA methylthiotransferase	-	CDK5 regulatory subunit-associated protein 1-like 1, partial	HHLG31g0002	Threonylcarbamoyladenosine tRNA methylthiotransferase	TRAM domain	PREDICTED: threonylcarbamoyladenosine tRNA methylthiotransferase
HHLG1g0520	Serine protease 23	-	PREDICTED: serine protease 23	HHLG2g0989	Serine protease 23	Trypsin	PREDICTED: serine protease 23
HHLG27g0149	Serine protease 23	Trypsin	PREDICTED: serine protease 23-like	HHLG28g0128	Serine protease 23	Trypsin	PREDICTED: serine protease 23-like
HHLG45g0286	Connective tissue growth factor	Thrombospondin type 1 domain	PREDICTED: WNT1-inducible-signaling pathway protein 2 isoform X1	HHLG46g0417	Connective tissue growth factor	Cystine-knot domain	PREDICTED: WNT1-inducible-signaling pathway protein 2 isoform X1
HHLG1g0214	Neuronal-specific septin-3	Septin	PREDICTED: neuronal-specific septin-3 isoform X1	HHLG2g0311	Neuronal-specific septin-3	Septin	PREDICTED: neuronal-specific septin-3 isoform X1
HHLG11g0425	Protein O-linked-mannose beta-1,2-N-acetylglucosaminyltransferase 1	GNT-I family	Protein O-Mannose beta-1,2-N-acetylglucosaminyltransferase 1	HHLG12g0655	Protein O-linked-mannose beta-1,2-N-acetylglucosaminyltransferase 1	GNT-I family	Protein O-Mannose beta-1,2-N-acetylglucosaminyltransferase 1
HHLG32g0592	Tropomodulin-4	Tropomodulin	tropomodulin-4	HHLG31g0554	Tropomodulin-4	Tropomodulin	tropomodulin-4
HHLG36g0276	Zinc finger protein ZFPM1 (Fragment)	Zinc-finger double domain	zinc finger protein ZFPM1	HHLG35g0449	Zinc finger protein ZFPM1 (Fragment)	C2H2-type zinc finger	zinc finger protein ZFPM1
HHLG9g0375	DNA mismatch repair protein Msh3	MutS domain III	PREDICTED: DNA mismatch repair protein Msh3 isoform X2	HHLG10g0680	DNA mismatch repair protein Msh3	MutS family domain IV	PREDICTED: DNA mismatch repair protein Msh3 isoform X2
HHLG32g0191	Protein DBF4 homolog A	BRCA1 C Terminus (BRCT) domain	protein DBF4 homolog A	HHLG31g0809	Protein DBF4 homolog A	BRCA1 C Terminus (BRCT) domain	protein DBF4 homolog A
HHLG11g0129	Actin-binding Rho-activating protein	Costars	PREDICTED: actin-binding Rho-activating protein	HHLG12g0823	Actin-binding Rho-activating protein	Costars	PREDICTED: actin-binding Rho-activating protein
HHLG27g0045	Multidrug resistance-associated protein 5	ABC transporter transmembrane region	PREDICTED: multidrug resistance-associated protein 5	HHLG28g0063	Multidrug resistance-associated protein 5	ABC transporter transmembrane region	PREDICTED: multidrug resistance-associated protein 5
HHLG16g0373	Carnitine O-palmitoyltransferase 2, mitochondrial	Choline/Carnitine o-acyltransferase	RecName: Full=Carnitine O-palmitoyltransferase 2, mitochondrial; AltName: Full=Carnitine palmitoyltransferase II; Short=CPT II; Flags: Precursor	HHLG15g0408	Carnitine O-palmitoyltransferase 2, mitochondrial	Choline/Carnitine o-acyltransferase	RecName: Full=Carnitine O-palmitoyltransferase 2, mitochondrial; AltName: Full=Carnitine palmitoyltransferase II; Short=CPT II; Flags: Precursor
HHLG36g0154	Carnitine O-palmitoyltransferase 1, liver isoform	Choline/Carnitine o-acyltransferase	carnitine palmitoyltransferases I B	HHLG35g0573	Carnitine O-palmitoyltransferase 1, liver isoform	Choline/Carnitine o-acyltransferase	carnitine palmitoyltransferases I B
HHLG32g0894	Popeye domain-containing protein 3	Popeye protein conserved region	popeye domain-containing protein 3	HHLG31g0088	Popeye domain-containing protein 3	Popeye protein conserved region	popeye domain-containing protein 3
HHLG14g0621	Iroquois-class homeodomain protein IRX-6	Homeobox KN domain	PREDICTED: iroquois-class homeodomain protein IRX-6 isoform X1	HHLG13g0547	Iroquois-class homeodomain protein IRX-6	Homeobox KN domain	PREDICTED: iroquois-class homeodomain protein IRX-6 isoform X1
HHLG32g0527	Protein FAM26E	Calcium homeostasis modulator	PREDICTED: protein FAM26E-like	HHLG31g0620	Protein FAM26E	Calcium homeostasis modulator	PREDICTED: protein FAM26E-like
HHLG32g0354	[Pyruvate dehydrogenase [acetyl-transferring]]-phosphatase 1, mitochondrial	Protein phosphatase 2C	pyruvate dehyrogenase phosphatase catalytic subunit 1	HHLG31g0492	[Pyruvate dehydrogenase [acetyl-transferring]]-phosphatase 1, mitochondrial	Protein phosphatase 2C	pyruvate dehyrogenase phosphatase catalytic subunit 1
HHLG39g0241	Aquaporin-4	Major intrinsic protein	PREDICTED: aquaporin-4 isoform X1	HHLG40g0248	Aquaporin-4	Major intrinsic protein	aquaporin-4
HHLG32g0830	Kell blood group glycoprotein	Peptidase family M13	PREDICTED: kell blood group glycoprotein	HHLG31g0230	Kell blood group glycoprotein	Peptidase family M13	PREDICTED: kell blood group glycoprotein
HHLG47g0267	Phosphate-regulating neutral endopeptidase	Peptidase family M13	PREDICTED: phosphate-regulating neutral endopeptidase isoform X1	HHLG48g0280	Phosphate-regulating neutral endopeptidase	Peptidase family M13	PREDICTED: phosphate-regulating neutral endopeptidase isoform X1
HHLG1g0576	Transcription elongation factor A N-terminal and central domain-containing protein	Transcription factor S-II (TFIIS), central domain	PREDICTED: transcription elongation factor A N-terminal and central domain-containing protein	HHLG2g0570	Transcription elongation factor A N-terminal and central domain-containing protein	TFIIS helical bundle-like domain	PREDICTED: transcription elongation factor A N-terminal and central domain-containing protein
HHLG32g0789	T-cell activation inhibitor, mitochondrial	Domain of unknown function (DUF4460)	PREDICTED: T-cell activation inhibitor, mitochondrial	HHLG31g0192	T-cell activation inhibitor, mitochondrial	Domain of unknown function (DUF4460)	PREDICTED: T-cell activation inhibitor, mitochondrial
HHLG21g0268	DEP domain-containing mTOR-interacting protein	-	PREDICTED: DEP domain-containing mTOR-interacting protein-like isoform X2	HHLG22g0437	DEP domain-containing mTOR-interacting protein	Domain found in Dishevelled, Egl-10, and Pleckstrin (DEP)	PREDICTED: DEP domain-containing mTOR-interacting protein-like isoform X1
HHLG5g0576	Heat shock protein 30	Hsp20/alpha crystallin family	heat shock protein, alpha-crystallin-related, 9	HHLG6g0523	Heat shock protein 30	Hsp20/alpha crystallin family	heat shock protein, alpha-crystallin-related, 9
HHLG17g0488	Protein FAM46C	Nucleotidyltransferase	PREDICTED: protein FAM46C	HHLG18g0502	Protein FAM46C	Nucleotidyltransferase	protein FAM46C
HHLG14g0547	Stereocilin	-	PREDICTED: stereocilin-like	HHLG13g0598	Stereocilin	-	PREDICTED: stereocilin-like
HHLG32g0806	Centrosomal protein of 76 kDa	CEP76 C2 domain	centrosomal protein of 76 kDa	HHLG31g0120	Centrosomal protein of 76 kDa	CEP76 C2 domain	centrosomal protein of 76 kDa
HHLG45g0770	Coiled-coil and C2 domain-containing protein 2A	CC2D2A N-terminal C2 domain	PREDICTED: coiled-coil and C2 domain-containing protein 2A isoform X9	HHLG46g0794	Coiled-coil and C2 domain-containing protein 2A	CC2D2A N-terminal C2 domain	PREDICTED: coiled-coil and C2 domain-containing protein 2A isoform X5
HHLG32g0349	NADP-dependent malic enzyme, mitochondrial	Malic enzyme, N-terminal domain	cytosolic malic enzyme 1	HHLG31g0649	NADP-dependent malic enzyme	Malic enzyme, N-terminal domain	cytosolic malic enzyme 1
HHLG27g0640	PRELI domain-containing protein 1, mitochondrial	PRELI-like family	PRELI domain-containing protein 1, mitochondrial	HHLG28g0664	PRELI domain-containing protein 1, mitochondrial	PRELI-like family	PRELI domain-containing protein 1, mitochondrial
HHLG16g0855	Bcl-2-related ovarian killer protein homolog A	Apoptosis regulator proteins, Bcl-2 family	BCL2-like 16	HHLG15g0750	Apoptosis regulator Bcl-2	Apoptosis regulator proteins, Bcl-2 family	BCL2-like 16
HHLG23g0753	B-cell antigen receptor complex-associated protein beta chain	Immunoglobulin V-set domain	PREDICTED: B-cell antigen receptor complex-associated protein beta chain	HHLG24g0645	B-cell antigen receptor complex-associated protein beta chain	Immunoglobulin V-set domain	PREDICTED: B-cell antigen receptor complex-associated protein beta chain
HHLG47g0564	Succinate--hydroxymethylglutarate CoA-transferase	CoA-transferase family III	PREDICTED: succinate--hydroxymethylglutarate CoA-transferase isoform X1	HHLG48g0589	Succinate--hydroxymethylglutarate CoA-transferase	CoA-transferase family III	PREDICTED: succinate--hydroxymethylglutarate CoA-transferase isoform X1
HHLG36g0590	N-acetyllactosaminide beta-1,3-N-acetylglucosaminyltransferase 2	Galactosyltransferase	PREDICTED: UDP-GlcNAc:betaGal beta-1,3-N-acetylglucosaminyltransferase 2	HHLG35g0105	N-acetyllactosaminide beta-1,3-N-acetylglucosaminyltransferase 2	Galactosyltransferase	PREDICTED: UDP-GlcNAc:betaGal beta-1,3-N-acetylglucosaminyltransferase 2
HHLG20g0040	Peptidyl-glycine alpha-amidating monooxygenase	NHL repeat	PREDICTED: peptidyl-glycine alpha-amidating monooxygenase isoform X1	HHLG19g0746	Peptidyl-glycine alpha-amidating monooxygenase	NHL repeat	PREDICTED: peptidyl-glycine alpha-amidating monooxygenase isoform X1
HHLG20g0129	Sarcosine dehydrogenase, mitochondrial	Glycine cleavage T-protein C-terminal barrel domain	PREDICTED: sarcosine dehydrogenase, mitochondrial isoform X1	HHLG19g0657	Sarcosine dehydrogenase, mitochondrial	Glycine cleavage T-protein C-terminal barrel domain	PREDICTED: sarcosine dehydrogenase, mitochondrial isoform X1
HHLG30g0572	Mid1-interacting protein 1-B	Thyroid hormone-inducible hepatic protein Spot 14	PREDICTED: mid1-interacting protein 1-B-like	HHLG29g0474	Mid1-interacting protein 1-B	Thyroid hormone-inducible hepatic protein Spot 14	PREDICTED: mid1-interacting protein 1-B-like
HHLG20g0180	Vitamin K-dependent gamma-carboxylase	Vitamin K-dependent gamma-carboxylase	PREDICTED: vitamin K-dependent gamma-carboxylase-like	HHLG19g0598	Vitamin K-dependent gamma-carboxylase	Vitamin K-dependent gamma-carboxylase	PREDICTED: vitamin K-dependent gamma-carboxylase-like
HHLG27g0037	Copper-transporting ATPase 1	E1-E2 ATPase	copper-transporting ATPase 1	HHLG28g0073	Copper-transporting ATPase 1	E1-E2 ATPase	copper-transporting ATPase 1
HHLG14g0887	Acyl-CoA synthetase family member 3, mitochondrial	AMP-binding enzyme C-terminal domain	PREDICTED: acyl-CoA synthetase family member 3, mitochondrial	HHLG13g0184	Acyl-CoA synthetase family member 3, mitochondrial	AMP-binding enzyme C-terminal domain	PREDICTED: acyl-CoA synthetase family member 3, mitochondrial
HHLG9g0348	Long-chain-fatty-acid--CoA ligase ACSBG2	AMP-binding enzyme	PREDICTED: long-chain-fatty-acid--CoA ligase ACSBG2-like isoform X2	HHLG10g0709	Long-chain-fatty-acid--CoA ligase ACSBG2	AMP-binding enzyme	PREDICTED: long-chain-fatty-acid--CoA ligase ACSBG2-like isoform X1
HHLG17g0715	Activin receptor type-1C	Transforming growth factor beta type I GS-motif	PREDICTED: activin receptor type-1C isoform X3	HHLG18g0028	Activin receptor type-1C	Transforming growth factor beta type I GS-motif	PREDICTED: activin receptor type-1C-like, partial
HHLG17g0716	Activin receptor type-1	Transforming growth factor beta type I GS-motif	unnamed protein product	HHLG18g0027	Activin receptor type-1	Transforming growth factor beta type I GS-motif	PREDICTED: activin receptor type-1 isoform X2
HHLG11g0620	Serine/threonine-protein kinase 11-interacting protein	-	PREDICTED: serine/threonine-protein kinase 11-interacting protein isoform X1	HHLG12g0326	Serine/threonine-protein kinase 11-interacting protein	-	PREDICTED: serine/threonine-protein kinase 11-interacting protein isoform X1
HHLG45g0172	Desert hedgehog protein A	Hint module	Desert hedgehog	HHLG46g0350	Indian hedgehog protein	Hint module	Desert hedgehog
HHLG1g0407	Deoxycytidylate deaminase	Cytidine and deoxycytidylate deaminase zinc-binding region	deoxycytidylate deaminase	HHLG2g0437	Deoxycytidylate deaminase	Cytidine and deoxycytidylate deaminase zinc-binding region	deoxycytidylate deaminase
HHLG26g0113	Adipocyte plasma membrane-associated protein	Strictosidine synthase	PREDICTED: adipocyte plasma membrane-associated protein	HHLG25g0034	Adipocyte plasma membrane-associated protein	Strictosidine synthase	PREDICTED: adipocyte plasma membrane-associated protein
HHLG9g1016	Beta-adducin	Class II Aldolase and Adducin N-terminal domain	PREDICTED: beta-adducin isoform X2	HHLG10g0024	Beta-adducin	Class II Aldolase and Adducin N-terminal domain	PREDICTED: beta-adducin isoform X2
HHLG42g0256	Alpha-protein kinase 2	Alpha-kinase family	PREDICTED: alpha-protein kinase 2	HHLG41g0182	Alpha-protein kinase 2	Immunoglobulin domain	PREDICTED: alpha-protein kinase 2
HHLG42g0264	Probable E3 ubiquitin-protein ligase HERC1	SPRY domain	PREDICTED: probable E3 ubiquitin-protein ligase HERC1	HHLG41g0173	Probable E3 ubiquitin-protein ligase HERC1	SPRY domain	PREDICTED: probable E3 ubiquitin-protein ligase HERC1
HHLG47g0466	Importin-4	Importin-beta N-terminal domain	PREDICTED: importin-4	HHLG48g0483	Importin-4	Importin-beta N-terminal domain	PREDICTED: importin-4
HHLG20g0072	Haloacid dehalogenase-like hydrolase domain-containing protein 2	Haloacid dehalogenase-like hydrolase	haloacid dehalogenase-like hydrolase domain-containing protein 2	HHLG19g0708	Haloacid dehalogenase-like hydrolase domain-containing protein 2	Haloacid dehalogenase-like hydrolase	haloacid dehalogenase-like hydrolase domain-containing protein 2
HHLG39g0475	Fibronectin type III domain-containing protein 1	Fibronectin type III domain	PREDICTED: fibronectin type III domain-containing protein 1 isoform X1	HHLG40g0498	Fibronectin type III domain-containing protein 1	Fibronectin type III domain	PREDICTED: fibronectin type III domain-containing protein 1 isoform X1
HHLG11g0783	Vacuolar protein sorting-associated protein 16 homolog	Vps16, C-terminal region	vacuolar protein sorting-associated protein 16 homolog	HHLG12g0180	Vacuolar protein sorting-associated protein 16 homolog	Vps16, C-terminal region	vacuolar protein sorting-associated protein 16 homolog
HHLG17g0646	Radial spoke head 1 homolog	MORN repeat	PREDICTED: radial spoke head 1 homolog	HHLG18g0316	Radial spoke head 1 homolog	MORN repeat	RecName: Full=Radial spoke head 1 homolog; AltName: Full=Meichroacidin homolog; AltName: Full=Meichroacidin-like sperm-specific axonemal protein; AltName: Full=Testis-specific gene A2-like protein
HHLG9g0634	Surfeit locus protein 6 homolog	Surfeit locus protein 6	PREDICTED: surfeit locus protein 6 isoform X1	HHLG10g0417	Surfeit locus protein 6 homolog	Surfeit locus protein 6	surfeit locus protein 6
HHLG9g1194	Argininosuccinate synthase	Arginosuccinate synthase	argininosuccinate synthase	HHLG10g1168	Argininosuccinate synthase	Arginosuccinate synthase	argininosuccinate synthase
HHLG9g1014	Hexokinase-2	Hexokinase	hexokinase 2	HHLG10g0025	Hexokinase-2	Hexokinase	hexokinase 2
HHLG42g0050	WD repeat-containing protein 91	WD domain, G-beta repeat	RecName: Full=WD repeat-containing protein 91	HHLG41g0115	WD repeat-containing protein 91	WD domain, G-beta repeat	WD repeat-containing protein 91
HHLG42g0017	Cardiomyopathy-associated protein 5	-	PREDICTED: cardiomyopathy-associated protein 5-like	HHLG41g0008	Cardiomyopathy-associated protein 5	-	PREDICTED: cardiomyopathy-associated protein 5-like
HHLG11g0413	Thrombopoietin receptor	Fibronectin type III domain	thrombopoietin-receptor	HHLG12g0666	Thrombopoietin receptor	Fibronectin type III domain	thrombopoietin-receptor
HHLG20g0197	Cytosolic purine 5'-nucleotidase	5' nucleotidase family	5'-nucleotidase, cytosolic II, like 1	HHLG19g0580	Cytosolic purine 5'-nucleotidase	5' nucleotidase family	PREDICTED: 5'-nucleotidase, cytosolic II, like 1 isoform X1
HHLG3g0552	Aspartate--tRNA ligase, mitochondrial	GAD domain	PREDICTED: aspartate--tRNA ligase, mitochondrial isoform X1	HHLG4g0629	Aspartate--tRNA ligase, mitochondrial	OB-fold nucleic acid binding domain	PREDICTED: aspartate--tRNA ligase, mitochondrial isoform X1
HHLG42g0143	Centromere protein T	Centromere kinetochore component CENP-T histone fold	PREDICTED: centromere protein T isoform X1	HHLG41g0081	Centromere protein T	Centromere kinetochore component CENP-T histone fold	PREDICTED: centromere protein T isoform X1
HHLG16g0581	Prostaglandin E synthase 2	Glutathione S-transferase, N-terminal domain	Prostaglandin E synthase 2-like	HHLG15g0711	Prostaglandin E synthase 2	Glutathione S-transferase, N-terminal domain	prostaglandin E synthase 2
HHLG42g0044	Ferrochelatase, mitochondrial	Ferrochelatase	PREDICTED: ferrochelatase, mitochondrial	HHLG41g0124	Ferrochelatase, mitochondrial	Ferrochelatase	PREDICTED: ferrochelatase, mitochondrial isoform X1
HHLG9g0100	Nuclear pore complex protein Nup214	-	PREDICTED: nuclear pore complex protein Nup214	HHLG10g0982	Nuclear pore complex protein Nup214	-	PREDICTED: nuclear pore complex protein Nup214
HHLG11g0135	Protein FAM65C	HEAT repeats	PREDICTED: protein FAM65C isoform X2	HHLG12g0817	Protein FAM65C	HEAT repeats	protein FAM65C
HHLG36g0333	43 kDa receptor-associated protein of the synapse	Tetratricopeptide repeat	43 kDa receptor-associated protein of the synapse	HHLG35g0388	43 kDa receptor-associated protein of the synapse	Tetratricopeptide repeat	43 kDa receptor-associated protein of the synapse
HHLG36g0315	Protein zwilch homolog	Uncharacterized conserved protein (DUF2352)	Si:ch211-242m18.4 protein	HHLG35g0407	Protein zwilch homolog	Uncharacterized conserved protein (DUF2352)	Si:ch211-242m18.4 protein
HHLG36g0306	Phosphopantothenoylcysteine decarboxylase	Flavoprotein	PREDICTED: phosphopantothenoylcysteine decarboxylase isoform X1	HHLG35g0416	Phosphopantothenoylcysteine decarboxylase	Flavoprotein	PREDICTED: phosphopantothenoylcysteine decarboxylase isoform X1
HHLG36g0270	Chromosome transmission fidelity protein 8 homolog	-	chromosome transmission fidelity protein 8 homolog	HHLG35g0455	Chromosome transmission fidelity protein 8 homolog	Ctf8	chromosome transmission fidelity protein 8 homolog
HHLG16g0195	AMP deaminase 1	Adenosine/AMP deaminase	AMP deaminase 1	HHLG15g0130	AMP deaminase 1	Adenosine/AMP deaminase	AMP deaminase 1
HHLG36g0217	Peptide deformylase, mitochondrial	Polypeptide deformylase	peptide deformylase, mitochondrial	HHLG35g0511	Peptide deformylase, mitochondrial	Polypeptide deformylase	peptide deformylase, mitochondrial
HHLG36g0212	WAP four-disulfide core domain protein 1	WAP-type (Whey Acidic Protein) 'four-disulfide core'	WAP four-disulfide core domain protein 1 precursor	HHLG35g0516	WAP four-disulfide core domain protein 1	WAP-type (Whey Acidic Protein) 'four-disulfide core'	WAP four-disulfide core domain protein 1 precursor
HHLG36g0206	Malonyl-CoA decarboxylase, mitochondrial	Malonyl-CoA decarboxylase (MCD)	malonyl-CoA decarboxylase, mitochondrial	HHLG35g0522	Malonyl-CoA decarboxylase, mitochondrial	Malonyl-CoA decarboxylase (MCD)	malonyl-CoA decarboxylase, mitochondrial
HHLG14g0486	Alanine aminotransferase 2	Aminotransferase class I and II	Im:7150662 protein	HHLG13g0405	Alanine aminotransferase 2	Aminotransferase class I and II	Im:7150662 protein
HHLG20g0053	Histone-arginine methyltransferase CARM1	Ribosomal protein L11 methyltransferase (PrmA)	PREDICTED: histone-arginine methyltransferase CARM1 isoform X1	HHLG19g0735	Histone-arginine methyltransferase CARM1	PRMT5 arginine-N-methyltransferase	PREDICTED: histone-arginine methyltransferase CARM1 isoform X1
HHLG30g0381	TFIIH basal transcription factor complex helicase XPD subunit	Helicase C-terminal domain	TFIIH basal transcription factor complex helicase XPD subunit	HHLG29g0392	TFIIH basal transcription factor complex helicase XPD subunit	Helicase C-terminal domain	TFIIH basal transcription factor complex helicase XPD subunit
HHLG42g0366	Chordin-like protein 2	von Willebrand factor type C domain	chordin-like protein 2 precursor	HHLG41g0418	Chordin-like protein 2	von Willebrand factor type C domain	chordin-like protein 2 precursor
HHLG3g0544	von Willebrand factor C domain-containing protein 2-like	von Willebrand factor type C domain	Zgc:113531	HHLG4g0621	von Willebrand factor C domain-containing protein 2-like	von Willebrand factor type C domain	Zgc:113531
HHLG36g0121	Interleukin-12 subunit beta	Immunoglobulin domain	interleukin-12 p40c subunit	HHLG35g0630	Interleukin-12 subunit beta	Cytokine interleukin-12p40 C-terminus	interleukin-12 p40c subunit
HHLG7g0460	Probable Dol-P-Man:Man(7)GlcNAc(2)-PP-Dol alpha-1,6-mannosyltransferase	-	dol-P-Man:Man(7)GlcNAc(2)-PP-Dol alpha-1,6-mannosyltransferase precursor	HHLG8g0563	Dol-P-Man:Man(7)GlcNAc(2)-PP-Dol alpha-1,6-mannosyltransferase	Alg9-like mannosyltransferase family	dol-P-Man:Man(7)GlcNAc(2)-PP-Dol alpha-1,6-mannosyltransferase precursor
HHLG9g0769	TM2 domain-containing protein 2	TM2 domain	TM2 domain-containing protein 2 precursor	HHLG10g0183	TM2 domain-containing protein 2	TM2 domain	TM2 domain-containing protein 2 precursor
HHLG38g0058	Interleukin-6	-	interleukin-6a	HHLG37g0050	Interleukin-6	Interleukin-6/G-CSF/MGF family	interleukin-6a
HHLG38g0094	3-oxoacyl-[acyl-carrier-protein] synthase, mitochondrial	Beta-ketoacyl synthase, N-terminal domain	PREDICTED: 3-oxoacyl-[acyl-carrier-protein] synthase, mitochondrial isoform X3	HHLG37g0098	3-oxoacyl-[acyl-carrier-protein] synthase, mitochondrial	Beta-ketoacyl synthase, C-terminal domain	PREDICTED: 3-oxoacyl-[acyl-carrier-protein] synthase, mitochondrial
HHLG38g0164	Protein phosphatase 1 regulatory subunit 1B	Protein phosphatase inhibitor 1/DARPP-32	protein phosphatase 1, regulatory (inhibitor) subunit 1B isoform 1	HHLG37g0138	Protein phosphatase 1 regulatory subunit 1B	Protein phosphatase inhibitor 1/DARPP-32	protein phosphatase 1, regulatory (inhibitor) subunit 1B isoform 1
HHLG38g0807	Endothelin-2	Endothelin family	endothelin 2 precursor	HHLG37g0821	Endothelin-2	Endothelin family	endothelin 2 precursor
HHLG38g0204	-	-	PREDICTED: uncharacterized protein LOC555593 isoform X1	HHLG37g0185	-	-	PREDICTED: uncharacterized protein LOC555593 isoform X3
HHLG36g0380	Heat shock factor protein 4	Vertebrate heat shock transcription factor	PREDICTED: heat shock factor protein 4 isoform X1	HHLG35g0309	Heat shock factor protein 4	Vertebrate heat shock transcription factor	PREDICTED: heat shock factor protein 4 isoform X1
HHLG38g0297	S-acyl fatty acid synthase thioesterase, medium chain	Thioesterase domain	S-acyl fatty acid synthase thioesterase, medium chain	HHLG37g0287	S-acyl fatty acid synthase thioesterase, medium chain	Thioesterase domain	PREDICTED: S-acyl fatty acid synthase thioesterase, medium chain isoform X2
HHLG38g0397	F-box/LRR-repeat protein 6	-	F-box/LRR-repeat protein 6	HHLG37g0320	F-box/LRR-repeat protein 6	F-box-like	F-box/LRR-repeat protein 6
HHLG38g0553	Protein FAM221A	Domain of unknown function (DUF4475)	protein FAM221A	HHLG37g0351	Protein FAM221A	Domain of unknown function (DUF4475)	protein FAM221A
HHLG11g0114	Syndecan-4	Syndecan domain	Sdc4 protein	HHLG12g0853	Syndecan-4	Syndecan domain	Sdc4 protein
HHLG38g0467	Leucine-rich repeat-containing protein 14B	-	leucine-rich repeat-containing protein 14B	HHLG37g0447	Leucine-rich repeat-containing protein 14B	-	leucine-rich repeat-containing protein 14B
HHLG11g0281	Selenocysteine-specific elongation factor	Elongation factor Tu GTP binding domain	selenocysteine-specific elongation factor	HHLG12g0421	Selenocysteine-specific elongation factor	Elongation factor Tu domain 2	selenocysteine-specific elongation factor
HHLG20g0417	DNA repair protein RAD51 homolog 3	-	DNA repair protein RAD51 homolog 3	HHLG19g0344	DNA repair protein RAD51 homolog 3	Rad51	DNA repair protein RAD51 homolog 3
HHLG39g0152	DNA repair protein RAD51 homolog 2	-	DNA repair protein RAD51 homolog 2	HHLG40g0129	DNA repair protein RAD51 homolog 2	Rad51	DNA repair protein RAD51 homolog 2
HHLG38g0344	-	-	uncharacterized protein LOC100000125	HHLG37g0505	-	-	uncharacterized protein LOC100000125
HHLG38g0363	Epsilon-sarcoglycan	Sarcoglycan alpha/epsilon	PREDICTED: epsilon-sarcoglycan isoform X4	HHLG37g0524	Epsilon-sarcoglycan	Sarcoglycan alpha/epsilon	PREDICTED: epsilon-sarcoglycan isoform X4
HHLG38g0387	-	-	PREDICTED: nesprin-1 isoform X3	HHLG37g0729	-	-	PREDICTED: nesprin-1 isoform X4
HHLG9g1083	Sushi domain-containing protein 1	Calcium-binding EGF domain	PREDICTED: sushi domain-containing protein 1 isoform X1	HHLG10g1047	Sushi domain-containing protein 1	Calcium-binding EGF domain	PREDICTED: sushi domain-containing protein 1 isoform X1
HHLG38g0670	UPF0711 protein C18orf21 homolog	-	UPF0711 protein C18orf21 homolog	HHLG37g0576	UPF0711 protein C18orf21 homolog	-	UPF0711 protein C18orf21 homolog
HHLG38g0666	OTU domain-containing protein 6B	OTU-like cysteine protease	OTU domain-containing protein 6B	HHLG37g0581	OTU domain-containing protein 6B	OTU-like cysteine protease	OTU domain-containing protein 6B
HHLG38g0651	Ribonucleoside-diphosphate reductase subunit M2 B	Ribonucleotide reductase, small chain	ribonucleotide reductase small subunit p53R2ii	HHLG37g0592	Ribonucleoside-diphosphate reductase subunit M2	Ribonucleotide reductase, small chain	ribonucleotide reductase small subunit p53R2ii
HHLG38g0426	Small integral membrane protein 12	-	small integral membrane protein 12	HHLG37g0733	Small integral membrane protein 12	-	small integral membrane protein 12
HHLG11g0052	Eyes absent homolog 2	-	PREDICTED: eyes absent homolog 2 isoform X1	HHLG12g0893	Eyes absent homolog 2	-	PREDICTED: eyes absent homolog 2
HHLG45g0248	SH3 domain-binding glutamic acid-rich-like protein 3	SH3-binding, glutamic acid-rich protein	SH3 domain-binding glutamic acid-rich-like protein 3 isoform 2	HHLG46g0302	SH3 domain-binding glutamic acid-rich-like protein 3	SH3-binding, glutamic acid-rich protein	SH3 domain-binding glutamic acid-rich-like protein 3 isoform 2
HHLG5g0187	2-amino-3-ketobutyrate coenzyme A ligase, mitochondrial	Aminotransferase class I and II	PREDICTED: 2-amino-3-ketobutyrate coenzyme A ligase, mitochondrial	HHLG6g0921	2-amino-3-ketobutyrate coenzyme A ligase, mitochondrial	Aminotransferase class I and II	PREDICTED: 2-amino-3-ketobutyrate coenzyme A ligase, mitochondrial
HHLG16g0381	5-aminolevulinate synthase, erythroid-specific, mitochondrial	Aminotransferase class I and II	Alas2 protein, partial	HHLG15g0416	5-aminolevulinate synthase, erythroid-specific, mitochondrial	5-aminolevulinate synthase presequence	Alas2 protein, partial
HHLG39g0214	FYN-binding protein	Variant SH3 domain	PREDICTED: titin isoform X1	HHLG40g0217	-	Variant SH3 domain	PREDICTED: titin isoform X1
HHLG39g0223	Delta(24)-sterol reductase	FAD binding domain	delta(24)-sterol reductase	HHLG40g0225	Delta(24)-sterol reductase	FAD binding domain	delta(24)-sterol reductase
HHLG39g0224	Transmembrane protein 205	Domain of unknown function (DUF4149)	PREDICTED: transmembrane protein 205-like	HHLG40g0226	Transmembrane protein 205	Domain of unknown function (DUF4149)	PREDICTED: transmembrane protein 205-like
HHLG14g0989	MARVEL domain-containing protein 3	-	MARVEL domain-containing protein 3	HHLG13g0081	MARVEL domain-containing protein 3	Membrane-associating domain	MARVEL domain-containing protein 3
HHLG39g0301	Trans-L-3-hydroxyproline dehydratase	Proline racemase	PREDICTED: trans-L-3-hydroxyproline dehydratase	HHLG40g0310	Trans-L-3-hydroxyproline dehydratase	Proline racemase	PREDICTED: trans-L-3-hydroxyproline dehydratase
HHLG39g0347	Phosphoribosylformylglycinamidine synthase	AIR synthase related protein, N-terminal domain	phosphoribosylformylglycinamidine synthase	HHLG40g0369	Phosphoribosylformylglycinamidine synthase	AIR synthase related protein, N-terminal domain	phosphoribosylformylglycinamidine synthase
HHLG39g0502	N-myc proto-oncogene protein	Helix-loop-helix DNA-binding domain	Mycn protein, partial	HHLG40g0526	N-myc proto-oncogene protein	Helix-loop-helix DNA-binding domain	Mycn protein, partial
HHLG39g0510	Small RNA 2'-O-methyltransferase	-	PREDICTED: small RNA 2'-O-methyltransferase isoform X1	HHLG40g0537	Small RNA 2'-O-methyltransferase	Methyltransferase domain	RecName: Full=Small RNA 2'-O-methyltransferase; AltName: Full=HEN1 methyltransferase homolog 1
HHLG39g0532	TRMT1-like protein	N2,N2-dimethylguanosine tRNA methyltransferase	PREDICTED: TRMT1-like protein	HHLG40g0557	TRMT1-like protein	N2,N2-dimethylguanosine tRNA methyltransferase	PREDICTED: TRMT1-like protein
HHLG47g0520	DNA repair protein XRCC2	-	PREDICTED: DNA repair protein XRCC2 isoform X2	HHLG48g0558	DNA repair protein XRCC2	Rad51	LOC553395 protein, partial
HHLG39g0572	Epoxide hydrolase 1	Epoxide hydrolase N terminus	Epoxide hydrolase 1	HHLG40g0676	Epoxide hydrolase 1	alpha/beta hydrolase fold	epoxide hydrolase 1
HHLG26g0607	Epoxide hydrolase 1	alpha/beta hydrolase fold	PREDICTED: epoxide hydrolase 1, partial	HHLG25g0582	Epoxide hydrolase 1	alpha/beta hydrolase fold	Ephx1 protein, partial
HHLG39g0617	General transcription factor 3C polypeptide 2	WD domain, G-beta repeat	Si:ch211-245h14.3 protein	HHLG40g0712	General transcription factor 3C polypeptide 2	WD domain, G-beta repeat	Si:ch211-245h14.3 protein
HHLG39g0620	Protein Mpv17	Mpv17 / PMP22 family	protein Mpv17	HHLG40g0715	Protein Mpv17	Mpv17 / PMP22 family	protein Mpv17
HHLG9g0940	Peroxisomal membrane protein 2	Mpv17 / PMP22 family	peroxisomal membrane protein 2	HHLG10g0085	Peroxisomal membrane protein 2	Mpv17 / PMP22 family	peroxisomal membrane protein 2
HHLG3g0395	Mpv17-like protein 2	Mpv17 / PMP22 family	Zgc:92754 protein	HHLG4g0441	Mpv17-like protein 2	Mpv17 / PMP22 family	Zgc:92754 protein
HHLG32g0844	-	Mpv17 / PMP22 family	PREDICTED: mpv17-like protein	HHLG31g0244	Mpv17-like protein	Mpv17 / PMP22 family	PREDICTED: mpv17-like protein
HHLG39g0639	HD domain-containing protein 2	HD domain	Zgc:112330	HHLG40g0734	HD domain-containing protein 2	HD domain	HD domain-containing protein 2
HHLG39g0643	Triadin	-	Zgc:162523 protein	HHLG40g0738	Triadin	Aspartyl beta-hydroxylase N-terminal region	Zgc:162523 protein
HHLG42g0004	Bone morphogenetic protein 5	Transforming growth factor beta like domain	gonadal soma derived factor variant 2	HHLG41g0004	-	Transforming growth factor beta like domain	gonadal soma derived factor variant 2
HHLG42g0053	Lung adenoma susceptibility protein 2	-	lung adenoma susceptibility protein 2	HHLG41g0055	Lung adenoma susceptibility protein 2	-	lung adenoma susceptibility protein 2
HHLG1g0428	RNA exonuclease 1 homolog	Exonuclease	PREDICTED: uncharacterized protein LOC564848 isoform X2	HHLG2g0470	RNA exonuclease 1 homolog	Exonuclease	PREDICTED: uncharacterized protein LOC564848 isoform X2
HHLG42g0178	Rho-related BTB domain-containing protein 3	BTB/POZ domain	PREDICTED: rho-related BTB domain-containing protein 3	HHLG41g0203	Rho-related BTB domain-containing protein 3	BTB/POZ domain	PREDICTED: rho-related BTB domain-containing protein 3
HHLG42g0187	Tubulin polyglutamylase complex subunit 2	-	tubulin polyglutamylase complex subunit 2	HHLG41g0213	Tubulin polyglutamylase complex subunit 2	-	PREDICTED: tubulin polyglutamylase complex subunit 2 isoform X1
HHLG42g0283	General transcription factor 3C polypeptide 4	Putative zinc-finger of transcription factor IIIC complex	PREDICTED: general transcription factor 3C polypeptide 4	HHLG41g0288	General transcription factor 3C polypeptide 4	Transcription factor IIIC subunit delta N-term	PREDICTED: general transcription factor 3C polypeptide 4
HHLG7g0177	Protein phosphatase 1 regulatory subunit 3A	Carbohydrate/starch-binding module (family 21)	PREDICTED: uncharacterized protein ppp1r3aa isoform X2	HHLG8g0178	Protein phosphatase 1 regulatory subunit 3A	Carbohydrate/starch-binding module (family 21)	PREDICTED: uncharacterized protein ppp1r3aa isoform X2
HHLG45g0162	Baculoviral IAP repeat-containing protein 5.1	Inhibitor of Apoptosis domain	PREDICTED: baculoviral IAP repeat-containing protein 5.1-like	HHLG46g0362	Baculoviral IAP repeat-containing protein 5.1	Inhibitor of Apoptosis domain	baculoviral IAP repeat containing 5b
HHLG42g0458	Ubiquitin carboxyl-terminal hydrolase 25	Ubiquitin carboxyl-terminal hydrolase	PREDICTED: ubiquitin carboxyl-terminal hydrolase 28	HHLG41g0422	Ubiquitin carboxyl-terminal hydrolase 25	Ubiquitin carboxyl-terminal hydrolase	PREDICTED: ubiquitin carboxyl-terminal hydrolase 28
HHLG42g0570	Hydroperoxide isomerase ALOXE3	PLAT/LH2 domain	12-lipoxygenase	HHLG41g0566	Arachidonate 8S-lipoxygenase	PLAT/LH2 domain	12-lipoxygenase
HHLG42g0441	Sulfatase-modifying factor 2	Sulfatase-modifying factor enzyme 1	sulfatase-modifying factor 2 precursor	HHLG41g0460	Sulfatase-modifying factor 2	Sulfatase-modifying factor enzyme 1	sulfatase-modifying factor 2 precursor
HHLG42g0535	Proline-rich basic protein 1	Domain of unknown function (DUF4585)	PREDICTED: proline-rich basic protein 1	HHLG41g0533	Proline-rich basic protein 1	Domain of unknown function (DUF4585)	PREDICTED: proline-rich basic protein 1
HHLG27g0465	Proline-rich basic protein 1	Domain of unknown function (DUF4585)	PREDICTED: uncharacterized protein LOC101885045	HHLG28g0464	Proline-rich basic protein 1	Domain of unknown function (DUF4585)	PREDICTED: uncharacterized protein LOC101885045
HHLG1g0457	SPARC	Kazal-type serine protease inhibitor domain	SPARC-like protein 1 precursor	HHLG2g0456	SPARC	Kazal-type serine protease inhibitor domain	SPARC-like protein 1 precursor
HHLG42g0615	Proline-rich protein 7	WW domain-binding protein 1	PREDICTED: proline-rich protein 7 isoform X1	HHLG41g0646	Proline-rich protein 7	-	PREDICTED: proline-rich protein 7 isoform X1
HHLG14g0595	Gamma-butyrobetaine dioxygenase	Protein of unknown function (DUF971)	PREDICTED: gamma-butyrobetaine dioxygenase isoform X1	HHLG13g0576	Gamma-butyrobetaine dioxygenase	Protein of unknown function (DUF971)	PREDICTED: gamma-butyrobetaine dioxygenase isoform X1
HHLG42g0766	Cell division cycle protein 23 homolog	-	PREDICTED: cell division cycle protein 23 homolog	HHLG41g0818	Cell division cycle protein 23 homolog	Tetratricopeptide repeat	cell division cycle protein 23 homolog
HHLG43g0021	Fibronectin type-III domain-containing transmembrane protein C1orf233 homolog	-	PREDICTED: fibronectin type-III domain-containing transmembrane protein C1orf233 homolog	HHLG44g0023	Fibronectin type-III domain-containing transmembrane protein C1orf233 homolog	-	PREDICTED: fibronectin type-III domain-containing transmembrane protein C1orf233 homolog
HHLG43g0091	PDZ domain-containing protein GIPC3	PDZ domain (Also known as DHR or GLGF)	PDZ domain-containing protein GIPC3	HHLG44g0057	PDZ domain-containing protein GIPC1	PDZ domain (Also known as DHR or GLGF)	PDZ domain-containing protein GIPC3
HHLG5g0425	Deoxyribonuclease-1	Endonuclease/Exonuclease/phosphatase family	DNase I	HHLG6g0671	Deoxyribonuclease-1	Endonuclease/Exonuclease/phosphatase family	DNase I
HHLG20g0054	Transmembrane protein 150C	Frag1/DRAM/Sfk1 family	PREDICTED: transmembrane protein 150C isoform X1	HHLG19g0734	Transmembrane protein 150C	Frag1/DRAM/Sfk1 family	PREDICTED: transmembrane protein 150C
HHLG21g0085	Sulfotransferase 6B1	Sulfotransferase domain	sulfotransferase 6B1	HHLG22g0680	Sulfotransferase 6B1	Sulfotransferase domain	sulfotransferase 6B1
HHLG43g0270	Diphthine methyl ester synthase	Tetrapyrrole (Corrin/Porphyrin) Methylases	diphthine synthase	HHLG44g0272	Diphthine methyl ester synthase	Tetrapyrrole (Corrin/Porphyrin) Methylases	DPH5 homolog (S. cerevisiae)
HHLG43g0251	PDZK1-interacting protein 1	-	PDZK1-interacting protein 1 precursor	HHLG44g0292	PDZK1-interacting protein 1	-	PDZK1-interacting protein 1 precursor
HHLG43g0298	Follistatin-related protein 3	Follistatin/Osteonectin-like EGF domain	follistatin-related protein 3 precursor	HHLG44g0333	Follistatin-related protein 3	Follistatin/Osteonectin-like EGF domain	follistatin-related protein 3 precursor
HHLG43g0424	Mucolipin-2	Polycystin cation channel	mucolipin-2	HHLG44g0430	Mucolipin-2	Polycystin cation channel	mucolipin-2
HHLG43g0540	RNA-binding protein 20	RNA recognition motif. (a.k.a. RRM, RBD, or RNP domain)	PREDICTED: RNA-binding protein 20	HHLG44g0512	RNA-binding protein 20	RNA recognition motif. (a.k.a. RRM, RBD, or RNP domain)	PREDICTED: RNA-binding protein 20
HHLG43g0570	Nicolin-1	-	nicolin-1	HHLG44g0536	Nicolin-1	-	nicolin-1
HHLG21g0217	Alkaline phosphatase	Alkaline phosphatase	alkaline phosphatase	HHLG22g0488	Alkaline phosphatase	Alkaline phosphatase	alkaline phosphatase
HHLG43g0487	4-hydroxy-2-oxoglutarate aldolase, mitochondrial	Dihydrodipicolinate synthetase family	4-hydroxy-2-oxoglutarate aldolase, mitochondrial precursor	HHLG44g0595	4-hydroxy-2-oxoglutarate aldolase, mitochondrial	Dihydrodipicolinate synthetase family	4-hydroxy-2-oxoglutarate aldolase, mitochondrial precursor
HHLG45g0001	-	-	PREDICTED: uncharacterized protein si:ch211-149b19.4	HHLG46g0001	-	-	PREDICTED: uncharacterized protein si:ch211-149b19.4
HHLG45g0026	Protein phosphatase 1 regulatory subunit 35	Protein phosphatase 1 regulatory subunit 35 C-terminus	protein phosphatase 1 regulatory subunit 35	HHLG46g0012	Protein phosphatase 1 regulatory subunit 35	Protein phosphatase 1 regulatory subunit 35 C-terminus	protein phosphatase 1 regulatory subunit 35
HHLG17g0062	Interferon-induced helicase C domain-containing protein 1	Helicase conserved C-terminal domain	MDA5	HHLG18g0712	Interferon-induced helicase C domain-containing protein 1	Helicase conserved C-terminal domain	MDA5
HHLG21g0043	Solute carrier family 41 member 1	Divalent cation transporter	PREDICTED: solute carrier family 41 member 1	HHLG22g0215	Solute carrier family 41 member 1	Divalent cation transporter	PREDICTED: solute carrier family 41 member 1
HHLG45g0801	Transcriptional activator Myb	Myb-like DNA-binding domain	PREDICTED: myb-related protein B isoform X2	HHLG46g0831	Transcriptional activator Myb	Myb-like DNA-binding domain	PREDICTED: myb-related protein B isoform X2
HHLG45g0213	Protein LZIC	Beta-catenin-interacting protein ICAT	leucine zipper and ICAT homologous domain protein	HHLG46g0338	Protein LZIC	Protein of unknown function (DUF3313)	PREDICTED: protein LZIC
HHLG45g0309	Kelch-like protein 21	Kelch motif	kelch-like protein 21-like	HHLG46g0439	Kelch-like protein 21	Kelch motif	kelch-like protein 21
HHLG45g0386	Ubiquitin carboxyl-terminal hydrolase 21	Ubiquitin carboxyl-terminal hydrolase	PREDICTED: coiled-coil domain-containing protein 30 isoform X3	HHLG46g0518	Ubiquitin carboxyl-terminal hydrolase 21	Ubiquitin carboxyl-terminal hydrolase	PREDICTED: coiled-coil domain-containing protein 30 isoform X1
HHLG11g0001	Ubiquitin-like modifier-activating enzyme 1	7 transmembrane receptor (rhodopsin family)	PREDICTED: ubiquitin-like modifier-activating enzyme 1	HHLG12g0846	Ubiquitin-like modifier-activating enzyme 1	Ubiquitin-activating enzyme active site	PREDICTED: ubiquitin-like modifier-activating enzyme 1
HHLG45g0414	Ninjurin-1	Ninjurin	PREDICTED: ninjurin-2 isoform X2	HHLG46g0547	Ninjurin-1	Ninjurin	PREDICTED: ninjurin-2 isoform X1
HHLG45g0434	Cytochrome c oxidase subunit 4 isoform 2, mitochondrial	Cytochrome c oxidase subunit IV	mitochondrial cytochrome c oxidase subunit IV precursor, partial	HHLG46g0571	Cytochrome c oxidase subunit 4 isoform 2, mitochondrial	Cytochrome c oxidase subunit IV	cytochrome c oxidase subunit IV isoform 2
HHLG7g0030	Protein FAM19A2	TAFA family	PREDICTED: protein FAM19A2	HHLG8g0066	Protein FAM19A2	TAFA family	PREDICTED: protein FAM19A2
HHLG9g0572	F-box only protein 50	F-box associated region	nonspecific cytotoxic cell receptor protein	HHLG10g0477	F-box only protein 50	F-box associated region	NCC receptor 1 like protein
HHLG45g0608	GDP-fucose protein O-fucosyltransferase 1	GDP-fucose protein O-fucosyltransferase	GDP-fucose protein O-fucosyltransferase 1 precursor	HHLG46g0634	GDP-fucose protein O-fucosyltransferase 1	GDP-fucose protein O-fucosyltransferase	GDP-fucose protein O-fucosyltransferase 1 precursor
HHLG49g0084	Patatin-like phospholipase domain-containing protein 2	Patatin-like phospholipase	PREDICTED: patatin-like phospholipase domain-containing protein 2-like	HHLG50g0575	Patatin-like phospholipase domain-containing protein 2	Patatin-like phospholipase	PREDICTED: patatin-like phospholipase domain-containing protein 2-like
HHLG26g0389	Opioid growth factor receptor-like protein 1	Opioid growth factor receptor (OGFr) conserved region	PREDICTED: opioid growth factor receptor-like protein 1	HHLG25g0410	Opioid growth factor receptor-like protein 1	Opioid growth factor receptor (OGFr) conserved region	PREDICTED: opioid growth factor receptor-like protein 1
HHLG47g0062	Putative protein MSS51 homolog, mitochondrial	MYND finger	PREDICTED: putative protein MSS51 homolog, mitochondrial	HHLG48g0071	Putative protein MSS51 homolog, mitochondrial	MYND finger	PREDICTED: putative protein MSS51 homolog, mitochondrial-like isoform X1
HHLG11g0798	Tartrate-resistant acid phosphatase type 5	Calcineurin-like phosphoesterase	tartrate-resistant acid phosphatase	HHLG12g0164	Tartrate-resistant acid phosphatase type 5	Calcineurin-like phosphoesterase	tartrate-resistant acid phosphatase
HHLG47g0217	RNA-binding protein 40	RNA recognition motif. (a.k.a. RRM, RBD, or RNP domain)	PREDICTED: RNA-binding protein 40	HHLG48g0223	RNA-binding protein 40	RNA recognition motif. (a.k.a. RRM, RBD, or RNP domain)	RNA-binding protein 40
HHLG47g0307	Ribosome biogenesis regulatory protein homolog	Ribosome biogenesis regulatory protein (RRS1)	Rrs1 protein	HHLG48g0321	Ribosome biogenesis regulatory protein homolog	Ribosome biogenesis regulatory protein (RRS1)	Rrs1 protein
HHLG47g0415	Methionine-R-sulfoxide reductase B2, mitochondrial	SelR domain	methionine-R-sulfoxide reductase B2, mitochondrial precursor	HHLG48g0431	Methionine-R-sulfoxide reductase B2, mitochondrial	SelR domain	methionine-R-sulfoxide reductase B2, mitochondrial precursor
HHLG47g0428	Rotatin	-	PREDICTED: rotatin isoform X3	HHLG48g0446	Rotatin	Rotatin, an armadillo repeat protein, centriole functioning	PREDICTED: rotatin isoform X2
HHLG47g0435	Thiamine-triphosphatase	-	Thtpa protein	HHLG48g0453	Thiamine-triphosphatase	CYTH domain	Thtpa protein
HHLG47g0569	Phenylalanine--tRNA ligase, mitochondrial	Ferredoxin-fold anticodon binding domain	Zgc:173439 protein	HHLG48g0594	Phenylalanine--tRNA ligase, mitochondrial	Ferredoxin-fold anticodon binding domain	Zgc:173439 protein
HHLG30g0390	NLR family member X1	Leucine Rich repeat	NLR family member X1	HHLG29g0402	NLR family member X1	Leucine Rich repeat	NLR family member X1
HHLG16g0120	Protein Largen	Domain of unknown function (DUF4589)	proline-rich protein 16	HHLG15g0216	Protein Largen	Domain of unknown function (DUF4589)	proline-rich protein 16
HHLG49g0457	Electron transfer flavoprotein subunit alpha, mitochondrial	Electron transfer flavoprotein FAD-binding domain	electron transfer flavoprotein subunit alpha, mitochondrial	HHLG50g0159	Electron transfer flavoprotein subunit alpha, mitochondrial	Electron transfer flavoprotein domain	electron transfer flavoprotein subunit alpha, mitochondrial
HHLG49g0191	Cytosolic carboxypeptidase 4	Zinc carboxypeptidase	PREDICTED: cytosolic carboxypeptidase 4 isoform X1	HHLG50g0462	Cytosolic carboxypeptidase 1	-	PREDICTED: cytosolic carboxypeptidase 4 isoform X1
HHLG49g0404	Putative interleukin-17 receptor E-like	Interleukin-17 receptor extracellular region	PREDICTED: putative interleukin-17 receptor E-like	HHLG50g0241	Putative interleukin-17 receptor E-like	Interleukin-17 receptor extracellular region	PREDICTED: putative interleukin-17 receptor E-like
HHLG49g0380	Fibroleukin	THAP domain	PREDICTED: uncharacterized protein si:ch211-236c15.2	HHLG50g0264	Fibroleukin	Fibrinogen beta and gamma chains, C-terminal globular domain	PREDICTED: uncharacterized protein si:ch211-236c15.2
HHLG49g0377	DNA repair protein RAD52 homolog	Rad52/22 family double-strand break repair protein	Rad52 long isoform	HHLG50g0267	DNA repair protein RAD52 homolog	Rad52/22 family double-strand break repair protein	Rad52 long isoform
HHLG11g0206	Protein FAM3C	-	PREDICTED: protein FAM3D	HHLG12g0740	Protein FAM3D	-	PREDICTED: protein FAM3D
HHLG49g0340	Uncharacterized protein C12orf73	Domain of unknown function (DUF4516)	uncharacterized protein C12orf73 homolog	HHLG50g0327	Uncharacterized protein C12orf73 homolog	Domain of unknown function (DUF4516)	uncharacterized protein C12orf73 homolog
HHLG49g0251	Group XV phospholipase A2	Lecithin:cholesterol acyltransferase	Pla2g15 protein	HHLG50g0431	Group XV phospholipase A2	Lecithin:cholesterol acyltransferase	Pla2g15 protein
HHLG49g0254	Coiled-coil domain-containing protein 113	Domain of unknown function (DUF4201)	coiled-coil domain-containing protein 113	HHLG50g0433	Coiled-coil domain-containing protein 113	Domain of unknown function (DUF4201)	coiled-coil domain-containing protein 113
HHLG49g0156	Protein saal1	-	protein saal1	HHLG50g0499	Protein saal1	-	protein saal1
HHLG49g0152	Probable 2-oxoglutarate dehydrogenase E1 component DHKTD1, mitochondrial	Transketolase, pyrimidine binding domain	probable 2-oxoglutarate dehydrogenase E1 component DHKTD1, mitochondrial	HHLG50g0503	Probable 2-oxoglutarate dehydrogenase E1 component DHKTD1, mitochondrial	Dehydrogenase E1 component	probable 2-oxoglutarate dehydrogenase E1 component DHKTD1, mitochondrial
HHLG20g0648	DEP domain-containing protein 1B	-	unnamed protein product	HHLG19g0101	DEP domain-containing protein 1B	RhoGAP domain	PREDICTED: DEP domain-containing protein 1B
HHLG49g0050	Bardet-Biedl syndrome 4 protein	TPR repeat	Bardet-Biedl syndrome 4 protein	HHLG50g0629	Bardet-Biedl syndrome 4 protein	Tetratricopeptide repeat	PREDICTED: Bardet-Biedl syndrome 4 protein isoform X1
HHLG16g0153	MyoD family inhibitor domain-containing protein	MyoD family inhibitor	uncharacterized protein LOC791449	HHLG15g0174	MyoD family inhibitor domain-containing protein	MyoD family inhibitor	uncharacterized protein LOC791449
HHLG16g0737	Mitochondrial import inner membrane translocase subunit Tim17-B	Tim17/Tim22/Tim23/Pmp24 family	PREDICTED: mitochondrial import inner membrane translocase subunit Tim17-B	HHLG15g0832	Mitochondrial import inner membrane translocase subunit Tim17-B	Tim17/Tim22/Tim23/Pmp24 family	mitochondrial import inner membrane translocase subunit Tim17-B
HHLG16g0707	DNA polymerase delta subunit 2	DNA polymerase alpha/epsilon subunit B	Pold2 protein	HHLG15g0682	DNA polymerase delta subunit 2	DNA polymerase alpha/epsilon subunit B	Pold2 protein
HHLG14g0473	Neutrophil cytosol factor 2	-	neutrophil cytosol factor 2	HHLG13g0420	Neutrophil cytosol factor 2	Tetratricopeptide repeat	neutrophil cytosolic factor 2
HHLG3g0083	GREB1-like protein	-	PREDICTED: GREB1-like protein	HHLG4g0082	GREB1-like protein	-	PREDICTED: GREB1-like protein
HHLG32g0524	Protein MMS22-like	S-phase genomic integrity recombination mediator, C-terminal	PREDICTED: protein MMS22-like isoform X1	HHLG31g0623	Protein MMS22-like	S-phase genomic integrity recombination mediator, C-terminal	PREDICTED: protein MMS22-like isoform X1
HHLG34g0495	Ankyrin repeat domain-containing protein 9	Ankyrin repeats (3 copies)	Ankyrin repeat domain 9	HHLG33g0499	Ankyrin repeat domain-containing protein 9	Ankyrin repeats (3 copies)	Ankyrin repeat domain 9
HHLG16g0316	Nexilin	Immunoglobulin I-set domain	PREDICTED: nexilin isoform X1	HHLG15g0350	Nexilin	Immunoglobulin I-set domain	PREDICTED: nexilin isoform X1
HHLG3g0213	ATP-dependent DNA helicase PIF1	PIF1-like helicase	ATP-dependent DNA helicase PIF1	HHLG4g0258	ATP-dependent DNA helicase PIF1	Helicase	ATP-dependent DNA helicase PIF1
HHLG11g0885	Putative hydroxypyruvate isomerase	-	putative hydroxypyruvate isomerase	HHLG12g0080	Putative hydroxypyruvate isomerase	Xylose isomerase-like TIM barrel	RecName: Full=Putative hydroxypyruvate isomerase
HHLG11g0552	Uncharacterized protein KIAA1107	Domain of unknown function (DUF4596)	PREDICTED: uncharacterized protein KIAA1107 isoform X1	HHLG12g0549	Uncharacterized protein KIAA1107	BTB/POZ domain	PREDICTED: uncharacterized protein KIAA1107 isoform X1
HHLG11g0420	Transmembrane protein 69	Protein of unknown function (DUF3429)	transmembrane protein 69	HHLG12g0660	Transmembrane protein 69	Protein of unknown function (DUF3429)	transmembrane protein 69
HHLG3g0085	60 kDa SS-A/Ro ribonucleoprotein	TROVE domain	60 kDa SS-A/Ro ribonucleoprotein	HHLG4g0084	60 kDa SS-A/Ro ribonucleoprotein	TROVE domain	60 kDa SS-A/Ro ribonucleoprotein
HHLG3g0272	RWD domain-containing protein 3	-	RWD domain-containing protein 3	HHLG4g0324	RWD domain-containing protein 3	Protein of unknown function (DUF1115)	RWD domain-containing protein 3
HHLG5g0093	-	-	PREDICTED: uncharacterized protein si:ch73-364h19.1	HHLG6g1011	-	-	PREDICTED: uncharacterized protein si:ch73-364h19.1
HHLG7g0391	ATP-dependent DNA helicase Q1	RQC domain	PREDICTED: ATP-dependent DNA helicase Q1 isoform X1	HHLG8g0404	ATP-dependent DNA helicase Q1	RQC domain	PREDICTED: ATP-dependent DNA helicase Q1 isoform X1
HHLG23g0098	39S ribosomal protein L38, mitochondrial	Phosphatidylethanolamine-binding protein	mitochondrial 39S ribosomal protein l38	HHLG24g0411	39S ribosomal protein L38, mitochondrial	Phosphatidylethanolamine-binding protein	PREDICTED: 39S ribosomal protein L38, mitochondrial isoform X1
HHLG23g0323	Hexosaminidase D	-	hexosaminidase D	HHLG24g0314	Hexosaminidase D	Glycosyl hydrolase family 20, catalytic domain	Zgc:152869
HHLG23g0763	6-pyruvoyl tetrahydrobiopterin synthase	6-pyruvoyl tetrahydropterin synthase	PREDICTED: 6-pyruvoyl tetrahydrobiopterin synthase-like	HHLG24g0684	6-pyruvoyl tetrahydrobiopterin synthase	6-pyruvoyl tetrahydropterin synthase	PREDICTED: 6-pyruvoyl tetrahydrobiopterin synthase-like
HHLG23g0212	Coiled-coil domain-containing protein 57	-	PREDICTED: coiled-coil domain-containing protein 57 isoform X1	HHLG24g0197	Coiled-coil domain-containing protein 57	-	PREDICTED: coiled-coil domain-containing protein 57 isoform X1
HHLG23g0182	-	-	PREDICTED: AP-4 complex accessory subunit tepsin	HHLG24g0166	AP-4 complex accessory subunit tepsin	ENTH domain	PREDICTED: AP-4 complex accessory subunit tepsin
HHLG1g0217	-	-	uncharacterized protein LOC100151507 precursor	HHLG2g0315	-	-	uncharacterized protein LOC100151507 precursor
HHLG23g0158	Oxidoreductase-like domain-containing protein 1	Oxidoreductase-like protein, N-terminal	PREDICTED: oxidoreductase-like domain-containing protein 1	HHLG24g0140	Oxidoreductase-like domain-containing protein 1	Oxidoreductase-like protein, N-terminal	PREDICTED: oxidoreductase-like domain-containing protein 1
HHLG5g1001	28S ribosomal protein S7, mitochondrial	Ribosomal protein S7p/S5e	28S ribosomal protein S7, mitochondrial precursor	HHLG6g0089	28S ribosomal protein S7, mitochondrial	Ribosomal protein S7p/S5e	28S ribosomal protein S7, mitochondrial precursor
HHLG20g0113	COP9 signalosome complex subunit 4	PCI domain	PREDICTED: COP9 signalosome complex subunit 4	HHLG19g0674	COP9 signalosome complex subunit 4	PCI domain	PREDICTED: COP9 signalosome complex subunit 4
HHLG11g0654	Uncharacterized protein C17orf67 homolog	Domain of unknown function (DUF4543)	uncharacterized protein LOC100535653 precursor	HHLG12g0507	Uncharacterized protein C17orf67 homolog	Domain of unknown function (DUF4543)	uncharacterized protein LOC100535653 precursor
HHLG27g0261	Protein FAM198B	FAM198 protein	PREDICTED: protein FAM198B	HHLG28g0245	Protein FAM198B	FAM198 protein	PREDICTED: protein FAM198B
HHLG32g0399	Putative ribosome-binding factor A, mitochondrial	-	PREDICTED: putative ribosome-binding factor A, mitochondrial isoform X1	HHLG31g0447	Putative ribosome-binding factor A, mitochondrial	Ribosome-binding factor A	PREDICTED: putative ribosome-binding factor A, mitochondrial isoform X1
HHLG32g0734	Mdm2-binding protein	MDM2-binding	PREDICTED: mdm2-binding protein	HHLG31g0309	Mdm2-binding protein	MDM2-binding	PREDICTED: mdm2-binding protein
HHLG32g0183	Telethonin	Telethonin protein	PREDICTED: telethonin-like	HHLG31g0816	Telethonin	Telethonin protein	PREDICTED: telethonin-like
HHLG5g0290	Telethonin	Telethonin protein	telethonin	HHLG6g0814	Telethonin	Telethonin protein	telethonin
HHLG32g0179	-	Alpha/beta hydrolase family	PREDICTED: uncharacterized protein LOC568911 isoform X2	HHLG31g0820	-	Alpha/beta hydrolase family	PREDICTED: uncharacterized protein LOC568911 isoform X1
HHLG11g0699	Ciliogenesis-associated TTC17-interacting protein	-	PREDICTED: ciliogenesis-associated TTC17-interacting protein isoform X1	HHLG12g0264	Ciliogenesis-associated TTC17-interacting protein	-	PREDICTED: ciliogenesis-associated TTC17-interacting protein isoform X1
HHLG17g0438	Ly6/PLAUR domain-containing protein 6	u-PAR/Ly-6 domain	ly6/PLAUR domain-containing protein 6 precursor	HHLG18g0398	Ly6/PLAUR domain-containing protein 6	-	ly6/PLAUR domain-containing protein 6 precursor
HHLG17g0670	UPF0538 protein C2orf76 homolog	Uncharacterized conserved protein (DUF2340)	UPF0538 protein C2orf76 homolog	HHLG18g0097	UPF0538 protein C2orf76 homolog	Uncharacterized conserved protein (DUF2340)	UPF0538 protein C2orf76 homolog
HHLG17g0378	TBCC domain-containing protein 1	Tubulin binding cofactor C	RecName: Full=TBCC domain-containing protein 1	HHLG18g0299	TBCC domain-containing protein 1	Tubulin binding cofactor C	TBCC domain-containing protein 1 isoform 2
HHLG17g0220	BRCA1-associated RING domain protein 1	Ankyrin repeats (3 copies)	PREDICTED: BRCA1-associated RING domain protein 1	HHLG18g0605	BRCA1-associated RING domain protein 1	Ankyrin repeat	PREDICTED: BRCA1-associated RING domain protein 1
HHLG21g0648	SOSS complex subunit B1-B	OB-fold nucleic acid binding domain	PREDICTED: SOSS complex subunit B1-B-like	HHLG22g0070	SOSS complex subunit B1-B	OB-fold nucleic acid binding domain	PREDICTED: SOSS complex subunit B1-B-like
HHLG17g0402	UPF0565 protein C2orf69 homolog	Uncharacterised protein family UPF0565	UPF0565 protein C2orf69 homolog	HHLG18g0424	UPF0565 protein C2orf69 homolog	Uncharacterised protein family UPF0565	UPF0565 protein C2orf69 homolog
HHLG17g0099	Methyltransferase-like protein 5	Methyltransferase small domain	methyltransferase-like protein 5	HHLG18g0684	Methyltransferase-like protein 5	Methyltransferase small domain	methyltransferase-like protein 5
HHLG17g0549	-	-	PREDICTED: uncharacterized protein si:ch211-67e16.11	HHLG18g0181	-	-	PREDICTED: uncharacterized protein si:ch211-67e16.11
HHLG23g0473	Probable endonuclease 4	-	PREDICTED: DNA-(apurinic or apyrimidinic site) lyase-like	HHLG24g0422	Probable endonuclease 4	Xylose isomerase-like TIM barrel	PREDICTED: DNA-(apurinic or apyrimidinic site) lyase-like
HHLG11g0870	Probable phosphatase phospho2	Putative Phosphatase	pyridoxal phosphate phosphatase PHOSPHO2	HHLG12g0093	Probable phosphatase phospho2	Putative Phosphatase	pyridoxal phosphate phosphatase PHOSPHO2
HHLG1g0100	-	-	PREDICTED: lysine-rich nucleolar protein 1	HHLG2g0126	Lysine-rich nucleolar protein 1	Small acidic protein family	PREDICTED: lysine-rich nucleolar protein 1
HHLG5g0788	Cell death-inducing p53-target protein 1	LITAF-like zinc ribbon domain	cell death-inducing p53-target protein 1	HHLG6g0312	Cell death-inducing p53-target protein 1	LITAF-like zinc ribbon domain	cell death-inducing p53-target protein 1
HHLG3g0463	Protein FAM173B	-	uncharacterized protein LOC492519 isoform 1	HHLG4g0539	Protein FAM173B	Methyltransferase domain	uncharacterized protein LOC492519 isoform 1
HHLG5g0715	Cleavage and polyadenylation specificity factor subunit 4	Zinc knuckle	cleavage and polyadenylation specificity factor subunit 4	HHLG6g0384	Cleavage and polyadenylation specificity factor subunit 4	Zinc knuckle	PREDICTED: cleavage and polyadenylation specificity factor subunit 4
HHLG5g0647	RNA polymerase I-specific transcription initiation factor RRN3	RNA polymerase I specific transcription initiation factor RRN3	PREDICTED: RNA polymerase I-specific transcription initiation factor RRN3	HHLG6g0451	RNA polymerase I-specific transcription initiation factor RRN3	RNA polymerase I specific transcription initiation factor RRN3	PREDICTED: RNA polymerase I-specific transcription initiation factor RRN3
HHLG23g0487	DNA repair endonuclease XPF	-	DNA repair endonuclease XPF	HHLG24g0435	DNA repair endonuclease XPF	ERCC4 domain	PREDICTED: DNA repair endonuclease XPF isoform X1
HHLG5g0799	DNA-3-methyladenine glycosylase	Methylpurine-DNA glycosylase (MPG)	DNA-3-methyladenine glycosylase	HHLG6g0297	DNA-3-methyladenine glycosylase	Methylpurine-DNA glycosylase (MPG)	PREDICTED: DNA-3-methyladenine glycosylase isoform X1
HHLG5g0111	Decapping and exoribonuclease protein	RAI1 like PD-(D/E)XK nuclease	PREDICTED: decapping and exoribonuclease protein	HHLG6g0991	Decapping and exoribonuclease protein	RAI1 like PD-(D/E)XK nuclease	PREDICTED: decapping and exoribonuclease protein
HHLG36g0457	Protein C3orf33 homolog	-	C3orf33 protein	HHLG35g0290	Protein C3orf33	-	c3orf33 homolog
HHLG30g0705	60S ribosomal export protein NMD3	NMD3 family	PREDICTED: 60S ribosomal export protein NMD3	HHLG29g0737	60S ribosomal export protein NMD3	NMD3 family	PREDICTED: 60S ribosomal export protein NMD3
HHLG30g0715	Myeloid leukemia factor 1	Myelodysplasia-myeloid leukemia factor 1-interacting protein	PREDICTED: myeloid leukemia factor 1 isoform X2	HHLG29g0752	Myeloid leukemia factor 1	Myelodysplasia-myeloid leukemia factor 1-interacting protein	PREDICTED: myeloid leukemia factor 1 isoform X2
HHLG1g0558	39S ribosomal protein L16, mitochondrial	Ribosomal protein L16p/L10e	PREDICTED: 39S ribosomal protein L16, mitochondrial-like	HHLG2g0960	39S ribosomal protein L16, mitochondrial	Ribosomal protein L16p/L10e	PREDICTED: 39S ribosomal protein L16, mitochondrial isoform X1
HHLG26g0698	Pyridine nucleotide-disulfide oxidoreductase domain-containing protein 2	NAD(P)-binding Rossmann-like domain	pyridine nucleotide-disulfide oxidoreductase domain-containing protein 2	HHLG25g0690	Pyridine nucleotide-disulfide oxidoreductase domain-containing protein 2	NAD(P)-binding Rossmann-like domain	pyridine nucleotide-disulfide oxidoreductase domain-containing protein 2
HHLG5g0674	Uncharacterized protein C17orf53	Domain of unknown function (DUF4539)	PREDICTED: uncharacterized protein C17orf53 homolog isoform X1	HHLG6g0422	Uncharacterized protein C17orf53	Domain of unknown function (DUF4539)	PREDICTED: uncharacterized protein C17orf53 homolog isoform X2
HHLG5g0386	Tetratricopeptide repeat protein 25	Tetratricopeptide repeat	tetratricopeptide repeat protein 25	HHLG6g0711	Tetratricopeptide repeat protein 25	Tetratricopeptide repeat	tetratricopeptide repeat protein 25
HHLG1g0126	Protein LTV1 homolog	Low temperature viability protein	Ltv1 protein	HHLG2g0149	Protein LTV1 homolog	Low temperature viability protein	Ltv1 protein
HHLG26g0792	Cancer-related nucleoside-triphosphatase	NTPase	cancer-related nucleoside-triphosphatase	HHLG25g0784	Cancer-related nucleoside-triphosphatase	NTPase	cancer-related nucleoside-triphosphatase
HHLG34g0384	Uncharacterized protein KIAA1841 homolog	Domain of unknown function (DUF3342)	PREDICTED: uncharacterized protein KIAA1841 homolog	HHLG33g0363	Uncharacterized protein KIAA1841 homolog	Domain of unknown function (DUF3342)	PREDICTED: uncharacterized protein KIAA1841 homolog
HHLG1g0135	Putative tRNA pseudouridine synthase Pus10	-	putative tRNA pseudouridine synthase Pus10	HHLG2g0158	Putative tRNA pseudouridine synthase Pus10	-	putative tRNA pseudouridine synthase Pus10
HHLG34g0243	GTP cyclohydrolase 1	GTP cyclohydrolase I	GTP cyclohydrolase 1	HHLG33g0415	GTP cyclohydrolase 1	GTP cyclohydrolase I	GTP cyclohydrolase 1
HHLG26g0466	S1 RNA-binding domain-containing protein 1	S1 RNA binding domain	PREDICTED: S1 RNA-binding domain-containing protein 1	HHLG25g0245	S1 RNA-binding domain-containing protein 1	S1 RNA binding domain	PREDICTED: S1 RNA-binding domain-containing protein 1
HHLG21g0477	Hydrolethalus syndrome protein 1	Hydrolethalus syndrome protein 1 C-terminus	PREDICTED: trichohyalin-like isoform X1	HHLG22g0614	Hydrolethalus syndrome protein 1	Hydrolethalus syndrome protein 1 C-terminus	PREDICTED: trichohyalin-like isoform X1
HHLG17g0310	Citrate lyase subunit beta-like protein, mitochondrial	HpcH/HpaI aldolase/citrate lyase family	citrate lyase subunit beta-like protein, mitochondrial	HHLG18g0489	Citrate lyase subunit beta-like protein, mitochondrial	HpcH/HpaI aldolase/citrate lyase family	citrate lyase subunit beta-like protein, mitochondrial
HHLG11g0853	RING finger protein 219	Ring finger domain	PREDICTED: RING finger protein 219	HHLG12g0108	RING finger protein 219	Ring finger domain	PREDICTED: RING finger protein 219
HHLG17g0033	Leukocyte cell-derived chemotaxin 1	BRICHOS domain	Leukocyte cell derived chemotaxin 1	HHLG18g0762	Leukocyte cell-derived chemotaxin 1	BRICHOS domain	Leukocyte cell derived chemotaxin 1
HHLG27g0044	Ecto-NOX disulfide-thiol exchanger 1	RNA recognition motif. (a.k.a. RRM, RBD, or RNP domain)	PREDICTED: ecto-NOX disulfide-thiol exchanger 2 isoform X4	HHLG28g0064	Ecto-NOX disulfide-thiol exchanger 2	RNA recognition motif. (a.k.a. RRM, RBD, or RNP domain)	PREDICTED: ecto-NOX disulfide-thiol exchanger 2 isoform X2
HHLG11g0368	Gamma-tubulin complex component 5	Spc97 / Spc98 family	gamma-tubulin complex component 5	HHLG12g0715	Gamma-tubulin complex component 5	Spc97 / Spc98 family	PREDICTED: gamma-tubulin complex component 5 isoform X1
HHLG21g0445	Succinyl-CoA ligase [GDP-forming] subunit beta, mitochondrial (Fragment)	CoA-ligase	Suclg2 protein, partial	HHLG22g0534	Succinyl-CoA ligase [GDP-forming] subunit beta, mitochondrial (Fragment)	CoA-ligase	PREDICTED: succinyl-CoA ligase
HHLG23g0506	Neuralized-like protein 2	SOCS box	neuralized-like protein 2	HHLG24g0467	Neuralized-like protein 2	SOCS box	neuralized-like protein 2
HHLG3g0165	Agouti-related protein	Agouti protein	agouti-related protein 2 precursor	HHLG4g0164	Agouti-related protein	Agouti protein	agouti-related protein 2 precursor
HHLG21g0574	Guanidinoacetate N-methyltransferase	-	guanidinoacetate N-methyltransferase	HHLG22g0651	Guanidinoacetate N-methyltransferase	-	guanidinoacetate N-methyltransferase
HHLG9g0791	Coiled-coil domain-containing protein 125	-	coiled-coil domain-containing protein 125	HHLG10g0205	Coiled-coil domain-containing protein 125	-	coiled-coil domain-containing protein 125
HHLG20g0152	Molybdopterin synthase catalytic subunit	MoaE protein	PREDICTED: molybdopterin synthase catalytic subunit-like	HHLG19g0632	Molybdopterin synthase catalytic subunit	MoaE protein	PREDICTED: molybdopterin synthase catalytic subunit-like
HHLG9g0801	Guanine deaminase	Amidohydrolase family	guanine deaminase	HHLG10g0216	Guanine deaminase	Amidohydrolase family	guanine deaminase
HHLG20g0035	Hydroxymethylglutaryl-CoA synthase, cytoplasmic	Hydroxymethylglutaryl-coenzyme A synthase N terminal	PREDICTED: hydroxymethylglutaryl-CoA synthase, cytoplasmic isoform X2	HHLG19g0752	Hydroxymethylglutaryl-CoA synthase, cytoplasmic	Hydroxymethylglutaryl-coenzyme A synthase N terminal	PREDICTED: hydroxymethylglutaryl-CoA synthase, cytoplasmic isoform X1
HHLG9g0434	Fructose-1,6-bisphosphatase isozyme 2	Fructose-1-6-bisphosphatase, N-terminal domain	fructose-1,6-bisphosphatase isozyme 2	HHLG10g0618	Fructose-1,6-bisphosphatase isozyme 2	Fructose-1-6-bisphosphatase, N-terminal domain	fructose-1,6-bisphosphatase isozyme 2
HHLG30g0288	DNA-directed RNA polymerase I subunit RPA34	DNA-directed RNA polymerase I subunit RPA34.5	PREDICTED: DNA-directed RNA polymerase I subunit RPA34	HHLG29g0298	DNA-directed RNA polymerase I subunit RPA34	DNA-directed RNA polymerase I subunit RPA34.5	PREDICTED: DNA-directed RNA polymerase I subunit RPA34
HHLG9g0782	Transport and Golgi organization protein 2 homolog	Transport and Golgi organisation 2	transport and Golgi organization protein 2 homolog	HHLG10g0196	Transport and Golgi organization protein 2 homolog	Transport and Golgi organisation 2	PREDICTED: transport and Golgi organization protein 2 homolog isoform X1
HHLG27g0453	Protein NipSnap homolog 3A	NIPSNAP	Zgc:56466	HHLG28g0452	Protein NipSnap homolog 3A	NIPSNAP	Zgc:56466
HHLG9g1038	Pescadillo	Pescadillo N-terminus	pescadillo-like isoform 2	HHLG10g1000	Pescadillo	BRCA1 C Terminus (BRCT) domain	pescadillo
HHLG9g0948	Transient receptor potential cation channel subfamily V member 4	Ion transport protein	PREDICTED: transient receptor potential cation channel subfamily V member 4 isoform X2	HHLG10g0076	Transient receptor potential cation channel subfamily V member 4	Ion transport protein	PREDICTED: transient receptor potential cation channel subfamily V member 4 isoform X2
HHLG9g0074	ADP-ribosylation factor-like protein 6-interacting protein 4	Nuclear RNA-splicing-associated protein	ADP-ribosylation factor-like protein 6-interacting protein 4	HHLG10g0965	ADP-ribosylation factor-like protein 6-interacting protein 4	Nuclear RNA-splicing-associated protein	ADP-ribosylation factor-like protein 6-interacting protein 4
HHLG9g1026	Tectonic-2	Protein of unknown function (DUF1619)	PREDICTED: tectonic-2	HHLG10g0988	Tectonic-2	Protein of unknown function (DUF1619)	PREDICTED: tectonic-2
HHLG16g0892	Glycosyltransferase 1 domain-containing protein 1	-	Glycosyltransferase 1 domain-containing protein 1	HHLG15g0677	Glycosyltransferase 1 domain-containing protein 1	Glycosyl transferases group 1	PREDICTED: glycosyltransferase 1 domain-containing protein 1, partial
HHLG5g0556	RNA-binding protein FUS	Zn-finger in Ran binding protein and others	PREDICTED: RNA-binding protein FUS, partial	HHLG6g0543	RNA-binding protein FUS	Zn-finger in Ran binding protein and others	PREDICTED: RNA-binding protein FUS
HHLG9g0817	Rhomboid domain-containing protein 3	Rhomboid family	rhomboid domain-containing protein 3	HHLG10g0234	Rhomboid domain-containing protein 3	Rhomboid family	rhomboid domain-containing protein 3
HHLG20g0468	-	-	PREDICTED: rhomboid domain-containing protein 2	HHLG19g0293	Rhomboid domain-containing protein 2	-	PREDICTED: rhomboid domain-containing protein 2
HHLG14g0678	F-box only protein 3	SMI1 / KNR4 family (SUKH-1)	PREDICTED: F-box only protein 3 isoform X1	HHLG13g0486	F-box only protein 3	F-box-like	PREDICTED: F-box only protein 3 isoform X1
HHLG27g0466	tRNA 2'-phosphotransferase 1	RNA 2'-phosphotransferase, Tpt1 / KptA family	tRNA 2'-phosphotransferase 1	HHLG28g0465	tRNA 2'-phosphotransferase 1	RNA 2'-phosphotransferase, Tpt1 / KptA family	tRNA 2'-phosphotransferase 1
HHLG1g0833	Microtubule-associated tumor suppressor 1 homolog A	-	PREDICTED: microtubule-associated tumor suppressor 1 isoform X1	HHLG2g0796	Microtubule-associated tumor suppressor 1 homolog A	-	PREDICTED: microtubule-associated tumor suppressor 1 isoform X1
HHLG27g0270	Endonuclease 8-like 3	Formamidopyrimidine-DNA glycosylase H2TH domain	Neil3 protein	HHLG28g0255	Endonuclease 8-like 3	Formamidopyrimidine-DNA glycosylase N-terminal domain	Neil3 protein
HHLG27g0284	Protein Spindly	-	protein Spindly	HHLG28g0269	Protein Spindly	-	protein Spindly
HHLG20g0536	m7GpppX diphosphatase	Scavenger mRNA decapping enzyme (DcpS) N-terminal	m7GpppX diphosphatase	HHLG19g0221	m7GpppX diphosphatase	Scavenger mRNA decapping enzyme (DcpS) N-terminal	m7GpppX diphosphatase
HHLG27g0543	-	-	PREDICTED: lisH domain-containing protein C1711.05-like isoform X1	HHLG28g0634	-	-	PREDICTED: lisH domain-containing protein C1711.05-like isoform X2
HHLG30g0360	Transmembrane protein 199	Endoplasmic reticulum-based factor for assembly of V-ATPase	transmembrane protein 199	HHLG29g0373	Transmembrane protein 199	Endoplasmic reticulum-based factor for assembly of V-ATPase	transmembrane protein 199
HHLG9g0257	Peroxisome assembly protein 12	Pex2 / Pex12 amino terminal region	peroxisome assembly protein 12	HHLG10g0804	Peroxisome assembly protein 12	Pex2 / Pex12 amino terminal region	peroxisome assembly protein 12
HHLG30g0527	S-adenosyl-L-methionine-dependent tRNA 4-demethylwyosine synthase	Flavodoxin	S-adenosyl-L-methionine-dependent tRNA 4-demethylwyosine synthase	HHLG29g0641	S-adenosyl-L-methionine-dependent tRNA 4-demethylwyosine synthase	Flavodoxin	S-adenosyl-L-methionine-dependent tRNA 4-demethylwyosine synthase
HHLG30g0688	Ribosome maturation protein SBDS	Shwachman-Bodian-Diamond syndrome (SBDS) protein	PREDICTED: ribosome maturation protein SBDS	HHLG29g0721	Ribosome maturation protein SBDS	Shwachman-Bodian-Diamond syndrome (SBDS) protein	PREDICTED: ribosome maturation protein SBDS
HHLG30g0343	Methyltransferase-like protein 16	Protein of unknown function (DUF890)	methyltransferase-like protein 16	HHLG29g0354	Methyltransferase-like protein 16	Protein of unknown function (DUF890)	methyltransferase-like protein 16
HHLG30g0368	Peroxisomal sarcosine oxidase	FAD dependent oxidoreductase	LOC558601 protein	HHLG29g0379	Peroxisomal sarcosine oxidase	FAD dependent oxidoreductase	LOC558601 protein
HHLG36g0410	Cytochrome b-245 light chain	Cytochrome Cytochrome b558 alpha-subunit	cytochrome b245 alpha polypeptide	HHLG35g0319	Cytochrome b-245 light chain	Cytochrome Cytochrome b558 alpha-subunit	cytochrome b245 alpha polypeptide
HHLG30g0153	-	-	PREDICTED: proline and serine-rich protein 3 isoform X3	HHLG29g0166	Proline and serine-rich protein 3	-	PREDICTED: proline and serine-rich protein 3 isoform X3
HHLG32g0501	-	Immunoglobulin domain	G6F-like protein	HHLG31g0402	-	Immunoglobulin domain	G6F-like protein
HHLG32g0724	DNA-directed RNA polymerase III subunit RPC3	RNA polymerase III subunit RPC82 helix-turn-helix domain	DNA-directed RNA polymerase III subunit RPC3	HHLG31g0319	DNA-directed RNA polymerase III subunit RPC3	RNA polymerase III subunit RPC82 helix-turn-helix domain	DNA-directed RNA polymerase III subunit RPC3
HHLG16g0520	Zinc finger MYND domain-containing protein 12	MYND finger	zinc finger MYND domain-containing protein 12	HHLG15g0536	S-phase kinase-associated protein 1	Skp1 family, tetramerisation domain	zinc finger MYND domain-containing protein 12
HHLG16g0383	Forkhead-associated domain-containing protein 1	FHA domain	PREDICTED: forkhead-associated domain-containing protein 1-like	HHLG15g0420	Forkhead-associated domain-containing protein 1	-	novel protein, partial
HHLG16g0389	Centrosomal protein of 104 kDa	-	PREDICTED: centrosomal protein of 104 kDa isoform X1	HHLG15g0427	Centrosomal protein of 104 kDa	-	PREDICTED: centrosomal protein of 104 kDa isoform X1
HHLG36g0427	Protein phosphatase 1 regulatory subunit 15B	Phosphatase-1 catalytic subunit binding region	uncharacterized protein LOC571470	HHLG35g0275	Protein phosphatase 1 regulatory subunit 15B	Phosphatase-1 catalytic subunit binding region	uncharacterized protein LOC571470
HHLG14g0731	Probable methyltransferase-like protein 15	MraW methylase family	PREDICTED: probable methyltransferase-like protein 15 isoform X2	HHLG13g0455	Probable methyltransferase-like protein 15	MraW methylase family	PREDICTED: probable methyltransferase-like protein 15 isoform X1
HHLG14g0769	Four-jointed box protein 1	Golgi casein kinase, C-terminal, Fam20	PREDICTED: four-jointed box protein 1	HHLG13g0337	Four-jointed box protein 1	Golgi casein kinase, C-terminal, Fam20	PREDICTED: four-jointed box protein 1
HHLG30g0265	Arsenite methyltransferase	Methyltransferase domain	Zgc:153372	HHLG29g0274	Arsenite methyltransferase	Methyltransferase domain	PREDICTED: uncharacterized protein LOC767695 isoform X1
HHLG30g0097	CWF19-like protein 2	-	CWF19-like protein 2	HHLG29g0063	CWF19-like protein 2	Protein similar to CwfJ C-terminus 2	CWF19-like protein 2
HHLG30g0560	Conserved oligomeric Golgi complex subunit 6	Conserved oligomeric complex COG6	PREDICTED: conserved oligomeric Golgi complex subunit 6 isoform X1	HHLG29g0485	Conserved oligomeric Golgi complex subunit 6	Conserved oligomeric complex COG6	PREDICTED: conserved oligomeric Golgi complex subunit 6 isoform X1
HHLG20g0328	MAP3K7 C-terminal-like protein	-	PREDICTED: MAP3K7 C-terminal-like protein isoform X2	HHLG19g0443	MAP3K7 C-terminal-like protein	-	PREDICTED: MAP3K7 C-terminal-like protein isoform X2
HHLG11g0196	-	-	uncharacterized protein LOC327541	HHLG12g0751	Replicase polyprotein 1a	-	uncharacterized protein LOC327541
HHLG23g0255	DNA cross-link repair 1A protein	DNA repair metallo-beta-lactamase	DNA cross-link repair 1A protein	HHLG24g0241	DNA cross-link repair 1A protein	Beta-lactamase superfamily domain	DNA cross-link repair 1A protein
HHLG21g0048	Ubiquitin thioesterase OTU1	Ubiquitin-like domain	ubiquitin thioesterase OTU1	HHLG22g0220	Ubiquitin thioesterase OTU1	OTU-like cysteine protease	ubiquitin thioesterase OTU1
HHLG16g0459	Neugrin	Neugrin	Si:ch211-199o1.5 protein	HHLG15g0473	Neugrin	Neugrin	Si:ch211-199o1.5 protein
HHLG14g0599	Testis-expressed sequence 9 protein	-	LOC553441 protein, partial	HHLG13g0571	Testis-expressed sequence 9 protein	-	LOC553441 protein
HHLG14g0539	Methylmalonyl-CoA epimerase, mitochondrial	Glyoxalase/Bleomycin resistance protein/Dioxygenase superfamily	methylmalonyl-CoA epimerase, mitochondrial	HHLG13g0610	Methylmalonyl-CoA epimerase, mitochondrial	Glyoxalase/Bleomycin resistance protein/Dioxygenase superfamily	methylmalonyl-CoA epimerase, mitochondrial
HHLG16g0530	Protein FAM212B	FAM212 family	PREDICTED: protein FAM212B isoform X2	HHLG15g0588	Protein FAM212B	FAM212 family	PREDICTED: protein FAM212B isoform X2
HHLG21g0685	Pro-FMRFamide-related neuropeptide FF	Neuropeptide FF	pro-FMRFamide-related neuropeptide FF precursor	HHLG22g0026	Pro-FMRFamide-related neuropeptide FF	Neuropeptide FF	pro-FMRFamide-related neuropeptide FF precursor
HHLG1g0903	Glutamyl-tRNA(Gln) amidotransferase subunit B, mitochondrial	GatB/GatE catalytic domain	glutamyl-tRNA(Gln) amidotransferase subunit B, mitochondrial	HHLG2g0609	Glutamyl-tRNA(Gln) amidotransferase subunit B, mitochondrial	GatB domain	glutamyl-tRNA(Gln) amidotransferase subunit B, mitochondrial
HHLG1g0429	Methylmalonic aciduria type A homolog, mitochondrial	ArgK protein	methylmalonic aciduria type A protein, mitochondrial	HHLG2g0471	Methylmalonic aciduria type A homolog, mitochondrial	ArgK protein	methylmalonic aciduria type A protein, mitochondrial
HHLG23g0724	Uncharacterized protein C10orf71	Domain of unknown function (DUF4585)	PREDICTED: uncharacterized protein LOC101886442	HHLG24g0723	Uncharacterized protein C10orf71	Domain of unknown function (DUF4585)	PREDICTED: uncharacterized protein LOC101886442
HHLG26g0529	Uncharacterized protein C10orf71	Domain of unknown function (DUF4585)	PREDICTED: uncharacterized protein C10orf71 homolog	HHLG25g0502	Uncharacterized protein C10orf71	Domain of unknown function (DUF4585)	PREDICTED: uncharacterized protein C10orf71 homolog
HHLG23g0534	Renalase	-	renalase	HHLG24g0498	Renalase	NAD(P)-binding Rossmann-like domain	renalase
HHLG16g0794	28S ribosomal protein S25, mitochondrial	Mitochondrial ribosomal protein L51 / S25 / CI-B8 domain	PREDICTED: 28S ribosomal protein S25, mitochondrial-like isoform X1	HHLG15g0903	28S ribosomal protein S25, mitochondrial	Mitochondrial ribosomal protein L51 / S25 / CI-B8 domain	mitochondrial 28S ribosomal protein s25
HHLG1g0174	CST complex subunit STN1	CST, Suppressor of cdc thirteen homolog, complex subunit STN1	RecName: Full=CST complex subunit STN1; AltName: Full=Oligonucleotide/oligosaccharide-binding fold-containing protein 1; AltName: Full=Suppressor of cdc thirteen homolog	HHLG2g0268	CST complex subunit STN1	OB-fold nucleic acid binding domain	RecName: Full=CST complex subunit STN1; AltName: Full=Oligonucleotide/oligosaccharide-binding fold-containing protein 1; AltName: Full=Suppressor of cdc thirteen homolog
HHLG23g0246	Delta-1-pyrroline-5-carboxylate synthase	Aldehyde dehydrogenase family	PREDICTED: delta-1-pyrroline-5-carboxylate synthase isoform X1	HHLG24g0232	Delta-1-pyrroline-5-carboxylate synthase	Aldehyde dehydrogenase family	delta-1-pyrroline-5-carboxylate synthase
HHLG26g0232	Apoptosis-inducing factor 2	Pyridine nucleotide-disulphide oxidoreductase	apoptosis-inducing factor 2	HHLG25g0126	Apoptosis-inducing factor 2	Pyridine nucleotide-disulphide oxidoreductase	apoptosis-inducing factor 2
HHLG21g0064	Bcl10-interacting CARD protein	-	PREDICTED: bcl10-interacting CARD protein isoform X2	HHLG22g0234	Bcl10-interacting CARD protein	-	PREDICTED: bcl10-interacting CARD protein isoform X2
HHLG16g0503	WD repeat-containing protein 6	WD domain, G-beta repeat	PREDICTED: WD repeat-containing protein 6 isoform X2	HHLG15g0518	WD repeat-containing protein 6	WD domain, G-beta repeat	PREDICTED: WD repeat-containing protein 6 isoform X2
HHLG16g0791	WD repeat-containing protein 46	BING4CT (NUC141) domain	BING4-like	HHLG15g0900	WD repeat-containing protein 46	WD domain, G-beta repeat	BING4-like
HHLG21g0434	Musculoskeletal embryonic nuclear protein 1	-	PREDICTED: musculoskeletal embryonic nuclear protein 1	HHLG22g0521	Musculoskeletal embryonic nuclear protein 1	-	PREDICTED: musculoskeletal embryonic nuclear protein 1
HHLG16g0804	N-glycosylase/DNA lyase	-	N-glycosylase/DNA lyase	HHLG15g0892	N-glycosylase/DNA lyase	HhH-GPD superfamily base excision DNA repair protein	N-glycosylase/DNA lyase
HHLG32g0890	Mediator of RNA polymerase II transcription subunit 18	Med18 protein	mediator of RNA polymerase II transcription subunit 18	HHLG31g0092	Mediator of RNA polymerase II transcription subunit 18	Med18 protein	mediator of RNA polymerase II transcription subunit 18
HHLG27g0226	-	-	PREDICTED: uncharacterized protein urp1	HHLG28g0207	-	-	PREDICTED: uncharacterized protein urp1
HHLG7g0425	Malonyl-CoA-acyl carrier protein transacylase, mitochondrial	Acyl transferase domain	Malonyl CoA:ACP acyltransferase (mitochondrial)	HHLG8g0440	Malonyl-CoA-acyl carrier protein transacylase, mitochondrial	Acyl transferase domain	malonyl-CoA-acyl carrier protein transacylase, mitochondrial
HHLG7g0354	Mesoderm-specific transcript homolog protein	Alpha/beta hydrolase family	alpha/beta hydroxylase	HHLG8g0365	Mesoderm-specific transcript homolog protein	Alpha/beta hydrolase family	alpha/beta hydroxylase
HHLG7g0021	cAMP-responsive element-binding protein-like 2	Basic region leucine zipper	cAMP-responsive element-binding protein-like 2	HHLG8g0075	cAMP-responsive element-binding protein-like 2	bZIP transcription factor	cAMP-responsive element-binding protein-like 2
HHLG7g0016	Mitochondrial inner membrane protease ATP23 homolog	Peptidase M76 family	PREDICTED: mitochondrial inner membrane protease ATP23 homolog	HHLG8g0071	Mitochondrial inner membrane protease ATP23 homolog	Peptidase M76 family	mitochondrial inner membrane protease ATP23 homolog
HHLG7g0165	RAD9, HUS1, RAD1-interacting nuclear orphan protein 1	RAD9, RAD1, HUS1-interacting nuclear orphan protein	PREDICTED: RAD9, HUS1, RAD1-interacting nuclear orphan protein 1	HHLG8g0164	RAD9, HUS1, RAD1-interacting nuclear orphan protein 1	RAD9, RAD1, HUS1-interacting nuclear orphan protein	PREDICTED: RAD9, HUS1, RAD1-interacting nuclear orphan protein 1
HHLG3g0040	Glycosylphosphatidylinositol anchor attachment 1 protein	Gaa1-like, GPI transamidase component	PREDICTED: glycosylphosphatidylinositol anchor attachment 1 protein	HHLG4g0040	Glycosylphosphatidylinositol anchor attachment 1 protein	Gaa1-like, GPI transamidase component	PREDICTED: glycosylphosphatidylinositol anchor attachment 1 protein
HHLG3g0522	Tetratricopeptide repeat protein 19, mitochondrial	Tetratricopeptide repeat	PREDICTED: tetratricopeptide repeat protein 19, mitochondrial	HHLG4g0599	Tetratricopeptide repeat protein 19, mitochondrial	Tetratricopeptide repeat	PREDICTED: tetratricopeptide repeat protein 19, mitochondrial
HHLG3g0792	Biliverdin reductase A	Biliverdin reductase, catalytic	biliverdin reductase A	HHLG4g0880	Biliverdin reductase A	Oxidoreductase family, NAD-binding Rossmann fold	biliverdin reductase A
HHLG14g1023	Thymidylate synthase	Thymidylate synthase	thymidylate synthase	HHLG13g0048	Thymidylate synthase	Thymidylate synthase	Tyms protein
HHLG3g0474	BAG family molecular chaperone regulator 1	Ubiquitin family	BAG family molecular chaperone regulator 1	HHLG4g0553	BAG family molecular chaperone regulator 1	Ubiquitin family	BAG family molecular chaperone regulator 1
HHLG14g0642	Condensin-2 complex subunit G2	-	condensin-2 complex subunit G2	HHLG13g0524	Condensin-2 complex subunit G2	Condensin II non structural maintenance of chromosomes subunit	condensin-2 complex subunit G2
HHLG3g0710	Intraflagellar transport protein 57 homolog	Intra-flagellar transport protein 57	IFT57	HHLG4g0779	Intraflagellar transport protein 57 homolog	Intra-flagellar transport protein 57	intraflagellar transport protein 57 homolog
HHLG3g0505	Leucine-rich repeat and coiled-coil domain-containing protein 1	RNA recognition motif. (a.k.a. RRM, RBD, or RNP domain)	PREDICTED: leucine-rich repeat and coiled-coil domain-containing protein 1	HHLG4g0573	Leucine-rich repeat and coiled-coil domain-containing protein 1	Leucine Rich repeats (2 copies)	PREDICTED: leucine-rich repeat and coiled-coil domain-containing protein 1
HHLG17g0383	Uncharacterized protein C3orf17 homolog	-	Si:dkey-22a1.3	HHLG18g0306	Uncharacterized protein C3orf17 homolog	Domain of unknown function (DUF4477)	Si:dkey-22a1.3
HHLG30g0504	POU domain class 2-associating factor 1	POU domain, class 2, associating factor 1	PREDICTED: POU domain class 2-associating factor 1 isoform X3	HHLG29g0617	POU domain class 2-associating factor 1	POU domain, class 2, associating factor 1	PREDICTED: POU domain class 2-associating factor 1 isoform X1
HHLG5g0832	Coiled-coil-helix-coiled-coil-helix domain-containing protein 5	-	PREDICTED: coiled-coil-helix-coiled-coil-helix domain-containing protein 5	HHLG6g0237	Coiled-coil-helix-coiled-coil-helix domain-containing protein 5	CHCH domain	PREDICTED: coiled-coil-helix-coiled-coil-helix domain-containing protein 5
HHLG3g0628	Epimerase family protein SDR39U1	Domain of unknown function (DUF1731)	epimerase family protein SDR39U1	HHLG4g0693	Epimerase family protein SDR39U1	NAD(P)H-binding	epimerase family protein SDR39U1
HHLG11g0235	Glycerate kinase	MOFRL family	PREDICTED: glycerate kinase isoform X1	HHLG12g0370	Glycerate kinase	MOFRL family	PREDICTED: glycerate kinase isoform X1
HHLG9g0864	Coiled-coil alpha-helical rod protein 1	Alpha helical coiled-coil rod protein (HCR)	PREDICTED: coiled-coil alpha-helical rod protein 1 isoform X1	HHLG10g0169	Coiled-coil alpha-helical rod protein 1	Alpha helical coiled-coil rod protein (HCR)	PREDICTED: coiled-coil alpha-helical rod protein 1 isoform X1
HHLG1g0371	Zinc finger protein 638	-	PREDICTED: uncharacterized protein LOC566247 isoform X2	HHLG2g0398	Zinc finger protein 638	-	PREDICTED: uncharacterized protein LOC566247 isoform X2
HHLG1g0676	Partner and localizer of BRCA2	-	PREDICTED: partner and localizer of BRCA2	HHLG2g0664	Partner and localizer of BRCA2	-	PREDICTED: partner and localizer of BRCA2
HHLG3g0363	Xin actin-binding repeat-containing protein 2	-	PREDICTED: dentin sialophosphoprotein-like	HHLG4g0409	LIM domain-containing protein 2	LIM domain	PREDICTED: uncharacterized protein LOC106023947
HHLG5g0863	-	TNF(Tumour Necrosis Factor) family	tumor necrosis factor (ligand) superfamily, member 18	HHLG6g0220	-	TNF(Tumour Necrosis Factor) family	tumor necrosis factor (ligand) superfamily, member 18
HHLG5g1059	-	-	hypothetical protein EH28_06154	HHLG6g0047	-	-	PREDICTED: tumor necrosis factor receptor superfamily member 17-like isoform X1
HHLG9g0360	-	Pre-T-cell antigen receptor	hypothetical protein Z043_4493	HHLG10g0695	-	Pre-T-cell antigen receptor	hypothetical protein Z043_4493
HHLG11g0165	-	-	PREDICTED: patatin-like phospholipase domain-containing protein 2-like	HHLG12g0788	Patatin-like phospholipase domain-containing protein 2	-	PREDICTED: uncharacterized protein LOC105907097
HHLG16g0296	Fanconi anemia-associated protein of 20 kDa	-	PREDICTED: fibroin heavy chain isoform X2	HHLG15g0318	-	-	PREDICTED: fibroin heavy chain isoform X2
HHLG16g0449	Polymeric immunoglobulin receptor	-	PREDICTED: uncharacterized protein LOC100148399	HHLG15g0462	-	-	PREDICTED: uncharacterized protein LOC100148399
HHLG20g0675	-	-	PREDICTED: uncharacterized protein LOC103177813	HHLG19g0095	-	-	PREDICTED: uncharacterized protein LOC103177813
HHLG30g0623	-	Immunoglobulin V-set domain	PREDICTED: uncharacterized protein LOC101884926	HHLG29g0681	-	Immunoglobulin domain	PREDICTED: uncharacterized protein LOC101884926
HHLG30g0014	-	-	PREDICTED: trichohyalin-like	HHLG29g0044	Stress response protein nst1	-	PREDICTED: trichohyalin-like
HHLG17g0530	-	-	PREDICTED: uncharacterized protein si:ch211-167j6.3 isoform X1	HHLG18g0204	-	-	PREDICTED: uncharacterized protein si:ch211-167j6.3 isoform X1
HHLG32g0439	Apolipoprotein C-II	Apolipoprotein C-II	apolipoprotein C-II	HHLG31g0142	Apolipoprotein C-II	Apolipoprotein C-II	apolipoprotein C-II
