# Supplementary material for: The allotetraploid origin and asymmetrical genome evolution of the common carp Cyprinus carpio
Source: Nat Commun. 2019 Oct 11;10:4625. doi: 10.1038/s41467-019-12644-1 (PMC6789147; doi:10.1038/s41467-019-12644-1)
Supplement: Supplementary file 15 — Supplementary Data 12 [file 41467_2019_12644_MOESM15_ESM.xlsx]

## Sheet: GO of divergent genes in A
GO analysis of the divergent expressed homoeologous genes in subgenome A.
GO ID (level1)	GO Term (level1)	GO ID	GO level	Description	GeneRatio (155)		BgRatio (16509)		pvalue	fdr	geneID
GO:0008150	Biological Process	GO:0044710	2	single-organism metabolic process	61	0.393548	2431	0.147253	4.62549e-14	1.42928e-11	HHLG2g0951;HHLG1g0514;HHLG35g0663;HHLG30g0485;HHLG22g0167;HHLG49g0395;HHLG2g0511;HHLG33g0108;HHLG3g0081;HHLG32g0396;HHLG50g0249;HHLG9g1003;HHLG36g0051;HHLG34g0568;HHLG23g0294;HHLG24g0284;HHLG34g0075;HHLG31g0450;HHLG4g0079;HHLG10g0035;HHLG33g0578;HHLG29g0598;HHLG22g0413;HHLG21g0291;HHLG46g0405;HHLG9g0200;HHLG10g0862;HHLG45g0200;HHLG39g0370;HHLG40g0392;HHLG23g0202;HHLG17g0515;HHLG30g0438;HHLG29g054…
GO:0008150	Biological Process	GO:0006629	4	lipid metabolic process	24	0.154839	495	0.0299836	3.82691e-11	5.91258e-09	HHLG22g0413;HHLG21g0291;HHLG46g0405;HHLG9g0200;HHLG10g0862;HHLG45g0200;HHLG39g0370;HHLG40g0392;HHLG2g0842;HHLG1g0745;HHLG48g0002;HHLG47g0004;HHLG33g0531;HHLG38g0567;HHLG34g0599;HHLG46g0257;HHLG45g0500;HHLG37g0679;HHLG35g0663;HHLG36g0051;HHLG10g0370;HHLG9g0676;HHLG29g0501;HHLG30g0652
GO:0008150	Biological Process	GO:0008152	2	metabolic process	105	0.677419	7161	0.433763	6.89464e-10	7.10148e-08	HHLG2g0951;HHLG1g0514;HHLG35g0663;HHLG30g0485;HHLG22g0167;HHLG49g0395;HHLG2g0511;HHLG33g0108;HHLG3g0081;HHLG32g0396;HHLG50g0249;HHLG9g1003;HHLG36g0051;HHLG34g0568;HHLG23g0294;HHLG24g0284;HHLG34g0075;HHLG31g0450;HHLG4g0079;HHLG10g0035;HHLG33g0578;HHLG29g0598;HHLG34g0045;HHLG33g0071;HHLG22g0413;HHLG21g0291;HHLG42g0781;HHLG48g0397;HHLG11g0271;HHLG12g0411;HHLG32g0935;HHLG7g0484;HHLG31g0033;HHLG41g082…
GO:0008150	Biological Process	GO:0046112	6	nucleobase biosynthetic process	4	0.0258065	6	0.000363438	1.10503e-07	8.09432e-06	HHLG2g0951;HHLG1g0514;HHLG17g0515;HHLG18g0221
GO:0008150	Biological Process	GO:0008610	5	lipid biosynthetic process	12	0.0774194	180	0.0109031	1.30976e-07	8.09432e-06	HHLG22g0413;HHLG21g0291;HHLG46g0405;HHLG9g0200;HHLG10g0862;HHLG45g0200;HHLG48g0002;HHLG47g0004;HHLG35g0663;HHLG36g0051;HHLG29g0501;HHLG30g0652
GO:0008150	Biological Process	GO:1901360	4	organic cyclic compound metabolic process	32	0.206452	1318	0.0798352	5.00476e-07	2.57745e-05	HHLG2g0951;HHLG1g0514;HHLG34g0045;HHLG33g0071;HHLG14g0557;HHLG13g0379;HHLG12g0367;HHLG11g0232;HHLG17g0515;HHLG30g0438;HHLG29g0544;HHLG18g0221;HHLG35g0663;HHLG36g0051;HHLG40g0484;HHLG39g0459;HHLG22g0719;HHLG21g0355;HHLG29g0501;HHLG30g0652;HHLG49g0621;HHLG50g0015;HHLG9g0180;HHLG42g0226;HHLG41g0254;HHLG10g0878;HHLG17g0285;HHLG18g0462;HHLG4g0236;HHLG3g0099;HHLG49g0247;HHLG50g0425
GO:0008150	Biological Process	GO:0044255	4	cellular lipid metabolic process	14	0.0903226	300	0.0181719	9.21325e-07	4.06699e-05	HHLG22g0413;HHLG21g0291;HHLG46g0405;HHLG9g0200;HHLG10g0862;HHLG45g0200;HHLG39g0370;HHLG40g0392;HHLG48g0002;HHLG47g0004;HHLG10g0370;HHLG9g0676;HHLG29g0501;HHLG30g0652
GO:0008150	Biological Process	GO:0006396	6	RNA processing	12	0.0774194	222	0.0134472	1.24422e-06	4.51295e-05	HHLG14g0557;HHLG13g0379;HHLG12g0367;HHLG11g0232;HHLG22g0719;HHLG21g0355;HHLG49g0621;HHLG50g0015;HHLG9g0180;HHLG42g0226;HHLG41g0254;HHLG10g0878
GO:0008150	Biological Process	GO:0009112	5	nucleobase metabolic process	4	0.0258065	10	0.00060573	1.50228e-06	4.51295e-05	HHLG2g0951;HHLG1g0514;HHLG17g0515;HHLG18g0221
GO:0008150	Biological Process	GO:0090304	5	nucleic acid metabolic process	22	0.141935	737	0.0446423	1.51153e-06	4.51295e-05	HHLG34g0045;HHLG33g0071;HHLG14g0557;HHLG13g0379;HHLG12g0367;HHLG11g0232;HHLG30g0438;HHLG29g0544;HHLG22g0719;HHLG21g0355;HHLG49g0621;HHLG50g0015;HHLG9g0180;HHLG42g0226;HHLG41g0254;HHLG10g0878;HHLG17g0285;HHLG18g0462;HHLG4g0236;HHLG3g0099;HHLG49g0247;HHLG50g0425
GO:0008150	Biological Process	GO:0046483	4	heterocycle metabolic process	30	0.193548	1252	0.0758374	1.60655e-06	4.51295e-05	HHLG2g0951;HHLG1g0514;HHLG34g0045;HHLG33g0071;HHLG14g0557;HHLG13g0379;HHLG12g0367;HHLG11g0232;HHLG17g0515;HHLG30g0438;HHLG29g0544;HHLG18g0221;HHLG40g0484;HHLG39g0459;HHLG22g0719;HHLG21g0355;HHLG29g0501;HHLG30g0652;HHLG49g0621;HHLG50g0015;HHLG9g0180;HHLG42g0226;HHLG41g0254;HHLG10g0878;HHLG17g0285;HHLG18g0462;HHLG4g0236;HHLG3g0099;HHLG49g0247;HHLG50g0425
GO:0008150	Biological Process	GO:0006644	5	phospholipid metabolic process	10	0.0645161	170	0.0102974	4.67152e-06	0.000120292	HHLG46g0405;HHLG9g0200;HHLG10g0862;HHLG45g0200;HHLG39g0370;HHLG40g0392;HHLG48g0002;HHLG47g0004;HHLG10g0370;HHLG9g0676
GO:0008150	Biological Process	GO:0044711	3	single-organism biosynthetic process	18	0.116129	594	0.0359804	1.2008e-05	0.000285421	HHLG2g0951;HHLG1g0514;HHLG22g0413;HHLG21g0291;HHLG46g0405;HHLG9g0200;HHLG10g0862;HHLG45g0200;HHLG48g0002;HHLG47g0004;HHLG17g0515;HHLG18g0221;HHLG35g0663;HHLG36g0051;HHLG29g0501;HHLG30g0652;HHLG14g0773;HHLG13g0333
GO:0008150	Biological Process	GO:0016070	6	RNA metabolic process	14	0.0903226	379	0.0229572	1.37349e-05	0.000303149	HHLG14g0557;HHLG13g0379;HHLG12g0367;HHLG11g0232;HHLG30g0438;HHLG29g0544;HHLG22g0719;HHLG21g0355;HHLG49g0621;HHLG50g0015;HHLG9g0180;HHLG42g0226;HHLG41g0254;HHLG10g0878
GO:0008150	Biological Process	GO:0006139	4	nucleobase-containing compound metabolic process	26	0.167742	1153	0.0698407	2.57282e-05	0.00053	HHLG2g0951;HHLG1g0514;HHLG34g0045;HHLG33g0071;HHLG14g0557;HHLG13g0379;HHLG12g0367;HHLG11g0232;HHLG17g0515;HHLG30g0438;HHLG29g0544;HHLG18g0221;HHLG22g0719;HHLG21g0355;HHLG49g0621;HHLG50g0015;HHLG9g0180;HHLG42g0226;HHLG41g0254;HHLG10g0878;HHLG17g0285;HHLG18g0462;HHLG4g0236;HHLG3g0099;HHLG49g0247;HHLG50g0425
GO:0008150	Biological Process	GO:0008654	5	phospholipid biosynthetic process	6	0.0387097	73	0.00442183	6.30043e-05	0.000693955	HHLG46g0405;HHLG9g0200;HHLG10g0862;HHLG45g0200;HHLG48g0002;HHLG47g0004
GO:0008150	Biological Process	GO:0000245	6	spliceosomal complex assembly	2	0.0129032	2	0.000121146	8.75865e-05	0.000693955	HHLG22g0719;HHLG21g0355
GO:0008150	Biological Process	GO:0000255	5	allantoin metabolic process	2	0.0129032	2	0.000121146	8.75865e-05	0.000693955	HHLG40g0484;HHLG39g0459
GO:0008150	Biological Process	GO:0000256	6	allantoin catabolic process	2	0.0129032	2	0.000121146	8.75865e-05	0.000693955	HHLG40g0484;HHLG39g0459
GO:0008150	Biological Process	GO:0006892	7	post-Golgi vesicle-mediated transport	2	0.0129032	2	0.000121146	8.75865e-05	0.000693955	HHLG1g0555;HHLG2g0962
GO:0008150	Biological Process	GO:0006893		Golgi to plasma membrane transport	2	0.0129032	2	0.000121146	8.75865e-05	0.000693955	HHLG1g0555;HHLG2g0962
GO:0008150	Biological Process	GO:0007009	5	plasma membrane organization	2	0.0129032	2	0.000121146	8.75865e-05	0.000693955	HHLG1g0555;HHLG2g0962
GO:0008150	Biological Process	GO:0009113	5	purine nucleobase biosynthetic process	2	0.0129032	2	0.000121146	8.75865e-05	0.000693955	HHLG2g0951;HHLG1g0514
GO:0008150	Biological Process	GO:0019509	7	L-methionine biosynthetic process from methylthioadenosine	2	0.0129032	2	0.000121146	8.75865e-05	0.000693955	HHLG14g0773;HHLG13g0333
GO:0008150	Biological Process	GO:0042780	9	tRNA 3'-end processing	2	0.0129032	2	0.000121146	8.75865e-05	0.000693955	HHLG12g0367;HHLG11g0232
GO:0008150	Biological Process	GO:0043001		Golgi to plasma membrane protein transport	2	0.0129032	2	0.000121146	8.75865e-05	0.000693955	HHLG1g0555;HHLG2g0962
GO:0008150	Biological Process	GO:0043102	5	amino acid salvage	2	0.0129032	2	0.000121146	8.75865e-05	0.000693955	HHLG14g0773;HHLG13g0333
GO:0008150	Biological Process	GO:0043605	6	cellular amide catabolic process	2	0.0129032	2	0.000121146	8.75865e-05	0.000693955	HHLG40g0484;HHLG39g0459
GO:0008150	Biological Process	GO:0050709	5	negative regulation of protein secretion	2	0.0129032	2	0.000121146	8.75865e-05	0.000693955	HHLG50g0501;HHLG49g0154
GO:0008150	Biological Process	GO:0051048	4	negative regulation of secretion	2	0.0129032	2	0.000121146	8.75865e-05	0.000693955	HHLG50g0501;HHLG49g0154
GO:0008150	Biological Process	GO:0051051	3	negative regulation of transport	2	0.0129032	2	0.000121146	8.75865e-05	0.000693955	HHLG50g0501;HHLG49g0154
GO:0008150	Biological Process	GO:0051224	4	negative regulation of protein transport	2	0.0129032	2	0.000121146	8.75865e-05	0.000693955	HHLG50g0501;HHLG49g0154
GO:0008150	Biological Process	GO:0071265	5	L-methionine biosynthetic process	2	0.0129032	2	0.000121146	8.75865e-05	0.000693955	HHLG14g0773;HHLG13g0333
GO:0008150	Biological Process	GO:0071267	6	L-methionine salvage	2	0.0129032	2	0.000121146	8.75865e-05	0.000693955	HHLG14g0773;HHLG13g0333
GO:0008150	Biological Process	GO:0072659	7	protein localization to plasma membrane	2	0.0129032	2	0.000121146	8.75865e-05	0.000693955	HHLG1g0555;HHLG2g0962
GO:0008150	Biological Process	GO:0090002	7	establishment of protein localization to plasma membrane	2	0.0129032	2	0.000121146	8.75865e-05	0.000693955	HHLG1g0555;HHLG2g0962
GO:0008150	Biological Process	GO:1903531	4	negative regulation of secretion by cell	2	0.0129032	2	0.000121146	8.75865e-05	0.000693955	HHLG50g0501;HHLG49g0154
GO:0008150	Biological Process	GO:1904950	3	negative regulation of establishment of protein localization	2	0.0129032	2	0.000121146	8.75865e-05	0.000693955	HHLG50g0501;HHLG49g0154
GO:0008150	Biological Process	GO:1990778	6	protein localization to cell periphery	2	0.0129032	2	0.000121146	8.75865e-05	0.000693955	HHLG1g0555;HHLG2g0962
GO:0008150	Biological Process	GO:0006505	7	GPI anchor metabolic process	4	0.0258065	26	0.0015749	9.51283e-05	0.000734866	HHLG39g0370;HHLG40g0392;HHLG48g0002;HHLG47g0004
GO:0008150	Biological Process	GO:0006725	4	cellular aromatic compound metabolic process	26	0.167742	1257	0.0761403	0.000108696	0.0008192	HHLG2g0951;HHLG1g0514;HHLG34g0045;HHLG33g0071;HHLG14g0557;HHLG13g0379;HHLG12g0367;HHLG11g0232;HHLG17g0515;HHLG30g0438;HHLG29g0544;HHLG18g0221;HHLG22g0719;HHLG21g0355;HHLG49g0621;HHLG50g0015;HHLG9g0180;HHLG42g0226;HHLG41g0254;HHLG10g0878;HHLG17g0285;HHLG18g0462;HHLG4g0236;HHLG3g0099;HHLG49g0247;HHLG50g0425
GO:0008150	Biological Process	GO:0055114	3	oxidation-reduction process	20	0.129032	859	0.0520322	0.000159565	0.00117394	HHLG35g0663;HHLG30g0485;HHLG22g0167;HHLG49g0395;HHLG2g0511;HHLG33g0108;HHLG3g0081;HHLG32g0396;HHLG50g0249;HHLG9g1003;HHLG36g0051;HHLG34g0568;HHLG23g0294;HHLG24g0284;HHLG34g0075;HHLG31g0450;HHLG4g0079;HHLG10g0035;HHLG33g0578;HHLG29g0598
GO:0008150	Biological Process	GO:0006664	6	glycolipid metabolic process	4	0.0258065	30	0.00181719	0.000169362	0.00121704	HHLG39g0370;HHLG40g0392;HHLG48g0002;HHLG47g0004
GO:0008150	Biological Process	GO:0000097	6	sulfur amino acid biosynthetic process	2	0.0129032	3	0.000181719	0.000261136	0.00171683	HHLG14g0773;HHLG13g0333
GO:0008150	Biological Process	GO:0009086	7	methionine biosynthetic process	2	0.0129032	3	0.000181719	0.000261136	0.00171683	HHLG14g0773;HHLG13g0333
GO:0008150	Biological Process	GO:0015889	6	cobalamin transport	2	0.0129032	3	0.000181719	0.000261136	0.00171683	HHLG10g0191;HHLG9g0777
GO:0008150	Biological Process	GO:0043628	8	ncRNA 3'-end processing	2	0.0129032	3	0.000181719	0.000261136	0.00171683	HHLG12g0367;HHLG11g0232
GO:0008150	Biological Process	GO:0006807	3	nitrogen compound metabolic process	32	0.206452	1818	0.110122	0.000324846	0.00209119	HHLG2g0951;HHLG1g0514;HHLG34g0045;HHLG33g0071;HHLG14g0557;HHLG13g0379;HHLG12g0367;HHLG11g0232;HHLG17g0515;HHLG30g0438;HHLG29g0544;HHLG44g0075;HHLG43g0124;HHLG18g0221;HHLG40g0484;HHLG39g0459;HHLG22g0719;HHLG21g0355;HHLG49g0621;HHLG50g0015;HHLG9g0180;HHLG42g0226;HHLG41g0254;HHLG10g0878;HHLG14g0773;HHLG13g0333;HHLG17g0285;HHLG18g0462;HHLG4g0236;HHLG3g0099;HHLG49g0247;HHLG50g0425
GO:0008150	Biological Process	GO:0016053	5	organic acid biosynthetic process	6	0.0387097	103	0.00623902	0.00042015	0.00259652	HHLG22g0413;HHLG21g0291;HHLG29g0501;HHLG30g0652;HHLG14g0773;HHLG13g0333
GO:0008150	Biological Process	GO:0046394	6	carboxylic acid biosynthetic process	6	0.0387097	103	0.00623902	0.00042015	0.00259652	HHLG22g0413;HHLG21g0291;HHLG29g0501;HHLG30g0652;HHLG14g0773;HHLG13g0333
GO:0008150	Biological Process	GO:0006144	6	purine nucleobase metabolic process	2	0.0129032	4	0.000242292	0.000519047	0.00262927	HHLG2g0951;HHLG1g0514
GO:0008150	Biological Process	GO:0006207	8	'de novo' pyrimidine nucleobase biosynthetic process	2	0.0129032	4	0.000242292	0.000519047	0.00262927	HHLG17g0515;HHLG18g0221
GO:0008150	Biological Process	GO:0006379	8	mRNA cleavage	2	0.0129032	4	0.000242292	0.000519047	0.00262927	HHLG14g0557;HHLG13g0379
GO:0008150	Biological Process	GO:0006434		seryl-tRNA aminoacylation	2	0.0129032	4	0.000242292	0.000519047	0.00262927	HHLG30g0438;HHLG29g0544
GO:0008150	Biological Process	GO:0007030	5	Golgi organization	2	0.0129032	4	0.000242292	0.000519047	0.00262927	HHLG1g0555;HHLG2g0962
GO:0008150	Biological Process	GO:0009106	5	lipoate metabolic process	2	0.0129032	4	0.000242292	0.000519047	0.00262927	HHLG29g0501;HHLG30g0652
GO:0008150	Biological Process	GO:0009107	6	lipoate biosynthetic process	2	0.0129032	4	0.000242292	0.000519047	0.00262927	HHLG29g0501;HHLG30g0652
GO:0008150	Biological Process	GO:0010256	4	endomembrane system organization	2	0.0129032	4	0.000242292	0.000519047	0.00262927	HHLG1g0555;HHLG2g0962
GO:0008150	Biological Process	GO:0019856	7	pyrimidine nucleobase biosynthetic process	2	0.0129032	4	0.000242292	0.000519047	0.00262927	HHLG17g0515;HHLG18g0221
GO:0008150	Biological Process	GO:0051180	5	vitamin transport	2	0.0129032	4	0.000242292	0.000519047	0.00262927	HHLG10g0191;HHLG9g0777
GO:0008150	Biological Process	GO:0090501	7	RNA phosphodiester bond hydrolysis	2	0.0129032	4	0.000242292	0.000519047	0.00262927	HHLG14g0557;HHLG13g0379
GO:0008150	Biological Process	GO:0046488	7	phosphatidylinositol metabolic process	6	0.0387097	108	0.00654189	0.000541121	0.00269688	HHLG39g0370;HHLG40g0392;HHLG48g0002;HHLG47g0004;HHLG10g0370;HHLG9g0676
GO:0008150	Biological Process	GO:0006633	6	fatty acid biosynthetic process	4	0.0258065	43	0.00260464	0.000693773	0.00340279	HHLG22g0413;HHLG21g0291;HHLG29g0501;HHLG30g0652
GO:0008150	Biological Process	GO:0006643	5	membrane lipid metabolic process	4	0.0258065	44	0.00266521	0.000757623	0.0036579	HHLG39g0370;HHLG40g0392;HHLG48g0002;HHLG47g0004
GO:0008150	Biological Process	GO:0034641	4	cellular nitrogen compound metabolic process	28	0.180645	1591	0.0963717	0.000821267	0.00386492	HHLG2g0951;HHLG1g0514;HHLG34g0045;HHLG33g0071;HHLG14g0557;HHLG13g0379;HHLG12g0367;HHLG11g0232;HHLG17g0515;HHLG30g0438;HHLG29g0544;HHLG18g0221;HHLG40g0484;HHLG39g0459;HHLG22g0719;HHLG21g0355;HHLG49g0621;HHLG50g0015;HHLG9g0180;HHLG42g0226;HHLG41g0254;HHLG10g0878;HHLG17g0285;HHLG18g0462;HHLG4g0236;HHLG3g0099;HHLG49g0247;HHLG50g0425
GO:0008150	Biological Process	GO:0072330	7	monocarboxylic acid biosynthetic process	4	0.0258065	45	0.00272579	0.000825516	0.00386492	HHLG22g0413;HHLG21g0291;HHLG29g0501;HHLG30g0652
GO:0008150	Biological Process	GO:0044238	3	primary metabolic process	72	0.464516	5614	0.340057	0.000850783	0.00390676	HHLG2g0951;HHLG1g0514;HHLG34g0045;HHLG33g0071;HHLG22g0413;HHLG21g0291;HHLG14g0557;HHLG13g0379;HHLG12g0367;HHLG11g0232;HHLG46g0405;HHLG9g0200;HHLG10g0862;HHLG45g0200;HHLG39g0370;HHLG40g0392;HHLG23g0202;HHLG17g0515;HHLG30g0438;HHLG29g0544;HHLG44g0075;HHLG43g0124;HHLG16g0695;HHLG15g0666;HHLG2g0842;HHLG1g0745;HHLG48g0002;HHLG47g0004;HHLG46g0032;HHLG45g0039;HHLG18g0462;HHLG46g0391;HHLG35g0374;HHLG16g0…
GO:0008150	Biological Process	GO:0006555	6	methionine metabolic process	2	0.0129032	5	0.000302865	0.00085974	0.00390676	HHLG14g0773;HHLG13g0333
GO:0008150	Biological Process	GO:0006399	8	tRNA metabolic process	6	0.0387097	120	0.00726876	0.000942175	0.0042193	HHLG14g0557;HHLG13g0379;HHLG12g0367;HHLG11g0232;HHLG30g0438;HHLG29g0544
GO:0008150	Biological Process	GO:0016192	5	vesicle-mediated transport	9	0.0580645	271	0.0164153	0.00105925	0.00467581	HHLG13g0327;HHLG14g0778;HHLG30g0699;HHLG33g0681;HHLG2g0543;HHLG34g0679;HHLG1g0501;HHLG1g0555;HHLG2g0962
GO:0008150	Biological Process	GO:0071704	3	organic substance metabolic process	74	0.477419	5858	0.354837	0.00107974	0.00469805	HHLG2g0951;HHLG1g0514;HHLG34g0045;HHLG33g0071;HHLG22g0413;HHLG21g0291;HHLG14g0557;HHLG13g0379;HHLG12g0367;HHLG11g0232;HHLG46g0405;HHLG9g0200;HHLG10g0862;HHLG45g0200;HHLG39g0370;HHLG40g0392;HHLG23g0202;HHLG17g0515;HHLG30g0438;HHLG29g0544;HHLG44g0075;HHLG43g0124;HHLG16g0695;HHLG15g0666;HHLG2g0842;HHLG1g0745;HHLG48g0002;HHLG47g0004;HHLG46g0032;HHLG45g0039;HHLG18g0462;HHLG46g0391;HHLG35g0374;HHLG16g0…
GO:0008150	Biological Process	GO:0006650	6	glycerophospholipid metabolic process	6	0.0387097	124	0.00751105	0.00111707	0.00469805	HHLG39g0370;HHLG40g0392;HHLG48g0002;HHLG47g0004;HHLG10g0370;HHLG9g0676
GO:0008150	Biological Process	GO:0046486	5	glycerolipid metabolic process	6	0.0387097	124	0.00751105	0.00111707	0.00469805	HHLG39g0370;HHLG40g0392;HHLG48g0002;HHLG47g0004;HHLG10g0370;HHLG9g0676
GO:0008150	Biological Process	GO:0044272	5	sulfur compound biosynthetic process	4	0.0258065	49	0.00296808	0.0011403	0.00469805	HHLG29g0501;HHLG30g0652;HHLG14g0773;HHLG13g0333
GO:0008150	Biological Process	GO:1903509	5	liposaccharide metabolic process	4	0.0258065	49	0.00296808	0.0011403	0.00469805	HHLG39g0370;HHLG40g0392;HHLG48g0002;HHLG47g0004
GO:0008150	Biological Process	GO:0008033	8	tRNA processing	4	0.0258065	50	0.00302865	0.0012305	0.00500295	HHLG14g0557;HHLG13g0379;HHLG12g0367;HHLG11g0232
GO:0008150	Biological Process	GO:0006206	6	pyrimidine nucleobase metabolic process	2	0.0129032	6	0.000363438	0.00128166	0.00507734	HHLG17g0515;HHLG18g0221
GO:0008150	Biological Process	GO:0090305	6	nucleic acid phosphodiester bond hydrolysis	2	0.0129032	6	0.000363438	0.00128166	0.00507734	HHLG14g0557;HHLG13g0379
GO:0008150	Biological Process	GO:0044283	4	small molecule biosynthetic process	6	0.0387097	135	0.00817736	0.00172755	0.00671988	HHLG22g0413;HHLG21g0291;HHLG29g0501;HHLG30g0652;HHLG14g0773;HHLG13g0333
GO:0008150	Biological Process	GO:1901576	4	organic substance biosynthetic process	24	0.154839	1351	0.0818342	0.00178238	0.00671988	HHLG2g0951;HHLG1g0514;HHLG34g0045;HHLG33g0071;HHLG22g0413;HHLG21g0291;HHLG46g0405;HHLG9g0200;HHLG10g0862;HHLG45g0200;HHLG30g0438;HHLG29g0544;HHLG48g0002;HHLG47g0004;HHLG17g0515;HHLG18g0221;HHLG35g0663;HHLG36g0051;HHLG29g0501;HHLG30g0652;HHLG14g0773;HHLG13g0333;HHLG13g1049;HHLG14g0075
GO:0008150	Biological Process	GO:0009067	7	aspartate family amino acid biosynthetic process	2	0.0129032	7	0.000424011	0.00178327	0.00671988	HHLG14g0773;HHLG13g0333
GO:0008150	Biological Process	GO:0031123	7	RNA 3'-end processing	2	0.0129032	7	0.000424011	0.00178327	0.00671988	HHLG12g0367;HHLG11g0232
GO:0008150	Biological Process	GO:0016071	7	mRNA metabolic process	4	0.0258065	59	0.00357381	0.00227823	0.00802399	HHLG14g0557;HHLG13g0379;HHLG22g0719;HHLG21g0355
GO:0008150	Biological Process	GO:0000375	8	RNA splicing, via transesterification reactions	2	0.0129032	8	0.000484584	0.00236305	0.00802399	HHLG22g0719;HHLG21g0355
GO:0008150	Biological Process	GO:0000377	9	RNA splicing, via transesterification reactions with bulged adenosine as nucleophile	2	0.0129032	8	0.000484584	0.00236305	0.00802399	HHLG22g0719;HHLG21g0355
GO:0008150	Biological Process	GO:0000398	8	mRNA splicing, via spliceosome	2	0.0129032	8	0.000484584	0.00236305	0.00802399	HHLG22g0719;HHLG21g0355
GO:0008150	Biological Process	GO:0006636	7	unsaturated fatty acid biosynthetic process	2	0.0129032	8	0.000484584	0.00236305	0.00802399	HHLG22g0413;HHLG21g0291
GO:0008150	Biological Process	GO:0019370	7	leukotriene biosynthetic process	2	0.0129032	8	0.000484584	0.00236305	0.00802399	HHLG22g0413;HHLG21g0291
GO:0008150	Biological Process	GO:0034453	5	microtubule anchoring	2	0.0129032	8	0.000484584	0.00236305	0.00802399	HHLG12g0172;HHLG11g0791
GO:0008150	Biological Process	GO:0046456	6	icosanoid biosynthetic process	2	0.0129032	8	0.000484584	0.00236305	0.00802399	HHLG22g0413;HHLG21g0291
GO:0008150	Biological Process	GO:1901570	5	fatty acid derivative biosynthetic process	2	0.0129032	8	0.000484584	0.00236305	0.00802399	HHLG22g0413;HHLG21g0291
GO:0008150	Biological Process	GO:0009058	3	biosynthetic process	25	0.16129	1474	0.0892846	0.00266632	0.00895534	HHLG2g0951;HHLG1g0514;HHLG34g0045;HHLG33g0071;HHLG22g0413;HHLG21g0291;HHLG46g0405;HHLG9g0200;HHLG10g0862;HHLG45g0200;HHLG30g0438;HHLG29g0544;HHLG48g0002;HHLG47g0004;HHLG17g0515;HHLG18g0221;HHLG35g0663;HHLG36g0051;HHLG14g0080;HHLG29g0501;HHLG30g0652;HHLG14g0773;HHLG13g0333;HHLG13g1049;HHLG14g0075
GO:0008150	Biological Process	GO:0022613	4	ribonucleoprotein complex biogenesis	4	0.0258065	62	0.00375553	0.00273246	0.00907883	HHLG14g0557;HHLG13g0379;HHLG22g0719;HHLG21g0355
GO:0008150	Biological Process	GO:0009066	6	aspartate family amino acid metabolic process	2	0.0129032	9	0.000545157	0.00301952	0.00992587	HHLG14g0773;HHLG13g0333
GO:0008150	Biological Process	GO:0034660	7	ncRNA metabolic process	6	0.0387097	153	0.00926767	0.00323413	0.0105194	HHLG14g0557;HHLG13g0379;HHLG12g0367;HHLG11g0232;HHLG30g0438;HHLG29g0544
GO:0008150	Biological Process	GO:0006914	4	autophagy	2	0.0129032	10	0.00060573	0.0037512	0.0118278	HHLG22g0014;HHLG21g0672
GO:0008150	Biological Process	GO:0043094	4	cellular metabolic compound salvage	2	0.0129032	10	0.00060573	0.0037512	0.0118278	HHLG14g0773;HHLG13g0333
GO:0008150	Biological Process	GO:0046148	4	pigment biosynthetic process	2	0.0129032	10	0.00060573	0.0037512	0.0118278	HHLG2g0951;HHLG1g0514
GO:0008150	Biological Process	GO:0044249	4	cellular biosynthetic process	22	0.141935	1281	0.077594	0.00420528	0.0131256	HHLG2g0951;HHLG1g0514;HHLG34g0045;HHLG33g0071;HHLG22g0413;HHLG21g0291;HHLG46g0405;HHLG9g0200;HHLG10g0862;HHLG45g0200;HHLG30g0438;HHLG29g0544;HHLG48g0002;HHLG47g0004;HHLG17g0515;HHLG18g0221;HHLG29g0501;HHLG30g0652;HHLG14g0773;HHLG13g0333;HHLG13g1049;HHLG14g0075
GO:0008150	Biological Process	GO:0006631	5	fatty acid metabolic process	4	0.0258065	71	0.00430068	0.00445986	0.013781	HHLG22g0413;HHLG21g0291;HHLG29g0501;HHLG30g0652
GO:0008150	Biological Process	GO:0000096	5	sulfur amino acid metabolic process	2	0.0129032	11	0.000666303	0.00455663	0.0138039	HHLG14g0773;HHLG13g0333
GO:0008150	Biological Process	GO:0050708	5	regulation of protein secretion	2	0.0129032	11	0.000666303	0.00455663	0.0138039	HHLG50g0501;HHLG49g0154
GO:0008150	Biological Process	GO:0019752	6	carboxylic acid metabolic process	10	0.0645161	407	0.0246532	0.00513241	0.0153563	HHLG22g0413;HHLG21g0291;HHLG30g0438;HHLG29g0544;HHLG44g0075;HHLG43g0124;HHLG29g0501;HHLG30g0652;HHLG14g0773;HHLG13g0333
GO:0008150	Biological Process	GO:0000226	4	microtubule cytoskeleton organization	4	0.0258065	74	0.0044824	0.00516847	0.0153563	HHLG12g0172;HHLG11g0791;HHLG49g0102;HHLG50g0557
GO:0008150	Biological Process	GO:0010467	5	gene expression	14	0.0903226	688	0.0416742	0.00539039	0.0156937	HHLG14g0557;HHLG13g0379;HHLG12g0367;HHLG11g0232;HHLG30g0438;HHLG29g0544;HHLG22g0719;HHLG21g0355;HHLG49g0621;HHLG50g0015;HHLG9g0180;HHLG42g0226;HHLG41g0254;HHLG10g0878
GO:0008150	Biological Process	GO:0022618	5	ribonucleoprotein complex assembly	2	0.0129032	12	0.000726876	0.0054344	0.0156937	HHLG22g0719;HHLG21g0355
GO:0008150	Biological Process	GO:0071826	5	ribonucleoprotein complex subunit organization	2	0.0129032	12	0.000726876	0.0054344	0.0156937	HHLG22g0719;HHLG21g0355
GO:0008150	Biological Process	GO:0034470	7	ncRNA processing	4	0.0258065	77	0.00466412	0.00594883	0.0170203	HHLG14g0557;HHLG13g0379;HHLG12g0367;HHLG11g0232
GO:0008150	Biological Process	GO:0043066		negative regulation of apoptotic process	2	0.0129032	13	0.000787449	0.00638307	0.0177691	HHLG10g1037;HHLG9g1090
GO:0008150	Biological Process	GO:0043069	5	negative regulation of programmed cell death	2	0.0129032	13	0.000787449	0.00638307	0.0177691	HHLG10g1037;HHLG9g1090
GO:0008150	Biological Process	GO:0060548	4	negative regulation of cell death	2	0.0129032	13	0.000787449	0.00638307	0.0177691	HHLG10g1037;HHLG9g1090
GO:0008150	Biological Process	GO:0006082	4	organic acid metabolic process	10	0.0645161	423	0.0256224	0.00667826	0.0182618	HHLG22g0413;HHLG21g0291;HHLG30g0438;HHLG29g0544;HHLG44g0075;HHLG43g0124;HHLG29g0501;HHLG30g0652;HHLG14g0773;HHLG13g0333
GO:0008150	Biological Process	GO:0043436	5	oxoacid metabolic process	10	0.0645161	423	0.0256224	0.00667826	0.0182618	HHLG22g0413;HHLG21g0291;HHLG30g0438;HHLG29g0544;HHLG44g0075;HHLG43g0124;HHLG29g0501;HHLG30g0652;HHLG14g0773;HHLG13g0333
GO:0008150	Biological Process	GO:0006690	5	icosanoid metabolic process	2	0.0129032	14	0.000848022	0.00740128	0.0193813	HHLG22g0413;HHLG21g0291
GO:0008150	Biological Process	GO:0006691	6	leukotriene metabolic process	2	0.0129032	14	0.000848022	0.00740128	0.0193813	HHLG22g0413;HHLG21g0291
GO:0008150	Biological Process	GO:0008380	7	RNA splicing	2	0.0129032	14	0.000848022	0.00740128	0.0193813	HHLG22g0719;HHLG21g0355
GO:0008150	Biological Process	GO:0033559	6	unsaturated fatty acid metabolic process	2	0.0129032	14	0.000848022	0.00740128	0.0193813	HHLG22g0413;HHLG21g0291
GO:0008150	Biological Process	GO:1901568	4	fatty acid derivative metabolic process	2	0.0129032	14	0.000848022	0.00740128	0.0193813	HHLG22g0413;HHLG21g0291
GO:0008150	Biological Process	GO:0006790	4	sulfur compound metabolic process	4	0.0258065	85	0.00514871	0.00840327	0.0218202	HHLG29g0501;HHLG30g0652;HHLG14g0773;HHLG13g0333
GO:0008150	Biological Process	GO:0006281	6	DNA repair	6	0.0387097	191	0.0115694	0.00935658	0.0240932	HHLG17g0285;HHLG18g0462;HHLG4g0236;HHLG3g0099;HHLG49g0247;HHLG50g0425
GO:0008150	Biological Process	GO:0032880	4	regulation of protein localization	2	0.0129032	16	0.000969168	0.00964079	0.0242195	HHLG50g0501;HHLG49g0154
GO:0008150	Biological Process	GO:0051223	6	regulation of protein transport	2	0.0129032	16	0.000969168	0.00964079	0.0242195	HHLG50g0501;HHLG49g0154
GO:0008150	Biological Process	GO:0070201	5	regulation of establishment of protein localization	2	0.0129032	16	0.000969168	0.00964079	0.0242195	HHLG50g0501;HHLG49g0154
GO:0008150	Biological Process	GO:0045454	4	cell redox homeostasis	4	0.0258065	91	0.00551214	0.0106249	0.0264765	HHLG9g1003;HHLG17g0621;HHLG10g0035;HHLG18g0341
GO:0008150	Biological Process	GO:0006974	5	cellular response to DNA damage stimulus	6	0.0387097	197	0.0119329	0.0107908	0.0266749	HHLG17g0285;HHLG18g0462;HHLG4g0236;HHLG3g0099;HHLG49g0247;HHLG50g0425
GO:0008150	Biological Process	GO:0042440	3	pigment metabolic process	2	0.0129032	18	0.00109031	0.0121422	0.0297773	HHLG2g0951;HHLG1g0514
GO:0008150	Biological Process	GO:0048193	6	Golgi vesicle transport	3	0.0193548	52	0.0031498	0.01282	0.031192	HHLG30g0699;HHLG1g0555;HHLG2g0962
GO:0008150	Biological Process	GO:1903530	4	regulation of secretion by cell	2	0.0129032	19	0.00115089	0.0134878	0.0325604	HHLG50g0501;HHLG49g0154
GO:0008150	Biological Process	GO:0033554	4	cellular response to stress	6	0.0387097	209	0.0126598	0.0141154	0.0338113	HHLG17g0285;HHLG18g0462;HHLG4g0236;HHLG3g0099;HHLG49g0247;HHLG50g0425
GO:0008150	Biological Process	GO:0044237	3	cellular metabolic process	55	0.354839	4540	0.275002	0.0176301	0.0419055	HHLG2g0951;HHLG1g0514;HHLG34g0045;HHLG33g0071;HHLG22g0413;HHLG21g0291;HHLG14g0557;HHLG13g0379;HHLG12g0367;HHLG11g0232;HHLG46g0405;HHLG9g0200;HHLG10g0862;HHLG45g0200;HHLG39g0370;HHLG40g0392;HHLG17g0515;HHLG30g0438;HHLG29g0544;HHLG44g0075;HHLG43g0124;HHLG48g0002;HHLG47g0004;HHLG18g0221;HHLG29g0501;HHLG30g0652;HHLG10g0370;HHLG9g0676;HHLG40g0484;HHLG39g0459;HHLG22g0719;HHLG21g0355;HHLG49g0621;HHLG50g…
GO:0008150	Biological Process	GO:0051046	5	regulation of secretion	2	0.0129032	22	0.00133261	0.0178892	0.0421966	HHLG50g0501;HHLG49g0154
GO:0008150	Biological Process	GO:0044281	3	small molecule metabolic process	15	0.0967742	879	0.0532437	0.0183797	0.0430251	HHLG2g0951;HHLG1g0514;HHLG22g0413;HHLG21g0291;HHLG23g0202;HHLG17g0515;HHLG30g0438;HHLG29g0544;HHLG44g0075;HHLG43g0124;HHLG18g0221;HHLG29g0501;HHLG30g0652;HHLG14g0773;HHLG13g0333
GO:0008150	Biological Process	GO:0046835	5	carbohydrate phosphorylation	1	0.00645161	2	0.000121146	0.01869	0.0434227	HHLG23g0202
GO:0008150	Biological Process	GO:0006506	7	GPI anchor biosynthetic process	2	0.0129032	23	0.00139318	0.0194736	0.043604	HHLG48g0002;HHLG47g0004
GO:0008150	Biological Process	GO:0006541	7	glutamine metabolic process	2	0.0129032	23	0.00139318	0.0194736	0.043604	HHLG44g0075;HHLG43g0124
GO:0008150	Biological Process	GO:0006904		vesicle docking involved in exocytosis	2	0.0129032	23	0.00139318	0.0194736	0.043604	HHLG13g0327;HHLG14g0778
GO:0008150	Biological Process	GO:0009247	6	glycolipid biosynthetic process	2	0.0129032	23	0.00139318	0.0194736	0.043604	HHLG48g0002;HHLG47g0004
GO:0008150	Biological Process	GO:0046467	5	membrane lipid biosynthetic process	2	0.0129032	23	0.00139318	0.0194736	0.043604	HHLG48g0002;HHLG47g0004
GO:0008150	Biological Process	GO:0006259	5	DNA metabolic process	8	0.0516129	359	0.0217457	0.0201865	0.044875	HHLG34g0045;HHLG33g0071;HHLG17g0285;HHLG18g0462;HHLG4g0236;HHLG3g0099;HHLG49g0247;HHLG50g0425
GO:0008150	Biological Process	GO:0006694	6	steroid biosynthetic process	2	0.0129032	24	0.00145375	0.0211147	0.0459468	HHLG35g0663;HHLG36g0051
GO:0008150	Biological Process	GO:0060341	4	regulation of cellular localization	2	0.0129032	24	0.00145375	0.0211147	0.0459468	HHLG50g0501;HHLG49g0154
GO:0008150	Biological Process	GO:0090150	5	establishment of protein localization to membrane	2	0.0129032	24	0.00145375	0.0211147	0.0459468	HHLG1g0555;HHLG2g0962
GO:0008150	Biological Process	GO:1901605	5	alpha-amino acid metabolic process	4	0.0258065	113	0.00684475	0.021875	0.0472684	HHLG44g0075;HHLG43g0124;HHLG14g0773;HHLG13g0333
GO:0008150	Biological Process	GO:0006520	4	cellular amino acid metabolic process	6	0.0387097	232	0.0140529	0.0223696	0.0479502	HHLG30g0438;HHLG29g0544;HHLG44g0075;HHLG43g0124;HHLG14g0773;HHLG13g0333
GO:0008150	Biological Process	GO:0006661	7	phosphatidylinositol biosynthetic process	2	0.0129032	25	0.00151433	0.0228113	0.0479502	HHLG48g0002;HHLG47g0004
GO:0008150	Biological Process	GO:0022406	3	membrane docking	2	0.0129032	25	0.00151433	0.0228113	0.0479502	HHLG13g0327;HHLG14g0778
GO:0008150	Biological Process	GO:0048278	5	vesicle docking	2	0.0129032	25	0.00151433	0.0228113	0.0479502	HHLG13g0327;HHLG14g0778
GO:0008150	Biological Process	GO:0051649	3	establishment of localization in cell	13	0.083871	745	0.0451269	0.0233275	0.0487041	HHLG13g0327;HHLG14g0778;HHLG30g0699;HHLG1g0555;HHLG2g0962;HHLG38g0751;HHLG39g0370;HHLG33g0681;HHLG2g0543;HHLG34g0679;HHLG37g0766;HHLG40g0392;HHLG1g0501
GO:0008150	Biological Process	GO:0006364	6	rRNA processing	2	0.0129032	26	0.0015749	0.0245621	0.050598	HHLG14g0557;HHLG13g0379
GO:0008150	Biological Process	GO:0072657	6	protein localization to membrane	2	0.0129032	26	0.0015749	0.0245621	0.050598	HHLG1g0555;HHLG2g0962
GO:0008150	Biological Process	GO:0006497	7	protein lipidation	2	0.0129032	28	0.00169604	0.0282221	0.0569976	HHLG48g0002;HHLG47g0004
GO:0008150	Biological Process	GO:0016072	8	rRNA metabolic process	2	0.0129032	28	0.00169604	0.0282221	0.0569976	HHLG14g0557;HHLG13g0379
GO:0008150	Biological Process	GO:0042158	6	lipoprotein biosynthetic process	2	0.0129032	28	0.00169604	0.0282221	0.0569976	HHLG48g0002;HHLG47g0004
GO:0008150	Biological Process	GO:0019637	4	organophosphate metabolic process	10	0.0645161	536	0.0324671	0.0299492	0.0599586	HHLG46g0405;HHLG9g0200;HHLG10g0862;HHLG45g0200;HHLG39g0370;HHLG40g0392;HHLG48g0002;HHLG47g0004;HHLG10g0370;HHLG9g0676
GO:0008150	Biological Process	GO:1901362	5	organic cyclic compound biosynthetic process	8	0.0516129	388	0.0235023	0.0302201	0.0599586	HHLG2g0951;HHLG1g0514;HHLG17g0515;HHLG18g0221;HHLG35g0663;HHLG36g0051;HHLG29g0501;HHLG30g0652
GO:0008150	Biological Process	GO:0051641	3	cellular localization	13	0.083871	773	0.0468229	0.0302704	0.0599586	HHLG13g0327;HHLG14g0778;HHLG30g0699;HHLG1g0555;HHLG2g0962;HHLG38g0751;HHLG39g0370;HHLG33g0681;HHLG2g0543;HHLG34g0679;HHLG37g0766;HHLG40g0392;HHLG1g0501
GO:0008150	Biological Process	GO:0019725	3	cellular homeostasis	4	0.0258065	131	0.00793507	0.0350345	0.0689532	HHLG9g1003;HHLG17g0621;HHLG10g0035;HHLG18g0341
GO:0008150	Biological Process	GO:0008202	5	steroid metabolic process	2	0.0129032	32	0.00193834	0.0361438	0.0706862	HHLG35g0663;HHLG36g0051
GO:0008150	Biological Process	GO:0032787	7	monocarboxylic acid metabolic process	4	0.0258065	134	0.00811678	0.0375901	0.0730525	HHLG22g0413;HHLG21g0291;HHLG29g0501;HHLG30g0652
GO:0008150	Biological Process	GO:0007010	5	cytoskeleton organization	6	0.0387097	272	0.0164759	0.0434804	0.0839716	HHLG33g0037;HHLG34g0018;HHLG12g0172;HHLG11g0791;HHLG49g0102;HHLG50g0557
GO:0008150	Biological Process	GO:0051049	4	regulation of transport	2	0.0129032	37	0.0022412	0.0470858	0.0903696	HHLG50g0501;HHLG49g0154
GO ID (level1)	GO Term (level1)	GO ID		Description	GeneRatio (215)		BgRatio (27104)		pvalue	fdr	geneID
GO:0003674	Molecular Function	GO:0003824	2	catalytic activity	111	0.516279	8323	0.307076	1.18251e-10	2.51874e-08	HHLG9g0180;HHLG10g0878;HHLG6g0739;HHLG5g0361;HHLG27g0513;HHLG11g0823;HHLG34g0045;HHLG32g0779;HHLG12g0141;HHLG40g0484;HHLG39g0459;HHLG49g0621;HHLG50g0015;HHLG23g0202;HHLG16g0695;HHLG15g0666;HHLG22g0413;HHLG21g0291;HHLG42g0781;HHLG4g0399;HHLG44g0075;HHLG14g0779;HHLG32g0935;HHLG22g0014;HHLG7g0484;HHLG2g0951;HHLG29g0501;HHLG31g0033;HHLG41g0826;HHLG21g0672;HHLG34g0568;HHLG3g0355;HHLG30g0652;HHLG46g053…
GO:0003674	Molecular Function	GO:0016830	4	carbon-carbon lyase activity	8	0.0372093	73	0.00269333	1.18827e-07	1.26551e-05	HHLG9g0200;HHLG10g0862;HHLG4g0236;HHLG3g0099;HHLG49g0247;HHLG50g0425;HHLG17g0515;HHLG18g0221
GO:0003674	Molecular Function	GO:0003913	4	DNA photolyase activity	4	0.0186047	19	0.000701004	1.35918e-05	0.000920701	HHLG4g0236;HHLG3g0099;HHLG49g0247;HHLG50g0425
GO:0003674	Molecular Function	GO:0019842	4	vitamin binding	6	0.027907	70	0.00258264	1.99549e-05	0.000920701	HHLG10g0191;HHLG9g0777;HHLG23g0294;HHLG24g0284;HHLG29g0196;HHLG30g0185
GO:0003674	Molecular Function	GO:0004518	5	nuclease activity	8	0.0372093	145	0.00534976	2.16127e-05	0.000920701	HHLG1g0492;HHLG14g0557;HHLG2g0535;HHLG13g0379;HHLG13g0786;HHLG14g0254;HHLG17g0285;HHLG18g0462
GO:0003674	Molecular Function	GO:0003723	5	RNA binding	14	0.0651163	508	0.0187426	6.00214e-05	0.000952913	HHLG4g0219;HHLG3g0117;HHLG1g0492;HHLG12g0367;HHLG49g0621;HHLG14g0557;HHLG50g0015;HHLG11g0232;HHLG9g0180;HHLG42g0226;HHLG2g0535;HHLG41g0254;HHLG13g0379;HHLG10g0878
GO:0003674	Molecular Function	GO:0003904	5	deoxyribodipyrimidine photo-lyase activity	2	0.00930233	2	7.37898e-05	6.26327e-05	0.000952913	HHLG4g0236;HHLG3g0099
GO:0003674	Molecular Function	GO:0004037	6	allantoicase activity	2	0.00930233	2	7.37898e-05	6.26327e-05	0.000952913	HHLG40g0484;HHLG39g0459
GO:0003674	Molecular Function	GO:0004590	6	orotidine-5'-phosphate decarboxylase activity	2	0.00930233	2	7.37898e-05	6.26327e-05	0.000952913	HHLG17g0515;HHLG18g0221
GO:0003674	Molecular Function	GO:0004609	6	phosphatidylserine decarboxylase activity	2	0.00930233	2	7.37898e-05	6.26327e-05	0.000952913	HHLG9g0200;HHLG10g0862
GO:0003674	Molecular Function	GO:0004637	5	phosphoribosylamine-glycine ligase activity	2	0.00930233	2	7.37898e-05	6.26327e-05	0.000952913	HHLG2g0951;HHLG1g0514
GO:0003674	Molecular Function	GO:0008532	7	N-acetyllactosaminide beta-1,3-N-acetylglucosaminyltransferase activity	2	0.00930233	2	7.37898e-05	6.26327e-05	0.000952913	HHLG13g1049;HHLG14g0075
GO:0003674	Molecular Function	GO:0009022	5	tRNA nucleotidyltransferase activity	2	0.00930233	2	7.37898e-05	6.26327e-05	0.000952913	HHLG12g0367;HHLG11g0232
GO:0003674	Molecular Function	GO:0016415	6	octanoyltransferase activity	2	0.00930233	2	7.37898e-05	6.26327e-05	0.000952913	HHLG29g0501;HHLG30g0652
GO:0003674	Molecular Function	GO:0004177	7	aminopeptidase activity	4	0.0186047	30	0.00110685	8.97457e-05	0.00127439	HHLG16g0695;HHLG15g0666;HHLG22g0413;HHLG21g0291
GO:0003674	Molecular Function	GO:0016491	3	oxidoreductase activity	19	0.0883721	926	0.0341647	0.000159115	0.00208069	HHLG17g0621;HHLG18g0341;HHLG22g0167;HHLG49g0395;HHLG33g0108;HHLG50g0249;HHLG9g1003;HHLG34g0568;HHLG23g0294;HHLG24g0284;HHLG34g0075;HHLG10g0035;HHLG33g0578;HHLG30g0485;HHLG29g0598;HHLG3g0081;HHLG4g0079;HHLG35g0663;HHLG36g0051
GO:0003674	Molecular Function	GO:0008238	6	exopeptidase activity	6	0.027907	102	0.00376328	0.000166064	0.00208069	HHLG16g0695;HHLG15g0666;HHLG22g0413;HHLG21g0291;HHLG44g0075;HHLG43g0124
GO:0003674	Molecular Function	GO:0016831	5	carboxy-lyase activity	4	0.0186047	37	0.00136511	0.00020709	0.00245056	HHLG9g0200;HHLG10g0862;HHLG17g0515;HHLG18g0221
GO:0003674	Molecular Function	GO:0016829	3	lyase activity	8	0.0372093	209	0.00771104	0.000277964	0.00311612	HHLG9g0200;HHLG10g0862;HHLG4g0236;HHLG3g0099;HHLG49g0247;HHLG50g0425;HHLG17g0515;HHLG18g0221
GO:0003674	Molecular Function	GO:0004791	3	thioredoxin-disulfide reductase activity	2	0.00930233	4	0.00014758	0.00037187	0.00360038	HHLG9g1003;HHLG10g0035
GO:0003674	Molecular Function	GO:0004828	6	serine-tRNA ligase activity	2	0.00930233	4	0.00014758	0.00037187	0.00360038	HHLG30g0438;HHLG29g0544
GO:0003674	Molecular Function	GO:0016813	5	hydrolase activity, acting on carbon-nitrogen (but not peptide) bonds, in linear amidines	2	0.00930233	4	0.00014758	0.00037187	0.00360038	HHLG40g0484;HHLG39g0459
GO:0003674	Molecular Function	GO:0016668	5	oxidoreductase activity, acting on a sulfur group of donors, NAD(P) as acceptor	2	0.00930233	5	0.000184475	0.00061654	0.0057097	HHLG9g1003;HHLG10g0035
GO:0003674	Molecular Function	GO:0050660	5	flavin adenine dinucleotide binding	4	0.0186047	50	0.00184475	0.000666292	0.00591334	HHLG9g1003;HHLG34g0568;HHLG10g0035;HHLG33g0578
GO:0003674	Molecular Function	GO:0031419	4	cobalamin binding	2	0.00930233	6	0.00022137	0.000919974	0.00783818	HHLG10g0191;HHLG9g0777
GO:0003674	Molecular Function	GO:0004540	4	ribonuclease activity	4	0.0186047	56	0.00206612	0.00102397	0.0081051	HHLG1g0492;HHLG14g0557;HHLG2g0535;HHLG13g0379
GO:0003674	Molecular Function	GO:0004386	8	helicase activity	8	0.0372093	255	0.00940821	0.00102741	0.0081051	HHLG45g0046;HHLG31g0083;HHLG32g0779;HHLG26g0527;HHLG10g0624;HHLG46g0036;HHLG9g0428;HHLG25g0501
GO:0003674	Molecular Function	GO:0008518	6	reduced folate carrier activity	2	0.00930233	7	0.000258264	0.00128123	0.00974652	HHLG29g0196;HHLG30g0185
GO:0003674	Molecular Function	GO:0016810	4	hydrolase activity, acting on carbon-nitrogen (but not peptide) bonds	4	0.0186047	65	0.00239817	0.00178568	0.0131155	HHLG40g0484;HHLG39g0459;HHLG49g0621;HHLG50g0015
GO:0003674	Molecular Function	GO:0031406	5	carboxylic acid binding	4	0.0186047	67	0.00247196	0.00199684	0.0137202	HHLG23g0294;HHLG24g0284;HHLG29g0196;HHLG30g0185
GO:0003674	Molecular Function	GO:0043177	4	organic acid binding	4	0.0186047	67	0.00247196	0.00199684	0.0137202	HHLG23g0294;HHLG24g0284;HHLG29g0196;HHLG30g0185
GO:0003674	Molecular Function	GO:0005542	4	folic acid binding	2	0.00930233	9	0.000332054	0.00217352	0.0140291	HHLG29g0196;HHLG30g0185
GO:0003674	Molecular Function	GO:0031072	4	heat shock protein binding	2	0.00930233	9	0.000332054	0.00217352	0.0140291	HHLG50g0180;HHLG49g0437
GO:0003674	Molecular Function	GO:0016667	4	oxidoreductase activity, acting on a sulfur group of donors	4	0.0186047	71	0.00261954	0.0024698	0.0154726	HHLG17g0621;HHLG18g0341;HHLG9g1003;HHLG10g0035
GO:0003674	Molecular Function	GO:0003854	6	3-beta-hydroxy-delta5-steroid dehydrogenase activity	2	0.00930233	11	0.000405844	0.00328612	0.0184196	HHLG35g0663;HHLG36g0051
GO:0003674	Molecular Function	GO:0016229	4	steroid dehydrogenase activity	2	0.00930233	11	0.000405844	0.00328612	0.0184196	HHLG35g0663;HHLG36g0051
GO:0003674	Molecular Function	GO:0033764	5	steroid dehydrogenase activity, acting on the CH-OH group of donors, NAD or NADP as acceptor	2	0.00930233	11	0.000405844	0.00328612	0.0184196	HHLG35g0663;HHLG36g0051
GO:0003674	Molecular Function	GO:0072341	3	modified amino acid binding	2	0.00930233	11	0.000405844	0.00328612	0.0184196	HHLG29g0196;HHLG30g0185
GO:0003674	Molecular Function	GO:0016787	3	hydrolase activity	43	0.2	3595	0.132637	0.00363276	0.0198405	HHLG6g0739;HHLG5g0361;HHLG27g0513;HHLG11g0823;HHLG34g0045;HHLG32g0779;HHLG12g0141;HHLG40g0484;HHLG39g0459;HHLG49g0621;HHLG50g0015;HHLG16g0695;HHLG15g0666;HHLG22g0413;HHLG21g0291;HHLG45g0046;HHLG31g0083;HHLG26g0527;HHLG10g0624;HHLG46g0036;HHLG9g0428;HHLG25g0501;HHLG44g0075;HHLG11g0271;HHLG12g0411;HHLG23g0486;HHLG43g0124;HHLG1g0492;HHLG14g0557;HHLG2g0535;HHLG13g0379;HHLG13g0786;HHLG14g0254;HHLG2g08…
GO:0003674	Molecular Function	GO:0008242	7	omega peptidase activity	2	0.00930233	12	0.000442739	0.0039228	0.0208889	HHLG44g0075;HHLG43g0124
GO:0003674	Molecular Function	GO:0019843	6	rRNA binding	2	0.00930233	14	0.000516529	0.00535255	0.0278072	HHLG4g0219;HHLG3g0117
GO:0003674	Molecular Function	GO:0048037	3	cofactor binding	7	0.0325581	281	0.0103675	0.00736047	0.0373281	HHLG32g0396;HHLG31g0450;HHLG14g0080;HHLG9g1003;HHLG10g0035;HHLG34g0568;HHLG33g0578
GO:0003674	Molecular Function	GO:0004623	6	phospholipase A2 activity	2	0.00930233	17	0.000627214	0.00787537	0.0390105	HHLG2g0842;HHLG1g0745
GO:0003674	Molecular Function	GO:0004000	5	adenosine deaminase activity	2	0.00930233	18	0.000664109	0.00881381	0.0426669	HHLG49g0621;HHLG50g0015
GO ID (level1)	GO Term (level1)	GO ID		Description	GeneRatio (73)		BgRatio (12235)		pvalue	fdr	geneID
GO:0005575	Cellular Component	GO:0005815	5	microtubule organizing center	4	0.0547945	27	0.00220678	1.84486e-05	0.00079007	HHLG12g0172;HHLG11g0791;HHLG49g0102;HHLG50g0557
GO:0005575	Cellular Component	GO:0000172	4	ribonuclease MRP complex	2	0.0273973	2	0.000163465	3.51142e-05	0.00079007	HHLG14g0557;HHLG13g0379
GO:0005575	Cellular Component	GO:0030677	4	ribonuclease P complex	2	0.0273973	2	0.000163465	3.51142e-05	0.00079007	HHLG14g0557;HHLG13g0379
GO:0005575	Cellular Component	GO:1902555	5	endoribonuclease complex	2	0.0273973	2	0.000163465	3.51142e-05	0.00079007	HHLG14g0557;HHLG13g0379
GO:0005575	Cellular Component	GO:0031082	3	BLOC complex	2	0.0273973	3	0.000245198	0.000104935	0.00157403	HHLG38g0751;HHLG37g0766
GO:0005575	Cellular Component	GO:0031083	4	BLOC-1 complex	2	0.0273973	3	0.000245198	0.000104935	0.00157403	HHLG38g0751;HHLG37g0766
GO:0005575	Cellular Component	GO:0005737	4	cytoplasm	22	0.30137	1656	0.135349	0.000172481	0.00221762	HHLG48g0002;HHLG47g0004;HHLG33g0681;HHLG34g0679;HHLG16g0695;HHLG38g0567;HHLG22g0014;HHLG15g0666;HHLG14g0773;HHLG29g0501;HHLG46g0257;HHLG21g0672;HHLG13g0333;HHLG30g0438;HHLG29g0544;HHLG30g0652;HHLG23g0202;HHLG45g0500;HHLG37g0679;HHLG30g0699;HHLG38g0751;HHLG37g0766
GO:0005575	Cellular Component	GO:0005615	3	extracellular space	6	0.0821918	147	0.0120147	0.00023844	0.00268245	HHLG29g0078;HHLG44g0451;HHLG22g0413;HHLG43g0456;HHLG21g0291;HHLG30g0082
GO:0005575	Cellular Component	GO:0005732	4	small nucleolar ribonucleoprotein complex	2	0.0273973	6	0.000490396	0.000518613	0.00518613	HHLG14g0557;HHLG13g0379
GO:0005575	Cellular Component	GO:0005638	5	lamin filament	2	0.0273973	7	0.000572129	0.000723254	0.00527276	HHLG20g0012;HHLG19g0775
GO:0005575	Cellular Component	GO:0005652	5	nuclear lamina	2	0.0273973	7	0.000572129	0.000723254	0.00527276	HHLG20g0012;HHLG19g0775
GO:0005575	Cellular Component	GO:0034399	5	nuclear periphery	2	0.0273973	7	0.000572129	0.000723254	0.00527276	HHLG20g0012;HHLG19g0775
GO:0005575	Cellular Component	GO:0044424	3	intracellular part	40	0.547945	4439	0.362812	0.00092523	0.00527276	HHLG13g1044;HHLG14g0081;HHLG20g0012;HHLG19g0775;HHLG49g0102;HHLG50g0557;HHLG48g0002;HHLG47g0004;HHLG33g0681;HHLG34g0679;HHLG14g0557;HHLG13g0379;HHLG26g0562;HHLG10g0624;HHLG17g0285;HHLG25g0536;HHLG18g0462;HHLG22g0719;HHLG9g0428;HHLG21g0355;HHLG16g0695;HHLG38g0567;HHLG22g0014;HHLG15g0666;HHLG14g0773;HHLG29g0501;HHLG46g0257;HHLG21g0672;HHLG13g0333;HHLG30g0438;HHLG29g0544;HHLG30g0652;HHLG23g0202;HHLG…
GO:0005575	Cellular Component	GO:0005622	3	intracellular	46	0.630137	5439	0.444544	0.00105068	0.00527276	HHLG13g1044;HHLG14g0081;HHLG20g0012;HHLG19g0775;HHLG49g0102;HHLG50g0557;HHLG48g0002;HHLG47g0004;HHLG33g0681;HHLG34g0679;HHLG14g0557;HHLG13g0379;HHLG26g0562;HHLG10g0624;HHLG17g0285;HHLG25g0536;HHLG18g0462;HHLG22g0719;HHLG9g0428;HHLG21g0355;HHLG16g0695;HHLG6g0963;HHLG32g0620;HHLG15g0666;HHLG4g0219;HHLG7g0409;HHLG3g0117;HHLG31g0529;HHLG38g0567;HHLG22g0014;HHLG14g0773;HHLG29g0501;HHLG46g0257;HHLG21g0…
GO:0005575	Cellular Component	GO:0000790	6	nuclear chromatin	2	0.0273973	9	0.000735595	0.00123031	0.00527276	HHLG13g1044;HHLG14g0081
GO:0005575	Cellular Component	GO:0005637	5	nuclear inner membrane	2	0.0273973	9	0.000735595	0.00123031	0.00527276	HHLG20g0012;HHLG19g0775
GO:0005575	Cellular Component	GO:0031011	5	Ino80 complex	2	0.0273973	9	0.000735595	0.00123031	0.00527276	HHLG13g1044;HHLG14g0081
GO:0005575	Cellular Component	GO:0031965	4	nuclear membrane	2	0.0273973	9	0.000735595	0.00123031	0.00527276	HHLG20g0012;HHLG19g0775
GO:0005575	Cellular Component	GO:0033202	4	DNA helicase complex	2	0.0273973	9	0.000735595	0.00123031	0.00527276	HHLG13g1044;HHLG14g0081
GO:0005575	Cellular Component	GO:0070603	5	SWI/SNF superfamily-type complex	2	0.0273973	9	0.000735595	0.00123031	0.00527276	HHLG13g1044;HHLG14g0081
GO:0005575	Cellular Component	GO:0097346	6	INO80-type complex	2	0.0273973	9	0.000735595	0.00123031	0.00527276	HHLG13g1044;HHLG14g0081
GO:0005575	Cellular Component	GO:0000922	5	spindle pole	2	0.0273973	15	0.00122599	0.00350623	0.0143437	HHLG49g0102;HHLG50g0557
GO:0005575	Cellular Component	GO:0005819	5	spindle	2	0.0273973	17	0.00138946	0.00450653	0.0176342	HHLG49g0102;HHLG50g0557
GO:0005575	Cellular Component	GO:0044421	2	extracellular region part	6	0.0821918	269	0.0219861	0.00530973	0.0199115	HHLG29g0078;HHLG44g0451;HHLG22g0413;HHLG43g0456;HHLG21g0291;HHLG30g0082
GO:0005575	Cellular Component	GO:0030173	5	integral component of Golgi membrane	1	0.0136986	1	8.17327e-05	0.00596649	0.0206532	HHLG30g0699
GO:0005575	Cellular Component	GO:0031228	4	intrinsic component of Golgi membrane	1	0.0136986	1	8.17327e-05	0.00596649	0.0206532	HHLG30g0699
GO:0005575	Cellular Component	GO:0044454	5	nuclear chromosome part	2	0.0273973	24	0.00196159	0.00890262	0.0296754	HHLG13g1044;HHLG14g0081
GO:0005575	Cellular Component	GO:0044445	5	cytosolic part	2	0.0273973	30	0.00245198	0.0137121	0.0433215	HHLG38g0751;HHLG37g0766
GO:0005575	Cellular Component	GO:0005623	2	cell	46	0.630137	6072	0.496281	0.0144405	0.0433215	HHLG13g1044;HHLG14g0081;HHLG20g0012;HHLG19g0775;HHLG49g0102;HHLG50g0557;HHLG48g0002;HHLG47g0004;HHLG33g0681;HHLG34g0679;HHLG14g0557;HHLG13g0379;HHLG26g0562;HHLG10g0624;HHLG17g0285;HHLG25g0536;HHLG18g0462;HHLG22g0719;HHLG9g0428;HHLG21g0355;HHLG16g0695;HHLG6g0963;HHLG32g0620;HHLG15g0666;HHLG4g0219;HHLG7g0409;HHLG3g0117;HHLG31g0529;HHLG38g0567;HHLG22g0014;HHLG14g0773;HHLG29g0501;HHLG46g0257;HHLG21g0…
GO:0005575	Cellular Component	GO:0044464	2	cell part	46	0.630137	6072	0.496281	0.0144405	0.0433215	HHLG13g1044;HHLG14g0081;HHLG20g0012;HHLG19g0775;HHLG49g0102;HHLG50g0557;HHLG48g0002;HHLG47g0004;HHLG33g0681;HHLG34g0679;HHLG14g0557;HHLG13g0379;HHLG26g0562;HHLG10g0624;HHLG17g0285;HHLG25g0536;HHLG18g0462;HHLG22g0719;HHLG9g0428;HHLG21g0355;HHLG16g0695;HHLG6g0963;HHLG32g0620;HHLG15g0666;HHLG4g0219;HHLG7g0409;HHLG3g0117;HHLG31g0529;HHLG38g0567;HHLG22g0014;HHLG14g0773;HHLG29g0501;HHLG46g0257;HHLG21g0…
GO:0005575	Cellular Component	GO:0005635	4	nuclear envelope	2	0.0273973	33	0.00269718	0.0164535	0.0477683	HHLG20g0012;HHLG19g0775
GO:0005575	Cellular Component	GO:0000228	5	nuclear chromosome	2	0.0273973	34	0.00277891	0.0174152	0.0489801	HHLG13g1044;HHLG14g0081
GO:0005575	Cellular Component	GO:0005829	5	cytosol	2	0.0273973	35	0.00286065	0.0184001	0.0501822	HHLG38g0751;HHLG37g0766
GO:0005575	Cellular Component	GO:0030131	5	clathrin adaptor complex	2	0.0273973	42	0.00343277	0.0259242	0.0686229	HHLG33g0681;HHLG34g0679
GO:0005575	Cellular Component	GO:0031981	5	nuclear lumen	4	0.0547945	190	0.0155292	0.0267323	0.0687403	HHLG13g1044;HHLG14g0081;HHLG20g0012;HHLG19g0775
GO:0005575	Cellular Component	GO:0043233	3	organelle lumen	4	0.0547945	208	0.0170004	0.0355729	0.0845729	HHLG13g1044;HHLG14g0081;HHLG20g0012;HHLG19g0775
GO:0005575	Cellular Component	GO:0070013	4	intracellular organelle lumen	4	0.0547945	208	0.0170004	0.0355729	0.0845729	HHLG13g1044;HHLG14g0081;HHLG20g0012;HHLG19g0775
GO:0005575	Cellular Component	GO:0030119	4	AP-type membrane coat adaptor complex	2	0.0273973	50	0.00408664	0.0357787	0.0845729	HHLG33g0681;HHLG34g0679
GO:0005575	Cellular Component	GO:0031974	2	membrane-enclosed lumen	4	0.0547945	210	0.0171639	0.0366482	0.0845729	HHLG13g1044;HHLG14g0081;HHLG20g0012;HHLG19g0775
GO:0005575	Cellular Component	GO:0030118	5	clathrin coat	2	0.0273973	55	0.0044953	0.0425579	0.0944279	HHLG33g0681;HHLG34g0679
GO:0005575	Cellular Component	GO:0031090	3	organelle membrane	5	0.0684932	322	0.0263179	0.0430172	0.0944279	HHLG48g0002;HHLG47g0004;HHLG20g0012;HHLG19g0775;HHLG30g0699

## Sheet: GO of divergent genes in B
GO analysis of the divergent expressed homoeologous genes in subgenome B.
GO ID (level1)	GO Term (level1)	GO ID	GO level	Description	GeneRatio (438)		BgRatio (16509)		pvalue	fdr	geneID
GO:0008150	Biological Process	GO:0008152	2	metabolic process	253	0.577626	7161	0.433763	6.20962e-10	3.26005e-07	HHLG20g0119;HHLG29g0392;HHLG25g0245;HHLG19g0666;HHLG30g0381;HHLG31g0649;HHLG37g0592;HHLG9g0068;HHLG33g0470;HHLG35g0133;HHLG26g0232;HHLG38g0367;HHLG2g0238;HHLG14g0595;HHLG35g0537;HHLG34g0466;HHLG17g0521;HHLG19g0143;HHLG20g0613;HHLG4g0880;HHLG13g0576;HHLG19g0657;HHLG37g0528;HHLG30g0527;HHLG4g0760;HHLG36g0191;HHLG38g0651;HHLG27g0544;HHLG20g0129;HHLG50g0503;HHLG29g0379;HHLG1g0281;HHLG49g0152;HHLG47g0…
GO:0008150	Biological Process	GO:0046483	4	heterocycle metabolic process	70	0.159817	1252	0.0758374	1.79921e-09	4.57846e-07	HHLG20g0119;HHLG29g0392;HHLG25g0245;HHLG19g0666;HHLG30g0381;HHLG13g0048;HHLG14g1023;HHLG15g0682;HHLG8g0404;HHLG7g0391;HHLG16g0707;HHLG34g0640;HHLG33g0639;HHLG48g0594;HHLG47g0569;HHLG41g0124;HHLG42g0044;HHLG27g0270;HHLG15g0892;HHLG28g0255;HHLG39g0532;HHLG40g0557;HHLG49g0377;HHLG50g0267;HHLG10g0680;HHLG9g0375;HHLG20g0152;HHLG19g0632;HHLG31g0002;HHLG16g0195;HHLG15g0130;HHLG2g0268;HHLG6g0671;HHLG5g04…
GO:0008150	Biological Process	GO:0044710	2	single-organism metabolic process	111	0.253425	2431	0.147253	2.61626e-09	4.57846e-07	HHLG31g0649;HHLG37g0592;HHLG9g0068;HHLG33g0470;HHLG35g0133;HHLG26g0232;HHLG38g0367;HHLG2g0238;HHLG14g0595;HHLG35g0537;HHLG34g0466;HHLG17g0521;HHLG19g0143;HHLG20g0613;HHLG4g0880;HHLG13g0576;HHLG19g0657;HHLG37g0528;HHLG30g0527;HHLG4g0760;HHLG36g0191;HHLG38g0651;HHLG27g0544;HHLG20g0129;HHLG50g0503;HHLG29g0379;HHLG1g0281;HHLG49g0152;HHLG47g0415;HHLG29g0641;HHLG28g0408;HHLG28g0535;HHLG32g0349;HHLG25g0…
GO:0008150	Biological Process	GO:0006725	4	cellular aromatic compound metabolic process	68	0.155251	1257	0.0761403	1.21039e-08	1.57854e-06	HHLG20g0119;HHLG29g0392;HHLG25g0245;HHLG19g0666;HHLG30g0381;HHLG13g0048;HHLG14g1023;HHLG15g0682;HHLG8g0404;HHLG7g0391;HHLG16g0707;HHLG34g0640;HHLG33g0639;HHLG48g0594;HHLG47g0569;HHLG41g0124;HHLG42g0044;HHLG27g0270;HHLG15g0892;HHLG28g0255;HHLG39g0532;HHLG40g0557;HHLG49g0377;HHLG50g0267;HHLG10g0680;HHLG9g0375;HHLG31g0002;HHLG16g0195;HHLG15g0130;HHLG2g0268;HHLG6g0671;HHLG5g0425;HHLG3g0552;HHLG4g0629…
GO:0008150	Biological Process	GO:1901360	4	organic cyclic compound metabolic process	70	0.159817	1318	0.0798352	1.50337e-08	1.57854e-06	HHLG20g0119;HHLG29g0392;HHLG25g0245;HHLG19g0666;HHLG30g0381;HHLG13g0048;HHLG14g1023;HHLG15g0682;HHLG8g0404;HHLG7g0391;HHLG16g0707;HHLG34g0640;HHLG33g0639;HHLG48g0594;HHLG47g0569;HHLG41g0124;HHLG42g0044;HHLG27g0270;HHLG15g0892;HHLG28g0255;HHLG39g0532;HHLG40g0557;HHLG49g0377;HHLG50g0267;HHLG10g0680;HHLG9g0375;HHLG20g0152;HHLG19g0632;HHLG31g0002;HHLG16g0195;HHLG15g0130;HHLG2g0268;HHLG6g0671;HHLG5g04…
GO:0008150	Biological Process	GO:0006259	5	DNA metabolic process	29	0.06621	359	0.0217457	1.09534e-07	9.58419e-06	HHLG15g0682;HHLG8g0404;HHLG7g0391;HHLG16g0707;HHLG27g0270;HHLG15g0892;HHLG29g0392;HHLG28g0255;HHLG30g0381;HHLG49g0377;HHLG50g0267;HHLG10g0680;HHLG9g0375;HHLG2g0268;HHLG6g0671;HHLG5g0425;HHLG5g0799;HHLG6g0297;HHLG19g0344;HHLG40g0129;HHLG48g0558;HHLG3g0213;HHLG4g0258;HHLG46g0617;HHLG45g0477;HHLG24g0422;HHLG23g0473;HHLG2g0522;HHLG1g0480
GO:0008150	Biological Process	GO:0006807	3	nitrogen compound metabolic process	84	0.191781	1818	0.110122	2.36752e-07	1.77564e-05	HHLG20g0119;HHLG29g0392;HHLG25g0245;HHLG19g0666;HHLG30g0381;HHLG13g0048;HHLG14g1023;HHLG15g0682;HHLG8g0404;HHLG7g0391;HHLG16g0707;HHLG34g0640;HHLG33g0639;HHLG48g0594;HHLG47g0569;HHLG9g1194;HHLG10g1168;HHLG41g0124;HHLG42g0044;HHLG27g0270;HHLG15g0892;HHLG28g0255;HHLG39g0532;HHLG40g0557;HHLG49g0377;HHLG50g0267;HHLG10g0680;HHLG9g0375;HHLG20g0152;HHLG19g0632;HHLG31g0002;HHLG16g0195;HHLG15g0130;HHLG2g0…
GO:0008150	Biological Process	GO:0055114	3	oxidation-reduction process	49	0.111872	859	0.0520322	3.59329e-07	2.3581e-05	HHLG31g0649;HHLG37g0592;HHLG9g0068;HHLG33g0470;HHLG35g0133;HHLG26g0232;HHLG38g0367;HHLG2g0238;HHLG14g0595;HHLG35g0537;HHLG34g0466;HHLG17g0521;HHLG19g0143;HHLG20g0613;HHLG4g0880;HHLG13g0576;HHLG19g0657;HHLG37g0528;HHLG30g0527;HHLG4g0760;HHLG36g0191;HHLG38g0651;HHLG27g0544;HHLG20g0129;HHLG50g0503;HHLG29g0379;HHLG1g0281;HHLG49g0152;HHLG47g0415;HHLG29g0641;HHLG28g0408;HHLG28g0535;HHLG32g0349;HHLG25g0…
GO:0008150	Biological Process	GO:0090304	5	nucleic acid metabolic process	44	0.100457	737	0.0446423	4.35475e-07	2.54027e-05	HHLG15g0682;HHLG8g0404;HHLG7g0391;HHLG16g0707;HHLG34g0640;HHLG33g0639;HHLG48g0594;HHLG47g0569;HHLG27g0270;HHLG15g0892;HHLG29g0392;HHLG28g0255;HHLG30g0381;HHLG39g0532;HHLG40g0557;HHLG49g0377;HHLG50g0267;HHLG10g0680;HHLG9g0375;HHLG31g0002;HHLG2g0268;HHLG6g0671;HHLG5g0425;HHLG3g0552;HHLG4g0629;HHLG5g0799;HHLG6g0297;HHLG31g0447;HHLG4g0498;HHLG19g0344;HHLG40g0129;HHLG48g0558;HHLG3g0213;HHLG4g0258;HHLG…
GO:0008150	Biological Process	GO:0006281	6	DNA repair	19	0.043379	191	0.0115694	8.18978e-07	4.29963e-05	HHLG27g0270;HHLG15g0892;HHLG29g0392;HHLG28g0255;HHLG30g0381;HHLG10g0680;HHLG9g0375;HHLG5g0799;HHLG6g0297;HHLG24g0422;HHLG23g0473;HHLG3g0213;HHLG2g0522;HHLG1g0480;HHLG8g0404;HHLG7g0391;HHLG4g0258;HHLG49g0377;HHLG50g0267
GO:0008150	Biological Process	GO:0006974	5	cellular response to DNA damage stimulus	19	0.043379	197	0.0119329	1.31129e-06	6.25845e-05	HHLG27g0270;HHLG15g0892;HHLG29g0392;HHLG28g0255;HHLG30g0381;HHLG10g0680;HHLG9g0375;HHLG5g0799;HHLG6g0297;HHLG24g0422;HHLG23g0473;HHLG3g0213;HHLG2g0522;HHLG1g0480;HHLG8g0404;HHLG7g0391;HHLG4g0258;HHLG49g0377;HHLG50g0267
GO:0008150	Biological Process	GO:0033554	4	cellular response to stress	19	0.043379	209	0.0126598	3.1756e-06	0.000138932	HHLG27g0270;HHLG15g0892;HHLG29g0392;HHLG28g0255;HHLG30g0381;HHLG10g0680;HHLG9g0375;HHLG5g0799;HHLG6g0297;HHLG24g0422;HHLG23g0473;HHLG3g0213;HHLG2g0522;HHLG1g0480;HHLG8g0404;HHLG7g0391;HHLG4g0258;HHLG49g0377;HHLG50g0267
GO:0008150	Biological Process	GO:0006139	4	nucleobase-containing compound metabolic process	57	0.130137	1153	0.0698407	3.78187e-06	0.00015273	HHLG20g0119;HHLG29g0392;HHLG25g0245;HHLG19g0666;HHLG30g0381;HHLG13g0048;HHLG14g1023;HHLG15g0682;HHLG8g0404;HHLG7g0391;HHLG16g0707;HHLG34g0640;HHLG33g0639;HHLG48g0594;HHLG47g0569;HHLG27g0270;HHLG15g0892;HHLG28g0255;HHLG39g0532;HHLG40g0557;HHLG49g0377;HHLG50g0267;HHLG10g0680;HHLG9g0375;HHLG31g0002;HHLG16g0195;HHLG15g0130;HHLG2g0268;HHLG6g0671;HHLG5g0425;HHLG3g0552;HHLG4g0629;HHLG5g0799;HHLG6g0297;H…
GO:0008150	Biological Process	GO:0034641	4	cellular nitrogen compound metabolic process	71	0.1621	1591	0.0963717	8.26763e-06	0.000310036	HHLG20g0119;HHLG29g0392;HHLG25g0245;HHLG19g0666;HHLG30g0381;HHLG13g0048;HHLG14g1023;HHLG15g0682;HHLG8g0404;HHLG7g0391;HHLG16g0707;HHLG34g0640;HHLG33g0639;HHLG48g0594;HHLG47g0569;HHLG41g0124;HHLG42g0044;HHLG27g0270;HHLG15g0892;HHLG28g0255;HHLG39g0532;HHLG40g0557;HHLG49g0377;HHLG50g0267;HHLG10g0680;HHLG9g0375;HHLG31g0002;HHLG16g0195;HHLG15g0130;HHLG2g0268;HHLG6g0671;HHLG5g0425;HHLG3g0552;HHLG4g0629…
GO:0008150	Biological Process	GO:0006950	3	response to stress	27	0.0616438	403	0.0244109	1.06286e-05	0.000372	HHLG45g0414;HHLG46g0547;HHLG27g0270;HHLG15g0892;HHLG29g0392;HHLG28g0255;HHLG30g0381;HHLG10g0680;HHLG9g0375;HHLG28g0408;HHLG27g0405;HHLG5g0799;HHLG6g0297;HHLG49g0156;HHLG50g0499;HHLG27g0275;HHLG28g0261;HHLG24g0422;HHLG23g0473;HHLG3g0213;HHLG2g0522;HHLG1g0480;HHLG8g0404;HHLG7g0391;HHLG4g0258;HHLG49g0377;HHLG50g0267
GO:0008150	Biological Process	GO:0019439	5	aromatic compound catabolic process	8	0.0182648	46	0.00278636	2.48004e-05	0.000765896	HHLG6g0671;HHLG5g0425;HHLG10g0216;HHLG9g0801;HHLG19g0221;HHLG20g0536;HHLG4g0880;HHLG3g0792
GO:0008150	Biological Process	GO:0044270	5	cellular nitrogen compound catabolic process	8	0.0182648	46	0.00278636	2.48004e-05	0.000765896	HHLG6g0671;HHLG5g0425;HHLG10g0216;HHLG9g0801;HHLG19g0221;HHLG20g0536;HHLG4g0880;HHLG3g0792
GO:0008150	Biological Process	GO:0019752	6	carboxylic acid metabolic process	26	0.0593607	407	0.0246532	3.50258e-05	0.00102159	HHLG34g0640;HHLG33g0639;HHLG48g0594;HHLG47g0569;HHLG9g1194;HHLG10g1168;HHLG3g0552;HHLG4g0629;HHLG50g0308;HHLG49g0211;HHLG19g0657;HHLG20g0129;HHLG33g0415;HHLG34g0243;HHLG31g0649;HHLG32g0349;HHLG24g0232;HHLG23g0246;HHLG50g0503;HHLG49g0152;HHLG36g0206;HHLG35g0522;HHLG2g0238;HHLG17g0521;HHLG1g0281;HHLG18g0214
GO:0008150	Biological Process	GO:0046700	5	heterocycle catabolic process	8	0.0182648	51	0.00308922	5.38973e-05	0.00148927	HHLG6g0671;HHLG5g0425;HHLG10g0216;HHLG9g0801;HHLG19g0221;HHLG20g0536;HHLG4g0880;HHLG3g0792
GO:0008150	Biological Process	GO:0006082	4	organic acid metabolic process	26	0.0593607	423	0.0256224	6.66327e-05	0.00166582	HHLG34g0640;HHLG33g0639;HHLG48g0594;HHLG47g0569;HHLG9g1194;HHLG10g1168;HHLG3g0552;HHLG4g0629;HHLG50g0308;HHLG49g0211;HHLG19g0657;HHLG20g0129;HHLG33g0415;HHLG34g0243;HHLG31g0649;HHLG32g0349;HHLG24g0232;HHLG23g0246;HHLG50g0503;HHLG49g0152;HHLG36g0206;HHLG35g0522;HHLG2g0238;HHLG17g0521;HHLG1g0281;HHLG18g0214
GO:0008150	Biological Process	GO:0043436	5	oxoacid metabolic process	26	0.0593607	423	0.0256224	6.66327e-05	0.00166582	HHLG34g0640;HHLG33g0639;HHLG48g0594;HHLG47g0569;HHLG9g1194;HHLG10g1168;HHLG3g0552;HHLG4g0629;HHLG50g0308;HHLG49g0211;HHLG19g0657;HHLG20g0129;HHLG33g0415;HHLG34g0243;HHLG31g0649;HHLG32g0349;HHLG24g0232;HHLG23g0246;HHLG50g0503;HHLG49g0152;HHLG36g0206;HHLG35g0522;HHLG2g0238;HHLG17g0521;HHLG1g0281;HHLG18g0214
GO:0008150	Biological Process	GO:1901361	5	organic cyclic compound catabolic process	8	0.0182648	53	0.00321037	7.16252e-05	0.00170924	HHLG6g0671;HHLG5g0425;HHLG10g0216;HHLG9g0801;HHLG19g0221;HHLG20g0536;HHLG4g0880;HHLG3g0792
GO:0008150	Biological Process	GO:0006778	5	porphyrin-containing compound metabolic process	5	0.0114155	20	0.00121146	0.000143261	0.00327009	HHLG41g0124;HHLG42g0044;HHLG15g0416;HHLG4g0880;HHLG3g0792
GO:0008150	Biological Process	GO:0006284	7	base-excision repair	4	0.00913242	12	0.000726876	0.000204253	0.00446803	HHLG5g0799;HHLG15g0892;HHLG6g0297;HHLG28g0255
GO:0008150	Biological Process	GO:0042168	4	heme metabolic process	4	0.00913242	13	0.000787449	0.000288868	0.00606623	HHLG41g0124;HHLG42g0044;HHLG4g0880;HHLG3g0792
GO:0008150	Biological Process	GO:0006289	7	nucleotide-excision repair	5	0.0114155	24	0.00145375	0.000359835	0.00658433	HHLG27g0270;HHLG15g0892;HHLG29g0392;HHLG28g0255;HHLG30g0381
GO:0008150	Biological Process	GO:0015696	6	ammonium transport	4	0.00913242	14	0.000848022	0.000395974	0.00658433	HHLG25g0747;HHLG39g0136;HHLG40g0144;HHLG26g0754
GO:0008150	Biological Process	GO:0006520	4	cellular amino acid metabolic process	16	0.0365297	232	0.0140529	0.000484818	0.00658433	HHLG34g0640;HHLG33g0639;HHLG48g0594;HHLG47g0569;HHLG9g1194;HHLG10g1168;HHLG3g0552;HHLG4g0629;HHLG50g0308;HHLG49g0211;HHLG19g0657;HHLG20g0129;HHLG33g0415;HHLG34g0243;HHLG24g0232;HHLG23g0246
GO:0008150	Biological Process	GO:0042254	5	ribosome biogenesis	7	0.0159817	54	0.00327094	0.000532095	0.00658433	HHLG30g0688;HHLG48g0321;HHLG9g1038;HHLG29g0721;HHLG47g0307;HHLG10g1000;HHLG31g0447
GO:0008150	Biological Process	GO:0009064	6	glutamine family amino acid metabolic process	6	0.0136986	40	0.00242292	0.000601939	0.00658433	HHLG9g1194;HHLG10g1168;HHLG50g0308;HHLG49g0211;HHLG24g0232;HHLG23g0246
GO:0008150	Biological Process	GO:0044281	3	small molecule metabolic process	40	0.0913242	879	0.0532437	0.000626364	0.00658433	HHLG13g0048;HHLG14g1023;HHLG34g0640;HHLG33g0639;HHLG48g0594;HHLG47g0569;HHLG9g1194;HHLG10g1168;HHLG16g0195;HHLG15g0130;HHLG3g0552;HHLG4g0629;HHLG50g0308;HHLG49g0211;HHLG34g0017;HHLG33g0016;HHLG19g0657;HHLG20g0129;HHLG33g0415;HHLG34g0243;HHLG31g0649;HHLG32g0349;HHLG34g0714;HHLG33g0746;HHLG24g0232;HHLG23g0246;HHLG48g0453;HHLG47g0435;HHLG50g0503;HHLG49g0152;HHLG37g0592;HHLG38g0651;HHLG36g0206;HHLG35…
GO:0008150	Biological Process	GO:0000288	8	nuclear-transcribed mRNA catabolic process, deadenylation-dependent decay	2	0.00456621	2	0.000121146	0.000702329	0.00658433	HHLG19g0221;HHLG20g0536
GO:0008150	Biological Process	GO:0000290	8	deadenylation-dependent decapping of nuclear-transcribed mRNA	2	0.00456621	2	0.000121146	0.000702329	0.00658433	HHLG19g0221;HHLG20g0536
GO:0008150	Biological Process	GO:0000956	7	nuclear-transcribed mRNA catabolic process	2	0.00456621	2	0.000121146	0.000702329	0.00658433	HHLG19g0221;HHLG20g0536
GO:0008150	Biological Process	GO:0001990	5	regulation of systemic arterial blood pressure by hormone	2	0.00456621	2	0.000121146	0.000702329	0.00658433	HHLG25g0331;HHLG26g0315
GO:0008150	Biological Process	GO:0003044	6	regulation of systemic arterial blood pressure mediated by a chemical signal	2	0.00456621	2	0.000121146	0.000702329	0.00658433	HHLG25g0331;HHLG26g0315
GO:0008150	Biological Process	GO:0003073	5	regulation of systemic arterial blood pressure	2	0.00456621	2	0.000121146	0.000702329	0.00658433	HHLG25g0331;HHLG26g0315
GO:0008150	Biological Process	GO:0003081	6	regulation of systemic arterial blood pressure by renin-angiotensin	2	0.00456621	2	0.000121146	0.000702329	0.00658433	HHLG25g0331;HHLG26g0315
GO:0008150	Biological Process	GO:0006014	6	D-ribose metabolic process	2	0.00456621	2	0.000121146	0.000702329	0.00658433	HHLG34g0714;HHLG33g0746
GO:0008150	Biological Process	GO:0006145	7	purine nucleobase catabolic process	2	0.00456621	2	0.000121146	0.000702329	0.00658433	HHLG10g0216;HHLG9g0801
GO:0008150	Biological Process	GO:0006147	8	guanine catabolic process	2	0.00456621	2	0.000121146	0.000702329	0.00658433	HHLG10g0216;HHLG9g0801
GO:0008150	Biological Process	GO:0006231	9	dTMP biosynthetic process	2	0.00456621	2	0.000121146	0.000702329	0.00658433	HHLG13g0048;HHLG14g1023
GO:0008150	Biological Process	GO:0006772	6	thiamine metabolic process	2	0.00456621	2	0.000121146	0.000702329	0.00658433	HHLG48g0453;HHLG47g0435
GO:0008150	Biological Process	GO:0009157	8	deoxyribonucleoside monophosphate biosynthetic process	2	0.00456621	2	0.000121146	0.000702329	0.00658433	HHLG13g0048;HHLG14g1023
GO:0008150	Biological Process	GO:0009176	8	pyrimidine deoxyribonucleoside monophosphate metabolic process	2	0.00456621	2	0.000121146	0.000702329	0.00658433	HHLG13g0048;HHLG14g1023
GO:0008150	Biological Process	GO:0009177	9	pyrimidine deoxyribonucleoside monophosphate biosynthetic process	2	0.00456621	2	0.000121146	0.000702329	0.00658433	HHLG13g0048;HHLG14g1023
GO:0008150	Biological Process	GO:0017187	8	peptidyl-glutamic acid carboxylation	2	0.00456621	2	0.000121146	0.000702329	0.00658433	HHLG19g0598;HHLG20g0180
GO:0008150	Biological Process	GO:0018214	7	protein carboxylation	2	0.00456621	2	0.000121146	0.000702329	0.00658433	HHLG19g0598;HHLG20g0180
GO:0008150	Biological Process	GO:0042167	5	heme catabolic process	2	0.00456621	2	0.000121146	0.000702329	0.00658433	HHLG4g0880;HHLG3g0792
GO:0008150	Biological Process	GO:0042723	5	thiamine-containing compound metabolic process	2	0.00456621	2	0.000121146	0.000702329	0.00658433	HHLG48g0453;HHLG47g0435
GO:0008150	Biological Process	GO:0046073	8	dTMP metabolic process	2	0.00456621	2	0.000121146	0.000702329	0.00658433	HHLG13g0048;HHLG14g1023
GO:0008150	Biological Process	GO:0046098	7	guanine metabolic process	2	0.00456621	2	0.000121146	0.000702329	0.00658433	HHLG10g0216;HHLG9g0801
GO:0008150	Biological Process	GO:0046113	6	nucleobase catabolic process	2	0.00456621	2	0.000121146	0.000702329	0.00658433	HHLG10g0216;HHLG9g0801
GO:0008150	Biological Process	GO:0046149	4	pigment catabolic process	2	0.00456621	2	0.000121146	0.000702329	0.00658433	HHLG4g0880;HHLG3g0792
GO:0008150	Biological Process	GO:0050886	4	endocrine process	2	0.00456621	2	0.000121146	0.000702329	0.00658433	HHLG25g0331;HHLG26g0315
GO:0008150	Biological Process	GO:0072523	6	purine-containing compound catabolic process	2	0.00456621	2	0.000121146	0.000702329	0.00658433	HHLG10g0216;HHLG9g0801
GO:0008150	Biological Process	GO:1901605	5	alpha-amino acid metabolic process	10	0.0228311	113	0.00684475	0.000848744	0.00781738	HHLG9g1194;HHLG10g1168;HHLG50g0308;HHLG49g0211;HHLG19g0657;HHLG20g0129;HHLG33g0415;HHLG34g0243;HHLG24g0232;HHLG23g0246
GO:0008150	Biological Process	GO:0008217	4	regulation of blood pressure	4	0.00913242	17	0.00102974	0.000883847	0.00800033	HHLG23g0296;HHLG24g0286;HHLG25g0331;HHLG26g0315
GO:0008150	Biological Process	GO:0033013	5	tetrapyrrole metabolic process	5	0.0114155	30	0.00181719	0.00105847	0.0094186	HHLG41g0124;HHLG42g0044;HHLG15g0416;HHLG4g0880;HHLG3g0792
GO:0008150	Biological Process	GO:0042440	3	pigment metabolic process	4	0.00913242	18	0.00109031	0.00111274	0.00973648	HHLG41g0124;HHLG42g0044;HHLG4g0880;HHLG3g0792
GO:0008150	Biological Process	GO:0022613	4	ribonucleoprotein complex biogenesis	7	0.0159817	62	0.00375553	0.00123228	0.0106057	HHLG30g0688;HHLG48g0321;HHLG9g1038;HHLG29g0721;HHLG47g0307;HHLG10g1000;HHLG31g0447
GO:0008150	Biological Process	GO:0009162	7	deoxyribonucleoside monophosphate metabolic process	2	0.00456621	3	0.000181719	0.00206988	0.0175272	HHLG13g0048;HHLG14g1023
GO:0008150	Biological Process	GO:0040007	2	growth	8	0.0182648	88	0.00533043	0.00232072	0.0193393	HHLG45g0414;HHLG46g0547;HHLG4g0437;HHLG33g0069;HHLG24g0722;HHLG34g0041;HHLG23g0725;HHLG3g0391
GO:0008150	Biological Process	GO:0071704	3	organic substance metabolic process	183	0.417808	5858	0.354837	0.00331469	0.0271908	HHLG20g0119;HHLG29g0392;HHLG25g0245;HHLG19g0666;HHLG30g0381;HHLG13g0048;HHLG14g1023;HHLG15g0682;HHLG8g0404;HHLG7g0391;HHLG16g0707;HHLG34g0640;HHLG33g0639;HHLG48g0594;HHLG47g0569;HHLG9g1194;HHLG10g1168;HHLG41g0124;HHLG42g0044;HHLG27g0270;HHLG15g0892;HHLG28g0255;HHLG39g0532;HHLG40g0557;HHLG31g0556;HHLG32g0591;HHLG49g0377;HHLG50g0267;HHLG19g0735;HHLG20g0053;HHLG10g0680;HHLG9g0375;HHLG20g0152;HHLG19g…
GO:0008150	Biological Process	GO:0009084	7	glutamine family amino acid biosynthetic process	4	0.00913242	24	0.00145375	0.00340765	0.0275233	HHLG9g1194;HHLG10g1168;HHLG24g0232;HHLG23g0246
GO:0008150	Biological Process	GO:0006144	6	purine nucleobase metabolic process	2	0.00456621	4	0.000242292	0.00406703	0.0280946	HHLG10g0216;HHLG9g0801
GO:0008150	Biological Process	GO:0006402	6	mRNA catabolic process	2	0.00456621	4	0.000242292	0.00406703	0.0280946	HHLG19g0221;HHLG20g0536
GO:0008150	Biological Process	GO:0006433		prolyl-tRNA aminoacylation	2	0.00456621	4	0.000242292	0.00406703	0.0280946	HHLG34g0640;HHLG33g0639
GO:0008150	Biological Process	GO:0006525	7	arginine metabolic process	2	0.00456621	4	0.000242292	0.00406703	0.0280946	HHLG9g1194;HHLG10g1168
GO:0008150	Biological Process	GO:0006526	8	arginine biosynthetic process	2	0.00456621	4	0.000242292	0.00406703	0.0280946	HHLG9g1194;HHLG10g1168
GO:0008150	Biological Process	GO:0009221	8	pyrimidine deoxyribonucleotide biosynthetic process	2	0.00456621	4	0.000242292	0.00406703	0.0280946	HHLG13g0048;HHLG14g1023
GO:0008150	Biological Process	GO:0009263	6	deoxyribonucleotide biosynthetic process	2	0.00456621	4	0.000242292	0.00406703	0.0280946	HHLG13g0048;HHLG14g1023
GO:0008150	Biological Process	GO:0009265	7	2'-deoxyribonucleotide biosynthetic process	2	0.00456621	4	0.000242292	0.00406703	0.0280946	HHLG13g0048;HHLG14g1023
GO:0008150	Biological Process	GO:0046385	6	deoxyribose phosphate biosynthetic process	2	0.00456621	4	0.000242292	0.00406703	0.0280946	HHLG13g0048;HHLG14g1023
GO:0008150	Biological Process	GO:0046653	6	tetrahydrofolate metabolic process	2	0.00456621	4	0.000242292	0.00406703	0.0280946	HHLG33g0415;HHLG34g0243
GO:0008150	Biological Process	GO:0046654	7	tetrahydrofolate biosynthetic process	2	0.00456621	4	0.000242292	0.00406703	0.0280946	HHLG33g0415;HHLG34g0243
GO:0008150	Biological Process	GO:0008652	5	cellular amino acid biosynthetic process	6	0.0136986	58	0.00351324	0.00425409	0.0281978	HHLG9g1194;HHLG10g1168;HHLG33g0415;HHLG34g0243;HHLG24g0232;HHLG23g0246
GO:0008150	Biological Process	GO:1901607	6	alpha-amino acid biosynthetic process	6	0.0136986	58	0.00351324	0.00425409	0.0281978	HHLG9g1194;HHLG10g1168;HHLG33g0415;HHLG34g0243;HHLG24g0232;HHLG23g0246
GO:0008150	Biological Process	GO:0000723	6	telomere maintenance	3	0.00684932	13	0.000787449	0.00435053	0.0281978	HHLG2g0268;HHLG3g0213;HHLG4g0258
GO:0008150	Biological Process	GO:0032200	6	telomere organization	3	0.00684932	13	0.000787449	0.00435053	0.0281978	HHLG2g0268;HHLG3g0213;HHLG4g0258
GO:0008150	Biological Process	GO:0060249	5	anatomical structure homeostasis	3	0.00684932	13	0.000787449	0.00435053	0.0281978	HHLG2g0268;HHLG3g0213;HHLG4g0258
GO:0008150	Biological Process	GO:0043414	4	macromolecule methylation	7	0.0159817	78	0.0047247	0.00461282	0.0295333	HHLG19g0735;HHLG20g0053;HHLG46g0617;HHLG45g0477;HHLG39g0510;HHLG40g0537;HHLG4g0498
GO:0008150	Biological Process	GO:0030334	5	regulation of cell migration	4	0.00913242	27	0.00163547	0.0052867	0.0326532	HHLG16g0316;HHLG15g0350;HHLG46g0653;HHLG45g0631
GO:0008150	Biological Process	GO:0051270	4	regulation of cellular component movement	4	0.00913242	27	0.00163547	0.0052867	0.0326532	HHLG16g0316;HHLG15g0350;HHLG46g0653;HHLG45g0631
GO:0008150	Biological Process	GO:2000145	4	regulation of cell motility	4	0.00913242	27	0.00163547	0.0052867	0.0326532	HHLG16g0316;HHLG15g0350;HHLG46g0653;HHLG45g0631
GO:0008150	Biological Process	GO:0001510	5	RNA methylation	3	0.00684932	14	0.000848022	0.00542904	0.0331424	HHLG39g0510;HHLG40g0537;HHLG4g0498
GO:0008150	Biological Process	GO:0016053	5	organic acid biosynthetic process	8	0.0182648	103	0.00623902	0.00609644	0.0363708	HHLG9g1194;HHLG10g1168;HHLG33g0415;HHLG34g0243;HHLG24g0232;HHLG23g0246;HHLG36g0206;HHLG35g0522
GO:0008150	Biological Process	GO:0046394	6	carboxylic acid biosynthetic process	8	0.0182648	103	0.00623902	0.00609644	0.0363708	HHLG9g1194;HHLG10g1168;HHLG33g0415;HHLG34g0243;HHLG24g0232;HHLG23g0246;HHLG36g0206;HHLG35g0522
GO:0008150	Biological Process	GO:0002526	6	acute inflammatory response	2	0.00456621	5	0.000302865	0.00665955	0.0371943	HHLG49g0156;HHLG50g0499
GO:0008150	Biological Process	GO:0006783	5	heme biosynthetic process	2	0.00456621	5	0.000302865	0.00665955	0.0371943	HHLG41g0124;HHLG42g0044
GO:0008150	Biological Process	GO:0006953	7	acute-phase response	2	0.00456621	5	0.000302865	0.00665955	0.0371943	HHLG49g0156;HHLG50g0499
GO:0008150	Biological Process	GO:0009219	7	pyrimidine deoxyribonucleotide metabolic process	2	0.00456621	5	0.000302865	0.00665955	0.0371943	HHLG13g0048;HHLG14g1023
GO:0008150	Biological Process	GO:0009394	6	2'-deoxyribonucleotide metabolic process	2	0.00456621	5	0.000302865	0.00665955	0.0371943	HHLG13g0048;HHLG14g1023
GO:0008150	Biological Process	GO:0019692	5	deoxyribose phosphate metabolic process	2	0.00456621	5	0.000302865	0.00665955	0.0371943	HHLG13g0048;HHLG14g1023
GO:0008150	Biological Process	GO:0034655	5	nucleobase-containing compound catabolic process	4	0.00913242	29	0.00175662	0.00686302	0.0379272	HHLG6g0671;HHLG5g0425;HHLG19g0221;HHLG20g0536
GO:0008150	Biological Process	GO:0032259	3	methylation	7	0.0159817	87	0.00526985	0.00833632	0.0455893	HHLG19g0735;HHLG20g0053;HHLG46g0617;HHLG45g0477;HHLG39g0510;HHLG40g0537;HHLG4g0498
GO:0008150	Biological Process	GO:1901564	4	organonitrogen compound metabolic process	39	0.0890411	993	0.060149	0.00923855	0.0500025	HHLG13g0048;HHLG14g1023;HHLG34g0640;HHLG33g0639;HHLG48g0594;HHLG47g0569;HHLG9g1194;HHLG10g1168;HHLG41g0124;HHLG42g0044;HHLG20g0152;HHLG19g0632;HHLG3g0552;HHLG4g0629;HHLG50g0308;HHLG49g0211;HHLG34g0017;HHLG33g0016;HHLG19g0657;HHLG20g0129;HHLG19g0746;HHLG20g0040;HHLG15g0416;HHLG33g0415;HHLG34g0243;HHLG24g0232;HHLG23g0246;HHLG48g0453;HHLG47g0435;HHLG2g0960;HHLG1g0558;HHLG6g0089;HHLG5g1001;HHLG10g021…
GO:0008150	Biological Process	GO:0006401	6	RNA catabolic process	2	0.00456621	6	0.000363438	0.0098146	0.0505163	HHLG19g0221;HHLG20g0536
GO:0008150	Biological Process	GO:0006432		phenylalanyl-tRNA aminoacylation	2	0.00456621	6	0.000363438	0.0098146	0.0505163	HHLG48g0594;HHLG47g0569
GO:0008150	Biological Process	GO:0009186	7	deoxyribonucleoside diphosphate metabolic process	2	0.00456621	6	0.000363438	0.0098146	0.0505163	HHLG37g0592;HHLG38g0651
GO:0008150	Biological Process	GO:0009405	4	pathogenesis	2	0.00456621	6	0.000363438	0.0098146	0.0505163	HHLG19g0735;HHLG20g0053
GO:0008150	Biological Process	GO:0019321	5	pentose metabolic process	2	0.00456621	6	0.000363438	0.0098146	0.0505163	HHLG34g0714;HHLG33g0746
GO:0008150	Biological Process	GO:0006418		tRNA aminoacylation for protein translation	6	0.0136986	70	0.00424011	0.0105776	0.0539147	HHLG34g0640;HHLG33g0639;HHLG48g0594;HHLG47g0569;HHLG3g0552;HHLG4g0629
GO:0008150	Biological Process	GO:0040012	3	regulation of locomotion	4	0.00913242	33	0.00199891	0.0108825	0.0549355	HHLG16g0316;HHLG15g0350;HHLG46g0653;HHLG45g0631
GO:0008150	Biological Process	GO:0006631	5	fatty acid metabolic process	6	0.0136986	71	0.00430068	0.011303	0.0559818	HHLG36g0206;HHLG35g0522;HHLG2g0238;HHLG17g0521;HHLG1g0281;HHLG18g0214
GO:0008150	Biological Process	GO:1901565	5	organonitrogen compound catabolic process	6	0.0136986	71	0.00430068	0.011303	0.0559818	HHLG19g0657;HHLG20g0129;HHLG10g0216;HHLG9g0801;HHLG4g0880;HHLG3g0792
GO:0008150	Biological Process	GO:0044248	4	cellular catabolic process	17	0.0388128	348	0.0210794	0.0118664	0.0577888	HHLG31g0556;HHLG32g0591;HHLG6g0671;HHLG5g0425;HHLG19g0657;HHLG20g0129;HHLG42g0458;HHLG46g0518;HHLG15g0536;HHLG41g0422;HHLG45g0386;HHLG10g0216;HHLG9g0801;HHLG19g0221;HHLG20g0536;HHLG4g0880;HHLG3g0792
GO:0008150	Biological Process	GO:0043038	5	amino acid activation	6	0.0136986	72	0.00436126	0.0120629	0.0577888	HHLG34g0640;HHLG33g0639;HHLG48g0594;HHLG47g0569;HHLG3g0552;HHLG4g0629
GO:0008150	Biological Process	GO:0043039	6	tRNA aminoacylation	6	0.0136986	72	0.00436126	0.0120629	0.0577888	HHLG34g0640;HHLG33g0639;HHLG48g0594;HHLG47g0569;HHLG3g0552;HHLG4g0629
GO:0008150	Biological Process	GO:0044237	3	cellular metabolic process	142	0.324201	4540	0.275002	0.0121081	0.0577888	HHLG20g0119;HHLG29g0392;HHLG25g0245;HHLG19g0666;HHLG30g0381;HHLG13g0048;HHLG14g1023;HHLG15g0682;HHLG8g0404;HHLG7g0391;HHLG16g0707;HHLG34g0640;HHLG33g0639;HHLG48g0594;HHLG47g0569;HHLG9g1194;HHLG10g1168;HHLG41g0124;HHLG42g0044;HHLG27g0270;HHLG15g0892;HHLG28g0255;HHLG39g0532;HHLG40g0557;HHLG31g0556;HHLG32g0591;HHLG49g0377;HHLG50g0267;HHLG19g0735;HHLG20g0053;HHLG10g0680;HHLG9g0375;HHLG20g0152;HHLG19g…
GO:0008150	Biological Process	GO:0006561	6	proline biosynthetic process	2	0.00456621	7	0.000424011	0.0135006	0.0616333	HHLG24g0232;HHLG23g0246
GO:0008150	Biological Process	GO:0009262	5	deoxyribonucleotide metabolic process	2	0.00456621	7	0.000424011	0.0135006	0.0616333	HHLG13g0048;HHLG14g1023
GO:0008150	Biological Process	GO:0016539	8	intein-mediated protein splicing	2	0.00456621	7	0.000424011	0.0135006	0.0616333	HHLG46g0350;HHLG45g0172
GO:0008150	Biological Process	GO:0018200	8	peptidyl-glutamic acid modification	2	0.00456621	7	0.000424011	0.0135006	0.0616333	HHLG19g0598;HHLG20g0180
GO:0008150	Biological Process	GO:0030908	7	protein splicing	2	0.00456621	7	0.000424011	0.0135006	0.0616333	HHLG46g0350;HHLG45g0172
GO:0008150	Biological Process	GO:0006399	8	tRNA metabolic process	8	0.0182648	120	0.00726876	0.0146543	0.0663234	HHLG34g0640;HHLG33g0639;HHLG48g0594;HHLG47g0569;HHLG39g0532;HHLG40g0557;HHLG3g0552;HHLG4g0629
GO:0008150	Biological Process	GO:0006787	6	porphyrin-containing compound catabolic process	2	0.00456621	8	0.000484584	0.0176874	0.0767427	HHLG4g0880;HHLG3g0792
GO:0008150	Biological Process	GO:0031099	4	regeneration	2	0.00456621	8	0.000484584	0.0176874	0.0767427	HHLG45g0414;HHLG46g0547
GO:0008150	Biological Process	GO:0033015	6	tetrapyrrole catabolic process	2	0.00456621	8	0.000484584	0.0176874	0.0767427	HHLG4g0880;HHLG3g0792
GO:0008150	Biological Process	GO:0042246	4	tissue regeneration	2	0.00456621	8	0.000484584	0.0176874	0.0767427	HHLG45g0414;HHLG46g0547
GO:0008150	Biological Process	GO:0048589	3	developmental growth	2	0.00456621	8	0.000484584	0.0176874	0.0767427	HHLG45g0414;HHLG46g0547
GO:0008150	Biological Process	GO:0044238	3	primary metabolic process	170	0.388128	5614	0.340057	0.0185141	0.0796712	HHLG20g0119;HHLG29g0392;HHLG25g0245;HHLG19g0666;HHLG30g0381;HHLG13g0048;HHLG14g1023;HHLG15g0682;HHLG8g0404;HHLG7g0391;HHLG16g0707;HHLG34g0640;HHLG33g0639;HHLG48g0594;HHLG47g0569;HHLG9g1194;HHLG10g1168;HHLG27g0270;HHLG15g0892;HHLG28g0255;HHLG39g0532;HHLG40g0557;HHLG49g0377;HHLG50g0267;HHLG19g0735;HHLG20g0053;HHLG10g0680;HHLG9g0375;HHLG20g0152;HHLG19g0632;HHLG31g0002;HHLG16g0195;HHLG15g0130;HHLG2g0…
GO:0008150	Biological Process	GO:0034660	7	ncRNA metabolic process	9	0.0205479	153	0.00926767	0.0209824	0.0895592	HHLG34g0640;HHLG33g0639;HHLG48g0594;HHLG47g0569;HHLG39g0532;HHLG40g0557;HHLG3g0552;HHLG4g0629;HHLG31g0447
GO:0008150	Biological Process	GO:0006779	6	porphyrin-containing compound biosynthetic process	2	0.00456621	9	0.000545157	0.0223458	0.0909421	HHLG41g0124;HHLG42g0044
GO:0008150	Biological Process	GO:0009129	7	pyrimidine nucleoside monophosphate metabolic process	2	0.00456621	9	0.000545157	0.0223458	0.0909421	HHLG13g0048;HHLG14g1023
GO:0008150	Biological Process	GO:0009130	8	pyrimidine nucleoside monophosphate biosynthetic process	2	0.00456621	9	0.000545157	0.0223458	0.0909421	HHLG13g0048;HHLG14g1023
GO:0008150	Biological Process	GO:0046836	6	glycolipid transport	2	0.00456621	9	0.000545157	0.0223458	0.0909421	HHLG32g0870;HHLG31g0271
GO:0008150	Biological Process	GO:0051187	5	cofactor catabolic process	2	0.00456621	9	0.000545157	0.0223458	0.0909421	HHLG4g0880;HHLG3g0792
GO:0008150	Biological Process	GO:1901264	6	carbohydrate derivative transport	2	0.00456621	9	0.000545157	0.0223458	0.0909421	HHLG32g0870;HHLG31g0271
GO:0008150	Biological Process	GO:0003013	4	circulatory system process	6	0.0136986	85	0.00514871	0.0254172	0.101863	HHLG23g0296;HHLG24g0286;HHLG37g0821;HHLG38g0807;HHLG25g0331;HHLG26g0315
GO:0008150	Biological Process	GO:0008015	5	blood circulation	6	0.0136986	85	0.00514871	0.0254172	0.101863	HHLG23g0296;HHLG24g0286;HHLG37g0821;HHLG38g0807;HHLG25g0331;HHLG26g0315
GO:0008150	Biological Process	GO:0006625	6	protein targeting to peroxisome	2	0.00456621	10	0.00060573	0.027448	0.102605	HHLG9g0257;HHLG10g0804
GO:0008150	Biological Process	GO:0006766	4	vitamin metabolic process	2	0.00456621	10	0.00060573	0.027448	0.102605	HHLG48g0453;HHLG47g0435
GO:0008150	Biological Process	GO:0006767	5	water-soluble vitamin metabolic process	2	0.00456621	10	0.00060573	0.027448	0.102605	HHLG48g0453;HHLG47g0435
GO:0008150	Biological Process	GO:0009112	5	nucleobase metabolic process	2	0.00456621	10	0.00060573	0.027448	0.102605	HHLG10g0216;HHLG9g0801
GO:0008150	Biological Process	GO:0043574	5	peroxisomal transport	2	0.00456621	10	0.00060573	0.027448	0.102605	HHLG9g0257;HHLG10g0804
GO:0008150	Biological Process	GO:0046148	4	pigment biosynthetic process	2	0.00456621	10	0.00060573	0.027448	0.102605	HHLG41g0124;HHLG42g0044
GO:0008150	Biological Process	GO:0070493		thrombin receptor signaling pathway	2	0.00456621	10	0.00060573	0.027448	0.102605	HHLG27g0275;HHLG28g0261
GO:0008150	Biological Process	GO:0072662	6	protein localization to peroxisome	2	0.00456621	10	0.00060573	0.027448	0.102605	HHLG9g0257;HHLG10g0804
GO:0008150	Biological Process	GO:0072663	6	establishment of protein localization to peroxisome	2	0.00456621	10	0.00060573	0.027448	0.102605	HHLG9g0257;HHLG10g0804
GO:0008150	Biological Process	GO:0044283	4	small molecule biosynthetic process	8	0.0182648	135	0.00817736	0.0275569	0.102605	HHLG9g1194;HHLG10g1168;HHLG33g0415;HHLG34g0243;HHLG24g0232;HHLG23g0246;HHLG36g0206;HHLG35g0522
GO:0008150	Biological Process	GO:0006777	5	Mo-molybdopterin cofactor biosynthetic process	2	0.00456621	11	0.000666303	0.0329674	0.116945	HHLG20g0152;HHLG19g0632
GO:0008150	Biological Process	GO:0019720	6	Mo-molybdopterin cofactor metabolic process	2	0.00456621	11	0.000666303	0.0329674	0.116945	HHLG20g0152;HHLG19g0632
GO:0008150	Biological Process	GO:0030155	3	regulation of cell adhesion	2	0.00456621	11	0.000666303	0.0329674	0.116945	HHLG46g0653;HHLG45g0631
GO:0008150	Biological Process	GO:0032324	6	molybdopterin cofactor biosynthetic process	2	0.00456621	11	0.000666303	0.0329674	0.116945	HHLG20g0152;HHLG19g0632
GO:0008150	Biological Process	GO:0043545	5	molybdopterin cofactor metabolic process	2	0.00456621	11	0.000666303	0.0329674	0.116945	HHLG20g0152;HHLG19g0632
GO:0008150	Biological Process	GO:0045995	5	regulation of embryonic development	2	0.00456621	11	0.000666303	0.0329674	0.116945	HHLG46g0653;HHLG45g0631
GO:0008150	Biological Process	GO:0051189	5	prosthetic group metabolic process	2	0.00456621	11	0.000666303	0.0329674	0.116945	HHLG20g0152;HHLG19g0632
GO:0008150	Biological Process	GO:0072527	5	pyrimidine-containing compound metabolic process	4	0.00913242	46	0.00278636	0.0332163	0.117037	HHLG13g0048;HHLG14g1023;HHLG48g0453;HHLG47g0435
GO:0008150	Biological Process	GO:0006099	4	tricarboxylic acid cycle	2	0.00456621	12	0.000726876	0.0388782	0.132539	HHLG50g0503;HHLG49g0152
GO:0008150	Biological Process	GO:0006101	6	citrate metabolic process	2	0.00456621	12	0.000726876	0.0388782	0.132539	HHLG50g0503;HHLG49g0152
GO:0008150	Biological Process	GO:0006308	5	DNA catabolic process	2	0.00456621	12	0.000726876	0.0388782	0.132539	HHLG6g0671;HHLG5g0425
GO:0008150	Biological Process	GO:0006560	5	proline metabolic process	2	0.00456621	12	0.000726876	0.0388782	0.132539	HHLG24g0232;HHLG23g0246
GO:0008150	Biological Process	GO:0009060	6	aerobic respiration	2	0.00456621	12	0.000726876	0.0388782	0.132539	HHLG50g0503;HHLG49g0152
GO:0008150	Biological Process	GO:1901566	5	organonitrogen compound biosynthetic process	26	0.0593607	684	0.0414319	0.0424156	0.143666	HHLG13g0048;HHLG14g1023;HHLG34g0640;HHLG33g0639;HHLG48g0594;HHLG47g0569;HHLG9g1194;HHLG10g1168;HHLG41g0124;HHLG42g0044;HHLG20g0152;HHLG19g0632;HHLG3g0552;HHLG4g0629;HHLG34g0017;HHLG33g0016;HHLG33g0415;HHLG34g0243;HHLG24g0232;HHLG23g0246;HHLG2g0960;HHLG1g0558;HHLG6g0089;HHLG5g1001;HHLG16g0195;HHLG15g0130
GO:0008150	Biological Process	GO:0008033	8	tRNA processing	4	0.00913242	50	0.00302865	0.0432074	0.145409	HHLG39g0532;HHLG48g0594;HHLG47g0569;HHLG40g0557
GO:0008150	Biological Process	GO:0006108	8	malate metabolic process	2	0.00456621	13	0.000787449	0.0451559	0.145441	HHLG31g0649;HHLG32g0349
GO:0008150	Biological Process	GO:0006188	9	IMP biosynthetic process	2	0.00456621	13	0.000787449	0.0451559	0.145441	HHLG16g0195;HHLG15g0130
GO:0008150	Biological Process	GO:0009888	4	tissue development	2	0.00456621	13	0.000787449	0.0451559	0.145441	HHLG45g0414;HHLG46g0547
GO:0008150	Biological Process	GO:0016998	5	cell wall macromolecule catabolic process	2	0.00456621	13	0.000787449	0.0451559	0.145441	HHLG31g0556;HHLG32g0591
GO:0008150	Biological Process	GO:0044036	4	cell wall macromolecule metabolic process	2	0.00456621	13	0.000787449	0.0451559	0.145441	HHLG31g0556;HHLG32g0591
GO:0008150	Biological Process	GO:0046040	8	IMP metabolic process	2	0.00456621	13	0.000787449	0.0451559	0.145441	HHLG16g0195;HHLG15g0130
GO:0008150	Biological Process	GO:0071554	3	cell wall organization or biogenesis	2	0.00456621	13	0.000787449	0.0451559	0.145441	HHLG31g0556;HHLG32g0591
GO:0008150	Biological Process	GO:0009451	6	RNA modification	4	0.00913242	52	0.0031498	0.0487694	0.156122	HHLG31g0002;HHLG39g0510;HHLG40g0537;HHLG4g0498
GO ID (level1)	GO Term (level1)	GO ID		Description	GeneRatio (699)		BgRatio (27104)		pvalue	fdr	geneID
GO:0003674	Molecular Function	GO:0003824	2	catalytic activity	305	0.436338	8323	0.307076	2.09245e-13	8.24423e-11	HHLG29g0392;HHLG30g0381;HHLG19g0344;HHLG40g0129;HHLG48g0558;HHLG43g0473;HHLG44g0490;HHLG31g0649;HHLG32g0349;HHLG50g0503;HHLG49g0152;HHLG26g0792;HHLG25g0784;HHLG50g0308;HHLG49g0211;HHLG39g0639;HHLG40g0734;HHLG12g0655;HHLG11g0425;HHLG27g0270;HHLG28g0255;HHLG24g0220;HHLG23g0235;HHLG49g0191;HHLG39g0510;HHLG40g0537;HHLG4g0760;HHLG39g0223;HHLG40g0225;HHLG24g0712;HHLG36g0393;HHLG12g0421;HHLG11g0281;HHLG…
GO:0003674	Molecular Function	GO:0008168	4	methyltransferase activity	25	0.0357654	253	0.00933442	1.14921e-08	2.26395e-06	HHLG39g0510;HHLG40g0537;HHLG39g0532;HHLG40g0557;HHLG11g0229;HHLG12g0362;HHLG13g0048;HHLG14g1023;HHLG20g0053;HHLG19g0657;HHLG20g0129;HHLG30g0265;HHLG29g0274;HHLG29g0354;HHLG43g0270;HHLG19g0735;HHLG18g0684;HHLG17g0099;HHLG13g0455;HHLG30g0343;HHLG46g0617;HHLG14g0731;HHLG44g0272;HHLG45g0477;HHLG4g0498
GO:0003674	Molecular Function	GO:0016741	4	transferase activity, transferring one-carbon groups	25	0.0357654	262	0.00966647	2.314e-08	2.49802e-06	HHLG39g0510;HHLG40g0537;HHLG39g0532;HHLG40g0557;HHLG11g0229;HHLG12g0362;HHLG13g0048;HHLG14g1023;HHLG20g0053;HHLG19g0657;HHLG20g0129;HHLG30g0265;HHLG29g0274;HHLG29g0354;HHLG43g0270;HHLG19g0735;HHLG18g0684;HHLG17g0099;HHLG13g0455;HHLG30g0343;HHLG46g0617;HHLG14g0731;HHLG44g0272;HHLG45g0477;HHLG4g0498
GO:0003674	Molecular Function	GO:0016491	3	oxidoreductase activity	54	0.0772532	926	0.0341647	2.53606e-08	2.49802e-06	HHLG31g0649;HHLG32g0349;HHLG50g0503;HHLG49g0152;HHLG4g0760;HHLG39g0223;HHLG40g0225;HHLG4g0880;HHLG3g0792;HHLG15g0711;HHLG45g0248;HHLG16g0581;HHLG11g0229;HHLG9g0068;HHLG26g0232;HHLG2g0238;HHLG14g0595;HHLG17g0521;HHLG13g0576;HHLG19g0657;HHLG21g0629;HHLG30g0527;HHLG4g0240;HHLG27g0544;HHLG20g0129;HHLG29g0379;HHLG1g0281;HHLG29g0641;HHLG28g0535;HHLG25g0126;HHLG24g0232;HHLG12g0362;HHLG30g0368;HHLG3g0096…
GO:0003674	Molecular Function	GO:0016810	4	hydrolase activity, acting on carbon-nitrogen (but not peptide) bonds	10	0.0143062	65	0.00239817	6.08077e-06	0.000479165	HHLG50g0308;HHLG49g0211;HHLG10g0216;HHLG9g0801;HHLG35g0511;HHLG36g0217;HHLG33g0415;HHLG34g0243;HHLG16g0195;HHLG15g0130
GO:0003674	Molecular Function	GO:0008237	6	metallopeptidase activity	23	0.0329041	313	0.0115481	7.79323e-06	0.000511756	HHLG24g0220;HHLG23g0235;HHLG49g0191;HHLG2g0534;HHLG1g0491;HHLG1g0528;HHLG49g0025;HHLG14g0911;HHLG47g0267;HHLG2g0953;HHLG13g0156;HHLG16g0735;HHLG32g0830;HHLG1g0848;HHLG48g0280;HHLG15g0830;HHLG2g0737;HHLG7g0016;HHLG8g0071;HHLG50g0673;HHLG31g0230;HHLG14g0783;HHLG13g0322
GO:0003674	Molecular Function	GO:0004222	7	metalloendopeptidase activity	18	0.0257511	210	0.00774793	9.53002e-06	0.000536404	HHLG1g0528;HHLG49g0025;HHLG14g0911;HHLG47g0267;HHLG2g0953;HHLG13g0156;HHLG16g0735;HHLG32g0830;HHLG1g0848;HHLG48g0280;HHLG15g0830;HHLG2g0737;HHLG7g0016;HHLG8g0071;HHLG50g0673;HHLG31g0230;HHLG14g0783;HHLG13g0322
GO:0003674	Molecular Function	GO:0048037	3	cofactor binding	21	0.0300429	281	0.0103675	1.4863e-05	0.000732001	HHLG24g0013;HHLG23g0016;HHLG5g0187;HHLG14g0486;HHLG6g0921;HHLG15g0416;HHLG16g0381;HHLG13g0405;HHLG15g0243;HHLG16g0249;HHLG48g0591;HHLG50g0503;HHLG49g0152;HHLG30g0527;HHLG29g0641;HHLG31g0649;HHLG32g0349;HHLG4g0760;HHLG39g0223;HHLG40g0225;HHLG3g0690
GO:0003674	Molecular Function	GO:0016627	4	oxidoreductase activity, acting on the CH-CH group of donors	8	0.0114449	49	0.00180785	3.33166e-05	0.00145853	HHLG4g0880;HHLG3g0792;HHLG35g0133;HHLG38g0367;HHLG19g0143;HHLG20g0613;HHLG37g0528;HHLG36g0516
GO:0003674	Molecular Function	GO:0003906	4	DNA-(apurinic or apyrimidinic site) lyase activity	3	0.00429185	4	0.00014758	6.7008e-05	0.00264011	HHLG27g0270;HHLG28g0255;HHLG15g0892
GO:0003674	Molecular Function	GO:0016671	5	oxidoreductase activity, acting on a sulfur group of donors, disulfide as acceptor	4	0.00572246	10	0.000368949	8.13682e-05	0.00270581	HHLG47g0415;HHLG48g0431;HHLG33g0470;HHLG34g0466
GO:0003674	Molecular Function	GO:0003995	5	acyl-CoA dehydrogenase activity	6	0.00858369	29	0.00106995	8.24106e-05	0.00270581	HHLG35g0133;HHLG38g0367;HHLG19g0143;HHLG20g0613;HHLG37g0528;HHLG36g0516
GO:0003674	Molecular Function	GO:0004386	8	helicase activity	18	0.0257511	255	0.00940821	0.000123064	0.00352502	HHLG29g0392;HHLG30g0381;HHLG25g0405;HHLG9g0117;HHLG17g0196;HHLG26g0384;HHLG41g0442;HHLG10g0010;HHLG18g0579;HHLG7g0391;HHLG42g0417;HHLG18g0712;HHLG17g0062;HHLG10g0270;HHLG4g0258;HHLG9g0851;HHLG8g0404;HHLG3g0213
GO:0003674	Molecular Function	GO:0003857	6	3-hydroxyacyl-CoA dehydrogenase activity	4	0.00572246	11	0.000405844	0.000125254	0.00352502	HHLG2g0238;HHLG17g0521;HHLG1g0281;HHLG18g0214
GO:0003674	Molecular Function	GO:0016616	5	oxidoreductase activity, acting on the CH-OH group of donors, NAD or NADP as acceptor	9	0.0128755	83	0.00306228	0.000287717	0.00581521	HHLG4g0760;HHLG39g0223;HHLG40g0225;HHLG31g0649;HHLG32g0349;HHLG2g0238;HHLG17g0521;HHLG1g0281;HHLG18g0214
GO:0003674	Molecular Function	GO:0004536	4	deoxyribonuclease activity	5	0.00715308	24	0.000885478	0.000318096	0.00581521	HHLG27g0270;HHLG28g0255;HHLG15g0892;HHLG6g0671;HHLG5g0425
GO:0003674	Molecular Function	GO:0016814	5	hydrolase activity, acting on carbon-nitrogen (but not peptide) bonds, in cyclic amidines	6	0.00858369	37	0.00136511	0.000338531	0.00581521	HHLG10g0216;HHLG9g0801;HHLG33g0415;HHLG34g0243;HHLG16g0195;HHLG15g0130
GO:0003674	Molecular Function	GO:0008519	6	ammonium transmembrane transporter activity	4	0.00572246	14	0.000516529	0.000357183	0.00581521	HHLG25g0747;HHLG39g0136;HHLG40g0144;HHLG26g0754
GO:0003674	Molecular Function	GO:0016829	3	lyase activity	15	0.0214592	209	0.00771104	0.00036918	0.00581521	HHLG27g0270;HHLG28g0255;HHLG19g0598;HHLG20g0180;HHLG41g0124;HHLG42g0044;HHLG36g0206;HHLG35g0522;HHLG17g0310;HHLG18g0489;HHLG15g0892;HHLG26g0113;HHLG25g0034;HHLG44g0595;HHLG43g0487
GO:0003674	Molecular Function	GO:0008094	10	DNA-dependent ATPase activity	7	0.0100143	53	0.00195543	0.000404975	0.00581521	HHLG29g0392;HHLG30g0381;HHLG19g0344;HHLG40g0129;HHLG48g0558;HHLG8g0404;HHLG7g0391
GO:0003674	Molecular Function	GO:0030170	5	pyridoxal phosphate binding	8	0.0114449	72	0.00265643	0.000526015	0.00581521	HHLG24g0013;HHLG23g0016;HHLG5g0187;HHLG14g0486;HHLG6g0921;HHLG15g0416;HHLG16g0381;HHLG13g0405
GO:0003674	Molecular Function	GO:0016614	4	oxidoreductase activity, acting on CH-OH group of donors	9	0.0128755	90	0.00332054	0.000527188	0.00581521	HHLG31g0649;HHLG32g0349;HHLG4g0760;HHLG39g0223;HHLG40g0225;HHLG2g0238;HHLG17g0521;HHLG1g0281;HHLG18g0214
GO:0003674	Molecular Function	GO:0008762	6	UDP-N-acetylmuramate dehydrogenase activity	3	0.00429185	7	0.000258264	0.000553172	0.00581521	HHLG4g0760;HHLG39g0223;HHLG40g0225
GO:0003674	Molecular Function	GO:0004055	5	argininosuccinate synthase activity	2	0.00286123	2	7.37898e-05	0.000664174	0.00581521	HHLG9g1194;HHLG10g1168
GO:0003674	Molecular Function	GO:0004074	6	biliverdin reductase activity	2	0.00286123	2	7.37898e-05	0.000664174	0.00581521	HHLG4g0880;HHLG3g0792
GO:0003674	Molecular Function	GO:0004325	4	ferrochelatase activity	2	0.00286123	2	7.37898e-05	0.000664174	0.00581521	HHLG41g0124;HHLG42g0044
GO:0003674	Molecular Function	GO:0004349	6	glutamate 5-kinase activity	2	0.00286123	2	7.37898e-05	0.000664174	0.00581521	HHLG24g0232;HHLG23g0246
GO:0003674	Molecular Function	GO:0004421	6	hydroxymethylglutaryl-CoA synthase activity	2	0.00286123	2	7.37898e-05	0.000664174	0.00581521	HHLG19g0752;HHLG20g0035
GO:0003674	Molecular Function	GO:0004504	6	peptidylglycine monooxygenase activity	2	0.00286123	2	7.37898e-05	0.000664174	0.00581521	HHLG19g0746;HHLG20g0040
GO:0003674	Molecular Function	GO:0004747	6	ribokinase activity	2	0.00286123	2	7.37898e-05	0.000664174	0.00581521	HHLG34g0714;HHLG33g0746
GO:0003674	Molecular Function	GO:0004799	6	thymidylate synthase activity	2	0.00286123	2	7.37898e-05	0.000664174	0.00581521	HHLG13g0048;HHLG14g1023
GO:0003674	Molecular Function	GO:0008022	4	protein C-terminus binding	2	0.00286123	2	7.37898e-05	0.000664174	0.00581521	HHLG9g0257;HHLG10g0804
GO:0003674	Molecular Function	GO:0008488	6	gamma-glutamyl carboxylase activity	2	0.00286123	2	7.37898e-05	0.000664174	0.00581521	HHLG19g0598;HHLG20g0180
GO:0003674	Molecular Function	GO:0008892	5	guanine deaminase activity	2	0.00286123	2	7.37898e-05	0.000664174	0.00581521	HHLG10g0216;HHLG9g0801
GO:0003674	Molecular Function	GO:0016628	5	oxidoreductase activity, acting on the CH-CH group of donors, NAD or NADP as acceptor	2	0.00286123	2	7.37898e-05	0.000664174	0.00581521	HHLG4g0880;HHLG3g0792
GO:0003674	Molecular Function	GO:0016855	5	racemase and epimerase activity, acting on amino acids and derivatives	2	0.00286123	2	7.37898e-05	0.000664174	0.00581521	HHLG39g0301;HHLG40g0310
GO:0003674	Molecular Function	GO:0018112	8	proline racemase activity	2	0.00286123	2	7.37898e-05	0.000664174	0.00581521	HHLG39g0301;HHLG40g0310
GO:0003674	Molecular Function	GO:0019202	6	amino acid kinase activity	2	0.00286123	2	7.37898e-05	0.000664174	0.00581521	HHLG24g0232;HHLG23g0246
GO:0003674	Molecular Function	GO:0033130	5	acetylcholine receptor binding	2	0.00286123	2	7.37898e-05	0.000664174	0.00581521	HHLG36g0333;HHLG35g0388
GO:0003674	Molecular Function	GO:0036361	6	racemase activity, acting on amino acids and derivatives	2	0.00286123	2	7.37898e-05	0.000664174	0.00581521	HHLG39g0301;HHLG40g0310
GO:0003674	Molecular Function	GO:0042083	5	5,10-methylenetetrahydrofolate-dependent methyltransferase activity	2	0.00286123	2	7.37898e-05	0.000664174	0.00581521	HHLG13g0048;HHLG14g1023
GO:0003674	Molecular Function	GO:0042586	6	peptide deformylase activity	2	0.00286123	2	7.37898e-05	0.000664174	0.00581521	HHLG35g0511;HHLG36g0217
GO:0003674	Molecular Function	GO:0047661	7	amino-acid racemase activity	2	0.00286123	2	7.37898e-05	0.000664174	0.00581521	HHLG39g0301;HHLG40g0310
GO:0003674	Molecular Function	GO:0050080	6	malonyl-CoA decarboxylase activity	2	0.00286123	2	7.37898e-05	0.000664174	0.00581521	HHLG36g0206;HHLG35g0522
GO:0003674	Molecular Function	GO:0050333	8	thiamin-triphosphatase activity	2	0.00286123	2	7.37898e-05	0.000664174	0.00581521	HHLG48g0453;HHLG47g0435
GO:0003674	Molecular Function	GO:1901681	3	sulfur compound binding	7	0.0100143	59	0.0021768	0.000784555	0.00671988	HHLG15g0243;HHLG16g0249;HHLG48g0591;HHLG50g0503;HHLG49g0152;HHLG44g0269;HHLG43g0273
GO:0003674	Molecular Function	GO:0019104	4	DNA N-glycosylase activity	3	0.00429185	8	0.000295159	0.000868116	0.00727739	HHLG5g0799;HHLG6g0297;HHLG15g0892
GO:0003674	Molecular Function	GO:0004889	7	acetylcholine-activated cation-selective channel activity	6	0.00858369	45	0.00166027	0.000996246	0.00817752	HHLG47g0264;HHLG9g0519;HHLG11g0741;HHLG10g0528;HHLG12g0219;HHLG48g0276
GO:0003674	Molecular Function	GO:0008026	10	ATP-dependent helicase activity	11	0.0157368	140	0.00516529	0.0010415	0.00820703	HHLG29g0392;HHLG30g0381;HHLG25g0405;HHLG9g0117;HHLG17g0196;HHLG26g0384;HHLG41g0442;HHLG10g0010;HHLG18g0579;HHLG7g0391;HHLG8g0404
GO:0003674	Molecular Function	GO:0070035	9	purine NTP-dependent helicase activity	11	0.0157368	140	0.00516529	0.0010415	0.00820703	HHLG29g0392;HHLG30g0381;HHLG25g0405;HHLG9g0117;HHLG17g0196;HHLG26g0384;HHLG41g0442;HHLG10g0010;HHLG18g0579;HHLG7g0391;HHLG8g0404
GO:0003674	Molecular Function	GO:0050662	4	coenzyme binding	13	0.018598	186	0.00686246	0.00113305	0.00875333	HHLG15g0243;HHLG16g0249;HHLG48g0591;HHLG50g0503;HHLG49g0152;HHLG30g0527;HHLG29g0641;HHLG31g0649;HHLG32g0349;HHLG4g0760;HHLG39g0223;HHLG40g0225;HHLG3g0690
GO:0003674	Molecular Function	GO:0042623	9	ATPase activity, coupled	16	0.0228898	262	0.00966647	0.00136773	0.0103632	HHLG29g0392;HHLG30g0381;HHLG19g0344;HHLG40g0129;HHLG48g0558;HHLG25g0405;HHLG9g0117;HHLG17g0196;HHLG26g0384;HHLG41g0442;HHLG10g0010;HHLG18g0579;HHLG7g0391;HHLG28g0073;HHLG27g0037;HHLG8g0404
GO:0003674	Molecular Function	GO:0003678	4	DNA helicase activity	6	0.00858369	48	0.00177096	0.00140621	0.0104537	HHLG29g0392;HHLG30g0381;HHLG8g0404;HHLG7g0391;HHLG3g0213;HHLG4g0258
GO:0003674	Molecular Function	GO:0016799	5	hydrolase activity, hydrolyzing N-glycosyl compounds	3	0.00429185	10	0.000368949	0.00178978	0.0130587	HHLG5g0799;HHLG6g0297;HHLG15g0892
GO:0003674	Molecular Function	GO:0003905	5	alkylbase DNA N-glycosylase activity	2	0.00286123	3	0.000110685	0.00195836	0.0133033	HHLG5g0799;HHLG6g0297
GO:0003674	Molecular Function	GO:0016843	5	amine-lyase activity	2	0.00286123	3	0.000110685	0.00195836	0.0133033	HHLG26g0113;HHLG25g0034
GO:0003674	Molecular Function	GO:0016844	6	strictosidine synthase activity	2	0.00286123	3	0.000110685	0.00195836	0.0133033	HHLG26g0113;HHLG25g0034
GO:0003674	Molecular Function	GO:0030791	6	arsenite methyltransferase activity	2	0.00286123	3	0.000110685	0.00195836	0.0133033	HHLG30g0265;HHLG29g0274
GO:0003674	Molecular Function	GO:0016667	4	oxidoreductase activity, acting on a sulfur group of donors	7	0.0100143	71	0.00261954	0.00234579	0.0156651	HHLG15g0711;HHLG45g0248;HHLG16g0581;HHLG47g0415;HHLG48g0431;HHLG33g0470;HHLG34g0466
GO:0003674	Molecular Function	GO:0004520	5	endodeoxyribonuclease activity	3	0.00429185	11	0.000405844	0.00241397	0.0158518	HHLG27g0270;HHLG28g0255;HHLG15g0892
GO:0003674	Molecular Function	GO:0016811	5	hydrolase activity, acting on carbon-nitrogen (but not peptide) bonds, in linear amides	4	0.00572246	24	0.000885478	0.00308991	0.0199578	HHLG50g0308;HHLG49g0211;HHLG35g0511;HHLG36g0217
GO:0003674	Molecular Function	GO:0016787	3	hydrolase activity	118	0.168813	3595	0.132637	0.00325848	0.0207071	HHLG29g0392;HHLG30g0381;HHLG19g0344;HHLG40g0129;HHLG48g0558;HHLG43g0473;HHLG44g0490;HHLG50g0308;HHLG49g0211;HHLG39g0639;HHLG40g0734;HHLG27g0270;HHLG28g0255;HHLG24g0220;HHLG23g0235;HHLG49g0191;HHLG24g0712;HHLG36g0393;HHLG12g0421;HHLG11g0281;HHLG12g0800;HHLG14g0815;HHLG13g0289;HHLG35g0257;HHLG23g0734;HHLG11g0153;HHLG27g0045;HHLG32g0072;HHLG31g0947;HHLG28g0063;HHLG25g0784;HHLG2g0534;HHLG1g0491;HHLG1…
GO:0003674	Molecular Function	GO:0003933	7	GTP cyclohydrolase activity	2	0.00286123	4	0.00014758	0.00384971	0.0213632	HHLG33g0415;HHLG34g0243
GO:0003674	Molecular Function	GO:0003934	8	GTP cyclohydrolase I activity	2	0.00286123	4	0.00014758	0.00384971	0.0213632	HHLG33g0415;HHLG34g0243
GO:0003674	Molecular Function	GO:0004809	6	tRNA (guanine-N2-)-methyltransferase activity	2	0.00286123	4	0.00014758	0.00384971	0.0213632	HHLG39g0532;HHLG40g0557
GO:0003674	Molecular Function	GO:0004827	6	proline-tRNA ligase activity	2	0.00286123	4	0.00014758	0.00384971	0.0213632	HHLG34g0640;HHLG33g0639
GO:0003674	Molecular Function	GO:0008113	6	peptide-methionine (S)-S-oxide reductase activity	2	0.00286123	4	0.00014758	0.00384971	0.0213632	HHLG33g0470;HHLG34g0466
GO:0003674	Molecular Function	GO:0016774	5	phosphotransferase activity, carboxyl group as acceptor	2	0.00286123	4	0.00014758	0.00384971	0.0213632	HHLG24g0232;HHLG23g0246
GO:0003674	Molecular Function	GO:0043138	5	3'-5' DNA helicase activity	2	0.00286123	4	0.00014758	0.00384971	0.0213632	HHLG8g0404;HHLG7g0391
GO:0003674	Molecular Function	GO:0043140	6	ATP-dependent 3'-5' DNA helicase activity	2	0.00286123	4	0.00014758	0.00384971	0.0213632	HHLG8g0404;HHLG7g0391
GO:0003674	Molecular Function	GO:0046912	5	transferase activity, transferring acyl groups, acyl groups converted into alkyl on transfer	2	0.00286123	4	0.00014758	0.00384971	0.0213632	HHLG19g0752;HHLG20g0035
GO:0003674	Molecular Function	GO:0008171	5	O-methyltransferase activity	4	0.00572246	28	0.00103306	0.00548884	0.0300361	HHLG11g0229;HHLG39g0510;HHLG40g0537;HHLG12g0362
GO:0003674	Molecular Function	GO:0000062	4	fatty-acyl-CoA binding	3	0.00429185	15	0.000553424	0.00616447	0.033131	HHLG15g0243;HHLG16g0249;HHLG48g0591
GO:0003674	Molecular Function	GO:0008173	4	RNA methyltransferase activity	4	0.00572246	29	0.00106995	0.00623921	0.033131	HHLG39g0510;HHLG40g0537;HHLG39g0532;HHLG40g0557
GO:0003674	Molecular Function	GO:0016854	4	racemase and epimerase activity	2	0.00286123	5	0.000184475	0.00630665	0.033131	HHLG39g0301;HHLG40g0310
GO:0003674	Molecular Function	GO:0004003	5	ATP-dependent DNA helicase activity	4	0.00572246	30	0.00110685	0.00705468	0.0365729	HHLG29g0392;HHLG30g0381;HHLG8g0404;HHLG7g0391
GO:0003674	Molecular Function	GO:0016874	3	ligase activity	14	0.0200286	257	0.009482	0.00721913	0.0369394	HHLG3g0552;HHLG4g0629;HHLG34g0640;HHLG48g0594;HHLG47g0569;HHLG33g0639;HHLG34g0017;HHLG33g0016;HHLG9g1194;HHLG10g1168;HHLG2g0609;HHLG1g0903;HHLG11g0001;HHLG12g0846
GO:0003674	Molecular Function	GO:0001604		urotensin II receptor activity	2	0.00286123	6	0.00022137	0.00929884	0.0426017	HHLG23g0296;HHLG24g0286
GO:0003674	Molecular Function	GO:0004470	6	malic enzyme activity	2	0.00286123	6	0.00022137	0.00929884	0.0426017	HHLG31g0649;HHLG32g0349
GO:0003674	Molecular Function	GO:0004471	6	malate dehydrogenase (decarboxylating) (NAD+) activity	2	0.00286123	6	0.00022137	0.00929884	0.0426017	HHLG31g0649;HHLG32g0349
GO:0003674	Molecular Function	GO:0016423	6	tRNA (guanine) methyltransferase activity	2	0.00286123	6	0.00022137	0.00929884	0.0426017	HHLG39g0532;HHLG40g0557
GO:0003674	Molecular Function	GO:0019203	7	carbohydrate phosphatase activity	2	0.00286123	6	0.00022137	0.00929884	0.0426017	HHLG10g0618;HHLG9g0434
GO:0003674	Molecular Function	GO:0019238	6	cyclohydrolase activity	2	0.00286123	6	0.00022137	0.00929884	0.0426017	HHLG33g0415;HHLG34g0243
GO:0003674	Molecular Function	GO:0033743	6	peptide-methionine (R)-S-oxide reductase activity	2	0.00286123	6	0.00022137	0.00929884	0.0426017	HHLG47g0415;HHLG48g0431
GO:0003674	Molecular Function	GO:0042132	9	fructose 1,6-bisphosphate 1-phosphatase activity	2	0.00286123	6	0.00022137	0.00929884	0.0426017	HHLG10g0618;HHLG9g0434
GO:0003674	Molecular Function	GO:0050308	8	sugar-phosphatase activity	2	0.00286123	6	0.00022137	0.00929884	0.0426017	HHLG10g0618;HHLG9g0434
GO:0003674	Molecular Function	GO:0008484	5	sulfuric ester hydrolase activity	4	0.00572246	33	0.00121753	0.00991366	0.0437364	HHLG23g0426;HHLG36g0150;HHLG24g0394;HHLG35g0577
GO:0003674	Molecular Function	GO:0004812	5	aminoacyl-tRNA ligase activity	6	0.00858369	71	0.00261954	0.00999055	0.0437364	HHLG3g0552;HHLG4g0629;HHLG34g0640;HHLG48g0594;HHLG47g0569;HHLG33g0639
GO:0003674	Molecular Function	GO:0016875	4	ligase activity, forming carbon-oxygen bonds	6	0.00858369	71	0.00261954	0.00999055	0.0437364	HHLG3g0552;HHLG4g0629;HHLG34g0640;HHLG48g0594;HHLG47g0569;HHLG33g0639
GO:0003674	Molecular Function	GO:0016876	5	ligase activity, forming aminoacyl-tRNA and related compounds	6	0.00858369	71	0.00261954	0.00999055	0.0437364	HHLG3g0552;HHLG4g0629;HHLG34g0640;HHLG48g0594;HHLG47g0569;HHLG33g0639
GO:0003674	Molecular Function	GO:0016830	4	carbon-carbon lyase activity	6	0.00858369	73	0.00269333	0.0113768	0.0492576	HHLG19g0598;HHLG20g0180;HHLG36g0206;HHLG35g0522;HHLG17g0310;HHLG18g0489
GO:0003674	Molecular Function	GO:0008083	5	growth factor activity	12	0.0171674	219	0.00807999	0.0118002	0.0505355	HHLG4g0437;HHLG33g0069;HHLG41g0004;HHLG24g0722;HHLG34g0041;HHLG1g0411;HHLG2g0443;HHLG23g0725;HHLG14g0927;HHLG13g0137;HHLG42g0004;HHLG3g0391
GO:0003674	Molecular Function	GO:0004019	5	adenylosuccinate synthase activity	2	0.00286123	7	0.000258264	0.0127971	0.0530743	HHLG34g0017;HHLG33g0016
GO:0003674	Molecular Function	GO:0004104	6	cholinesterase activity	2	0.00286123	7	0.000258264	0.0127971	0.0530743	HHLG36g0078;HHLG35g0585
GO:0003674	Molecular Function	GO:0004465	7	lipoprotein lipase activity	2	0.00286123	7	0.000258264	0.0127971	0.0530743	HHLG43g0245;HHLG44g0255
GO:0003674	Molecular Function	GO:0004675	6	transmembrane receptor protein serine/threonine kinase activity	4	0.00572246	37	0.00136511	0.0147614	0.0599588	HHLG17g0716;HHLG18g0028;HHLG18g0027;HHLG17g0715
GO:0003674	Molecular Function	GO:0016831	5	carboxy-lyase activity	4	0.00572246	37	0.00136511	0.0147614	0.0599588	HHLG19g0598;HHLG20g0180;HHLG36g0206;HHLG35g0522
GO:0003674	Molecular Function	GO:0016887	8	ATPase activity	18	0.0257511	398	0.0146842	0.0159437	0.0623466	HHLG29g0392;HHLG30g0381;HHLG19g0344;HHLG40g0129;HHLG48g0558;HHLG25g0405;HHLG9g0117;HHLG17g0196;HHLG26g0384;HHLG41g0442;HHLG10g0010;HHLG18g0579;HHLG7g0391;HHLG28g0073;HHLG27g0037;HHLG8g0404;HHLG27g0045;HHLG28g0063
GO:0003674	Molecular Function	GO:0008235	7	metalloexopeptidase activity	5	0.00715308	58	0.00213991	0.016751	0.0623466	HHLG24g0220;HHLG23g0235;HHLG49g0191;HHLG2g0534;HHLG1g0491
GO:0003674	Molecular Function	GO:0004047	5	aminomethyltransferase activity	2	0.00286123	8	0.000295159	0.0167734	0.0623466	HHLG19g0657;HHLG20g0129
GO:0003674	Molecular Function	GO:0004591	6	oxoglutarate dehydrogenase (succinyl-transferring) activity	2	0.00286123	8	0.000295159	0.0167734	0.0623466	HHLG50g0503;HHLG49g0152
GO:0003674	Molecular Function	GO:0004826	6	phenylalanine-tRNA ligase activity	2	0.00286123	8	0.000295159	0.0167734	0.0623466	HHLG48g0594;HHLG47g0569
GO:0003674	Molecular Function	GO:0004864	5	protein phosphatase inhibitor activity	2	0.00286123	8	0.000295159	0.0167734	0.0623466	HHLG37g0138;HHLG38g0164
GO:0003674	Molecular Function	GO:0016247	3	channel regulator activity	2	0.00286123	8	0.000295159	0.0167734	0.0623466	HHLG32g0221;HHLG31g0777
GO:0003674	Molecular Function	GO:0017080	4	sodium channel regulator activity	2	0.00286123	8	0.000295159	0.0167734	0.0623466	HHLG32g0221;HHLG31g0777
GO:0003674	Molecular Function	GO:0019212	4	phosphatase inhibitor activity	2	0.00286123	8	0.000295159	0.0167734	0.0623466	HHLG37g0138;HHLG38g0164
GO:0003674	Molecular Function	GO:0019239	4	deaminase activity	4	0.00572246	41	0.00151269	0.0208882	0.0759378	HHLG10g0216;HHLG9g0801;HHLG16g0195;HHLG15g0130
GO:0003674	Molecular Function	GO:0016840	4	carbon-nitrogen lyase activity	2	0.00286123	9	0.000332054	0.0212009	0.0759378	HHLG26g0113;HHLG25g0034
GO:0003674	Molecular Function	GO:0017089	3	glycolipid transporter activity	2	0.00286123	9	0.000332054	0.0212009	0.0759378	HHLG32g0870;HHLG31g0271
GO:0003674	Molecular Function	GO:0051861	4	glycolipid binding	2	0.00286123	9	0.000332054	0.0212009	0.0759378	HHLG32g0870;HHLG31g0271
GO:0003674	Molecular Function	GO:0000702	5	oxidized base lesion DNA N-glycosylase activity	1	0.00143062	1	3.68949e-05	0.0257896	0.0862619	HHLG15g0892
GO:0003674	Molecular Function	GO:0005138	6	interleukin-6 receptor binding	1	0.00143062	1	3.68949e-05	0.0257896	0.0862619	HHLG37g0050
GO:0003674	Molecular Function	GO:0008534	6	oxidized purine nucleobase lesion DNA N-glycosylase activity	1	0.00143062	1	3.68949e-05	0.0257896	0.0862619	HHLG15g0892
GO:0003674	Molecular Function	GO:0043047	8	single-stranded telomeric DNA binding	1	0.00143062	1	3.68949e-05	0.0257896	0.0862619	HHLG2g0268
GO:0003674	Molecular Function	GO:0098847	7	sequence-specific single stranded DNA binding	1	0.00143062	1	3.68949e-05	0.0257896	0.0862619	HHLG2g0268
GO:0003674	Molecular Function	GO:0004359	6	glutaminase activity	2	0.00286123	10	0.000368949	0.0260537	0.0862619	HHLG50g0308;HHLG49g0211
GO:0003674	Molecular Function	GO:0008013	4	beta-catenin binding	2	0.00286123	10	0.000368949	0.0260537	0.0862619	HHLG45g0213;HHLG46g0338
GO:0003674	Molecular Function	GO:0015057		thrombin receptor activity	2	0.00286123	10	0.000368949	0.0260537	0.0862619	HHLG27g0275;HHLG28g0261
GO:0003674	Molecular Function	GO:0016624	5	oxidoreductase activity, acting on the aldehyde or oxo group of donors, disulfide as acceptor	2	0.00286123	10	0.000368949	0.0260537	0.0862619	HHLG50g0503;HHLG49g0152
GO:0003674	Molecular Function	GO:0005102	4	receptor binding	28	0.0400572	736	0.0271547	0.0273704	0.0898662	HHLG37g0050;HHLG5g0863;HHLG6g0220;HHLG46g0653;HHLG45g0631;HHLG3g0165;HHLG5g0668;HHLG4g0164;HHLG6g0428;HHLG39g0643;HHLG40g0738;HHLG14g0927;HHLG13g0137;HHLG34g0253;HHLG4g0437;HHLG33g0069;HHLG41g0004;HHLG24g0722;HHLG34g0041;HHLG1g0411;HHLG2g0443;HHLG23g0725;HHLG42g0004;HHLG3g0391;HHLG36g0333;HHLG35g0388;HHLG21g0685;HHLG22g0026
GO:0003674	Molecular Function	GO:0000049	6	tRNA binding	2	0.00286123	11	0.000405844	0.031307	0.0971256	HHLG48g0594;HHLG47g0569
GO:0003674	Molecular Function	GO:0003876	6	AMP deaminase activity	2	0.00286123	11	0.000405844	0.031307	0.0971256	HHLG16g0195;HHLG15g0130
GO:0003674	Molecular Function	GO:0004017	7	adenylate kinase activity	2	0.00286123	11	0.000405844	0.031307	0.0971256	HHLG20g0119;HHLG19g0666
GO:0003674	Molecular Function	GO:0008175	5	tRNA methyltransferase activity	2	0.00286123	11	0.000405844	0.031307	0.0971256	HHLG39g0532;HHLG40g0557
GO:0003674	Molecular Function	GO:0016715	5	oxidoreductase activity, acting on paired donors, with incorporation or reduction of molecular oxygen, reduced ascorbate as one donor, and incorporation of one atom of oxygen	2	0.00286123	11	0.000405844	0.031307	0.0971256	HHLG19g0746;HHLG20g0040
GO:0003674	Molecular Function	GO:0030976	4	thiamine pyrophosphate binding	2	0.00286123	11	0.000405844	0.031307	0.0971256	HHLG50g0503;HHLG49g0152
GO:0003674	Molecular Function	GO:0047623	5	adenosine-phosphate deaminase activity	2	0.00286123	11	0.000405844	0.031307	0.0971256	HHLG16g0195;HHLG15g0130
GO:0003674	Molecular Function	GO:0004518	5	nuclease activity	8	0.0114449	145	0.00534976	0.0346652	0.106704	HHLG27g0270;HHLG28g0255;HHLG24g0435;HHLG15g0892;HHLG2g0470;HHLG1g0428;HHLG6g0671;HHLG5g0425
GO:0003674	Molecular Function	GO:0005184	6	neuropeptide hormone activity	2	0.00286123	12	0.000442739	0.0369369	0.112815	HHLG21g0685;HHLG22g0026
GO:0003674	Molecular Function	GO:0003684	6	damaged DNA binding	3	0.00429185	29	0.00106995	0.0379617	0.115053	HHLG27g0270;HHLG15g0892;HHLG28g0255
GO:0003674	Molecular Function	GO:0050660	5	flavin adenine dinucleotide binding	4	0.00572246	50	0.00184475	0.0397004	0.119404	HHLG4g0760;HHLG39g0223;HHLG40g0225;HHLG3g0690
GO:0003674	Molecular Function	GO:0004806	6	triglyceride lipase activity	2	0.00286123	13	0.000479634	0.0429207	0.125265	HHLG43g0245;HHLG44g0255
GO:0003674	Molecular Function	GO:0008201	4	heparin binding	2	0.00286123	13	0.000479634	0.0429207	0.125265	HHLG44g0269;HHLG43g0273
GO:0003674	Molecular Function	GO:0016615	5	malate dehydrogenase activity	2	0.00286123	13	0.000479634	0.0429207	0.125265	HHLG31g0649;HHLG32g0349
GO:0003674	Molecular Function	GO:0019201	6	nucleotide kinase activity	2	0.00286123	13	0.000479634	0.0429207	0.125265	HHLG20g0119;HHLG19g0666
GO:0003674	Molecular Function	GO:0004602	4	glutathione peroxidase activity	2	0.00286123	14	0.000516529	0.0492363	0.141599	HHLG28g0408;HHLG27g0405
GO:0003674	Molecular Function	GO:0019843	6	rRNA binding	2	0.00286123	14	0.000516529	0.0492363	0.141599	HHLG2g0960;HHLG1g0558
GO ID (level1)	GO Term (level1)	GO ID		Description	GeneRatio (263)		BgRatio (12235)		pvalue	fdr	geneID
GO:0005575	Cellular Component	GO:0044421	2	extracellular region part	26	0.0988593	269	0.0219861	1.31861e-10	1.8065e-08	HHLG46g0653;HHLG45g0631;HHLG1g0528;HHLG49g0025;HHLG14g0911;HHLG2g0953;HHLG13g0156;HHLG16g0735;HHLG15g0830;HHLG1g0457;HHLG2g0456;HHLG50g0673;HHLG14g0783;HHLG13g0322;HHLG25g0331;HHLG14g0410;HHLG44g0269;HHLG16g0234;HHLG13g0716;HHLG26g0315;HHLG43g0273;HHLG24g0220;HHLG15g0228;HHLG23g0235;HHLG32g0439;HHLG31g0142
GO:0005575	Cellular Component	GO:0005576	2	extracellular region	47	0.178707	913	0.074622	1.4826e-08	1.01558e-06	HHLG46g0653;HHLG45g0631;HHLG1g0528;HHLG49g0025;HHLG14g0911;HHLG2g0953;HHLG13g0156;HHLG16g0735;HHLG15g0830;HHLG1g0457;HHLG2g0456;HHLG50g0673;HHLG14g0783;HHLG13g0322;HHLG25g0331;HHLG14g0410;HHLG44g0269;HHLG16g0234;HHLG13g0716;HHLG26g0315;HHLG43g0273;HHLG24g0220;HHLG15g0228;HHLG23g0235;HHLG49g0156;HHLG37g0050;HHLG4g0437;HHLG22g0478;HHLG37g0821;HHLG21g0227;HHLG3g0165;HHLG5g0668;HHLG4g0164;HHLG46g0417…
GO:0005575	Cellular Component	GO:0005578	3	proteinaceous extracellular matrix	14	0.0532319	122	0.00997139	3.43258e-07	1.56755e-05	HHLG46g0653;HHLG45g0631;HHLG1g0528;HHLG49g0025;HHLG14g0911;HHLG2g0953;HHLG13g0156;HHLG16g0735;HHLG15g0830;HHLG1g0457;HHLG2g0456;HHLG50g0673;HHLG14g0783;HHLG13g0322
GO:0005575	Cellular Component	GO:0045211	4	postsynaptic membrane	8	0.0304183	58	0.0047405	3.09841e-05	0.000557205	HHLG47g0264;HHLG9g0519;HHLG11g0741;HHLG10g0528;HHLG36g0333;HHLG12g0219;HHLG35g0388;HHLG48g0276
GO:0005575	Cellular Component	GO:0097060	3	synaptic membrane	8	0.0304183	58	0.0047405	3.09841e-05	0.000557205	HHLG47g0264;HHLG9g0519;HHLG11g0741;HHLG10g0528;HHLG36g0333;HHLG12g0219;HHLG35g0388;HHLG48g0276
GO:0005575	Cellular Component	GO:0098590	3	plasma membrane region	8	0.0304183	58	0.0047405	3.09841e-05	0.000557205	HHLG47g0264;HHLG9g0519;HHLG11g0741;HHLG10g0528;HHLG36g0333;HHLG12g0219;HHLG35g0388;HHLG48g0276
GO:0005575	Cellular Component	GO:0098794	3	postsynapse	8	0.0304183	58	0.0047405	3.09841e-05	0.000557205	HHLG47g0264;HHLG9g0519;HHLG11g0741;HHLG10g0528;HHLG36g0333;HHLG12g0219;HHLG35g0388;HHLG48g0276
GO:0005575	Cellular Component	GO:0016528	5	sarcoplasm	3	0.0114068	4	0.000326931	3.8661e-05	0.000557205	HHLG39g0643;HHLG40g0738;HHLG34g0253
GO:0005575	Cellular Component	GO:0016529	5	sarcoplasmic reticulum	3	0.0114068	4	0.000326931	3.8661e-05	0.000557205	HHLG39g0643;HHLG40g0738;HHLG34g0253
GO:0005575	Cellular Component	GO:0031012	3	extracellular matrix	14	0.0532319	183	0.0149571	4.06719e-05	0.000557205	HHLG46g0653;HHLG45g0631;HHLG1g0528;HHLG49g0025;HHLG14g0911;HHLG2g0953;HHLG13g0156;HHLG16g0735;HHLG15g0830;HHLG1g0457;HHLG2g0456;HHLG50g0673;HHLG14g0783;HHLG13g0322
GO:0005575	Cellular Component	GO:0005615	3	extracellular space	12	0.0456274	147	0.0120147	7.74926e-05	0.000965135	HHLG25g0331;HHLG14g0410;HHLG44g0269;HHLG16g0234;HHLG13g0716;HHLG26g0315;HHLG43g0273;HHLG24g0220;HHLG15g0228;HHLG23g0235;HHLG32g0439;HHLG31g0142
GO:0005575	Cellular Component	GO:0098589	3	membrane region	8	0.0304183	73	0.00596649	0.000164604	0.00187923	HHLG47g0264;HHLG9g0519;HHLG11g0741;HHLG10g0528;HHLG36g0333;HHLG12g0219;HHLG35g0388;HHLG48g0276
GO:0005575	Cellular Component	GO:0042627	4	chylomicron	2	0.00760456	2	0.000163465	0.000460346	0.00485134	HHLG32g0439;HHLG31g0142
GO:0005575	Cellular Component	GO:0032994	3	protein-lipid complex	2	0.00760456	3	0.000245198	0.0013614	0.0116569	HHLG32g0439;HHLG31g0142
GO:0005575	Cellular Component	GO:0034358	3	plasma lipoprotein particle	2	0.00760456	3	0.000245198	0.0013614	0.0116569	HHLG32g0439;HHLG31g0142
GO:0005575	Cellular Component	GO:1990777	4	lipoprotein particle	2	0.00760456	3	0.000245198	0.0013614	0.0116569	HHLG32g0439;HHLG31g0142
GO:0005575	Cellular Component	GO:0098805	3	whole membrane	10	0.0380228	164	0.0134042	0.00286956	0.0231253	HHLG9g0257;HHLG10g0804;HHLG47g0264;HHLG9g0519;HHLG11g0741;HHLG10g0528;HHLG36g0333;HHLG12g0219;HHLG35g0388;HHLG48g0276
GO:0005575	Cellular Component	GO:0042765	4	GPI-anchor transamidase complex	2	0.00760456	6	0.000490396	0.00652161	0.0496367	HHLG3g0040;HHLG4g0040
GO:0005575	Cellular Component	GO:0044456	2	synapse part	8	0.0304183	132	0.0107887	0.00763854	0.0550779	HHLG47g0264;HHLG9g0519;HHLG11g0741;HHLG10g0528;HHLG36g0333;HHLG12g0219;HHLG35g0388;HHLG48g0276
GO:0005575	Cellular Component	GO:0045202	2	synapse	8	0.0304183	137	0.0111974	0.00946633	0.0648444	HHLG47g0264;HHLG9g0519;HHLG11g0741;HHLG10g0528;HHLG36g0333;HHLG12g0219;HHLG35g0388;HHLG48g0276
GO:0005575	Cellular Component	GO:0017119	4	Golgi transport complex	2	0.00760456	8	0.000653862	0.0118325	0.0766566	HHLG30g0560;HHLG29g0485
GO:0005575	Cellular Component	GO:0031301	4	integral component of organelle membrane	4	0.0152091	42	0.00343277	0.0123098	0.0766566	HHLG9g0257;HHLG10g0804;HHLG3g0040;HHLG4g0040
GO:0005575	Cellular Component	GO:0005606	4	laminin-1 complex	2	0.00760456	11	0.00089906	0.0222766	0.11738	HHLG46g0653;HHLG45g0631
GO:0005575	Cellular Component	GO:0016011	5	dystroglycan complex	2	0.00760456	11	0.00089906	0.0222766	0.11738	HHLG38g0363;HHLG37g0524
GO:0005575	Cellular Component	GO:0016012	5	sarcoglycan complex	2	0.00760456	11	0.00089906	0.0222766	0.11738	HHLG38g0363;HHLG37g0524
GO:0005575	Cellular Component	GO:0043256	3	laminin complex	2	0.00760456	11	0.00089906	0.0222766	0.11738	HHLG46g0653;HHLG45g0631
GO:0005575	Cellular Component	GO:0031300	3	intrinsic component of organelle membrane	4	0.0152091	55	0.0044953	0.03025	0.131498	HHLG9g0257;HHLG10g0804;HHLG3g0040;HHLG4g0040
GO:0005575	Cellular Component	GO:0005605	4	basal lamina	2	0.00760456	13	0.00106253	0.0307148	0.131498	HHLG46g0653;HHLG45g0631
GO:0005575	Cellular Component	GO:0005779	5	integral component of peroxisomal membrane	2	0.00760456	13	0.00106253	0.0307148	0.131498	HHLG9g0257;HHLG10g0804
GO:0005575	Cellular Component	GO:0016010	4	dystrophin-associated glycoprotein complex	2	0.00760456	13	0.00106253	0.0307148	0.131498	HHLG38g0363;HHLG37g0524
GO:0005575	Cellular Component	GO:0031231	4	intrinsic component of peroxisomal membrane	2	0.00760456	13	0.00106253	0.0307148	0.131498	HHLG9g0257;HHLG10g0804
GO:0005575	Cellular Component	GO:0090665	3	glycoprotein complex	2	0.00760456	13	0.00106253	0.0307148	0.131498	HHLG38g0363;HHLG37g0524
GO:0005575	Cellular Component	GO:0005730	5	nucleolus	2	0.00760456	14	0.00114426	0.0353341	0.14669	HHLG9g1038;HHLG10g1000
GO:0005575	Cellular Component	GO:0000922	5	spindle pole	2	0.00760456	15	0.00122599	0.0402026	0.157364	HHLG11g0368;HHLG12g0715
GO:0005575	Cellular Component	GO:0005604	5	basement membrane	2	0.00760456	15	0.00122599	0.0402026	0.157364	HHLG46g0653;HHLG45g0631
GO:0005575	Cellular Component	GO:0005778	5	peroxisomal membrane	2	0.00760456	16	0.00130772	0.0453074	0.159157	HHLG9g0257;HHLG10g0804
GO:0005575	Cellular Component	GO:0031903	4	microbody membrane	2	0.00760456	16	0.00130772	0.0453074	0.159157	HHLG9g0257;HHLG10g0804
GO:0005575	Cellular Component	GO:0044438	4	microbody part	2	0.00760456	16	0.00130772	0.0453074	0.159157	HHLG9g0257;HHLG10g0804
GO:0005575	Cellular Component	GO:0044439	5	peroxisomal part	2	0.00760456	16	0.00130772	0.0453074	0.159157	HHLG9g0257;HHLG10g0804

## Sheet: KEGG of divergent genes in A
KEGG analysis of the divergent expressed homoeologous genes in subgenome A.
KEGG_A_class	KEGG_B_class	Pathway	out (153)	All (15946)	Pvalue	Qvalue	Pathway ID	Genes	K_IDs
Genetic Information Processing	Folding, sorting and degradation	RNA degradation	9	220	0.000275279	0.0188134	ko03018	HHLG1g0492;HHLG21g0176;HHLG2g0535;HHLG22g0310;HHLG37g0170;HHLG38g0180;HHLG42g0768;HHLG49g0586;HHLG50g0042	K12585+K12613+K12585+K12613+K12621+K12623+K12598+K12593+K12593
Genetic Information Processing	Translation	Ribosome biogenesis in eukaryotes	8	186	0.000432492	0.0188134	ko03008	HHLG13g0379;HHLG14g0557;HHLG3g0117;HHLG3g0355;HHLG35g0602;HHLG36g0094;HHLG4g0219;HHLG4g0399	K03538+K03538+K14560+K07178+K11883+K11883+K14560+K07178
Metabolism	Amino acid metabolism	Lysine biosynthesis	2	5	0.000897455	0.0238084	ko00300	HHLG13g1045;HHLG14g0080	K00825+K00825
Genetic Information Processing	Replication and repair	Nucleotide excision repair	6	124	0.00124639	0.0238084	ko03420	HHLG15g0276;HHLG16g0283;HHLG17g0285;HHLG18g0462;HHLG25g0501;HHLG26g0527	K10570+K10570+K10849+K10849+K10841+K10841
Cellular Processes	Transport and catabolism	Peroxisome	8	222	0.0013683	0.0238084	ko04146	HHLG11g0890;HHLG12g0073;HHLG33g0578;HHLG34g0568;HHLG41g0826;HHLG42g0781;HHLG47g0381;HHLG48g0397	K13350+K13350+K00106+K00106+K01897+K01897+K07513+K07513
Metabolism	Metabolism of cofactors and vitamins	Lipoic acid metabolism	2	7	0.00186099	0.0269844	ko00785	HHLG29g0501;HHLG30g0652	K03801+K03801
Metabolism	Lipid metabolism	alpha-Linolenic acid metabolism	4	61	0.00278191	0.0343405	ko00592	HHLG1g0745;HHLG2g0842;HHLG47g0381;HHLG48g0397	K01047+K01047+K07513+K07513
Metabolism	Nucleotide metabolism	Purine metabolism	12	499	0.00315774	0.0343405	ko00230	HHLG1g0514;HHLG13g0326;HHLG14g0779;HHLG2g0951;HHLG33g0037;HHLG33g0578;HHLG34g0018;HHLG34g0568;HHLG39g0459;HHLG40g0484;HHLG43g0466;HHLG44g0440	K11787+K01139+K01139+K11787+K01939+K00106+K01939+K00106+K01477+K01477+K03025+K03025
Metabolism	Biosynthesis of other secondary metabolites	Caffeine metabolism	2	12	0.00566746	0.0547855	ko00232	HHLG33g0578;HHLG34g0568	K00106+K00106
Metabolism	Carbohydrate metabolism	Propanoate metabolism	4	86	0.00941811	0.0819376	ko00640	HHLG7g0484;HHLG8g0489;HHLG31g0033;HHLG32g0935	K01908+K01908+K18426+K18426
Genetic Information Processing	Translation	RNA transport	10	461	0.0135376	0.0940483	ko03013	HHLG11g0232;HHLG12g0367;HHLG13g0379;HHLG14g0557;HHLG21g0355;HHLG22g0719;HHLG29g0559;HHLG30g0535;HHLG37g0658;HHLG38g0588	K00974+K00974+K03538+K03538+K13134+K13134+K13132+K13132+K03246+K03246
Organismal Systems	Endocrine system	PPAR signaling pathway	6	204	0.0139388	0.0940483	ko03320	HHLG3g0081;HHLG4g0079;HHLG41g0826;HHLG42g0781;HHLG47g0381;HHLG48g0397	K07431+K07431+K01897+K01897+K07513+K07513
Metabolism	Metabolism of cofactors and vitamins	Vitamin B6 metabolism	2	19	0.0140532	0.0940483	ko00750	HHLG19g0062;HHLG20g0707	K07758+K07758
Metabolism	Amino acid metabolism	Glycine, serine and threonine metabolism	4	99	0.0151809	0.0943386	ko00260	HHLG31g0450;HHLG32g0396;HHLG45g0200;HHLG46g0405	K00049+K00049+K17103+K17103
Metabolism	Lipid metabolism	Fatty acid degradation	4	103	0.0173174	0.0944332	ko00071	HHLG41g0826;HHLG42g0781;HHLG47g0381;HHLG48g0397	K01897+K01897+K07513+K07513
Metabolism	Lipid metabolism	Glycerophospholipid metabolism	7	279	0.0181869	0.0944332	ko00564	HHLG9g0200;HHLG9g0342;HHLG10g0862;HHLG1g0745;HHLG2g0842;HHLG45g0200;HHLG46g0405	K01613+K13506+K01613+K01047+K01047+K17103+K17103
Metabolism	Xenobiotics biodegradation and metabolism	Drug metabolism - other enzymes	4	105	0.0184525	0.0944332	ko00983	HHLG17g0515;HHLG18g0221;HHLG33g0578;HHLG34g0568	K13421+K13421+K00106+K00106
Organismal Systems	Immune system	Cytosolic DNA-sensing pathway	4	114	0.0241263	0.111258	ko04623	HHLG43g0466;HHLG44g0440;HHLG45g0046;HHLG46g0036	K03025+K03025+K12646+K12646
Genetic Information Processing	Transcription	Spliceosome	8	364	0.0242978	0.111258	ko03040	HHLG6g0739;HHLG17g0524;HHLG18g0211;HHLG37g0170;HHLG38g0180;HHLG41g0254;HHLG42g0226;HHLG5g0361	K12852+K12897+K12897+K12621+K12623+K12825+K12825+K12852
Genetic Information Processing	Replication and repair	Fanconi anemia pathway	4	123	0.0307508	0.132481	ko03460	HHLG13g0786;HHLG14g0254;HHLG17g0285;HHLG18g0462	K08991+K08991+K10849+K10849
Metabolism	Nucleotide metabolism	Pyrimidine metabolism	6	247	0.0319782	0.132481	ko00240	HHLG9g1003;HHLG10g0035;HHLG17g0515;HHLG18g0221;HHLG43g0466;HHLG44g0440	K00384+K00384+K13421+K13421+K03025+K03025
Metabolism	Amino acid metabolism	Valine, leucine and isoleucine degradation	4	128	0.0348508	0.134147	ko00280	HHLG29g0598;HHLG30g0485;HHLG47g0381;HHLG48g0397	K11538+K11538+K07513+K07513
Metabolism	Metabolism of other amino acids	Selenocompound metabolism	2	31	0.0354641	0.134147	ko00450	HHLG9g1003;HHLG10g0035	K00384+K00384
Metabolism	Carbohydrate metabolism	Pyruvate metabolism	4	131	0.037456	0.135778	ko00620	HHLG6g0937;HHLG31g0450;HHLG32g0396;HHLG5g0167	K01069+K00049+K00049+K01069
Metabolism	Global and Overview	Fatty acid metabolism	4	135	0.0410998	0.143027	ko01212	HHLG41g0826;HHLG42g0781;HHLG47g0381;HHLG48g0397	K01897+K01897+K07513+K07513

## Sheet: KEGG of divergent genes in B
KEGG analysis of the divergent expressed homoeologous genes in subgenome B.
KEGG_A_class	KEGG_B_class	Pathway	out (450)	All (15946)	Pvalue	Qvalue	Pathway ID	Genes	K_IDs
Metabolism	Lipid metabolism	Fatty acid degradation	18	103	5.54814e-10	7.82287e-08	ko00071	HHLG9g0068;HHLG9g0348;HHLG10g0709;HHLG10g0958;HHLG1g0281;HHLG15g0408;HHLG16g0373;HHLG17g0521;HHLG18g0214;HHLG19g0143;HHLG20g0613;HHLG2g0238;HHLG35g0133;HHLG35g0573;HHLG36g0154;HHLG36g0516;HHLG47g0566;HHLG48g0591	K00128+K15013+K15013+K00128+K00022+K08766+K08766+K07514+K07514+K00248+K00248+K00022+K00255+K08765+K08765+K00255+K13239+K13239
Metabolism	Global and Overview	Fatty acid metabolism	20	135	1.28019e-09	9.02532e-08	ko01212	HHLG7g0425;HHLG8g0440;HHLG9g0348;HHLG10g0709;HHLG1g0281;HHLG15g0408;HHLG16g0373;HHLG17g0521;HHLG18g0214;HHLG19g0143;HHLG20g0613;HHLG2g0238;HHLG23g0212;HHLG24g0197;HHLG35g0133;HHLG35g0573;HHLG36g0154;HHLG36g0516;HHLG37g0098;HHLG38g0094	K00645+K00645+K15013+K15013+K00022+K08766+K08766+K07514+K07514+K00248+K00248+K00022+K00665+K00665+K00255+K08765+K08765+K00255+K09458+K09458
Cellular Processes	Transport and catabolism	Peroxisome	23	222	8.14502e-08	3.82816e-06	ko04146	HHLG7g0354;HHLG8g0365;HHLG9g0257;HHLG9g0940;HHLG10g0085;HHLG10g0804;HHLG17g0521;HHLG18g0214;HHLG29g0379;HHLG30g0368;HHLG31g0244;HHLG32g0844;HHLG33g0517;HHLG3g0395;HHLG34g0509;HHLG35g0522;HHLG36g0206;HHLG37g0536;HHLG39g0620;HHLG40g0715;HHLG4g0441;HHLG47g0566;HHLG48g0591	K08726+K08726+K13345+K13347+K13347+K13345+K07514+K07514+K00306+K00306+K13349+K13349+K00106+K13348+K00106+K01578+K01578+K13338+K13348+K13348+K13348+K13239+K13239
Metabolism	Lipid metabolism	Fatty acid biosynthesis	10	43	2.4124e-07	8.50371e-06	ko00061	HHLG7g0425;HHLG8g0440;HHLG9g0348;HHLG10g0709;HHLG23g0212;HHLG24g0197;HHLG37g0098;HHLG37g0287;HHLG38g0094;HHLG38g0297	K00645+K00645+K15013+K15013+K00665+K00665+K09458+K01071+K09458+K01071
Metabolism	Amino acid metabolism	Valine, leucine and isoleucine degradation	16	128	6.37821e-07	1.6602e-05	ko00280	HHLG9g0068;HHLG10g0958;HHLG1g0281;HHLG13g0184;HHLG13g0610;HHLG14g0539;HHLG14g0887;HHLG17g0173;HHLG17g0521;HHLG18g0214;HHLG18g0608;HHLG19g0143;HHLG19g0752;HHLG20g0035;HHLG20g0613;HHLG2g0238	K00128+K00128+K00022+K18660+K05606+K05606+K18660+K05605+K07514+K07514+K05605+K00248+K01641+K01641+K00248+K00022
Metabolism	Amino acid metabolism	Glycine, serine and threonine metabolism	14	99	7.06469e-07	1.6602e-05	ko00260	HHLG6g0921;HHLG11g0235;HHLG12g0370;HHLG15g0416;HHLG16g0381;HHLG19g0657;HHLG20g0129;HHLG21g0574;HHLG22g0651;HHLG25g0731;HHLG26g0833;HHLG29g0379;HHLG30g0368;HHLG5g0187	K00639+K15788+K15788+K00643+K00643+K00314+K00314+K00542+K00542+K01754+K01754+K00306+K00306+K00639
Genetic Information Processing	Replication and repair	Base excision repair	12	85	4.4863e-06	9.03669e-05	ko03410	HHLG5g0799;HHLG6g0297;HHLG1g0480;HHLG15g0682;HHLG15g0892;HHLG16g0707;HHLG16g0804;HHLG2g0522;HHLG23g0473;HHLG24g0422;HHLG27g0270;HHLG28g0255	K03652+K03652+K03512+K02328+K03660+K02328+K03660+K03512+K10771+K10771+K10569+K10569
Metabolism	Metabolism of cofactors and vitamins	Folate biosynthesis	8	39	1.07764e-05	0.000189933	ko00790	HHLG19g0632;HHLG20g0152;HHLG21g0217;HHLG22g0488;HHLG23g0763;HHLG24g0684;HHLG33g0415;HHLG34g0243	K03635+K03635+K01077+K01077+K01737+K01737+K01495+K01495
Metabolism	Global and Overview	Carbon metabolism	24	326	1.91016e-05	0.000299258	ko01200	HHLG9g0434;HHLG9g1014;HHLG10g0025;HHLG10g0618;HHLG13g0405;HHLG13g0610;HHLG14g0486;HHLG14g0539;HHLG17g0173;HHLG17g0521;HHLG18g0214;HHLG18g0608;HHLG19g0143;HHLG20g0613;HHLG21g0445;HHLG22g0534;HHLG25g0731;HHLG26g0833;HHLG27g0453;HHLG28g0452;HHLG31g0649;HHLG31g0947;HHLG32g0072;HHLG32g0349	K03841+K00844+K00844+K03841+K00814+K05606+K00814+K05606+K05605+K07514+K07514+K05605+K00248+K00248+K01900+K01900+K01754+K01754+K19269+K19269+K00029+K01810+K01810+K00029
Metabolism	Metabolism of other amino acids	beta-Alanine metabolism	10	72	3.24819e-05	0.000457995	ko00410	HHLG9g0068;HHLG10g0958;HHLG15g0700;HHLG16g0571;HHLG17g0173;HHLG17g0521;HHLG18g0214;HHLG18g0608;HHLG35g0522;HHLG36g0206	K00128+K00128+K01431+K01431+K05605+K07514+K07514+K05605+K01578+K01578
Metabolism	Amino acid metabolism	Arginine and proline metabolism	14	142	4.94726e-05	0.000634148	ko00330	HHLG9g0068;HHLG10g0958;HHLG21g0574;HHLG22g0651;HHLG23g0016;HHLG23g0246;HHLG24g0013;HHLG24g0232;HHLG39g0301;HHLG40g0310;HHLG43g0487;HHLG43g0605;HHLG44g0595;HHLG44g0614	K00128+K00128+K00542+K00542+K00819+K12657+K00819+K12657+K18384+K18384+K18123+K00933+K18123+K00933
Genetic Information Processing	Replication and repair	Homologous recombination	10	78	6.5563e-05	0.000770365	ko03440	HHLG15g0682;HHLG16g0707;HHLG19g0344;HHLG20g0417;HHLG39g0152;HHLG40g0129;HHLG47g0520;HHLG48g0558;HHLG49g0377;HHLG50g0267	K02328+K02328+K10870+K10870+K10869+K10869+K10879+K10879+K10873+K10873
Metabolism	Carbohydrate metabolism	Propanoate metabolism	10	86	0.000150964	0.00163738	ko00640	HHLG13g0610;HHLG14g0539;HHLG17g0173;HHLG17g0521;HHLG18g0214;HHLG18g0608;HHLG21g0445;HHLG22g0534;HHLG35g0522;HHLG36g0206	K05606+K05606+K05605+K07514+K07514+K05605+K01900+K01900+K01578+K01578
Metabolism	Metabolism of cofactors and vitamins	Thiamine metabolism	4	12	0.000258712	0.0026056	ko00730	HHLG25g0784;HHLG26g0792;HHLG47g0435;HHLG48g0453	K06928+K06928+K05307+K05307
Metabolism	Carbohydrate metabolism	Glyoxylate and dicarboxylate metabolism	10	94	0.000315534	0.00296034	ko00630	HHLG11g0235;HHLG11g0885;HHLG12g0080;HHLG12g0370;HHLG13g0610;HHLG14g0539;HHLG27g0453;HHLG28g0452;HHLG43g0487;HHLG44g0595	K15788+K01816+K01816+K15788+K05606+K05606+K19269+K19269+K18123+K18123
Metabolism	Carbohydrate metabolism	Butanoate metabolism	8	62	0.000335926	0.00296034	ko00650	HHLG1g0281;HHLG17g0521;HHLG18g0214;HHLG19g0143;HHLG19g0752;HHLG20g0035;HHLG20g0613;HHLG2g0238	K00022+K07514+K07514+K00248+K01641+K01641+K00248+K00022
Metabolism	Nucleotide metabolism	Pyrimidine metabolism	17	247	0.000669348	0.00555165	ko00240	HHLG1g0407;HHLG13g0048;HHLG14g1023;HHLG15g0350;HHLG15g0682;HHLG15g0700;HHLG16g0571;HHLG16g0707;HHLG19g0580;HHLG20g0197;HHLG2g0437;HHLG31g0198;HHLG31g0319;HHLG32g0724;HHLG32g0782;HHLG37g0592;HHLG38g0651	K01493+K00560+K00560+K14721+K02328+K01431+K01431+K02328+K01081+K01081+K01493+K01510+K03023+K03023+K01510+K10808+K10808
Metabolism	Metabolism of terpenoids and polyketides	Carotenoid biosynthesis	2	2	0.000794662	0.00622485	ko00906	HHLG25g0690;HHLG26g0698	K09835+K09835
Metabolism	Metabolism of cofactors and vitamins	Biotin metabolism	4	17	0.00111198	0.00825204	ko00780	HHLG9g0782;HHLG10g0196;HHLG37g0098;HHLG38g0094	K19562+K19562+K09458+K09458
Organismal Systems	Endocrine system	PPAR signaling pathway	14	204	0.00199765	0.0138057	ko03320	HHLG9g0348;HHLG10g0709;HHLG15g0408;HHLG16g0373;HHLG17g0521;HHLG18g0214;HHLG3g0129;HHLG35g0133;HHLG35g0573;HHLG36g0154;HHLG36g0516;HHLG43g0245;HHLG44g0255;HHLG4g0207	K15013+K15013+K08766+K08766+K07514+K07514+K08767+K00255+K08765+K08765+K00255+K01059+K01059+K08767
Metabolism	Nucleotide metabolism	Purine metabolism	26	499	0.00205617	0.0138057	ko00230	HHLG9g0801;HHLG10g0216;HHLG11g0699;HHLG15g0130;HHLG15g0350;HHLG15g0682;HHLG16g0195;HHLG16g0707;HHLG19g0580;HHLG19g0666;HHLG20g0119;HHLG20g0197;HHLG25g0784;HHLG26g0792;HHLG31g0198;HHLG31g0319;HHLG32g0724;HHLG32g0782;HHLG33g0016;HHLG33g0517;HHLG34g0017;HHLG34g0509;HHLG37g0592;HHLG38g0651;HHLG39g0347;HHLG40g0369	K01487+K01487+K00942+K01490+K14721+K02328+K01490+K02328+K01081+K00944+K00944+K01081+K06928+K06928+K01510+K03023+K03023+K01510+K01939+K00106+K01939+K00106+K10808+K10808+K01952+K01952
Metabolism	Amino acid metabolism	Lysine degradation	12	170	0.00324653	0.0208073	ko00310	HHLG9g0068;HHLG10g0958;HHLG1g0281;HHLG13g0576;HHLG14g0595;HHLG17g0521;HHLG18g0214;HHLG2g0238;HHLG27g0640;HHLG28g0664;HHLG29g0379;HHLG30g0368	K00128+K00128+K00022+K00471+K00471+K07514+K07514+K00022+K15588+K15588+K00306+K00306
Metabolism	Metabolism of cofactors and vitamins	Porphyrin and chlorophyll metabolism	8	89	0.00362762	0.0222389	ko00860	HHLG15g0416;HHLG16g0381;HHLG33g0639;HHLG34g0640;HHLG3g0792;HHLG41g0124;HHLG42g0044;HHLG4g0880	K00643+K00643+K14163+K14163+K00214+K01772+K01772+K00214
Metabolism	Amino acid metabolism	Arginine biosynthesis	6	58	0.00572422	0.0336298	ko00220	HHLG9g1194;HHLG10g1168;HHLG13g0405;HHLG14g0486;HHLG49g0211;HHLG50g0308	K01940+K01940+K00814+K00814+K01425+K01425
Metabolism	Lipid metabolism	Arachidonic acid metabolism	10	144	0.00773839	0.0436445	ko00590	HHLG7g0354;HHLG8g0365;HHLG15g0711;HHLG16g0581;HHLG27g0405;HHLG28g0408;HHLG33g0093;HHLG34g0062;HHLG35g0537;HHLG36g0191	K08726+K08726+K05309+K05309+K00432+K00432+K16817+K16817+K01832+K01832
Metabolism	Amino acid metabolism	Alanine, aspartate and glutamate metabolism	8	112	0.0140016	0.0759315	ko00250	HHLG9g1194;HHLG10g1168;HHLG13g0405;HHLG14g0486;HHLG33g0016;HHLG34g0017;HHLG49g0211;HHLG50g0308	K01940+K01940+K00814+K00814+K01939+K01939+K01425+K01425
Organismal Systems	Immune system	RIG-I-like receptor signaling pathway	11	183	0.0149337	0.0777733	ko04622	HHLG17g0062;HHLG18g0712;HHLG19g0443;HHLG20g0328;HHLG21g0390;HHLG22g0363;HHLG29g0063;HHLG29g0402;HHLG30g0390;HHLG35g0630;HHLG36g0121	K12647+K12647+K04427+K04427+K07211+K07211+K04467+K12653+K12653+K05425+K05425
Genetic Information Processing	Translation	Aminoacyl-tRNA biosynthesis	8	114	0.0154443	0.0777733	ko00970	HHLG1g0903;HHLG2g0609;HHLG33g0639;HHLG3g0552;HHLG34g0640;HHLG47g0569;HHLG48g0594;HHLG4g0629	K02434+K02434+K14163+K01876+K14163+K01889+K01889+K01876
Metabolism	Biosynthesis of other secondary metabolites	Butirosin and neomycin biosynthesis	2	8	0.0198773	0.096645	ko00524	HHLG9g1014;HHLG10g0025	K00844+K00844
Metabolism	Metabolism of cofactors and vitamins	Pantothenate and CoA biosynthesis	4	38	0.021669	0.101844	ko00770	HHLG15g0700;HHLG16g0571;HHLG35g0416;HHLG36g0306	K01431+K01431+K01598+K01598
Genetic Information Processing	Replication and repair	Fanconi anemia pathway	8	123	0.0232882	0.105924	ko03460	HHLG1g0217;HHLG1g0676;HHLG19g0344;HHLG20g0417;HHLG2g0315;HHLG23g0487;HHLG24g0435;HHLG2g0664	K10993+K10897+K10870+K10870+K10993+K10848+K10848+K10897
Genetic Information Processing	Replication and repair	Nucleotide excision repair	8	124	0.0243055	0.107096	ko03420	HHLG15g0682;HHLG16g0707;HHLG23g0487;HHLG24g0435;HHLG25g0502;HHLG26g0529;HHLG29g0392;HHLG30g0381	K02328+K02328+K10848+K10848+K10847+K10847+K10844+K10844
Metabolism	Carbohydrate metabolism	Pentose phosphate pathway	6	81	0.0268353	0.11466	ko00030	HHLG9g0434;HHLG10g0618;HHLG31g0947;HHLG32g0072;HHLG33g0746;HHLG34g0714	K03841+K03841+K01810+K01810+K00852+K00852
Metabolism	Amino acid metabolism	Valine, leucine and isoleucine biosynthesis	2	11	0.0369265	0.148761	ko00290	HHLG25g0731;HHLG26g0833	K01754+K01754
Organismal Systems	Environmental adaptation	Plant-pathogen interaction	2	11	0.0369265	0.148761	ko04626	HHLG33g0245;HHLG34g0275	K02183+K02183
Genetic Information Processing	Replication and repair	Mismatch repair	4	46	0.0402435	0.154168	ko03430	HHLG9g0375;HHLG10g0680;HHLG15g0682;HHLG16g0707	K08736+K08736+K02328+K02328
Metabolism	Lipid metabolism	Glycerolipid metabolism	9	162	0.0404554	0.154168	ko00561	HHLG9g0068;HHLG10g0958;HHLG11g0235;HHLG12g0370;HHLG12g0788;HHLG43g0245;HHLG44g0255;HHLG49g0084;HHLG50g0575	K00128+K00128+K15788+K15788+K16816+K01059+K01059+K16816+K16816
Organismal Systems	Immune system	Cytosolic DNA-sensing pathway	7	114	0.0426209	0.157267	ko04623	HHLG21g0390;HHLG22g0363;HHLG29g0063;HHLG31g0319;HHLG32g0724;HHLG37g0050;HHLG38g0058	K07211+K07211+K04467+K03023+K03023+K05405+K05405
Metabolism	Biosynthesis of other secondary metabolites	Caffeine metabolism	2	12	0.0434995	0.157267	ko00232	HHLG33g0517;HHLG34g0509	K00106+K00106
